# Supplementary material for: Plasmodium falciparum is evolving to escape malaria rapid diagnostic tests in Ethiopia
Source: Nat Microbiol. 2021 Sep 27;6(10):1289–99. doi: 10.1038/s41564-021-00962-4 (PMC8478644; doi:10.1038/s41564-021-00962-4)
Supplement: Supplementary file 4 — Supplementary Tables 1–11 (Excel format). [file 41564_2021_962_MOESM4_ESM.xlsx]

## Sheet: Table S1 - PCR associations
Supplementary Table 1. PCR results by age, sex, and parasite density. P values were calculated using chi-square (gender) and the non-parametric Kruskal-Wallis test (age, parasitemia).
	PCR-based deletion calls				p value*	test statistic
	pfhrp2+/3+	pfhrp2-/3-	pfhrp2-/3+	pfhrp2+/3-
N	253	136	27	192
Sex = Female, N (%)	72 (29%)	48 (35%)	7 (26%)	59 (31%)	0.53	X2(3, N=610) = 2.24
Age, Median (IQR)	19 (13)	18 (14)	16 (14)	19 (14)	0.76	X2(3, N=608) = 1.16
Parasitemia (p/µL), Median (IQR)	2824 (7712)	3877 (8191)	2112 (6828)	2946 (8340)	0.14	X2(3, N=608) = 5.54

## Sheet: Table S2 - RDTs by district
Supplementary Table 2. RDT profile by district for individuals P. falciparum-positive by RDT (n=2,714). Abbreviations: Pf, P. falciparum; HRP2, histidine-rich protein 2; Pf-LDH, P. falciparum-specific lactate dehydrogenase; RDT, rapid diagnostic test.
		RDT results
Region / District	Total Pf+, n	2 HRP2+, 1 PfLDH+	2 HRP2-, 1 PfLDH+	1 HRP2+, 1 HRP2-
Tigray	689	460 (67%)	140 (20%)	85 (12%)
Ahferom	117	83 (71%)	18 (15%)	16 (14%)
Atseged Tsimbila	160	86 (54%)	48 (30%)	26 (16%)
Gulomekeda	21	14 (67%)	5 (24%)	2 (10%)
K. Humera	176	115 (65%)	39 (22%)	21 (12%)
L. Adiabo	145	111 (77%)	22 (15%)	11 (8%)
T. Adiabo	69	51 (74%)	10 (14%)	6 (9%)
Amhara	1342	997 (74%)	211 (16%)	131 (10%)
Metema	233	178 (76%)	30 (13%)	24 (10%)
Quara	516	435 (84%)	39 (8%)	42 (8%)
Tegede	296	197 (67%)	65 (22%)	33 (11%)
West Armachiho	295	187 (63%)	75 (25%)	32 (11%)
Gambella	683	658 (96%)	10 (1%)	15 (2%)
Itang	151	144 (95%)	2 (1%)	5 (3%)
Kule Refugee Camp	472	461 (98%)	4 (1%)	7 (1%)

## Sheet: Table S3 - Prevalence
Supplementary Table 3. Prevalence estimate sensitivity analysis. Abbreviations: CI, confidence interval; RDT, rapid diagnostic test; Pf-Pos, P. falciparum-positive by RDT.
Approach #1 (primary): Ci.impt function within asbio package, which calculates 95% CI of product of 2 proportions
	Pf-Pos, n	Discordant RDTs, n*	Discordant RDT prevalence, % (95% CI)	pfhrp2- PCR concordance (overall), %*	ci.impt prevalence estimate, % (95% CI)
Amhara	1342	211	15.8 (13.9-17.8)	72.7	11.5 (9.8-13.4)
Tigray	689	140	20.4 (17.5-23.7)	72.7	14.9 (12.5-17.7)
Gambella	683	10	1.5 (0.7-2.8)	72.7	1.1 (0.6-2.0)
Approach #2: Bootstrapping (1000 iterations)
	Pf-Pos, n	Discordant RDTs, n*	Discordant RDT prevalence, % (95% CI)	pfhrp2- PCR concordance (overall), %*	Estimated N with discordant RDT and pfhrp2- PCR result	Prevalence estimate, %	Bootstrap 95% CI
Amhara	1342	211	15.8 (13.9-17.8)	72.7	153.397	11.5	9.7-13.2
Tigray	689	140	20.4 (17.5-23.7)	72.7	101.78	14.9	12.2-17.4
Gambella	683	10	1.5 (0.7-2.8)	72.7	7.27	1.06442	0.2-1.8
* Cases Pf-LDH-positive but HRP2-negative on both RDTs were considered potential candidates for pfhrp2/3 gene deletion and defined as ‘discordant.’
** Overall proportion of 'discordant RDT profile' infections with pfhrp2 deletion calls by PCR.

## Sheet: Table S4 - MIP profiles
Supplementary Table 4. MIP subtelomeric structural profiles by region for 367 samples with both MIP calls and PCR data.
	Region
MIP call	Tigray (n=128)	Amhara (n=208)	Gambella (n=31)
pfhrp2+	79	143	19
chr8-P1	40 (51%)	84 (59%)	13 (68%)
chr8-P2	18 (23%)	27 (19%)	3 (16%)
chr8-P3	21 (27%)	32 (22%)	3 (16%)
pfhrp2-	49	65	12
chr8-P4	49 (100%)	65 (100%)	12 (100%)
pfhrp3+	31	59	13
chr13-P1	31 (100%)	59 (100%)	13 (100%)
pfhrp3-	97	149	18
chr13-P3	41 (42%)	70 (47%)	7 (39%)
chr13-P4	56 (58%)	79 (53%)	11 (61%)

## Sheet: Table S5 - MIP design
Supplementary Table 5. Pfhrp2/3 MIP panel design overview, including genes targeted, MIPs designed, and genomic coordinates.
Key: Target Group: An identifier for the MIP target region. It is possible and preferred to design probes for multiple genes within a single target group if they are in close proximity; Gene ID: targeted gene's identifier; annotation: target gene annotation; MIP: MIP ID; Copy: Target copy ID for paralogous/multicopy genes; orientation: probe orientation relative to the reference genome; chrom: MI…
Target Group	Gene ID	annotation	MIP	Copy	orientation	chrom	capture_start	capture_end	gene_start	gene_end	multicopy
PF3D7-0831400	PF3D7_0831400	Plasmodium exported protein, unknown function	PF3D7-0831400_S0_Sub0_mip0	C0	forward	chr8	1344451	1344645	1344405	1345487	FALSE
PF3D7-0831400	PF3D7_0831400	Plasmodium exported protein, unknown function	PF3D7-0831400_S0_Sub0_mip1	C0	reverse	chr8	1344498	1344701	1344405	1345487	FALSE
PF3D7-0831400	PF3D7_0831400	Plasmodium exported protein, unknown function	PF3D7-0831400_S0_Sub0_mip2	C0	forward	chr8	1344701	1344906	1344405	1345487	FALSE
PF3D7-0831400	PF3D7_0831400	Plasmodium exported protein, unknown function	PF3D7-0831400_S0_Sub0_mip3	C0	reverse	chr8	1344779	1344968	1344405	1345487	FALSE
PF3D7-0831400	PF3D7_0831400	Plasmodium exported protein, unknown function	PF3D7-0831400_S0_Sub0_mip4	C0	forward	chr8	1344968	1345115	1344405	1345487	FALSE
PF3D7-0831400	PF3D7_0831400	Plasmodium exported protein, unknown function	PF3D7-0831400_S0_Sub0_mip5	C0	reverse	chr8	1345114	1345327	1344405	1345487	FALSE
PF3D7-0831400	PF3D7_0831400	Plasmodium exported protein, unknown function	PF3D7-0831400_S0_Sub0_mip6	C0	forward	chr8	1345238	1345442	1344405	1345487	FALSE
PF3D7-0831400	PF3D7_0831400	Plasmodium exported protein, unknown function	PF3D7-0831400_S0_Sub0_mip7	C0	forward	chr8	1345510	1345689	1344405	1345487	FALSE
PF3D7-0831500	PF3D7_0831500	Plasmodium exported protein (PHIST), unknown function	PF3D7-0831500_S0_Sub0_mip1	C0	forward	chr8	1353428	1353627	1353456	1354669	FALSE
PF3D7-0831500	PF3D7_0831500	Plasmodium exported protein (PHIST), unknown function	PF3D7-0831500_S0_Sub0_mip2	C0	reverse	chr8	1353580	1353743	1353456	1354669	FALSE
PF3D7-0831500	PF3D7_0831500	Plasmodium exported protein (PHIST), unknown function	PF3D7-0831500_S0_Sub0_mip3	C0	forward	chr8	1353726	1353924	1353456	1354669	FALSE
PF3D7-0831500	PF3D7_0831500	Plasmodium exported protein (PHIST), unknown function	PF3D7-0831500_S0_Sub0_mip4	C0	reverse	chr8	1353887	1354058	1353456	1354669	FALSE
PF3D7-0831500	PF3D7_0831500	Plasmodium exported protein (PHIST), unknown function	PF3D7-0831500_S0_Sub0_mip5	C0	forward	chr8	1354006	1354194	1353456	1354669	FALSE
PF3D7-0831500	PF3D7_0831500	Plasmodium exported protein (PHIST), unknown function	PF3D7-0831500_S0_Sub0_mip6	C0	reverse	chr8	1354153	1354316	1353456	1354669	FALSE
PF3D7-0831500	PF3D7_0831500	Plasmodium exported protein (PHIST), unknown function	PF3D7-0831500_S0_Sub0_mip7	C0	forward	chr8	1354246	1354421	1353456	1354669	FALSE
PF3D7-0831500	PF3D7_0831500	Plasmodium exported protein (PHIST), unknown function	PF3D7-0831500_S0_Sub0_mip8	C0	reverse	chr8	1354391	1354562	1353456	1354669	FALSE
PF3D7-0831500	PF3D7_0831500	Plasmodium exported protein (PHIST), unknown function	PF3D7-0831500_S0_Sub0_mip9	C0	forward	chr8	1354535	1354733	1353456	1354669	FALSE
PF3D7-0831600	PF3D7_0831600	cytoadherence linked asexual protein 8	PF3D7-0831600_S0_Sub0_mip0	C0	reverse	chr8	1358227	1358416	1358314	1363618	FALSE
PF3D7-0831600	PF3D7_0831600	cytoadherence linked asexual protein 8	PF3D7-0831600_S0_Sub0_mip1	C0	reverse	chr8	1358417	1358620	1358314	1363618	FALSE
PF3D7-0831600	PF3D7_0831600	cytoadherence linked asexual protein 8	PF3D7-0831600_S0_Sub0_mip2	C0	reverse	chr8	1358512	1358684	1358314	1363618	FALSE
PF3D7-0831600	PF3D7_0831600	cytoadherence linked asexual protein 8	PF3D7-0831600_S0_Sub0_mip3	C0	forward	chr8	1358685	1358896	1358314	1363618	FALSE
PF3D7-0831600	PF3D7_0831600	cytoadherence linked asexual protein 8	PF3D7-0831600_S0_Sub0_mip4	C0	forward	chr8	1358866	1359070	1358314	1363618	FALSE
PF3D7-0831600	PF3D7_0831600	cytoadherence linked asexual protein 8	PF3D7-0831600_S0_Sub0_mip7	C0	reverse	chr8	1359316	1359495	1358314	1363618	FALSE
PF3D7-0831600	PF3D7_0831600	cytoadherence linked asexual protein 8	PF3D7-0831600_S0_Sub0_mip8	C0	forward	chr8	1359452	1359625	1358314	1363618	FALSE
PF3D7-0831600	PF3D7_0831600	cytoadherence linked asexual protein 8	PF3D7-0831600_S0_Sub0_mip10	C0	reverse	chr8	1359601	1359789	1358314	1363618	FALSE
PF3D7-0831600	PF3D7_0831600	cytoadherence linked asexual protein 8	PF3D7-0831600_S0_Sub0_mip12	C0	reverse	chr8	1360022	1360201	1358314	1363618	FALSE
PF3D7-0831600	PF3D7_0831600	cytoadherence linked asexual protein 8	PF3D7-0831600_S0_Sub0_mip14	C0	reverse	chr8	1360210	1360415	1358314	1363618	FALSE
PF3D7-0831600	PF3D7_0831600	cytoadherence linked asexual protein 8	PF3D7-0831600_S0_Sub0_mip15	C0	reverse	chr8	1360426	1360635	1358314	1363618	FALSE
PF3D7-0831600	PF3D7_0831600	cytoadherence linked asexual protein 8	PF3D7-0831600_S0_Sub0_mip17	C0	reverse	chr8	1360699	1360912	1358314	1363618	FALSE
PF3D7-0831600	PF3D7_0831600	cytoadherence linked asexual protein 8	PF3D7-0831600_S0_Sub0_mip21	C0	reverse	chr8	1360950	1361117	1358314	1363618	FALSE
PF3D7-0831600	PF3D7_0831600	cytoadherence linked asexual protein 8	PF3D7-0831600_S0_Sub0_mip22	C0	forward	chr8	1361101	1361299	1358314	1363618	FALSE
PF3D7-0831600	PF3D7_0831600	cytoadherence linked asexual protein 8	PF3D7-0831600_S0_Sub0_mip23	C0	reverse	chr8	1361271	1361441	1358314	1363618	FALSE
PF3D7-0831600	PF3D7_0831600	cytoadherence linked asexual protein 8	PF3D7-0831600_S0_Sub0_mip25	C0	reverse	chr8	1361516	1361685	1358314	1363618	FALSE
PF3D7-0831600	PF3D7_0831600	cytoadherence linked asexual protein 8	PF3D7-0831600_S0_Sub0_mip26	C0	forward	chr8	1361679	1361888	1358314	1363618	FALSE
PF3D7-0831600	PF3D7_0831600	cytoadherence linked asexual protein 8	PF3D7-0831600_S0_Sub0_mip27	C0	reverse	chr8	1361770	1361964	1358314	1363618	FALSE
PF3D7-0831600	PF3D7_0831600	cytoadherence linked asexual protein 8	PF3D7-0831600_S0_Sub0_mip29	C0	reverse	chr8	1362282	1362464	1358314	1363618	FALSE
PF3D7-0831600	PF3D7_0831600	cytoadherence linked asexual protein 8	PF3D7-0831600_S0_Sub0_mip32	C0	forward	chr8	1362452	1362651	1358314	1363618	FALSE
PF3D7-0831600	PF3D7_0831600	cytoadherence linked asexual protein 8	PF3D7-0831600_S0_Sub0_mip33	C0	forward	chr8	1362686	1362852	1358314	1363618	FALSE
PF3D7-0831600	PF3D7_0831600	cytoadherence linked asexual protein 8	PF3D7-0831600_S0_Sub0_mip34	C0	reverse	chr8	1362870	1363048	1358314	1363618	FALSE
PF3D7-0831600	PF3D7_0831600	cytoadherence linked asexual protein 8	PF3D7-0831600_S0_Sub0_mip35	C0	forward	chr8	1362995	1363185	1358314	1363618	FALSE
PF3D7-0831600	PF3D7_0831600	cytoadherence linked asexual protein 8	PF3D7-0831600_S0_Sub0_mip36	C0	forward	chr8	1363201	1363415	1358314	1363618	FALSE
PF3D7-0831600	PF3D7_0831600	cytoadherence linked asexual protein 8	PF3D7-0831600_S0_Sub0_mip37	C0	forward	chr8	1363389	1363584	1358314	1363618	FALSE
PF3D7-0831700	PF3D7_0831700	heat shock protein 70	PF3D7-0831700_S0_Sub0_mip1	C0	reverse	chr8	1365415	1365577	1365467	1367506	FALSE
PF3D7-0831700	PF3D7_0831700	heat shock protein 70	PF3D7-0831700_S0_Sub0_mip2	C0	forward	chr8	1365517	1365690	1365467	1367506	FALSE
PF3D7-0831700	PF3D7_0831700	heat shock protein 70	PF3D7-0831700_S0_Sub0_mip3	C0	reverse	chr8	1365668	1365855	1365467	1367506	FALSE
PF3D7-0831700	PF3D7_0831700	heat shock protein 70	PF3D7-0831700_S0_Sub0_mip4	C0	forward	chr8	1365845	1366018	1365467	1367506	FALSE
PF3D7-0831700	PF3D7_0831700	heat shock protein 70	PF3D7-0831700_S0_Sub0_mip5	C0	reverse	chr8	1365922	1366112	1365467	1367506	FALSE
PF3D7-0831700	PF3D7_0831700	heat shock protein 70	PF3D7-0831700_S0_Sub0_mip6	C0	forward	chr8	1366111	1366306	1365467	1367506	FALSE
PF3D7-0831700	PF3D7_0831700	heat shock protein 70	PF3D7-0831700_S0_Sub0_mip7	C0	reverse	chr8	1366184	1366356	1365467	1367506	FALSE
PF3D7-0831700	PF3D7_0831700	heat shock protein 70	PF3D7-0831700_S0_Sub0_mip8	C0	forward	chr8	1366347	1366532	1365467	1367506	FALSE
PF3D7-0831700	PF3D7_0831700	heat shock protein 70	PF3D7-0831700_S0_Sub0_mip9	C0	reverse	chr8	1366443	1366638	1365467	1367506	FALSE
PF3D7-0831700	PF3D7_0831700	heat shock protein 70	PF3D7-0831700_S0_Sub0_mip10	C0	forward	chr8	1366597	1366801	1365467	1367506	FALSE
PF3D7-0831700	PF3D7_0831700	heat shock protein 70	PF3D7-0831700_S0_Sub0_mip11	C0	reverse	chr8	1366771	1366959	1365467	1367506	FALSE
PF3D7-0831700	PF3D7_0831700	heat shock protein 70	PF3D7-0831700_S0_Sub0_mip12	C0	forward	chr8	1366886	1367107	1365467	1367506	FALSE
PF3D7-0831700	PF3D7_0831700	heat shock protein 70	PF3D7-0831700_S0_Sub0_mip13	C0	reverse	chr8	1367010	1367187	1365467	1367506	FALSE
PF3D7-0831700	PF3D7_0831700	heat shock protein 70	PF3D7-0831700_S0_Sub0_mip14	C0	forward	chr8	1367148	1367355	1365467	1367506	FALSE
PF3D7-0831700	PF3D7_0831700	heat shock protein 70	PF3D7-0831700_S0_Sub0_mip15	C0	reverse	chr8	1367243	1367422	1365467	1367506	FALSE
PF3D7-0831700	PF3D7_0831700	heat shock protein 70	PF3D7-0831700_S0_Sub0_mip16	C0	forward	chr8	1367406	1367616	1365467	1367506	FALSE
PF3D7-0831750	PF3D7_0831750	Plasmodium exported protein (PHISTa), unknown function, pseudogene	PF3D7-0831750_S0_Sub0_mip0	C0	forward	chr8	1371664	1371848	1371847	1372720	FALSE
PF3D7-0831750	PF3D7_0831750	Plasmodium exported protein (PHISTa), unknown function, pseudogene	PF3D7-0831750_S0_Sub0_mip1	C0	reverse	chr8	1371800	1371998	1371847	1372720	FALSE
PF3D7-0831750	PF3D7_0831750	Plasmodium exported protein (PHISTa), unknown function, pseudogene	PF3D7-0831750_S0_Sub0_mip2	C0	forward	chr8	1371969	1372175	1371847	1372720	FALSE
PF3D7-0831750	PF3D7_0831750	Plasmodium exported protein (PHISTa), unknown function, pseudogene	PF3D7-0831750_S0_Sub0_mip3	C0	reverse	chr8	1372168	1372367	1371847	1372720	FALSE
PF3D7-0831750	PF3D7_0831750	Plasmodium exported protein (PHISTa), unknown function, pseudogene	PF3D7-0831750_S0_Sub0_mip4	C0	forward	chr8	1372345	1372509	1371847	1372720	FALSE
PF3D7-0831750	PF3D7_0831750	Plasmodium exported protein (PHISTa), unknown function, pseudogene	PF3D7-0831750_S0_Sub0_mip5	C0	reverse	chr8	1372430	1372615	1371847	1372720	FALSE
PF3D7-0831750	PF3D7_0831750	Plasmodium exported protein (PHISTa), unknown function, pseudogene	PF3D7-0831750_S0_Sub0_mip6	C0	forward	chr8	1372614	1372807	1371847	1372720	FALSE
hrp2	PF3D7_0831800	histidine-rich protein II	hrp2_S0_Sub0_mip0	C0	reverse	chr8	1374269	1374450	1374236	1375299	FALSE
hrp2	PF3D7_0831800	histidine-rich protein II	hrp2_S0_Sub0_mip1	C0	forward	chr8	1374297	1374521	1374236	1375299	FALSE
hrp2	PF3D7_0831800	histidine-rich protein II	hrp2_S0_Sub0_mip2	C0	forward	chr8	1374297	1374498	1374236	1375299	FALSE
hrp2	PF3D7_0831800	histidine-rich protein II	hrp2_S0_Sub0_mip3	C0	reverse	chr8	1374430	1374625	1374236	1375299	FALSE
hrp2	PF3D7_0831800	histidine-rich protein II	hrp2_S0_Sub0_mip4	C0	reverse	chr8	1374468	1374661	1374236	1375299	FALSE
hrp2	PF3D7_0831800	histidine-rich protein II	hrp2_S0_Sub0_mip5	C0	reverse	chr8	1374619	1374805	1374236	1375299	FALSE
hrp2	PF3D7_0831800	histidine-rich protein II	hrp2_S0_Sub0_mip6	C0	forward	chr8	1374630	1374822	1374236	1375299	FALSE
hrp2	PF3D7_0831800	histidine-rich protein II	hrp2_S0_Sub0_mip7	C0	forward	chr8	1374763	1374985	1374236	1375299	FALSE
hrp2	PF3D7_0831800	histidine-rich protein II	hrp2_S0_Sub0_mip8	C0	reverse	chr8	1374871	1375047	1374236	1375299	FALSE
PF3D7-0831900	PF3D7_0831900	Plasmodium exported protein (PHIST), unknown function, pseudogene	PF3D7-0831900_S0_Sub0_mip0	C0	forward	chr8	1380756	1380927	1380834	1381835	FALSE
PF3D7-0831900	PF3D7_0831900	Plasmodium exported protein (PHIST), unknown function, pseudogene	PF3D7-0831900_S0_Sub0_mip1	C0	reverse	chr8	1380948	1381125	1380834	1381835	FALSE
PF3D7-0832000	PF3D7_0832000	stevor	PF3D7-0832000_S0_Sub0_mip0	C0	forward	chr8	1383785	1383949	1383349	1384377	FALSE
PF3D7-0832000	PF3D7_0832000	stevor	PF3D7-0832000_S0_Sub0_mip1	C0	reverse	chr8	1383870	1384053	1383349	1384377	FALSE
PF3D7-0832000	PF3D7_0832000	stevor	PF3D7-0832000_S0_Sub0_mip2	C0	forward	chr8	1384048	1384225	1383349	1384377	FALSE
PF3D7-0832000	PF3D7_0832000	stevor	PF3D7-0832000_S0_Sub0_mip3	C0	reverse	chr8	1384194	1384363	1383349	1384377	FALSE
PF3D7-0832000	PF3D7_0832000	stevor	PF3D7-0832000_S0_Sub0_mip4	C0	forward	chr8	1384364	1384560	1383349	1384377	FALSE
PF3D7-0832000	PF3D7_0832000	stevor	PF3D7-0832000_S0_Sub0_mip5	C0	reverse	chr8	1384390	1384585	1383349	1384377	FALSE
PF3D7-0832100	PF3D7_0832100	rifin, pseudogene	PF3D7-0832100_S0_Sub0_mip0	C0	forward	chr8	1386570	1386754	1386625	1387882	FALSE
PF3D7-0832100	PF3D7_0832100	rifin, pseudogene	PF3D7-0832100_S0_Sub0_mip1	C0	reverse	chr8	1386610	1386808	1386625	1387882	FALSE
PF3D7-0832100	PF3D7_0832100	rifin, pseudogene	PF3D7-0832100_S0_Sub0_mip2	C0	forward	chr8	1386788	1386973	1386625	1387882	FALSE
PF3D7-0832100	PF3D7_0832100	rifin, pseudogene	PF3D7-0832100_S0_Sub0_mip3	C0	reverse	chr8	1386959	1387131	1386625	1387882	FALSE
PF3D7-0832100	PF3D7_0832100	rifin, pseudogene	PF3D7-0832100_S0_Sub0_mip4	C0	forward	chr8	1387025	1387224	1386625	1387882	FALSE
PF3D7-0832100	PF3D7_0832100	rifin, pseudogene	PF3D7-0832100_S0_Sub0_mip5	C0	reverse	chr8	1387189	1387362	1386625	1387882	FALSE
PF3D7-0832100	PF3D7_0832100	rifin, pseudogene	PF3D7-0832100_S0_Sub0_mip6	C0	forward	chr8	1387281	1387480	1386625	1387882	FALSE
PF3D7-0832100	PF3D7_0832100	rifin, pseudogene	PF3D7-0832100_S0_Sub0_mip7	C0	reverse	chr8	1387448	1387625	1386625	1387882	FALSE
PF3D7-0832200-2	PF3D7_0832200	Plasmodium exported protein (PHISTa-like), unknown function	PF3D7-0832200-2_S0_Sub0_mip0	C0	reverse	chr8	1392258	1392431	1392168	1393491	FALSE
PF3D7-0832200-2	PF3D7_0832200	Plasmodium exported protein (PHISTa-like), unknown function	PF3D7-0832200-2_S0_Sub0_mip1	C0	forward	chr8	1392429	1392612	1392168	1393491	FALSE
PF3D7-0832200-2	PF3D7_0832200	Plasmodium exported protein (PHISTa-like), unknown function	PF3D7-0832200-2_S0_Sub0_mip2	C0	forward	chr8	1392665	1392854	1392168	1393491	FALSE
PF3D7-0832200-2	PF3D7_0832200	Plasmodium exported protein (PHISTa-like), unknown function	PF3D7-0832200-2_S0_Sub0_mip3	C0	forward	chr8	1392878	1393071	1392168	1393491	FALSE
PF3D7-0832200-2	PF3D7_0832200	Plasmodium exported protein (PHISTa-like), unknown function	PF3D7-0832200-2_S0_Sub0_mip4	C0	reverse	chr8	1392909	1393108	1392168	1393491	FALSE
PF3D7-0832300	PF3D7_0832300	Plasmodium exported protein (PHISTa-like), unknown function	PF3D7-0832300_S0_Sub0_mip0	C0	forward	chr8	1397685	1397861	1397014	1397885	FALSE
PF3D7-0832500	PF3D7_0832500	rifin	PF3D7-0832500_S0_Sub0_mip1	C0	forward	chr8	1402717	1402904	1402567	1403711	FALSE
PF3D7-0832400	PF3D7_0832400	stevor,PIR protein				chr8			1399559	1400583	FALSE
PF3D7-0832600	PF3D7_0832600	stevor,PIR protein				chr8			1405834	1406999	FALSE
PF3D7-0832700	PF3D7_0832700	Plasmodium exported protein (PHISTa-like), unknown function, pseudogene				chr8			1408570	1409356	FALSE
PF3D7-0832800	PF3D7_0832800	rifin,PIR protein (RIF)				chr8			1411057	1412141	FALSE
PF3D7-0832900	PF3D7_0832900	stevor,PIR protein				chr8			1414282	1415293	FALSE
PF3D7-0833000	PF3D7_0833000	rifin,PIR protein (RIF)				chr8			1417437	1418625	FALSE
PF3D7-0833100	PF3D7_0833100	rifin,PIR protein (RIF)				chr8			1420817	1422077	FALSE
PF3D7-0833200	PF3D7_0833200	rifin,PIR protein (RIF)				chr8			1426883	1428135	FALSE
PF3D7-0833300	PF3D7_0833300	erythrocyte membrane protein 1 (PfEMP1), exon 2, pseudogene				chr8			1429329	1430514	FALSE
PF3D7-0833400	PF3D7_0833400	rifin,PIR protein (RIF)				chr8			1432695	1433932	FALSE
PF3D7-0833500	PF3D7_0833500	erythrocyte membrane protein 1, PfEMP1 (VAR)				chr8			1435793	1443449	FALSE
PF3D7-1369900	PF3D7_1369900	tRNA Tryptophan	PF3D7-1369900_S0_Sub0_mip0	C0	reverse	chr13	2780863	2781067	2781080	2781151	FALSE
PF3D7-1369900	PF3D7_1369900	tRNA Tryptophan	PF3D7-1369900_S0_Sub0_mip1	C0	forward	chr13	2780963	2781160	2781080	2781151	FALSE
PF3D7-1369900	PF3D7_1369900	tRNA Tryptophan	PF3D7-1369900_S0_Sub0_mip2	C0	reverse	chr13	2781106	2781280	2781080	2781151	FALSE
PF3D7-1369900	PF3D7_1370000	tRNA Arginine	PF3D7-1369900_S0_Sub0_mip3	C0	reverse	chr13	2781638	2781839	2781622	2781695	FALSE
PF3D7-1370100	PF3D7_1370100	tRNA Cysteine	PF3D7-1370100_S0_Sub0_mip0	C0	forward	chr13	2783006	2783199	2783150	2783221	FALSE
PF3D7-1370100	PF3D7_1370100	tRNA Cysteine	PF3D7-1370100_S0_Sub0_mip1	C0	reverse	chr13	2783188	2783408	2783150	2783221	FALSE
PF3D7-1370200	PF3D7_1370200	tRNA Glycine	PF3D7-1370200_S0_Sub0_mip1	C0	forward	chr13	2783580	2783800	2783766	2783836	FALSE
PF3D7-1370200	PF3D7_1370200	tRNA Glycine	PF3D7-1370200_S0_Sub0_mip2	C0	reverse	chr13	2783801	2783989	2783766	2783836	FALSE
PF3D7-1370300	PF3D7_1370300	membrane associated histidine-rich protein 1	PF3D7-1370300_S0_Sub0_mip1	C0	reverse	chr13	2787987	2788186	2787972	2788913	FALSE
PF3D7-1370300	PF3D7_1370300	membrane associated histidine-rich protein 1	PF3D7-1370300_S0_Sub0_mip2	C0	forward	chr13	2788160	2788346	2787972	2788913	FALSE
PF3D7-1370300	PF3D7_1370300	membrane associated histidine-rich protein 1	PF3D7-1370300_S0_Sub0_mip3	C0	reverse	chr13	2788281	2788487	2787972	2788913	FALSE
PF3D7-1370300	PF3D7_1370300	membrane associated histidine-rich protein 1	PF3D7-1370300_S0_Sub0_mip4	C0	forward	chr13	2788486	2788674	2787972	2788913	FALSE
PF3D7-1370300	PF3D7_1370300	membrane associated histidine-rich protein 1	PF3D7-1370300_S0_Sub0_mip5	C0	reverse	chr13	2788646	2788819	2787972	2788913	FALSE
PF3D7-1370300	PF3D7_1370300	membrane associated histidine-rich protein 1	PF3D7-1370300_S0_Sub0_mip6	C0	forward	chr13	2788740	2788907	2787972	2788913	FALSE
PF3D7-1370500	PF3D7_1370500	unspecified product	PF3D7-1370500_S0_Sub0_mip2	C0	reverse	chr13	2794273	2794464	2794237	2794851	TRUE
PF3D7-1370500	PF3D7_1370500	unspecified product	PF3D7-1370500_S0_Sub0_mip3	C0	forward	chr13	2794388	2794592	2794237	2794851	TRUE
PF3D7-1370500	PF3D7_1370500	unspecified product	PF3D7-1370500_S0_Sub0_mip4	C0	reverse	chr13	2794590	2794763	2794237	2794851	TRUE
PF3D7-1370500	PF3D7_1370500	unspecified product	PF3D7-1370500_S0_Sub0_mip5	C0	forward	chr13	2794718	2794887	2794237	2794851	TRUE
PF3D7-1370500	PF3D7_1370500	unspecified product	PF3D7-1370500_S0_Sub0_mip6	C0	reverse	chr13	2794812	2795027	2794237	2794851	TRUE
PF3D7-1370900	PF3D7_1370900	unspecified product	PF3D7-1370900_S0_Sub0_mip0	C0	forward	chr13	2797288	2797472	2797507	2798103	TRUE
PF3D7-1370900	PF3D7_1370900	unspecified product	PF3D7-1370900_S0_Sub0_mip1	C0	reverse	chr13	2797384	2797578	2797507	2798103	TRUE
PF3D7-1370900	PF3D7_1370900	unspecified product	PF3D7-1370900_S0_Sub0_mip3	C0	forward	chr13	2797866	2798036	2797507	2798103	TRUE
PF3D7-1370900	PF3D7_1370900	unspecified product	PF3D7-1370900_S0_Sub0_mip5	C0	reverse	chr13	2798027	2798194	2797507	2798103	TRUE
PF3D7-1371000	PF3D7_1371200	5.8S ribosomal RNA	PF3D7-1371000_S0_Sub0_mip0	C0	reverse	chr13	2802545	2802759	2802527	2802686	TRUE
PF3D7-1371000	PF3D7_1371200	5.8S ribosomal RNA	PF3D7-1371000_S0_Sub0_mip1	C0	reverse	chr13	2802681	2802868	2802527	2802686	TRUE
PF3D7-1371000	PF3D7_1371300	28S ribosomal RNA	PF3D7-1371000_S0_Sub0_mip3	C0	reverse	chr13	2802887	2803071	2802945	2807159	TRUE
PF3D7-1371000	PF3D7_1371300	28S ribosomal RNA	PF3D7-1371000_S0_Sub0_mip2	C0	reverse	chr13	2802890	2803101	2802945	2807159	TRUE
PF3D7-1371000	PF3D7_1371300	28S ribosomal RNA	PF3D7-1371000_S0_Sub0_mip4	C0	forward	chr13	2803077	2803279	2802945	2807159	TRUE
PF3D7-1371000	PF3D7_1371300	28S ribosomal RNA	PF3D7-1371000_S0_Sub0_mip5	C0	reverse	chr13	2803230	2803425	2802945	2807159	TRUE
PF3D7-1371000	PF3D7_1371300	28S ribosomal RNA	PF3D7-1371000_S0_Sub0_mip6	C0	forward	chr13	2803404	2803620	2802945	2807159	TRUE
PF3D7-1371000	PF3D7_1371300	28S ribosomal RNA	PF3D7-1371000_S0_Sub0_mip7	C0	reverse	chr13	2803604	2803824	2802945	2807159	TRUE
PF3D7-1371000	PF3D7_1371300	28S ribosomal RNA	PF3D7-1371000_S0_Sub0_mip8	C0	forward	chr13	2803821	2804038	2802945	2807159	TRUE
PF3D7-1371000	PF3D7_1371300	28S ribosomal RNA	PF3D7-1371000_S0_Sub0_mip9	C0	reverse	chr13	2803985	2804201	2802945	2807159	TRUE
PF3D7-1371000	PF3D7_1371300	28S ribosomal RNA	PF3D7-1371000_S0_Sub0_mip10	C0	forward	chr13	2804128	2804329	2802945	2807159	TRUE
PF3D7-1371000	PF3D7_1371300	28S ribosomal RNA	PF3D7-1371000_S0_Sub0_mip11	C0	forward	chr13	2804236	2804420	2802945	2807159	TRUE
PF3D7-1371000	PF3D7_1371300	28S ribosomal RNA	PF3D7-1371000_S0_Sub0_mip12	C0	forward	chr13	2804453	2804665	2802945	2807159	TRUE
PF3D7-1371000	PF3D7_1371300	28S ribosomal RNA	PF3D7-1371000_S0_Sub0_mip13	C0	forward	chr13	2804733	2804952	2802945	2807159	TRUE
PF3D7-1371000	PF3D7_1371300	28S ribosomal RNA	PF3D7-1371000_S0_Sub0_mip14	C0	reverse	chr13	2804887	2805088	2802945	2807159	TRUE
PF3D7-1371000	PF3D7_1371300	28S ribosomal RNA	PF3D7-1371000_S0_Sub0_mip15	C0	reverse	chr13	2805067	2805275	2802945	2807159	TRUE
PF3D7-1371000	PF3D7_1371300	28S ribosomal RNA	PF3D7-1371000_S0_Sub0_mip16	C0	reverse	chr13	2805291	2805504	2802945	2807159	TRUE
PF3D7-1371000	PF3D7_1371300	28S ribosomal RNA	PF3D7-1371000_S0_Sub0_mip17	C0	reverse	chr13	2805378	2805597	2802945	2807159	TRUE
PF3D7-1371000	PF3D7_1371300	28S ribosomal RNA	PF3D7-1371000_S0_Sub0_mip18	C0	forward	chr13	2805781	2805997	2802945	2807159	TRUE
PF3D7-1371000	PF3D7_1371300	28S ribosomal RNA	PF3D7-1371000_S0_Sub0_mip19	C0	forward	chr13	2806111	2806300	2802945	2807159	TRUE
PF3D7-1371000	PF3D7_1371300	28S ribosomal RNA	PF3D7-1371000_S0_Sub0_mip20	C0	forward	chr13	2806117	2806319	2802945	2807159	TRUE
PF3D7-1371000	PF3D7_1371300	28S ribosomal RNA	PF3D7-1371000_S0_Sub0_mip21	C0	forward	chr13	2806228	2806430	2802945	2807159	TRUE
PF3D7-1371000	PF3D7_1371300	28S ribosomal RNA	PF3D7-1371000_S0_Sub0_mip22	C0	forward	chr13	2806917	2807127	2802945	2807159	TRUE
PF3D7-1371500	PF3D7_1371500	probable protein, unknown function	PF3D7-1371500_S0_Sub0_mip0	C0	forward	chr13	2808585	2808762	2808563	2809222	FALSE
PF3D7-1371500	PF3D7_1371500	probable protein, unknown function	PF3D7-1371500_S0_Sub0_mip1	C0	reverse	chr13	2808671	2808855	2808563	2809222	FALSE
PF3D7-1371500	PF3D7_1371500	probable protein, unknown function	PF3D7-1371500_S0_Sub0_mip2	C0	forward	chr13	2808809	2808983	2808563	2809222	FALSE
PF3D7-1371500	PF3D7_1371500	probable protein, unknown function	PF3D7-1371500_S0_Sub0_mip3	C0	reverse	chr13	2808964	2809134	2808563	2809222	FALSE
PF3D7-1371500	PF3D7_1371500	probable protein, unknown function	PF3D7-1371500_S0_Sub0_mip4	C0	forward	chr13	2809086	2809265	2808563	2809222	FALSE
PF3D7-1371500	PF3D7_1371500	probable protein, unknown function	PF3D7-1371500_S0_Sub0_mip5	C0	reverse	chr13	2809250	2809438	2808563	2809222	FALSE
PF3D7-1371600	PF3D7_1371600	erythrocyte binding like protein 1, pseudogene	PF3D7-1371600_S0_Sub0_mip0	C0	forward	chr13	2811767	2811979	2811706	2820270	FALSE
PF3D7-1371600	PF3D7_1371600	erythrocyte binding like protein 1, pseudogene	PF3D7-1371600_S0_Sub0_mip2	C0	forward	chr13	2811977	2812173	2811706	2820270	FALSE
PF3D7-1371600	PF3D7_1371600	erythrocyte binding like protein 1, pseudogene	PF3D7-1371600_S0_Sub0_mip3	C0	forward	chr13	2812266	2812441	2811706	2820270	FALSE
PF3D7-1371600	PF3D7_1371600	erythrocyte binding like protein 1, pseudogene	PF3D7-1371600_S0_Sub0_mip4	C0	reverse	chr13	2812420	2812618	2811706	2820270	FALSE
PF3D7-1371600	PF3D7_1371600	erythrocyte binding like protein 1, pseudogene	PF3D7-1371600_S0_Sub0_mip5	C0	reverse	chr13	2812590	2812799	2811706	2820270	FALSE
PF3D7-1371600	PF3D7_1371600	erythrocyte binding like protein 1, pseudogene	PF3D7-1371600_S0_Sub0_mip6	C0	reverse	chr13	2812837	2813043	2811706	2820270	FALSE
PF3D7-1371600	PF3D7_1371600	erythrocyte binding like protein 1, pseudogene	PF3D7-1371600_S0_Sub0_mip7	C0	forward	chr13	2813009	2813224	2811706	2820270	FALSE
PF3D7-1371600	PF3D7_1371600	erythrocyte binding like protein 1, pseudogene	PF3D7-1371600_S0_Sub0_mip9	C0	forward	chr13	2813244	2813443	2811706	2820270	FALSE
PF3D7-1371600	PF3D7_1371600	erythrocyte binding like protein 1, pseudogene	PF3D7-1371600_S0_Sub0_mip10	C0	reverse	chr13	2813421	2813614	2811706	2820270	FALSE
PF3D7-1371600	PF3D7_1371600	erythrocyte binding like protein 1, pseudogene	PF3D7-1371600_S0_Sub0_mip20	C0	reverse	chr13	2814557	2814756	2811706	2820270	FALSE
PF3D7-1371600	PF3D7_1371600	erythrocyte binding like protein 1, pseudogene	PF3D7-1371600_S0_Sub0_mip22	C0	reverse	chr13	2814849	2815025	2811706	2820270	FALSE
PF3D7-1371600	PF3D7_1371600	erythrocyte binding like protein 1, pseudogene	PF3D7-1371600_S0_Sub0_mip24	C0	reverse	chr13	2815114	2815330	2811706	2820270	FALSE
PF3D7-1371600	PF3D7_1371600	erythrocyte binding like protein 1, pseudogene	PF3D7-1371600_S0_Sub0_mip28	C0	reverse	chr13	2815719	2815912	2811706	2820270	FALSE
PF3D7-1371600	PF3D7_1371600	erythrocyte binding like protein 1, pseudogene	PF3D7-1371600_S0_Sub0_mip30	C0	reverse	chr13	2816090	2816295	2811706	2820270	FALSE
PF3D7-1371600	PF3D7_1371600	erythrocyte binding like protein 1, pseudogene	PF3D7-1371600_S0_Sub0_mip33	C0	reverse	chr13	2816383	2816585	2811706	2820270	FALSE
PF3D7-1371600	PF3D7_1371600	erythrocyte binding like protein 1, pseudogene	PF3D7-1371600_S0_Sub0_mip42	C0	forward	chr13	2817675	2817894	2811706	2820270	FALSE
PF3D7-1371600	PF3D7_1371600	erythrocyte binding like protein 1, pseudogene	PF3D7-1371600_S0_Sub0_mip43	C0	reverse	chr13	2817881	2818091	2811706	2820270	FALSE
PF3D7-1371600	PF3D7_1371600	erythrocyte binding like protein 1, pseudogene	PF3D7-1371600_S0_Sub0_mip44	C0	forward	chr13	2818001	2818208	2811706	2820270	FALSE
PF3D7-1371600	PF3D7_1371600	erythrocyte binding like protein 1, pseudogene	PF3D7-1371600_S0_Sub0_mip45	C0	reverse	chr13	2818179	2818356	2811706	2820270	FALSE
PF3D7-1371600	PF3D7_1371600	erythrocyte binding like protein 1, pseudogene	PF3D7-1371600_S0_Sub0_mip46	C0	forward	chr13	2818278	2818498	2811706	2820270	FALSE
PF3D7-1371600	PF3D7_1371600	erythrocyte binding like protein 1, pseudogene	PF3D7-1371600_S0_Sub0_mip47	C0	forward	chr13	2818563	2818774	2811706	2820270	FALSE
PF3D7-1371600	PF3D7_1371600	erythrocyte binding like protein 1, pseudogene	PF3D7-1371600_S0_Sub0_mip50	C0	forward	chr13	2818861	2819039	2811706	2820270	FALSE
PF3D7-1371700	PF3D7_1371700	serine/threonine protein kinase, FIKK family	PF3D7-1371700_S0_Sub0_mip0	C0	forward	chr13	2820938	2821144	2821078	2823292	FALSE
PF3D7-1371700	PF3D7_1371700	serine/threonine protein kinase, FIKK family	PF3D7-1371700_S0_Sub0_mip1	C0	reverse	chr13	2821099	2821304	2821078	2823292	FALSE
PF3D7-1371700	PF3D7_1371700	serine/threonine protein kinase, FIKK family	PF3D7-1371700_S0_Sub0_mip2	C0	forward	chr13	2821300	2821493	2821078	2823292	FALSE
PF3D7-1371700	PF3D7_1371700	serine/threonine protein kinase, FIKK family	PF3D7-1371700_S0_Sub0_mip3	C0	reverse	chr13	2821460	2821668	2821078	2823292	FALSE
PF3D7-1371700	PF3D7_1371700	serine/threonine protein kinase, FIKK family	PF3D7-1371700_S0_Sub0_mip4	C0	forward	chr13	2821662	2821870	2821078	2823292	FALSE
PF3D7-1371700	PF3D7_1371700	serine/threonine protein kinase, FIKK family	PF3D7-1371700_S0_Sub0_mip5	C0	reverse	chr13	2821820	2822011	2821078	2823292	FALSE
PF3D7-1371700	PF3D7_1371700	serine/threonine protein kinase, FIKK family	PF3D7-1371700_S0_Sub0_mip6	C0	forward	chr13	2822011	2822216	2821078	2823292	FALSE
PF3D7-1371700	PF3D7_1371700	serine/threonine protein kinase, FIKK family	PF3D7-1371700_S0_Sub0_mip7	C0	reverse	chr13	2822205	2822373	2821078	2823292	FALSE
PF3D7-1371700	PF3D7_1371700	serine/threonine protein kinase, FIKK family	PF3D7-1371700_S0_Sub0_mip8	C0	forward	chr13	2822308	2822491	2821078	2823292	FALSE
PF3D7-1371700	PF3D7_1371700	serine/threonine protein kinase, FIKK family	PF3D7-1371700_S0_Sub0_mip9	C0	reverse	chr13	2822469	2822659	2821078	2823292	FALSE
PF3D7-1371700	PF3D7_1371700	serine/threonine protein kinase, FIKK family	PF3D7-1371700_S0_Sub0_mip10	C0	forward	chr13	2822584	2822761	2821078	2823292	FALSE
PF3D7-1371700	PF3D7_1371700	serine/threonine protein kinase, FIKK family	PF3D7-1371700_S0_Sub0_mip11	C0	forward	chr13	2823252	2823451	2821078	2823292	FALSE
PF3D7-1371800	PF3D7_1371800	Plasmodium exported protein, unknown function	PF3D7-1371800_S0_Sub0_mip1	C0	forward	chr13	2824238	2824413	2824302	2825852	FALSE
PF3D7-1371800	PF3D7_1371800	Plasmodium exported protein, unknown function	PF3D7-1371800_S0_Sub0_mip2	C0	reverse	chr13	2824387	2824571	2824302	2825852	FALSE
PF3D7-1371800	PF3D7_1371800	Plasmodium exported protein, unknown function	PF3D7-1371800_S0_Sub0_mip3	C0	forward	chr13	2824557	2824756	2824302	2825852	FALSE
PF3D7-1371800	PF3D7_1371800	Plasmodium exported protein, unknown function	PF3D7-1371800_S0_Sub0_mip4	C0	reverse	chr13	2824720	2824924	2824302	2825852	FALSE
PF3D7-1371800	PF3D7_1371800	Plasmodium exported protein, unknown function	PF3D7-1371800_S0_Sub0_mip5	C0	forward	chr13	2824862	2825065	2824302	2825852	FALSE
PF3D7-1371800	PF3D7_1371800	Plasmodium exported protein, unknown function	PF3D7-1371800_S0_Sub0_mip6	C0	reverse	chr13	2825044	2825213	2824302	2825852	FALSE
PF3D7-1371800	PF3D7_1371800	Plasmodium exported protein, unknown function	PF3D7-1371800_S0_Sub0_mip7	C0	forward	chr13	2825212	2825411	2824302	2825852	FALSE
PF3D7-1371800	PF3D7_1371800	Plasmodium exported protein, unknown function	PF3D7-1371800_S0_Sub0_mip8	C0	reverse	chr13	2825286	2825480	2824302	2825852	FALSE
PF3D7-1371800	PF3D7_1371800	Plasmodium exported protein, unknown function	PF3D7-1371800_S0_Sub0_mip10	C0	reverse	chr13	2825484	2825680	2824302	2825852	FALSE
PF3D7-1371800	PF3D7_1371800	Plasmodium exported protein, unknown function	PF3D7-1371800_S0_Sub0_mip11	C0	forward	chr13	2825578	2825774	2824302	2825852	FALSE
PF3D7-1371800	PF3D7_1371800	Plasmodium exported protein, unknown function	PF3D7-1371800_S0_Sub0_mip12	C0	reverse	chr13	2825791	2825996	2824302	2825852	FALSE
PF3D7-1371900	PF3D7_1371900	Plasmodium exported protein, unknown function	PF3D7-1371900_S0_Sub0_mip0	C0	forward	chr13	2829900	2830069	2829856	2830669	FALSE
PF3D7-1371900	PF3D7_1371900	Plasmodium exported protein, unknown function	PF3D7-1371900_S0_Sub0_mip1	C0	reverse	chr13	2829964	2830171	2829856	2830669	FALSE
PF3D7-1371900	PF3D7_1371900	Plasmodium exported protein, unknown function	PF3D7-1371900_S0_Sub0_mip2	C0	forward	chr13	2830165	2830368	2829856	2830669	FALSE
PF3D7-1371900	PF3D7_1371900	Plasmodium exported protein, unknown function	PF3D7-1371900_S0_Sub0_mip3	C0	reverse	chr13	2830343	2830520	2829856	2830669	FALSE
PF3D7-1371900	PF3D7_1371900	Plasmodium exported protein, unknown function	PF3D7-1371900_S0_Sub0_mip4	C0	forward	chr13	2830434	2830643	2829856	2830669	FALSE
PF3D7-1371900	PF3D7_1371900	Plasmodium exported protein, unknown function	PF3D7-1371900_S0_Sub0_mip5	C0	reverse	chr13	2830641	2830843	2829856	2830669	FALSE
PF3D7-1372000	PF3D7_1372000	Plasmodium exported protein (PHISTa), unknown function	PF3D7-1372000_S0_Sub0_mip1	C0	forward	chr13	2832906	2833066	2832952	2834322	FALSE
PF3D7-1372000	PF3D7_1372000	Plasmodium exported protein (PHISTa), unknown function	PF3D7-1372000_S0_Sub0_mip2	C0	reverse	chr13	2833052	2833251	2832952	2834322	FALSE
PF3D7-1372000	PF3D7_1372000	Plasmodium exported protein (PHISTa), unknown function	PF3D7-1372000_S0_Sub0_mip3	C0	forward	chr13	2833241	2833442	2832952	2834322	FALSE
PF3D7-1372000	PF3D7_1372000	Plasmodium exported protein (PHISTa), unknown function	PF3D7-1372000_S0_Sub0_mip4	C0	reverse	chr13	2833330	2833507	2832952	2834322	FALSE
PF3D7-1372000	PF3D7_1372000	Plasmodium exported protein (PHISTa), unknown function	PF3D7-1372000_S0_Sub0_mip5	C0	forward	chr13	2833491	2833682	2832952	2834322	FALSE
PF3D7-1372000	PF3D7_1372000	Plasmodium exported protein (PHISTa), unknown function	PF3D7-1372000_S0_Sub0_mip6	C0	reverse	chr13	2833575	2833782	2832952	2834322	FALSE
PF3D7-1372000	PF3D7_1372000	Plasmodium exported protein (PHISTa), unknown function	PF3D7-1372000_S0_Sub0_mip7	C0	forward	chr13	2833764	2833939	2832952	2834322	FALSE
PF3D7-1372000	PF3D7_1372000	Plasmodium exported protein (PHISTa), unknown function	PF3D7-1372000_S0_Sub0_mip8	C0	reverse	chr13	2833883	2834055	2832952	2834322	FALSE
PF3D7-1372000	PF3D7_1372000	Plasmodium exported protein (PHISTa), unknown function	PF3D7-1372000_S0_Sub0_mip10	C0	reverse	chr13	2834183	2834346	2832952	2834322	FALSE
PF3D7-1372000	PF3D7_1372000	Plasmodium exported protein (PHISTa), unknown function	PF3D7-1372000_S0_Sub0_mip11	C0	forward	chr13	2834232	2834431	2832952	2834322	FALSE
PF3D7-1372100	PF3D7_1372100	Plasmodium exported protein (PHISTb), unknown function	PF3D7-1372100_S0_Sub0_mip0	C0	forward	chr13	2836945	2837114	2837053	2839058	FALSE
PF3D7-1372100	PF3D7_1372100	Plasmodium exported protein (PHISTb), unknown function	PF3D7-1372100_S0_Sub0_mip1	C0	reverse	chr13	2837011	2837176	2837053	2839058	FALSE
PF3D7-1372100	PF3D7_1372100	Plasmodium exported protein (PHISTb), unknown function	PF3D7-1372100_S0_Sub0_mip2	C0	forward	chr13	2837149	2837347	2837053	2839058	FALSE
PF3D7-1372100	PF3D7_1372100	Plasmodium exported protein (PHISTb), unknown function	PF3D7-1372100_S0_Sub0_mip3	C0	reverse	chr13	2837337	2837545	2837053	2839058	FALSE
PF3D7-1372100	PF3D7_1372100	Plasmodium exported protein (PHISTb), unknown function	PF3D7-1372100_S0_Sub0_mip4	C0	forward	chr13	2837460	2837631	2837053	2839058	FALSE
PF3D7-1372100	PF3D7_1372100	Plasmodium exported protein (PHISTb), unknown function	PF3D7-1372100_S0_Sub0_mip5	C0	reverse	chr13	2837604	2837816	2837053	2839058	FALSE
PF3D7-1372100	PF3D7_1372100	Plasmodium exported protein (PHISTb), unknown function	PF3D7-1372100_S0_Sub0_mip6	C0	forward	chr13	2837734	2837933	2837053	2839058	FALSE
PF3D7-1372100	PF3D7_1372100	Plasmodium exported protein (PHISTb), unknown function	PF3D7-1372100_S0_Sub0_mip7	C0	reverse	chr13	2837874	2838075	2837053	2839058	FALSE
PF3D7-1372100	PF3D7_1372100	Plasmodium exported protein (PHISTb), unknown function	PF3D7-1372100_S0_Sub0_mip8	C0	forward	chr13	2838030	2838197	2837053	2839058	FALSE
PF3D7-1372100	PF3D7_1372100	Plasmodium exported protein (PHISTb), unknown function	PF3D7-1372100_S0_Sub0_mip9	C0	reverse	chr13	2838146	2838330	2837053	2839058	FALSE
PF3D7-1372100	PF3D7_1372100	Plasmodium exported protein (PHISTb), unknown function	PF3D7-1372100_S0_Sub0_mip10	C0	forward	chr13	2838293	2838492	2837053	2839058	FALSE
PF3D7-1372100	PF3D7_1372100	Plasmodium exported protein (PHISTb), unknown function	PF3D7-1372100_S0_Sub0_mip11	C0	reverse	chr13	2838437	2838650	2837053	2839058	FALSE
PF3D7-1372100	PF3D7_1372100	Plasmodium exported protein (PHISTb), unknown function	PF3D7-1372100_S0_Sub0_mip12	C0	forward	chr13	2838545	2838757	2837053	2839058	FALSE
PF3D7-1372100	PF3D7_1372100	Plasmodium exported protein (PHISTb), unknown function	PF3D7-1372100_S0_Sub0_mip13	C0	reverse	chr13	2838704	2838871	2837053	2839058	FALSE
PF3D7-1372100	PF3D7_1372100	Plasmodium exported protein (PHISTb), unknown function	PF3D7-1372100_S0_Sub0_mip14	C0	forward	chr13	2838819	2839006	2837053	2839058	FALSE
PF3D7-1372100	PF3D7_1372100	Plasmodium exported protein (PHISTb), unknown function	PF3D7-1372100_S0_Sub0_mip15	C0	reverse	chr13	2838998	2839199	2837053	2839058	FALSE
hrp3	PF3D7_1372200	histidine-rich protein III	hrp3_S0_Sub0_mip0	C0	forward	chr13	2840643	2840859	2840727	2841703	FALSE
hrp3	PF3D7_1372200	histidine-rich protein III	hrp3_S0_Sub0_mip2	C0	forward	chr13	2840751	2840954	2840727	2841703	FALSE
hrp3	PF3D7_1372200	histidine-rich protein III	hrp3_S0_Sub0_mip3	C0	reverse	chr13	2840794	2841015	2840727	2841703	FALSE
hrp3	PF3D7_1372200	histidine-rich protein III	hrp3_S0_Sub0_mip4	C0	forward	chr13	2841009	2841205	2840727	2841703	FALSE
hrp3	PF3D7_1372200	histidine-rich protein III	hrp3_S0_Sub0_mip5	C0	reverse	chr13	2841140	2841341	2840727	2841703	FALSE
hrp3	PF3D7_1372200	histidine-rich protein III	hrp3_S0_Sub0_mip6	C0	forward	chr13	2841246	2841436	2840727	2841703	FALSE
hrp3	PF3D7_1372200	histidine-rich protein III	hrp3_S0_Sub0_mip7	C0	reverse	chr13	2841420	2841635	2840727	2841703	FALSE
hrp3	PF3D7_1372200	histidine-rich protein III	hrp3_S0_Sub0_mip9	C0	forward	chr13	2841464	2841653	2840727	2841703	FALSE
hrp3	PF3D7_1372200	histidine-rich protein III	hrp3_S0_Sub0_mip10	C0	reverse	chr13	2841663	2841862	2840727	2841703	FALSE
PF3D7-1372400	PF3D7_1372400	acyl-CoA synthetase	PF3D7-1372400_S0_Sub0_mip0	C0	forward	chr13	2852540	2852728	2850891	2853482	FALSE
PF3D7-1372400	PF3D7_1372400	acyl-CoA synthetase	PF3D7-1372400_S0_Sub0_mip1	C0	reverse	chr13	2852715	2852915	2850891	2853482	FALSE
PF3D7-1372400	PF3D7_1372400	acyl-CoA synthetase	PF3D7-1372400_S0_Sub0_mip2	C0	forward	chr13	2852916	2853119	2850891	2853482	FALSE
PF3D7-1372400	PF3D7_1372400	acyl-CoA synthetase	PF3D7-1372400_S0_Sub0_mip3	C0	reverse	chr13	2853114	2853312	2850891	2853482	FALSE
PF3D7-1372400	PF3D7_1372400	acyl-CoA synthetase	PF3D7-1372400_S0_Sub0_mip4	C0	forward	chr13	2853213	2853379	2850891	2853482	FALSE
PF3D7-1372400	PF3D7_1372400	acyl-CoA synthetase	PF3D7-1372400_S0_Sub0_mip5	C0	reverse	chr13	2853355	2853533	2850891	2853482	FALSE
PF3D7-1372300	PF3D7_1372300	Plasmodium exported protein (PHIST), unknown function				chr13			2845766	2846538	FALSE
PF3D7-1372500	PF3D7_1372500	stevor, pseudogene,PIR protein, pseudogene				chr13			2854543	2855568	FALSE
PF3D7-1372600	PF3D7_1372600	rifin,PIR protein (RIF)				chr13			2856585	2858026	FALSE
PF3D7-1372700	PF3D7_1372700	rifin,PIR protein (RIF)				chr13			2860162	2861441	FALSE
PF3D7-1372800	PF3D7_1372800	stevor,PIR protein				chr13			2863865	2864869	FALSE
PF3D7-1372900	PF3D7_1372900	erythrocyte membrane protein 1 (PfEMP1), exon 2, pseudogene (VAR)				chr13			2865892	2867226	FALSE
PF3D7-1373000	PF3D7_1373000	rifin,PIR protein (RIF)				chr13			2868922	2870165	FALSE
PF3D7-1373100	PF3D7_1373100	rifin,PIR protein (RIF)				chr13			2871859	2873088	FALSE
PF3D7-1373200	PF3D7_1373200	Plasmodium exported protein, unknown function, fragment				chr13			2875990	2876203	FALSE
PF3D7-1373300	PF3D7_1373300	rifin,PIR protein (RIF)				chr13			2877907	2879141	FALSE
PF3D7-1373400	PF3D7_1373400	rifin,PIR protein (RIF)				chr13			2881590	2882956	FALSE
PF3D7-1373500	PF3D7_1373500	erythrocyte membrane protein 1, PfEMP1 (VAR)				chr13			2884785	2892340	FALSE
PF3D7-1370500	PF3D7_1148200	unspecified product	PF3D7-1370500_S0_Sub0_mip2	C1	reverse	chr11	1920280	1920462	1920268	1920811	TRUE
PF3D7-1370500	PF3D7_1148200	unspecified product	PF3D7-1370500_S0_Sub0_mip3	C1	forward	chr11	1920386	1920590	1920268	1920811	TRUE
PF3D7-1370500	PF3D7_1148200	unspecified product	PF3D7-1370500_S0_Sub0_mip4	C1	reverse	chr11	1920588	1920760	1920268	1920811	TRUE
PF3D7-1370500	PF3D7_1148200	unspecified product	PF3D7-1370500_S0_Sub0_mip5	C1	forward	chr11	1920716	1920884	1920268	1920811	TRUE
PF3D7-1370500	PF3D7_1148200	unspecified product	PF3D7-1370500_S0_Sub0_mip6	C1	reverse	chr11	1920809	1921024	1920268	1920811	TRUE
PF3D7-1370900			PF3D7-1370900_S0_Sub0_mip0	C1	forward	chr11	1923308	1923492			TRUE
PF3D7-1370900			PF3D7-1370900_S0_Sub0_mip1	C1	reverse	chr11	1923404	1923648			TRUE
PF3D7-1370900			PF3D7-1370900_S0_Sub0_mip3	C1	forward	chr11	1923884	1924054			TRUE
PF3D7-1370900			PF3D7-1370900_S0_Sub0_mip5	C1	reverse	chr11	1924045	1924210			TRUE
PF3D7-1371000	PF3D7_1148620	5.8S ribosomal RNA	PF3D7-1371000_S0_Sub0_mip0	C1	reverse	chr11	1928534	1928747	1928510	1928677	TRUE
PF3D7-1371000	PF3D7_1148620	5.8S ribosomal RNA	PF3D7-1371000_S0_Sub0_mip1	C1	reverse	chr11	1928670	1928856	1928510	1928677	TRUE
PF3D7-1371000	PF3D7_1148640	28S ribosomal RNA	PF3D7-1371000_S0_Sub0_mip3	C1	reverse	chr11	1928875	1929058	1928934	1933138	TRUE
PF3D7-1371000	PF3D7_1148640	28S ribosomal RNA	PF3D7-1371000_S0_Sub0_mip2	C1	reverse	chr11	1928878	1929088	1928934	1933138	TRUE
PF3D7-1371000	PF3D7_1148640	28S ribosomal RNA	PF3D7-1371000_S0_Sub0_mip4	C1	forward	chr11	1929064	1929266	1928934	1933138	TRUE
PF3D7-1371000	PF3D7_1148640	28S ribosomal RNA	PF3D7-1371000_S0_Sub0_mip5	C1	reverse	chr11	1929217	1929412	1928934	1933138	TRUE
PF3D7-1371000	PF3D7_1148640	28S ribosomal RNA	PF3D7-1371000_S0_Sub0_mip6	C1	forward	chr11	1929391	1929607	1928934	1933138	TRUE
PF3D7-1371000	PF3D7_1148640	28S ribosomal RNA	PF3D7-1371000_S0_Sub0_mip7	C1	reverse	chr11	1929591	1929811	1928934	1933138	TRUE
PF3D7-1371000	PF3D7_1148640	28S ribosomal RNA	PF3D7-1371000_S0_Sub0_mip8	C1	forward	chr11	1929808	1930025	1928934	1933138	TRUE
PF3D7-1371000	PF3D7_1148640	28S ribosomal RNA	PF3D7-1371000_S0_Sub0_mip9	C1	reverse	chr11	1929972	1930188	1928934	1933138	TRUE
PF3D7-1371000	PF3D7_1148640	28S ribosomal RNA	PF3D7-1371000_S0_Sub0_mip10	C1	forward	chr11	1930115	1930316	1928934	1933138	TRUE
PF3D7-1371000	PF3D7_1148640	28S ribosomal RNA	PF3D7-1371000_S0_Sub0_mip11	C1	forward	chr11	1930223	1930407	1928934	1933138	TRUE
PF3D7-1371000	PF3D7_1148640	28S ribosomal RNA	PF3D7-1371000_S0_Sub0_mip12	C1	forward	chr11	1930440	1930652	1928934	1933138	TRUE
PF3D7-1371000	PF3D7_1148640	28S ribosomal RNA	PF3D7-1371000_S0_Sub0_mip13	C1	forward	chr11	1930720	1930939	1928934	1933138	TRUE
PF3D7-1371000	PF3D7_1148640	28S ribosomal RNA	PF3D7-1371000_S0_Sub0_mip14	C1	reverse	chr11	1930874	1931075	1928934	1933138	TRUE
PF3D7-1371000	PF3D7_1148640	28S ribosomal RNA	PF3D7-1371000_S0_Sub0_mip15	C1	reverse	chr11	1931054	1931262	1928934	1933138	TRUE
PF3D7-1371000	PF3D7_1148640	28S ribosomal RNA	PF3D7-1371000_S0_Sub0_mip16	C1	reverse	chr11	1931278	1931491	1928934	1933138	TRUE
PF3D7-1371000	PF3D7_1148640	28S ribosomal RNA	PF3D7-1371000_S0_Sub0_mip17	C1	reverse	chr11	1931365	1931584	1928934	1933138	TRUE
PF3D7-1371000	PF3D7_1148640	28S ribosomal RNA	PF3D7-1371000_S0_Sub0_mip18	C1	forward	chr11	1931768	1931984	1928934	1933138	TRUE
PF3D7-1371000	PF3D7_1148640	28S ribosomal RNA	PF3D7-1371000_S0_Sub0_mip19	C1	forward	chr11	1932098	1932287	1928934	1933138	TRUE
PF3D7-1371000	PF3D7_1148640	28S ribosomal RNA	PF3D7-1371000_S0_Sub0_mip20	C1	forward	chr11	1932104	1932306	1928934	1933138	TRUE
PF3D7-1371000	PF3D7_1148640	28S ribosomal RNA	PF3D7-1371000_S0_Sub0_mip21	C1	forward	chr11	1932215	1932417	1928934	1933138	TRUE
PF3D7-1371000	PF3D7_1148640	28S ribosomal RNA	PF3D7-1371000_S0_Sub0_mip22	C1	forward	chr11	1932904	1933114	1928934	1933138	TRUE

## Sheet: Table S6 - MIP oligos
Supplementary Table 6. Pfhrp2/3 MIP panel probe sequences.
MIP	probe_id	Probe Sequence
PF3D7-0831400_S0_Sub0_mip0	ref	CTTGGGTATCTTTTCCATATATAATAACGCNNNNAGATCGGAAGAGCACACGTGACTCGCCAAGCTGAAGNNNNNNNNNNTTATCTTTCCTTGCTTTTTCTCTC
PF3D7-0831400_S0_Sub0_mip1	ref	GATACAGCAGTGAATACTAAAAGAAGAAANNNNAGATCGGAAGAGCACACGTGACTCGCCAAGCTGAAGNNNNNNNNNNATAGATTCCATGAAACTTACAGATAAA
PF3D7-0831400_S0_Sub0_mip2	ref	TAAGGTATTTGTATAGGCATCGATAGATAANNNNAGATCGGAAGAGCACACGTGACTCGCCAAGCTGAAGNNNNNNNNNNACGCATGAATTCTTTAAATATATCTTTTA
PF3D7-0831400_S0_Sub0_mip3	ref	AAGCAGGTAAATATATAAACGAGGCANNNNAGATCGGAAGAGCACACGTGACTCGCCAAGCTGAAGNNNNNNNNNNGAACAAAATGATGAATCTAAATGTGAA
PF3D7-0831400_S0_Sub0_mip4	ref	TTTGTCATTTAATCTGAATCCATTTAAAGAACNNNNAGATCGGAAGAGCACACGTGACTCGCCAAGCTGAAGNNNNNNNNNNCAGCTTGATCAGTATTATTTGACT
PF3D7-0831400_S0_Sub0_mip5	ref	TGGAGAACATGATGAAGAAGAAGAACNNNNAGATCGGAAGAGCACACGTGACTCGCCAAGCTGAAGNNNNNNNNNNGGTCATTCAGATATAACTTTATGAATTT
PF3D7-0831400_S0_Sub0_mip6	ref	TACAGCAATAAATAGAAATACGTTGGTATATNNNNAGATCGGAAGAGCACACGTGACTCGCCAAGCTGAAGNNNNNNNNNNTCTTTTATTTCAACATATTTATGGAGTG
PF3D7-0831400_S0_Sub0_mip7	ref	ACAAAAATTCGTTATCCTGTGGTTTTNNNNAGATCGGAAGAGCACACGTGACTCGCCAAGCTGAAGNNNNNNNNNNAAATTCTCATCATTATAATAAAATGAATATATATA
PF3D7-0831500_S0_Sub0_mip1	ref	CAGCATTATATATACAATTCAAAGTAAGTTCANNNNAGATCGGAAGAGCACACGTGACTCGCCAAGCTGAAGNNNNNNNNNNGCACCGTTTATAGGAAATATTATAAAA
PF3D7-0831500_S0_Sub0_mip2	ref	TCCATGATGTCTTTTTCTTATATCCATTATTTNNNNAGATCGGAAGAGCACACGTGACTCGCCAAGCTGAAGNNNNNNNNNNGGATATATACAGTTCAACCATATAATTAATATATA
PF3D7-0831500_S0_Sub0_mip3	ref	TGTACAAGTAGAAAATTTTCCTTCTTTAAATCNNNNAGATCGGAAGAGCACACGTGACTCGCCAAGCTGAAGNNNNNNNNNNGTAGTATTATTTTTATTTACATATACCCCAATAT
PF3D7-0831500_S0_Sub0_mip4	ref	AACACATGAACTATTCTCCCCATATTTATTNNNNAGATCGGAAGAGCACACGTGACTCGCCAAGCTGAAGNNNNNNNNNNATTCTTACTATTATTATTACTATTATTATTGTTTT
PF3D7-0831500_S0_Sub0_mip5	ref	TAATGATATGACAAAACAATTAACAAAGGAAGNNNNAGATCGGAAGAGCACACGTGACTCGCCAAGCTGAAGNNNNNNNNNNTGATGAAAAAGACGAATCGAATAA
PF3D7-0831500_S0_Sub0_mip6	ref	TTTCCTGAATCATTACTAACATTACTTATATTATTNNNNAGATCGGAAGAGCACACGTGACTCGCCAAGCTGAAGNNNNNNNNNNCATTTAGATCAATTAATTTTTCATCTAATATAT
PF3D7-0831500_S0_Sub0_mip7	ref	GTTTAATGGAAAAATATTTAGATGAATTTGATGAANNNNAGATCGGAAGAGCACACGTGACTCGCCAAGCTGAAGNNNNNNNNNNCAAAGGAAGAATTATTTTATGTTCTTGA
PF3D7-0831500_S0_Sub0_mip8	ref	ACGTTTACTTTCATATTTCTTTTTATATTTCTGTANNNNAGATCGGAAGAGCACACGTGACTCGCCAAGCTGAAGNNNNNNNNNNACCATACATATAATTTATTAACTTTTCTAAAT
PF3D7-0831500_S0_Sub0_mip9	ref	TAATATGTGTTTAAAGTGTAACATAAAGTAATAGANNNNAGATCGGAAGAGCACACGTGACTCGCCAAGCTGAAGNNNNNNNNNNACATAAAAGTCCTTCATTAGATGATATA
PF3D7-0831600_S0_Sub0_mip0	ref	AAAATGTACAGGAAATATGACAACCATAAAANNNNAGATCGGAAGAGCACACGTGACTCGCCAAGCTGAAGNNNNNNNNNNCATTTGGATTTGAATCTCCATTTAAAT
PF3D7-0831600_S0_Sub0_mip1	ref	TTTCATTCACATTTTTACTCTCATTAATGGAANNNNAGATCGGAAGAGCACACGTGACTCGCCAAGCTGAAGNNNNNNNNNNGGTACAATATATATATCATCATCTGCAT
PF3D7-0831600_S0_Sub0_mip10	ref	ATGTAAGTCGAAATCCGTATCTTCCNNNNAGATCGGAAGAGCACACGTGACTCGCCAAGCTGAAGNNNNNNNNNNCATTCCGTAAGAACTATAACGTTT
PF3D7-0831600_S0_Sub0_mip12	ref	ATAAGCCCTAGTATCGTAATCTATGAAAGNNNNAGATCGGAAGAGCACACGTGACTCGCCAAGCTGAAGNNNNNNNNNNAAAAATTAAGTCTTACATTCCAAAGAAT
PF3D7-0831600_S0_Sub0_mip14	ref	CAAAGAATGATCAAATAATGTAGGAAGTTCTNNNNAGATCGGAAGAGCACACGTGACTCGCCAAGCTGAAGNNNNNNNNNNTCATTCATAAAATTACTATCTAAGGGAATAT
PF3D7-0831600_S0_Sub0_mip15	ref	AAGGGAATATGTTTCATGAATGAGGTNNNNAGATCGGAAGAGCACACGTGACTCGCCAAGCTGAAGNNNNNNNNNNTTGTAACATGGAAGGAACATTATC
PF3D7-0831600_S0_Sub0_mip17	ref	TTGGAGCTTAAGACCTTGAGTTACANNNNAGATCGGAAGAGCACACGTGACTCGCCAAGCTGAAGNNNNNNNNNNACGTAAAAAGTGAAAAATAGACAAATA
PF3D7-0831600_S0_Sub0_mip2	ref	TTCTAGTATCGTTAAATTCTTATGTAGTTCATCANNNNAGATCGGAAGAGCACACGTGACTCGCCAAGCTGAAGNNNNNNNNNNTCTATTGATTGTTCCTTTAATAAATTTTCA
PF3D7-0831600_S0_Sub0_mip21	ref	TGCAATTTCTACGTAAAAAGTGAAAAATAGACANNNNAGATCGGAAGAGCACACGTGACTCGCCAAGCTGAAGNNNNNNNNNNAAAATAATAACATGTCTTGAATACATTTAGT
PF3D7-0831600_S0_Sub0_mip22	ref	TCACGTTTTTAGTACATGTTAATTCATTTTTACANNNNAGATCGGAAGAGCACACGTGACTCGCCAAGCTGAAGNNNNNNNNNNAACATCTCCCAAATAATTTATTGGATG
PF3D7-0831600_S0_Sub0_mip23	ref	TTACGCATTTGTCTCAATAATTCTAAAATAACCANNNNAGATCGGAAGAGCACACGTGACTCGCCAAGCTGAAGNNNNNNNNNNGATAATTTGAGAAATAAAAACCTGCA
PF3D7-0831600_S0_Sub0_mip25	ref	TCAGATCTAATACTCGATTATGTAATTCTCTTCTTNNNNAGATCGGAAGAGCACACGTGACTCGCCAAGCTGAAGNNNNNNNNNNAAAATAAAATATCGTCAACATTCTTTCT
PF3D7-0831600_S0_Sub0_mip26	ref	TGAGCTCTTTTCAATTTATAATTTCAATACAGACNNNNAGATCGGAAGAGCACACGTGACTCGCCAAGCTGAAGNNNNNNNNNNATGCTAATGAGAGATGCATATGA
PF3D7-0831600_S0_Sub0_mip27	ref	CTTTTTAACTAAAGGTGTTGCTGTTAAATATTTTCNNNNAGATCGGAAGAGCACACGTGACTCGCCAAGCTGAAGNNNNNNNNNNCTTGTAAGTGTCTTCTATTTTTCTAAA
PF3D7-0831600_S0_Sub0_mip29	ref	AATTGTGTATTTCTAATTCCCTTTGTTCCNNNNAGATCGGAAGAGCACACGTGACTCGCCAAGCTGAAGNNNNNNNNNNGGTGGTAATAAACTATTAGTTATGCTAT
PF3D7-0831600_S0_Sub0_mip3	ref	GTTTATTGAATAGCCATAGCGAAACATTNNNNAGATCGGAAGAGCACACGTGACTCGCCAAGCTGAAGNNNNNNNNNNCAATCAAGTTTTTATGATATTGCAAAATA
PF3D7-0831600_S0_Sub0_mip32	ref	TAAAAAGGTAGATCAATTCCTTGGTAGAANNNNAGATCGGAAGAGCACACGTGACTCGCCAAGCTGAAGNNNNNNNNNNGCATATCTTACTTTTGCTTATGTATATAAT
PF3D7-0831600_S0_Sub0_mip33	ref	TGGAGGTTTTTCGACTTCTTTAAGAGNNNNAGATCGGAAGAGCACACGTGACTCGCCAAGCTGAAGNNNNNNNNNNAGATCAATTCCTTGGTAGAAAATTT
PF3D7-0831600_S0_Sub0_mip34	ref	AAGTCGAAAAACCTCCAGGAAAATANNNNAGATCGGAAGAGCACACGTGACTCGCCAAGCTGAAGNNNNNNNNNNAAATATCTCTCAAGGAAACGAAAATT
PF3D7-0831600_S0_Sub0_mip35	ref	TGGTTATCTTGATGAGGCAATGGANNNNAGATCGGAAGAGCACACGTGACTCGCCAAGCTGAAGNNNNNNNNNNTCATGTATGCCCTTTGTTTTATG
PF3D7-0831600_S0_Sub0_mip36	ref	AATCCGATGAAGATGATCAAAAGGCNNNNAGATCGGAAGAGCACACGTGACTCGCCAAGCTGAAGNNNNNNNNNNAGAAAACGTGGTTATCTTGATGA
PF3D7-0831600_S0_Sub0_mip37	ref	ACTGATGATTACAAAAATACCTGAAGATGNNNNAGATCGGAAGAGCACACGTGACTCGCCAAGCTGAAGNNNNNNNNNNGGTAAAAATGAGGAATTTCTAAATGATA
PF3D7-0831600_S0_Sub0_mip4	ref	TGGAAGAATTAGATAACATATCAAATCAATATGGANNNNAGATCGGAAGAGCACACGTGACTCGCCAAGCTGAAGNNNNNNNNNNATTGCACTAGAAGAATTAAATAAAGTATTT
PF3D7-0831600_S0_Sub0_mip7	ref	TAATTTTAATATCATAAAATGTCCCAGAGCTGNNNNAGATCGGAAGAGCACACGTGACTCGCCAAGCTGAAGNNNNNNNNNNCCAGGATATTACATTCCATATTTGTATT
PF3D7-0831600_S0_Sub0_mip8	ref	AAGATGGATTCTTTTCATATATATGTAATGATCCTNNNNAGATCGGAAGAGCACACGTGACTCGCCAAGCTGAAGNNNNNNNNNNGTGTTTTCAGAATGCTGTATATTATT
PF3D7-0831700_S0_Sub0_mip1	ref	TGCAATTTATTGTCTATCAAAAAGGAATAAAGNNNNAGATCGGAAGAGCACACGTGACTCGCCAAGCTGAAGNNNNNNNNNNCAGTATATAATCCTATAATGACTAAAATATATCAA
PF3D7-0831700_S0_Sub0_mip10	ref	AAATGTTCCTCCTCCTAAATCGAAAANNNNAGATCGGAAGAGCACACGTGACTCGCCAAGCTGAAGNNNNNNNNNNGCTTGTGCGGATGATGATAATA
PF3D7-0831700_S0_Sub0_mip11	ref	TTTTTGAAGTTAAAGCTACCTCAGGANNNNAGATCGGAAGAGCACACGTGACTCGCCAAGCTGAAGNNNNNNNNNNCTGTTCCAGCTTATTTCAATGATT
PF3D7-0831700_S0_Sub0_mip12	ref	AATCATTGGTTTTCCATCAGAACCANNNNAGATCGGAAGAGCACACGTGACTCGCCAAGCTGAAGNNNNNNNNNNACCATATGCTATAGCTGCTGC
PF3D7-0831700_S0_Sub0_mip13	ref	AAAACCAGTTAAAAATGCTGTTATTACTGTNNNNAGATCGGAAGAGCACACGTGACTCGCCAAGCTGAAGNNNNNNNNNNGATGCAAAAAGATTAATAGGAAGAAAAT
PF3D7-0831700_S0_Sub0_mip14	ref	TACATATACCAACACATGAATAGGTGGTNNNNAGATCGGAAGAGCACACGTGACTCGCCAAGCTGAAGNNNNNNNNNNTCAGAACCACCTTTTACAGTAAAT
PF3D7-0831700_S0_Sub0_mip15	ref	TCCAGGAATCCAGAAAATACAGTTTTNNNNAGATCGGAAGAGCACACGTGACTCGCCAAGCTGAAGNNNNNNNNNNACAGTACATACAGCAAGTAACAAT
PF3D7-0831700_S0_Sub0_mip16	ref	AGGCTTGATTTTGACAATAACTGACTNNNNAGATCGGAAGAGCACACGTGACTCGCCAAGCTGAAGNNNNNNNNNNGTACCTAAATCAATACCAATTGCA
PF3D7-0831700_S0_Sub0_mip2	ref	TAACTGTTTTCATACATTTTTCTGAATCATCTNNNNAGATCGGAAGAGCACACGTGACTCGCCAAGCTGAAGNNNNNNNNNNGTCCATTATTTTGTGCTTCTTTATTTT
PF3D7-0831700_S0_Sub0_mip3	ref	AAAAATCAAACAGCAGAAACTGAAGANNNNAGATCGGAAGAGCACACGTGACTCGCCAAGCTGAAGNNNNNNNNNNAAGATGATATCGATCGTATGGTAA
PF3D7-0831700_S0_Sub0_mip4	ref	TGGGATACCTTCTAATTGAAATTTTCCTNNNNAGATCGGAAGAGCACACGTGACTCGCCAAGCTGAAGNNNNNNNNNNTATTTTGTTCATCCTCTTCTTTATATTT
PF3D7-0831700_S0_Sub0_mip5	ref	AAAACCAAATTACTATTACAAATGATAAAGGAAGANNNNAGATCGGAAGAGCACACGTGACTCGCCAAGCTGAAGNNNNNNNNNNCAAATCTTTACAACATATGCTGATAA
PF3D7-0831700_S0_Sub0_mip6	ref	AACAGCTTCATCTGGATTAATGGCNNNNAGATCGGAAGAGCACACGTGACTCGCCAAGCTGAAGNNNNNNNNNNAAACTTGAATTAAAACACCTGGTT
PF3D7-0831700_S0_Sub0_mip7	ref	ACCAAATTAATTGAAAGAAATACAACTATACCAACNNNNAGATCGGAAGAGCACACGTGACTCGCCAAGCTGAAGNNNNNNNNNNCCAAAAATACAACAACTTATCAAAGATT
PF3D7-0831700_S0_Sub0_mip8	ref	TTATAATCGATTCCATCAAATAAAGAATCAACTTCNNNNAGATCGGAAGAGCACACGTGACTCGCCAAGCTGAAGNNNNNNNNNNTTAATGGCTTTACATGGTTCTTTT
PF3D7-0831700_S0_Sub0_mip9	ref	AAAAATGGATAAAAGCCAAGTACATGAAANNNNAGATCGGAAGAGCACACGTGACTCGCCAAGCTGAAGNNNNNNNNNNGGTAAAGATGTTTCCAAAAATTCAAAAT
PF3D7-0831750_S0_Sub0_mip0	ref	TGTACATATGAATGATGAAAATATTATCTTAGATTNNNNAGATCGGAAGAGCACACGTGACTCGCCAAGCTGAAGNNNNNNNNNNGTATCGTATGTGTAAAACTTTTGATTT
PF3D7-0831750_S0_Sub0_mip1	ref	TTTGTATTCAAAAACATTTTAAAGACCTCANNNNAGATCGGAAGAGCACACGTGACTCGCCAAGCTGAAGNNNNNNNNNNTCATAGCATATGTCTTTCTTAAGTTTT
PF3D7-0831750_S0_Sub0_mip2	ref	AATACTGATGTAAATAAACATAAACTTAATGATTCNNNNAGATCGGAAGAGCACACGTGACTCGCCAAGCTGAAGNNNNNNNNNNCACTCAGAAATTATTATCGTCAACA
PF3D7-0831750_S0_Sub0_mip3	ref	TTTTTATAATACTATCAACTTTTCCATACCTTAAANNNNAGATCGGAAGAGCACACGTGACTCGCCAAGCTGAAGNNNNNNNNNNTACATATTATATCATCCCCTCCTAATTT
PF3D7-0831750_S0_Sub0_mip4	ref	AAAATTTATATGTTATTGGAGTGAAATTATTGCNNNNAGATCGGAAGAGCACACGTGACTCGCCAAGCTGAAGNNNNNNNNNNAAATATAGCACGTAAAGTTTTAATTAATATAT
PF3D7-0831750_S0_Sub0_mip5	ref	TTAGACAAACACACTTCTTCACAAATTNNNNAGATCGGAAGAGCACACGTGACTCGCCAAGCTGAAGNNNNNNNNNNAAATTTACATAAACATGAAAATAAGTATATTT
PF3D7-0831750_S0_Sub0_mip6	ref	ATGGGACAGGTGTAAATATAGTTTATAATTTTNNNNAGATCGGAAGAGCACACGTGACTCGCCAAGCTGAAGNNNNNNNNNNTTACTTAATAAAAGAGTTAAACTTGTTAAAAT
PF3D7-0831900_S0_Sub0_mip0	ref	GCTTATGTTTGTATATGATTGGATTTTTATATATTNNNNAGATCGGAAGAGCACACGTGACTCGCCAAGCTGAAGNNNNNNNNNNTAGCATATTTATATTTCTACATATTTTTAATTTT
PF3D7-0831900_S0_Sub0_mip1	ref	AATCATATACAAACATAAGCAAAGAAACTTAANNNNAGATCGGAAGAGCACACGTGACTCGCCAAGCTGAAGNNNNNNNNNNGGTAGTTTTCAACTTTTTCTAAGCT
PF3D7-0832000_S0_Sub0_mip0	ref	ACTTGTTCACTATTTCTACTTTTAGTTTTTGTTTCNNNNAGATCGGAAGAGCACACGTGACTCGCCAAGCTGAAGNNNNNNNNNNTAATTATCATTTACCTTATTTGATAAAGATAAT
PF3D7-0832000_S0_Sub0_mip1	ref	ATATATACACCAATGAATATTACAAATCAAATGANNNNAGATCGGAAGAGCACACGTGACTCGCCAAGCTGAAGNNNNNNNNNNAAAAATTATTGACCAATTGAACCAG
PF3D7-0832000_S0_Sub0_mip2	ref	AAGGAATGAATATATTATTGAGTAAATATTGATGANNNNAGATCGGAAGAGCACACGTGACTCGCCAAGCTGAAGNNNNNNNNNNATCATTAGATTGTTGGTATGTGTTTAA
PF3D7-0832000_S0_Sub0_mip3	ref	TTCCTAATAAAACCCTCATAAACAATTACANNNNAGATCGGAAGAGCACACGTGACTCGCCAAGCTGAAGNNNNNNNNNNATACCACTCTAAAATGTTATTATTTGC
PF3D7-0832000_S0_Sub0_mip4	ref	AATTAAGTATTCATACAAAATGTGCAATAAGTTTNNNNAGATCGGAAGAGCACACGTGACTCGCCAAGCTGAAGNNNNNNNNNNTTTTGTGATAGTAAAAATTTATTAAATAGAAAG
PF3D7-0832000_S0_Sub0_mip5	ref	TACCACTCTAAAATGTTATTATTTGCCTTNNNNAGATCGGAAGAGCACACGTGACTCGCCAAGCTGAAGNNNNNNNNNNTTATATTTTCTATCATATTTCTTATAAAACTTATT
PF3D7-0832100_S0_Sub0_mip0	ref	AATTAGTAGTTATACCTGCTATTTTATTAGTTTTTNNNNAGATCGGAAGAGCACACGTGACTCGCCAAGCTGAAGNNNNNNNNNNTCATGTAATATAGGCGAAATAATGAATT
PF3D7-0832100_S0_Sub0_mip1	ref	CTTATGTTTTGTAATGGTGAGGTTCATANNNNAGATCGGAAGAGCACACGTGACTCGCCAAGCTGAAGNNNNNNNNNNGACAAAGGAGACAACTGAAACTA
PF3D7-0832100_S0_Sub0_mip2	ref	TGAACAAGAATATTGGGATTATTGAAATTGNNNNAGATCGGAAGAGCACACGTGACTCGCCAAGCTGAAGNNNNNNNNNNGTAGTTATACCTGCTATTTTATTAGTTT
PF3D7-0832100_S0_Sub0_mip3	ref	ATATATTAGAATGTCGCATGCTAATATCATTGANNNNAGATCGGAAGAGCACACGTGACTCGCCAAGCTGAAGNNNNNNNNNNTACAGCAATTTTTGTTACTATTCAATT
PF3D7-0832100_S0_Sub0_mip4	ref	ACTAATATCCCTCCACATTTCAAACANNNNAGATCGGAAGAGCACACGTGACTCGCCAAGCTGAAGNNNNNNNNNNGAAATTGTCTGCATTAATAATTGATTTC
PF3D7-0832100_S0_Sub0_mip5	ref	TACTTTATATGCTATAAGTGTTTAGAAAGATACAGNNNNAGATCGGAAGAGCACACGTGACTCGCCAAGCTGAAGNNNNNNNNNNTTCAACAAATTATTTTTAAAATGCAAAAT
PF3D7-0832100_S0_Sub0_mip6	ref	AAATTTTGCATTACTTCTTTCATTTCTGAGNNNNAGATCGGAAGAGCACACGTGACTCGCCAAGCTGAAGNNNNNNNNNNTTTCAACTTTAACTGCTACTGATTT
PF3D7-0832100_S0_Sub0_mip7	ref	TGACAAACATATGATCAAAAACAGACAANNNNAGATCGGAAGAGCACACGTGACTCGCCAAGCTGAAGNNNNNNNNNNATATATAATACTATATATATCCATATTTTTACTGG
PF3D7-0832200-2_S0_Sub0_mip0	ref	ATTTAAAAATTTTCTCCTAATTAAACGAACATTCNNNNAGATCGGAAGAGCACACGTGACTCGCCAAGCTGAAGNNNNNNNNNNTAAATACTCCTGCATCATTTGTTT
PF3D7-0832200-2_S0_Sub0_mip1	ref	AAAATATAATGATGTTACAACTAAAAGAAAATGTGNNNNAGATCGGAAGAGCACACGTGACTCGCCAAGCTGAAGNNNNNNNNNNTGTTCAGAATATAATAATATGTGACAAAA
PF3D7-0832200-2_S0_Sub0_mip2	ref	GTTATCATTATTTTGGAGGTAGGAAACCNNNNAGATCGGAAGAGCACACGTGACTCGCCAAGCTGAAGNNNNNNNNNNCAACTAAAAGAAAATGTGATAATATAAATTATAAT
PF3D7-0832200-2_S0_Sub0_mip3	ref	ATTTAATACACATAAGAAAATATTTACAGAATGGANNNNAGATCGGAAGAGCACACGTGACTCGCCAAGCTGAAGNNNNNNNNNNCGTTATCATTATTTTGGAGGTAGG
PF3D7-0832200-2_S0_Sub0_mip4	ref	TTTCACGTACATTTTTCATAGATACAGGTNNNNAGATCGGAAGAGCACACGTGACTCGCCAAGCTGAAGNNNNNNNNNNTTTTCTAATCCTTGGAGCTCTTT
PF3D7-0832300_S0_Sub0_mip0	ref	ATTCTCCTTAAGAAAATGAATTAACATTCTGATGNNNNAGATCGGAAGAGCACACGTGACTCGCCAAGCTGAAGNNNNNNNNNNAAAGAACTTGTATATAGGAGTATATGG
PF3D7-0832500_S0_Sub0_mip1	ref	AACTTGACGGATTAACAATTGATGTCNNNNAGATCGGAAGAGCACACGTGACTCGCCAAGCTGAAGNNNNNNNNNNATCATGGCAATATTGAAACTAGTAAT
PF3D7-1369900_S0_Sub0_mip0	ref	CAGAGTGCAATAAACAGTATATATTTTACATTNNNNAGATCGGAAGAGCACACGTGACTCGCCAAGCTGAAGNNNNNNNNNNCCCTCTGGGCTCAATAAATTTAATA
PF3D7-1369900_S0_Sub0_mip1	ref	TTTTCCTTGTATTTCTTTCTTGTTCAATTTNNNNAGATCGGAAGAGCACACGTGACTCGCCAAGCTGAAGNNNNNNNNNNTATTGTTTTTCTTATTTTGCTTAAATATTAAAAA
PF3D7-1369900_S0_Sub0_mip2	ref	TGGGGGTTCGAATCCCTCTGGNNNNAGATCGGAAGAGCACACGTGACTCGCCAAGCTGAAGNNNNNNNNNNTTATTCTTTTATTAATTTTAGAATAAGGAAAAA
PF3D7-1369900_S0_Sub0_mip3	ref	ATTACGCCACTGGTGCTAATTTGNNNNAGATCGGAAGAGCACACGTGACTCGCCAAGCTGAAGNNNNNNNNNNCTATATTTGTAATATTCAAAAATTTTTACTTTTT
PF3D7-1370100_S0_Sub0_mip0	ref	TCTACCGCTGAGCTACACGCNNNNAGATCGGAAGAGCACACGTGACTCGCCAAGCTGAAGNNNNNNNNNNAAATATTTATTTATAATCCAGGCCACA
PF3D7-1370100_S0_Sub0_mip1	ref	AGATCAGCGGGTCCATGGTTNNNNAGATCGGAAGAGCACACGTGACTCGCCAAGCTGAAGNNNNNNNNNNAGAATATCGTTTTAAAGAAGAAATAAACA
PF3D7-1370200_S0_Sub0_mip1	ref	ATCGAAGTGACCCGGGTTCGANNNNAGATCGGAAGAGCACACGTGACTCGCCAAGCTGAAGNNNNNNNNNNAAGAAATAAAAAGAAATGCATGTAATTT
PF3D7-1370200_S0_Sub0_mip2	ref	GGCAACGAAGTATTCTACCACTAGACNNNNAGATCGGAAGAGCACACGTGACTCGCCAAGCTGAAGNNNNNNNNNNTTTATTTTATTTATTCTTTATTATTTATATGGAAC
PF3D7-1370300_S0_Sub0_mip1	ref	TGCTTGCTCTGCCATTTTTAGATATTNNNNAGATCGGAAGAGCACACGTGACTCGCCAAGCTGAAGNNNNNNNNNNCATGTTTTCCTTCACCATCAGTT
PF3D7-1370300_S0_Sub0_mip2	ref	TTCTTATACCACTCAGTAAGTTCATTATAAAANNNNAGATCGGAAGAGCACACGTGACTCGCCAAGCTGAAGNNNNNNNNNNTGCTAGGAATTGGTTTACTAATTTTAT
PF3D7-1370300_S0_Sub0_mip3	ref	TCCATCTAAAGCTTCAGAAAGAGAAGNNNNAGATCGGAAGAGCACACGTGACTCGCCAAGCTGAAGNNNNNNNNNNTTGGGTTTATATATAATAATAAAAAGGTATTTA
PF3D7-1370300_S0_Sub0_mip4	ref	ATCACGACCATGATCACGAACANNNNAGATCGGAAGAGCACACGTGACTCGCCAAGCTGAAGNNNNNNNNNNAAATATAGTAATATTATTATTTTAAGTGATACATT
PF3D7-1370300_S0_Sub0_mip5	ref	TAGAAATGAGGTGCATGGTGATAATGNNNNAGATCGGAAGAGCACACGTGACTCGCCAAGCTGAAGNNNNNNNNNNTGCTTTATTTTTGCATGTACATACA
PF3D7-1370300_S0_Sub0_mip6	ref	AATTAAATGCTTCATAAGATTCTTATATGGTGNNNNAGATCGGAAGAGCACACGTGACTCGCCAAGCTGAAGNNNNNNNNNNCACGCTCATGAACTTGATCAT
PF3D7-1370500_S0_Sub0_mip2	ref	ATACGTTAAACCTTAAAATGAATTTACTTATTGANNNNAGATCGGAAGAGCACACGTGACTCGCCAAGCTGAAGNNNNNNNNNNTTTCTTTACTACTACTAATATATATTATATGTTAC
PF3D7-1370500_S0_Sub0_mip3	ref	ATGAGAACATATCATATAATATATAGTCCACTATTNNNNAGATCGGAAGAGCACACGTGACTCGCCAAGCTGAAGNNNNNNNNNNTATTGATAGCATGTTATTGTTTGTTAT
PF3D7-1370500_S0_Sub0_mip4	ref	AACACAAAAACTATCATAAATCTTTTTACTCTTCNNNNAGATCGGAAGAGCACACGTGACTCGCCAAGCTGAAGNNNNNNNNNNACTACATGACGTATATACCATAACAAA
PF3D7-1370500_S0_Sub0_mip5	ref	ATTGGTATCAAATAAAAATGAAAAAGACTACGNNNNAGATCGGAAGAGCACACGTGACTCGCCAAGCTGAAGNNNNNNNNNNATTATAAAATTGAACATTGCATTAGAAAA
PF3D7-1370500_S0_Sub0_mip6	ref	TTAACCCTCCCCGTAGTTAAAACTNNNNAGATCGGAAGAGCACACGTGACTCGCCAAGCTGAAGNNNNNNNNNNACACCTACCCATATACCACTTAC
PF3D7-1370900_S0_Sub0_mip0	ref	TTTTTGTACGTCTTAAATTCATAATTAAATGTGTNNNNAGATCGGAAGAGCACACGTGACTCGCCAAGCTGAAGNNNNNNNNNNAATAATTAAAATATATGGGAAGTGTGTG
PF3D7-1370900_S0_Sub0_mip1	ref	AAACATATATATATTATTTCTTCTGATTTTCAACGNNNNAGATCGGAAGAGCACACGTGACTCGCCAAGCTGAAGNNNNNNNNNNTAACACATTTAATTATGAATTTAAGACTAATT
PF3D7-1370900_S0_Sub0_mip3	ref	GGATTTATTGAAGAAATGAAAATCTATGAAGANNNNAGATCGGAAGAGCACACGTGACTCGCCAAGCTGAAGNNNNNNNNNNTTTAATAAGACTTAAATATATAATTAATTGTTACA
PF3D7-1370900_S0_Sub0_mip5	ref	AATATTTCGTTATCCATCTTCACACATATATNNNNAGATCGGAAGAGCACACGTGACTCGCCAAGCTGAAGNNNNNNNNNNAAATCTTATTAATAGTTATAATAAAATTATTAGCA
PF3D7-1371000_S0_Sub0_mip0	ref	CATCCATCGTTAAGATTGTGGCTATNNNNAGATCGGAAGAGCACACGTGACTCGCCAAGCTGAAGNNNNNNNNNNAATCCAAATTCTCTTTTTCTTCTATGA
PF3D7-1371000_S0_Sub0_mip1	ref	TAGGAATACCACGTTAATTTGCCCANNNNAGATCGGAAGAGCACACGTGACTCGCCAAGCTGAAGNNNNNNNNNNTTACATATAAACTTTCTCTCCTCTAGAA
PF3D7-1371000_S0_Sub0_mip10	ref	ACAATGATTAGAGGGTTTAGGGGATNNNNAGATCGGAAGAGCACACGTGACTCGCCAAGCTGAAGNNNNNNNNNNTTGAGTATGAGTACATTTGTTAGGAC
PF3D7-1371000_S0_Sub0_mip11	ref	TCACTTTGGCGTAAATAAGATAACTCCAANNNNAGATCGGAAGAGCACACGTGACTCGCCAAGCTGAAGNNNNNNNNNNTTCATTACAATCACGTTTAGGGG
PF3D7-1371000_S0_Sub0_mip12	ref	GATACCGGGCCATAAGAAGGTAGNNNNAGATCGGAAGAGCACACGTGACTCGCCAAGCTGAAGNNNNNNNNNNGCGTAAATAAGATAACTCCAAGTG
PF3D7-1371000_S0_Sub0_mip13	ref	ATCTTCGTCTCAAAAGGGAAACAGGNNNNAGATCGGAAGAGCACACGTGACTCGCCAAGCTGAAGNNNNNNNNNNAGCTCAGATCTTTTTATGAGTAGAA
PF3D7-1371000_S0_Sub0_mip14	ref	GCTAACTCTTGTACAAACATAGTTGACAAGNNNNAGATCGGAAGAGCACACGTGACTCGCCAAGCTGAAGNNNNNNNNNNTTCCAAGGTTTGCTATAAAATTAAAGT
PF3D7-1371000_S0_Sub0_mip15	ref	GTAAAACCTATGTCAAGGAGTTCATTTGTNNNNAGATCGGAAGAGCACACGTGACTCGCCAAGCTGAAGNNNNNNNNNNATAATTAAATTCCCTTCTGTATATGCTC
PF3D7-1371000_S0_Sub0_mip16	ref	CTTCTGTATATGCTCCGTTCCCTCCNNNNAGATCGGAAGAGCACACGTGACTCGCCAAGCTGAAGNNNNNNNNNNTCTGTAATTTTATTTTCAACCCCC
PF3D7-1371000_S0_Sub0_mip17	ref	TGCGGTTATTGGTACACTCATTATTGNNNNAGATCGGAAGAGCACACGTGACTCGCCAAGCTGAAGNNNNNNNNNNATAAAATGAAAGCGAAAACAGGAA
PF3D7-1371000_S0_Sub0_mip18	ref	TTTGTGAAACGACTTAGAAGGTGTAGTNNNNAGATCGGAAGAGCACACGTGACTCGCCAAGCTGAAGNNNNNNNNNNCCCAGTGCTTTGAATGTTAAGT
PF3D7-1371000_S0_Sub0_mip19	ref	GCTCAATGAGAACAGAAATCTCGTGNNNNAGATCGGAAGAGCACACGTGACTCGCCAAGCTGAAGNNNNNNNNNNAAATGAAATACCACTACTTTTACAGTT
PF3D7-1371000_S0_Sub0_mip2	ref	TAAACTTTCTCTCCTCTAGAACCAATCAAANNNNAGATCGGAAGAGCACACGTGACTCGCCAAGCTGAAGNNNNNNNNNNCTTCTTCCTTATAACAGAACAATTTCTA
PF3D7-1371000_S0_Sub0_mip20	ref	CTCGTGTAGACTAAAAGGGGAAAAGNNNNAGATCGGAAGAGCACACGTGACTCGCCAAGCTGAAGNNNNNNNNNNAAATACCACTACTTTTACAGTTGTTTTA
PF3D7-1371000_S0_Sub0_mip21	ref	ATTCTGACTGTGCATATAAAGGTGTCTNNNNAGATCGGAAGAGCACACGTGACTCGCCAAGCTGAAGNNNNNNNNNNTGTTTCTTATATTTCTCCCATTTCTATG
PF3D7-1371000_S0_Sub0_mip22	ref	TGTTGAGGCTTATCTCTTGTGACAATTANNNNAGATCGGAAGAGCACACGTGACTCGCCAAGCTGAAGNNNNNNNNNNACTGCTAATGTAAATGAGAAATTATACA
PF3D7-1371000_S0_Sub0_mip3	ref	ACTTTCTCTCCTCTAGAACCAATCAANNNNAGATCGGAAGAGCACACGTGACTCGCCAAGCTGAAGNNNNNNNNNNCACATAGTCTTTTTACAACTACGATATA
PF3D7-1371000_S0_Sub0_mip4	ref	AGATTGGAGTACAAAGATGTGTGATACANNNNAGATCGGAAGAGCACACGTGACTCGCCAAGCTGAAGNNNNNNNNNNGAAAAAGCTCAAGGAGATAATTCTATAT
PF3D7-1371000_S0_Sub0_mip5	ref	ATATATTTATTAACTACGGGCCTTTCACCCNNNNAGATCGGAAGAGCACACGTGACTCGCCAAGCTGAAGNNNNNNNNNNATCTTCTTACATTTTCCTTTCTTAATCC
PF3D7-1371000_S0_Sub0_mip6	ref	TGCTTGTATGTTTGAGTATTCACTGCNNNNAGATCGGAAGAGCACACGTGACTCGCCAAGCTGAAGNNNNNNNNNNTCAGGAATGAGCAGTTAAATAGTA
PF3D7-1371000_S0_Sub0_mip7	ref	ACCCTTTTTCTTACTACTCCTCCCNNNNAGATCGGAAGAGCACACGTGACTCGCCAAGCTGAAGNNNNNNNNNNCACTATTGTTTACCTCTTTCCTCA
PF3D7-1371000_S0_Sub0_mip8	ref	AATAGTGCATTTGGTTTCTGGCTTGNNNNAGATCGGAAGAGCACACGTGACTCGCCAAGCTGAAGNNNNNNNNNNCCGAAATGCGTATAATTATTCTGT
PF3D7-1371000_S0_Sub0_mip9	ref	TATGTTTTTATTCATATCACATACGCTCGCNNNNAGATCGGAAGAGCACACGTGACTCGCCAAGCTGAAGNNNNNNNNNNGATTGTAATGAACGATTTGCACG
PF3D7-1371500_S0_Sub0_mip0	ref	CATTGTTTGAATAATTTGAACACTTTTTATAGTTANNNNAGATCGGAAGAGCACACGTGACTCGCCAAGCTGAAGNNNNNNNNNNCATAATAATTGCATTATATAATAATAATAGTAAGA
PF3D7-1371500_S0_Sub0_mip1	ref	CATTCTTCAAAAGATAATAATACAAGTGATTTATTNNNNAGATCGGAAGAGCACACGTGACTCGCCAAGCTGAAGNNNNNNNNNNAACGAAAGAATTTAACAAATACCAGT
PF3D7-1371500_S0_Sub0_mip2	ref	TTATTATAATCATATGTCTGAGTAGTGAAAAAGGCNNNNAGATCGGAAGAGCACACGTGACTCGCCAAGCTGAAGNNNNNNNNNNTTTGAACACTTTTTATAGTTATTCTTTATATT
PF3D7-1371500_S0_Sub0_mip3	ref	TAAACCTAATTCCACTACAAACATTAACAANNNNAGATCGGAAGAGCACACGTGACTCGCCAAGCTGAAGNNNNNNNNNNCCCTAAAAGTAAGCATCATATTAAAAT
PF3D7-1371500_S0_Sub0_mip4	ref	TATGTGTATATAGGTTGAATGGTTTAGACTNNNNAGATCGGAAGAGCACACGTGACTCGCCAAGCTGAAGNNNNNNNNNNTGTAATAAATGATAAACTAAAATATATAAGTACA
PF3D7-1371500_S0_Sub0_mip5	ref	AAATTACTTGAAATAATAAAACTAAAAATGTTCCTNNNNAGATCGGAAGAGCACACGTGACTCGCCAAGCTGAAGNNNNNNNNNNTCAAAAAGTTTTTCATATAAAATTAATAATTCTT
PF3D7-1371600_S0_Sub0_mip0	ref	TGGATCAAAATAAGGATATGCTAAAAAGTGGNNNNAGATCGGAAGAGCACACGTGACTCGCCAAGCTGAAGNNNNNNNNNNTTTGTTCTGTTTACATTGTGTATCAT
PF3D7-1371600_S0_Sub0_mip10	ref	TGGTGGTCCACATACACCTTCANNNNAGATCGGAAGAGCACACGTGACTCGCCAAGCTGAAGNNNNNNNNNNTTTATATCCCTCCAAACATCCAAA
PF3D7-1371600_S0_Sub0_mip2	ref	AAAACAAGAAATTCAGACAGTGATGAAAGANNNNAGATCGGAAGAGCACACGTGACTCGCCAAGCTGAAGNNNNNNNNNNTAAAGAAAGAAGAAGATGAAAAGGAAA
PF3D7-1371600_S0_Sub0_mip20	ref	ATTTTAGGTAAATTTTCAGACACCACCCNNNNAGATCGGAAGAGCACACGTGACTCGCCAAGCTGAAGNNNNNNNNNNTTTGGTCAGATGGTATTTTAGAAATTT
PF3D7-1371600_S0_Sub0_mip22	ref	TATTGTTTCCTTATTCCCTTGATTAGAGTCCNNNNAGATCGGAAGAGCACACGTGACTCGCCAAGCTGAAGNNNNNNNNNNAGATTGAAAAATATCAGCGCTTTT
PF3D7-1371600_S0_Sub0_mip24	ref	CTGAAGAATCCTGAACTACACTTTCANNNNAGATCGGAAGAGCACACGTGACTCGCCAAGCTGAAGNNNNNNNNNNTCCTCAGTCAAACTTTCATAATCA
PF3D7-1371600_S0_Sub0_mip28	ref	TTCTTCAAGTCCTCCTTCTGAAATGANNNNAGATCGGAAGAGCACACGTGACTCGCCAAGCTGAAGNNNNNNNNNNTCTTCAGAATTGTTTATTCCTTCTGTA
PF3D7-1371600_S0_Sub0_mip3	ref	TGCCCCAATAAGACGAATACAATTATGNNNNAGATCGGAAGAGCACACGTGACTCGCCAAGCTGAAGNNNNNNNNNNTCTTCGAGATAATAAAGAACAAGATGA
PF3D7-1371600_S0_Sub0_mip30	ref	TCAGATTCATGAGAACTATCAGCATTTTCTNNNNAGATCGGAAGAGCACACGTGACTCGCCAAGCTGAAGNNNNNNNNNNCCTCTCCACCTGTATTATCTTTAT
PF3D7-1371600_S0_Sub0_mip33	ref	TAGTTATTACTTCCACACTTTCACTAGACCNNNNAGATCGGAAGAGCACACGTGACTCGCCAAGCTGAAGNNNNNNNNNNCTTTTTCTTCAATTATTTGTTCATTCCT
PF3D7-1371600_S0_Sub0_mip4	ref	GGTTATCTGTACAAATCCATTTCATTTCCTNNNNAGATCGGAAGAGCACACGTGACTCGCCAAGCTGAAGNNNNNNNNNNACTCCATCTTATATCATCACATAATTTC
PF3D7-1371600_S0_Sub0_mip42	ref	ATGATTTAGAAGGTTCAATGGACACCNNNNAGATCGGAAGAGCACACGTGACTCGCCAAGCTGAAGNNNNNNNNNNAAAGATACAACCACATCTCATTCT
PF3D7-1371600_S0_Sub0_mip43	ref	GTTCGTTCTTTATGACTTAATTGAGATGGANNNNAGATCGGAAGAGCACACGTGACTCGCCAAGCTGAAGNNNNNNNNNNATCACTTTCTGCGCTTTCTTTATT
PF3D7-1371600_S0_Sub0_mip44	ref	AAAGTTAATTTTGTGGGATTGCCTGGNNNNAGATCGGAAGAGCACACGTGACTCGCCAAGCTGAAGNNNNNNNNNNTCCTGAAGCTTCAAATACTGATAATAA
PF3D7-1371600_S0_Sub0_mip45	ref	ATATTGATCTATAACTCCTGCGTTCTCANNNNAGATCGGAAGAGCACACGTGACTCGCCAAGCTGAAGNNNNNNNNNNCCAACAGGATATTCTATCTCTTTAGATA
PF3D7-1371600_S0_Sub0_mip46	ref	ATTTGAAAACGAGAAAACAGTTGGCNNNNAGATCGGAAGAGCACACGTGACTCGCCAAGCTGAAGNNNNNNNNNNTGATGTTACAAGGGGAAGTGTT
PF3D7-1371600_S0_Sub0_mip47	ref	TAAAGAGAATTGTGGGCGCAATGNNNNAGATCGGAAGAGCACACGTGACTCGCCAAGCTGAAGNNNNNNNNNNAAAGGAAACAGAGAAAAATATTGCA
PF3D7-1371600_S0_Sub0_mip5	ref	TAACAAGTTTGATTCCAGTTTTACAGCTNNNNAGATCGGAAGAGCACACGTGACTCGCCAAGCTGAAGNNNNNNNNNNCCACCATTCTTTTCGTAACTTTATATT
PF3D7-1371600_S0_Sub0_mip50	ref	AAAGATGTGAAACATGATGATTCCGANNNNAGATCGGAAGAGCACACGTGACTCGCCAAGCTGAAGNNNNNNNNNNGAGATGTTAAACAAAATAAGGAGCATA
PF3D7-1371600_S0_Sub0_mip6	ref	TGTATTTTTCCCACCATTCTTTTCGTNNNNAGATCGGAAGAGCACACGTGACTCGCCAAGCTGAAGNNNNNNNNNNTTTTCCTATTTTGCACCCATTTATTAT
PF3D7-1371600_S0_Sub0_mip7	ref	AAAACCTGAATTAGTATCTGCTGCCNNNNAGATCGGAAGAGCACACGTGACTCGCCAAGCTGAAGNNNNNNNNNNTGTTTACTTTGAGAAACACATATAATGA
PF3D7-1371600_S0_Sub0_mip9	ref	ATATATATTTTTGATTCGCGACGGTAACGNNNNAGATCGGAAGAGCACACGTGACTCGCCAAGCTGAAGNNNNNNNNNNCTGTAAAGAAAAACCTGAATTAGTATCT
PF3D7-1371700_S0_Sub0_mip0	ref	TTGTTGGGTTGTTATATATATTTTTATTAGTAAGTNNNNAGATCGGAAGAGCACACGTGACTCGCCAAGCTGAAGNNNNNNNNNNTCATTCATTAAGAAGGATAAGGGA
PF3D7-1371700_S0_Sub0_mip1	ref	TGTATTTTCTTTCTTTTTCATATTTATCAAATGTNNNNAGATCGGAAGAGCACACGTGACTCGCCAAGCTGAAGNNNNNNNNNNATATTAGTAAAACGCACATCATTTTT
PF3D7-1371700_S0_Sub0_mip10	ref	TCATGAACTGAACAATTTGATAAACGTNNNNAGATCGGAAGAGCACACGTGACTCGCCAAGCTGAAGNNNNNNNNNNAAATATTTCAAACCAAGAAGAAAGAA
PF3D7-1371700_S0_Sub0_mip11	ref	TATTTTCATTTAAATTTGTTATCATATTGTGTGTTNNNNAGATCGGAAGAGCACACGTGACTCGCCAAGCTGAAGNNNNNNNNNNGAGCATAGGAAGACTGTAAAATTAA
PF3D7-1371700_S0_Sub0_mip2	ref	GGAGAAGATATAATAATTTTAAAAGAAGGGAAGTANNNNAGATCGGAAGAGCACACGTGACTCGCCAAGCTGAAGNNNNNNNNNNTATATTTTTATAGAATATATTAATTAATCATGGAG
PF3D7-1371700_S0_Sub0_mip3	ref	TCATTAATGTTATCTAATGAATCCCTACATATNNNNAGATCGGAAGAGCACACGTGACTCGCCAAGCTGAAGNNNNNNNNNNCATCTTTATTAATGATTTCTGACCTAATT
PF3D7-1371700_S0_Sub0_mip4	ref	AAAAATACCTATTGATATATGGGTAGAACAANNNNAGATCGGAAGAGCACACGTGACTCGCCAAGCTGAAGNNNNNNNNNNGAAAATGTGAATATGAAATCTTATGTATAT
PF3D7-1371700_S0_Sub0_mip5	ref	ATACTTTTATATGTTTTATGATCCTTCAAAACANNNNAGATCGGAAGAGCACACGTGACTCGCCAAGCTGAAGNNNNNNNNNNTTTTATCTGACTCATATAATATTTTATAAAATTTA
PF3D7-1371700_S0_Sub0_mip6	ref	TTTGTTGTGTCAGATATAAGTAATGAAGATNNNNAGATCGGAAGAGCACACGTGACTCGCCAAGCTGAAGNNNNNNNNNNTGAATGAATATTATCCAGGAATAACTC
PF3D7-1371700_S0_Sub0_mip7	ref	TTTCCTTTTTATATAATCAAATACATTTTCACCAANNNNAGATCGGAAGAGCACACGTGACTCGCCAAGCTGAAGNNNNNNNNNNTATAAATAGGTGTAGATTGAGACAAAT
PF3D7-1371700_S0_Sub0_mip8	ref	GGAATGTTGGAAAATTGTGTGGAAANNNNAGATCGGAAGAGCACACGTGACTCGCCAAGCTGAAGNNNNNNNNNNAATGAGATTACATAATGCTGGATTAA
PF3D7-1371700_S0_Sub0_mip9	ref	TATACAAGGTTCAAATGATTCAAAAGGTTTNNNNAGATCGGAAGAGCACACGTGACTCGCCAAGCTGAAGNNNNNNNNNNTGGATCTGAACATTTCCATATAAAA
PF3D7-1371800_S0_Sub0_mip1	ref	AAATATATAGAAAATACGGTTCCTAAAACAAATCCNNNNAGATCGGAAGAGCACACGTGACTCGCCAAGCTGAAGNNNNNNNNNNGTGTAATAGAAAAATGAAAAACAATGAA
PF3D7-1371800_S0_Sub0_mip10	ref	AAACCATTACCAGAATATTATACCTTTGAANNNNAGATCGGAAGAGCACACGTGACTCGCCAAGCTGAAGNNNNNNNNNNGTTTTTAAAAATCATATATGAAAACACATTT
PF3D7-1371800_S0_Sub0_mip11	ref	GCTTACGTGATGAGAGGATGATAAANNNNAGATCGGAAGAGCACACGTGACTCGCCAAGCTGAAGNNNNNNNNNNGGGGGATCTATTATAAAATAATAAAAAGAAAA
PF3D7-1371800_S0_Sub0_mip12	ref	CTCTCATCACGTAAGCACACATTAANNNNAGATCGGAAGAGCACACGTGACTCGCCAAGCTGAAGNNNNNNNNNNGGAACTACCTATTATGGAAAATAAAAAT
PF3D7-1371800_S0_Sub0_mip2	ref	TGAAAAGAAAAGATCTAAAAGAACTGCTTTNNNNAGATCGGAAGAGCACACGTGACTCGCCAAGCTGAAGNNNNNNNNNNGAAGACTCAGTAATGGAAAATGAA
PF3D7-1371800_S0_Sub0_mip3	ref	TTTTTATAGACAATTTAATCCTGTTATACTTTTCTNNNNAGATCGGAAGAGCACACGTGACTCGCCAAGCTGAAGNNNNNNNNNNGTTCCTATCAAACATGCAAATAAAAA
PF3D7-1371800_S0_Sub0_mip4	ref	TATATACAAAATGTTGGAAAAGATATTTGATCGTGNNNNAGATCGGAAGAGCACACGTGACTCGCCAAGCTGAAGNNNNNNNNNNGATAAAATTGAAAAACGTCGATTAAAAA
PF3D7-1371800_S0_Sub0_mip5	ref	TGTTCATTTCTCTAATATCTTTGTATCTTCTNNNNAGATCGGAAGAGCACACGTGACTCGCCAAGCTGAAGNNNNNNNNNNGCTGTTCTTTATATTCATCTGATAATT
PF3D7-1371800_S0_Sub0_mip6	ref	ATTAAATCAATTAAATAAAAAGGATTCCTATAGGANNNNAGATCGGAAGAGCACACGTGACTCGCCAAGCTGAAGNNNNNNNNNNAAAAATTTATTACTATTGGAAAATGATGAA
PF3D7-1371800_S0_Sub0_mip7	ref	ATCTTTTATTTCTTTTATATGTTTTAATTGATCCCNNNNAGATCGGAAGAGCACACGTGACTCGCCAAGCTGAAGNNNNNNNNNNTTCTACTTCATCGAAATATTCTGTATTT
PF3D7-1371800_S0_Sub0_mip8	ref	TACAAATTATTACTTGATAAAGATGAAGAAGAAAANNNNAGATCGGAAGAGCACACGTGACTCGCCAAGCTGAAGNNNNNNNNNNTCCCAATAAGTTCAACACCTATTAAA
PF3D7-1371900_S0_Sub0_mip0	ref	TATATATATTTTGTAAACCTTTCCTCTTCTTTTACNNNNAGATCGGAAGAGCACACGTGACTCGCCAAGCTGAAGNNNNNNNNNNAAAAATCTTCGTTTGGCTTTTTATT
PF3D7-1371900_S0_Sub0_mip1	ref	AAATACTTCAATTGTGTATGTGTTTTATTTTCCTNNNNAGATCGGAAGAGCACACGTGACTCGCCAAGCTGAAGNNNNNNNNNNTGTAAAACTTTCTGCCATACATCT
PF3D7-1371900_S0_Sub0_mip2	ref	AATTGGTGGAGAAGTAAGTGTTAGTGNNNNAGATCGGAAGAGCACACGTGACTCGCCAAGCTGAAGNNNNNNNNNNATCAGAAATAATAAAAATAACGGATTAATATT
PF3D7-1371900_S0_Sub0_mip3	ref	TAAATAAGAAAGTCCTGATACATACCATTTAANNNNAGATCGGAAGAGCACACGTGACTCGCCAAGCTGAAGNNNNNNNNNNGGATCTTAACTTATCAATTATACCATTAATTA
PF3D7-1371900_S0_Sub0_mip4	ref	TAGAATTAAATGAAACCTCAGAATAGTAACANNNNAGATCGGAAGAGCACACGTGACTCGCCAAGCTGAAGNNNNNNNNNNAAATTCCCAATGATAATCATAAATACG
PF3D7-1371900_S0_Sub0_mip5	ref	CAAGTGATGGTAACAATGAAAATAATACACNNNNAGATCGGAAGAGCACACGTGACTCGCCAAGCTGAAGNNNNNNNNNNCATAGTTAAACAAGAAAATTATAAAGCATAA
PF3D7-1372000_S0_Sub0_mip1	ref	TGATGTACGTATCATTTATGGTAATTTATAATTAANNNNAGATCGGAAGAGCACACGTGACTCGCCAAGCTGAAGNNNNNNNNNNGTAAAAATTATTATAATGAAATGTTATAATGAATT
PF3D7-1372000_S0_Sub0_mip10	ref	TTAAATTGCTAAATTCATCTAAACATGAAAATAAGNNNNAGATCGGAAGAGCACACGTGACTCGCCAAGCTGAAGNNNNNNNNNNTTTACTTTTCGTAAATTAATTTTATGTTATTC
PF3D7-1372000_S0_Sub0_mip11	ref	TCATCTATATTAATCATTGTGATGTTTGATTCNNNNAGATCGGAAGAGCACACGTGACTCGCCAAGCTGAAGNNNNNNNNNNAAAGAGTATAAAAATGAATTATATGATAATATTAT
PF3D7-1372000_S0_Sub0_mip2	ref	TCAACATATATATATTACGGAATGAAAAGGAANNNNAGATCGGAAGAGCACACGTGACTCGCCAAGCTGAAGNNNNNNNNNNATTCAGATAAATTTCTTTCAACCAATGA
PF3D7-1372000_S0_Sub0_mip3	ref	ATCGGAAGTTGAATCAGAAAATGAATCAGNNNNAGATCGGAAGAGCACACGTGACTCGCCAAGCTGAAGNNNNNNNNNNATGAATGATGAAAATAATACCTCAGATT
PF3D7-1372000_S0_Sub0_mip4	ref	AATGATTGGACCATAATAATTTCTGAGTGCNNNNAGATCGGAAGAGCACACGTGACTCGCCAAGCTGAAGNNNNNNNNNNGTTCAGTTTCATTTTCTGTATCATTTT
PF3D7-1372000_S0_Sub0_mip5	ref	AAAGGGTGACATTATTAGAAAAACATTAAATANNNNAGATCGGAAGAGCACACGTGACTCGCCAAGCTGAAGNNNNNNNNNNAATCAGAAAATGAATCAGAAGATCA
PF3D7-1372000_S0_Sub0_mip6	ref	TCGCCATCAGATTCATTTTGTGATTNNNNAGATCGGAAGAGCACACGTGACTCGCCAAGCTGAAGNNNNNNNNNNACTATTTAATTGTCTTGTAATATCATTATAATT
PF3D7-1372000_S0_Sub0_mip7	ref	AAAATTATGAAAAATCGTGTTTGTCTGAATACNNNNAGATCGGAAGAGCACACGTGACTCGCCAAGCTGAAGNNNNNNNNNNAGATAAGTTTAATGATTCAAATAATAAGTTTAA
PF3D7-1372000_S0_Sub0_mip8	ref	ATACATTAACTAAATCTTCATTTGGTATATTTTCTNNNNAGATCGGAAGAGCACACGTGACTCGCCAAGCTGAAGNNNNNNNNNNCATATGATGCATTTAATAATTTCACTTC
PF3D7-1372100_S0_Sub0_mip0	ref	ATTATTTTATATTGTCCTTTTGGTAGGTTGTANNNNAGATCGGAAGAGCACACGTGACTCGCCAAGCTGAAGNNNNNNNNNNAAAGGAGTATTATTTTATTTTTCATTATTCTTA
PF3D7-1372100_S0_Sub0_mip1	ref	TGTTATTTTATCCTTCCTATATTTCAAAGGATNNNNAGATCGGAAGAGCACACGTGACTCGCCAAGCTGAAGNNNNNNNNNNTTATATTGATACTTATAATAAGAAGAAAAACAA
PF3D7-1372100_S0_Sub0_mip10	ref	ATGAAGGAATAAAGAAAGAATATGAATTAGATTTCNNNNAGATCGGAAGAGCACACGTGACTCGCCAAGCTGAAGNNNNNNNNNNGATGATATATTGAGTTATAAAAATATAAAAGATAT
PF3D7-1372100_S0_Sub0_mip11	ref	TGCATCAATTCTTCAATTAAAACATCAAGNNNNAGATCGGAAGAGCACACGTGACTCGCCAAGCTGAAGNNNNNNNNNNTCCTCTTTCATTTTTCATTACATTCAA
PF3D7-1372100_S0_Sub0_mip12	ref	TTTTAATGAATGGACTGAGGTCAATTCGNNNNAGATCGGAAGAGCACACGTGACTCGCCAAGCTGAAGNNNNNNNNNNATTAGATTTCAATATTGAGAAGAACGA
PF3D7-1372100_S0_Sub0_mip13	ref	AAATCAGTTATTATATGATTAAATTTTCCTCTTTCNNNNAGATCGGAAGAGCACACGTGACTCGCCAAGCTGAAGNNNNNNNNNNCTATTAATCATAACAAGCATTTTAAATTCT
PF3D7-1372100_S0_Sub0_mip14	ref	AGTTACAGATAAATACAAGAAGATATATCAAGAGNNNNAGATCGGAAGAGCACACGTGACTCGCCAAGCTGAAGNNNNNNNNNNCGATTATACATGAAAAATGCAGAAATA
PF3D7-1372100_S0_Sub0_mip15	ref	TTCGTATTCTCTTCATTTATTTTATCTTGAAATGGNNNNAGATCGGAAGAGCACACGTGACTCGCCAAGCTGAAGNNNNNNNNNNGTAAAGAATAATGAAATAAACATTTTTATCTAT
PF3D7-1372100_S0_Sub0_mip2	ref	TAAGAGCTTCATGAGTAGATGTCCTANNNNAGATCGGAAGAGCACACGTGACTCGCCAAGCTGAAGNNNNNNNNNNATTGTCCTTTTGGTAGGTTGTAAT
PF3D7-1372100_S0_Sub0_mip3	ref	TTTCCCATCATATTTACATATGTTCTGTAANNNNAGATCGGAAGAGCACACGTGACTCGCCAAGCTGAAGNNNNNNNNNNTCGTATGACATTTCGTTTAATTCA
PF3D7-1372100_S0_Sub0_mip4	ref	ATAATTTGAATGAAGAGAATAATATGAAATCAAAGNNNNAGATCGGAAGAGCACACGTGACTCGCCAAGCTGAAGNNNNNNNNNNGACATGGTTTATGAATCTAGTGTATATTTA
PF3D7-1372100_S0_Sub0_mip5	ref	ATCATACTCACCTTTGGATGTTTCGANNNNAGATCGGAAGAGCACACGTGACTCGCCAAGCTGAAGNNNNNNNNNNCTTCCTCAATTAATAATTTGTCAACATT
PF3D7-1372100_S0_Sub0_mip6	ref	TTATTGAGAGGTATATCAAATAATGAAGTACANNNNAGATCGGAAGAGCACACGTGACTCGCCAAGCTGAAGNNNNNNNNNNAAAGAAACATTCATTGATTATTATAATGATA
PF3D7-1372100_S0_Sub0_mip7	ref	TATCTTTGTGGATATATTATCATTTGATTCTTCCNNNNAGATCGGAAGAGCACACGTGACTCGCCAAGCTGAAGNNNNNNNNNNTCCAATTAGAATCATTTTCTTCATCTA
PF3D7-1372100_S0_Sub0_mip8	ref	ATTAATATTTCATACGTAAAAGAATACAAACCTAANNNNAGATCGGAAGAGCACACGTGACTCGCCAAGCTGAAGNNNNNNNNNNAAGAATCAGAAGATATTGAATTATTTAGA
PF3D7-1372100_S0_Sub0_mip9	ref	TCAATTTGTACAGTATCATTCATATAATCTTTTANNNNAGATCGGAAGAGCACACGTGACTCGCCAAGCTGAAGNNNNNNNNNNACACATTCTACAATTAGTTTATTAGAAA
PF3D7-1372400_S0_Sub0_mip0	ref	AACGTTTGTAAATTTTTGTGTTGTATATGGNNNNAGATCGGAAGAGCACACGTGACTCGCCAAGCTGAAGNNNNNNNNNNTTATTAATTAAAAGTGATTCCATGTTTAG
PF3D7-1372400_S0_Sub0_mip1	ref	ATTATTTAGCATATCCGTTTCTATATATTCACCTTNNNNAGATCGGAAGAGCACACGTGACTCGCCAAGCTGAAGNNNNNNNNNNATCATTTTCCCCTTTACATAATCAAT
PF3D7-1372400_S0_Sub0_mip2	ref	TTAAGTGGAAGTAGCACGGGTAGNNNNAGATCGGAAGAGCACACGTGACTCGCCAAGCTGAAGNNNNNNNNNNTGATGAAACATTAAATGAGACTATTTAT
PF3D7-1372400_S0_Sub0_mip3	ref	TTCATATTTCTTTTTAACTGCATCTATGTAAAAGGNNNNAGATCGGAAGAGCACACGTGACTCGCCAAGCTGAAGNNNNNNNNNNACTCCCTGAGTTATGTTCTTCT
PF3D7-1372400_S0_Sub0_mip4	ref	AAGAGAAGGATCATTATTAAATAGTAATGAAAGAGNNNNAGATCGGAAGAGCACACGTGACTCGCCAAGCTGAAGNNNNNNNNNNAAATGGAAGTGATAATGAAAATAAAAGA
PF3D7-1372400_S0_Sub0_mip5	ref	TTCTTCTTAATTGTTTTTGTACTCCCTGNNNNAGATCGGAAGAGCACACGTGACTCGCCAAGCTGAAGNNNNNNNNNNTTTTTCATGATTCATCCTTTATTCCA
hrp2_S0_Sub0_mip0	alt0	CACGAAGCCGCCACACATTNNNNAGATCGGAAGAGCACACGTGACTCGCCAAGCTGAAGNNNNNNNNNNCAACCGATGCTCATCATGCAG
hrp2_S0_Sub0_mip0	alt1	CACGAAGCCGCCACACATTNNNNAGATCGGAAGAGCACACGTGACTCGCCAAGCTGAAGNNNNNNNNNNCATCCGATGCTCATCATGCAG
hrp2_S0_Sub0_mip0	alt2	CACCATGCAGCCGCACACNNNNAGATCGGAAGAGCACACGTGACTCGCCAAGCTGAAGNNNNNNNNNNCAGCTGATGCTCATCATGCAG
hrp2_S0_Sub0_mip0	alt3	CACGAAGCCGCCACACATTNNNNAGATCGGAAGAGCACACGTGACTCGCCAAGCTGAAGNNNNNNNNNNGCTGATGCTCACCATGCAG
hrp2_S0_Sub0_mip0	ref	cacgaAGcCGcCACACATTGNNNNAGATCGGAAGAGCACACGTGACTCGCCAAGCTGAAGNNNNNNNNNNaaccgatgctcatcatgcag
hrp2_S0_Sub0_mip1	alt0	GATGGGCATCGGCTGCANNNNAGATCGGAAGAGCACACGTGACTCGCCAAGCTGAAGNNNNNNNNNNGCTGCATGGTGAGCATCG
hrp2_S0_Sub0_mip1	alt1	GATGGGCATCGGCTGCANNNNAGATCGGAAGAGCACACGTGACTCGCCAAGCTGAAGNNNNNNNNNNTGCATGATGAGCATCGGCT
hrp2_S0_Sub0_mip1	alt2	GCTGCATGATGAGCATCAGCNNNNAGATCGGAAGAGCACACGTGACTCGCCAAGCTGAAGNNNNNNNNNNTGCATGGTGAGCATCAGTT
hrp2_S0_Sub0_mip1	alt3	GCTGCATGATGAGCATCGGANNNNAGATCGGAAGAGCACACGTGACTCGCCAAGCTGAAGNNNNNNNNNNTGCATGGTGAGCATCAGTT
hrp2_S0_Sub0_mip1	ref	gctgcatgatgagcatcggatNNNNAGATCGGAAGAGCACACGTGACTCGCCAAGCTGAAGNNNNNNNNNNctgcatggtgagcatcagtt
hrp2_S0_Sub0_mip2	ref	catcggctgcatggtgagcatNNNNAGATCGGAAGAGCACACGTGACTCGCCAAGCTGAAGNNNNNNNNNNctgcatggtgagcatcagtt
hrp2_S0_Sub0_mip3	alt0	ATGCAGCTGATGCTCATCATGCNNNNAGATCGGAAGAGCACACGTGACTCGCCAAGCTGAAGNNNNNNNNNNGCTCATCATGCAGCCGAT
hrp2_S0_Sub0_mip3	alt1	ATGCTCATCACGCTCACCATNNNNAGATCGGAAGAGCACACGTGACTCGCCAAGCTGAAGNNNNNNNNNNGCTCACCATGCAGCTGAT
hrp2_S0_Sub0_mip3	alt2	ATGCTCATCATGCAGCCGATNNNNAGATCGGAAGAGCACACGTGACTCGCCAAGCTGAAGNNNNNNNNNNGCTCATCATGCAGCCGAT
hrp2_S0_Sub0_mip3	alt3	ATGCTCATCACGCTCACCATNNNNAGATCGGAAGAGCACACGTGACTCGCCAAGCTGAAGNNNNNNNNNNGCTCATCATGCAGCCGAT
hrp2_S0_Sub0_mip3	alt4	ATGCTCATCACGCTCACCATNNNNAGATCGGAAGAGCACACGTGACTCGCCAAGCTGAAGNNNNNNNNNNTGCTCATCATGCATCCGAT
hrp2_S0_Sub0_mip3	alt5	ATGCTCATCACGCTCACCATNNNNAGATCGGAAGAGCACACGTGACTCGCCAAGCTGAAGNNNNNNNNNNTGCTCATCATGCAGCCTAT
hrp2_S0_Sub0_mip3	ref	atgctcatcacgctcaccatgNNNNAGATCGGAAGAGCACACGTGACTCGCCAAGCTGAAGNNNNNNNNNNatgctcatcatgcagcctat
hrp2_S0_Sub0_mip4	alt0	CGATGCTCACCATGCAACCGATNNNNAGATCGGAAGAGCACACGTGACTCGCCAAGCTGAAGNNNNNNNNNNTGCCCATCATGCTCATCAT
hrp2_S0_Sub0_mip4	alt1	CGATGCTCACCATGCAACCGATNNNNAGATCGGAAGAGCACACGTGACTCGCCAAGCTGAAGNNNNNNNNNNGCCCATCATGCTCACCAT
hrp2_S0_Sub0_mip4	alt10	CGATGGCTCATCATGCAGCCGNNNNAGATCGGAAGAGCACACGTGACTCGCCAAGCTGAAGNNNNNNNNNNTGCTCATCACGCTCATCAT
hrp2_S0_Sub0_mip4	alt11	CGATGCTCATCATGCAGCCGATNNNNAGATCGGAAGAGCACACGTGACTCGCCAAGCTGAAGNNNNNNNNNNTGCTCATCACGCTCATCAT
hrp2_S0_Sub0_mip4	alt12	TGATGCTCATCATGCAGCTGATGCNNNNAGATCGGAAGAGCACACGTGACTCGCCAAGCTGAAGNNNNNNNNNNTGCTCATCACGCTCATCAT
hrp2_S0_Sub0_mip4	alt2	CGATGCTCACCATGCAACCGATNNNNAGATCGGAAGAGCACACGTGACTCGCCAAGCTGAAGNNNNNNNNNNTGCTCATCACGCTCATCAT
hrp2_S0_Sub0_mip4	alt3	GATGCTCATCATGCAGCCGCNNNNAGATCGGAAGAGCACACGTGACTCGCCAAGCTGAAGNNNNNNNNNNGCTCATCATGCATCCGATG
hrp2_S0_Sub0_mip4	alt4	CGATGCTCACCATGCAGCCGNNNNAGATCGGAAGAGCACACGTGACTCGCCAAGCTGAAGNNNNNNNNNNTGCTCATCACGCTCATCAT
hrp2_S0_Sub0_mip4	alt5	CGATGCTCATCATGCAGCCGATNNNNAGATCGGAAGAGCACACGTGACTCGCCAAGCTGAAGNNNNNNNNNNTGCCCATCATGCTCATCAT
hrp2_S0_Sub0_mip4	alt6	CGATGCTCACCATGCAACCGNNNNAGATCGGAAGAGCACACGTGACTCGCCAAGCTGAAGNNNNNNNNNNTGCTCATCACGCTCATCAT
hrp2_S0_Sub0_mip4	alt7	TTATGCCCATCACGCTCATCATGCNNNNAGATCGGAAGAGCACACGTGACTCGCCAAGCTGAAGNNNNNNNNNNTGCTCATCACGCTCATCAT
hrp2_S0_Sub0_mip4	alt8	TTATGCCCATCACGCTCATCATGCNNNNAGATCGGAAGAGCACACGTGACTCGCCAAGCTGAAGNNNNNNNNNNGCTCATCACGCTCACCAT
hrp2_S0_Sub0_mip4	alt9	CTCACCATGCAGCCGATGCNNNNAGATCGGAAGAGCACACGTGACTCGCCAAGCTGAAGNNNNNNNNNNTGCCCATCATGCTCATCAT
hrp2_S0_Sub0_mip4	ref	cgatgctcaccatgcaaccgaNNNNAGATCGGAAGAGCACACGTGACTCGCCAAGCTGAAGNNNNNNNNNNatgctcatcacgctcatcat
hrp2_S0_Sub0_mip5	alt0	ATGCTCATCATGCAGCCGATNNNNAGATCGGAAGAGCACACGTGACTCGCCAAGCTGAAGNNNNNNNNNNTGCCCATCATGCTCATCAT
hrp2_S0_Sub0_mip5	alt1	ACGCTCATCATGCAGCCGATNNNNAGATCGGAAGAGCACACGTGACTCGCCAAGCTGAAGNNNNNNNNNNTGCCCATCATGCTCATCAT
hrp2_S0_Sub0_mip5	alt2	ATGCTCACCATGCAGCTGATNNNNAGATCGGAAGAGCACACGTGACTCGCCAAGCTGAAGNNNNNNNNNNTGCCCATCATGCTCATCAT
hrp2_S0_Sub0_mip5	alt3	TGCATCCGATGCTCATCATGCANNNNAGATCGGAAGAGCACACGTGACTCGCCAAGCTGAAGNNNNNNNNNNCTCATCATGCAGCCGATG
hrp2_S0_Sub0_mip5	alt4	ACGCTCATCATGCAGCCGATNNNNAGATCGGAAGAGCACACGTGACTCGCCAAGCTGAAGNNNNNNNNNNTGCTCATCATGCTCACCAT
hrp2_S0_Sub0_mip5	alt5	ACGCTCACCATGCAGCCGNNNNAGATCGGAAGAGCACACGTGACTCGCCAAGCTGAAGNNNNNNNNNNTGCCCATCATGCTCATCAT
hrp2_S0_Sub0_mip5	alt6	ATGCTCATCATGCAGCCTATGCNNNNAGATCGGAAGAGCACACGTGACTCGCCAAGCTGAAGNNNNNNNNNNTGCCCATCATGCTCATCAT
hrp2_S0_Sub0_mip5	alt7	ATGCTCATCATGCATCCGATGCNNNNAGATCGGAAGAGCACACGTGACTCGCCAAGCTGAAGNNNNNNNNNNGCCCATCACGCTCATCAT
hrp2_S0_Sub0_mip5	ref	acgctcatcatgcatccgatgNNNNAGATCGGAAGAGCACACGTGACTCGCCAAGCTGAAGNNNNNNNNNNatgcccatcatgctcatcat
hrp2_S0_Sub0_mip6	alt0	CATCGGCTGCATGATGAGCGTGNNNNAGATCGGAAGAGCACACGTGACTCGCCAAGCTGAAGNNNNNNNNNNATGATGAGCATGATGGGCATAG
hrp2_S0_Sub0_mip6	alt1	CATCGGCTGCATGATGAGCATGNNNNAGATCGGAAGAGCACACGTGACTCGCCAAGCTGAAGNNNNNNNNNNATGAGCATGATGGGCATCG
hrp2_S0_Sub0_mip6	alt10	CATCAGCTGCATGGTGAGCATGATNNNNAGATCGGAAGAGCACACGTGACTCGCCAAGCTGAAGNNNNNNNNNNTGATGAGCGTGATGGGCATAA
hrp2_S0_Sub0_mip6	alt11	CATCGGTTGCATGGTGAGCATCNNNNAGATCGGAAGAGCACACGTGACTCGCCAAGCTGAAGNNNNNNNNNNATGATGAGCATGATGGGCATAG
hrp2_S0_Sub0_mip6	alt12	CATCGGCTGCATGATGAGCGTGNNNNAGATCGGAAGAGCACACGTGACTCGCCAAGCTGAAGNNNNNNNNNNGTGAGCATGATGGGCATCG
hrp2_S0_Sub0_mip6	alt13	CATCGGATGCATGATGAGCATGATNNNNAGATCGGAAGAGCACACGTGACTCGCCAAGCTGAAGNNNNNNNNNNGTGAGCGTGATGAGCATCG
hrp2_S0_Sub0_mip6	alt2	CATCGGCTGCATGGTGAGCGNNNNAGATCGGAAGAGCACACGTGACTCGCCAAGCTGAAGNNNNNNNNNNATGAGCATGATGGGCATCG
hrp2_S0_Sub0_mip6	alt3	CATCGGCTGCATGGTGAGCGNNNNAGATCGGAAGAGCACACGTGACTCGCCAAGCTGAAGNNNNNNNNNNATGATGAGCATGATGGGCATAG
hrp2_S0_Sub0_mip6	alt4	CATCGGCTGCATGATGAGCGTGNNNNAGATCGGAAGAGCACACGTGACTCGCCAAGCTGAAGNNNNNNNNNNTGATGAGCGTGATGGGCATAA
hrp2_S0_Sub0_mip6	alt5	CATCGGCTGCATGATGAGCATCNNNNAGATCGGAAGAGCACACGTGACTCGCCAAGCTGAAGNNNNNNNNNNATGATGAGCATGATGGGCATAG
hrp2_S0_Sub0_mip6	alt6	CATAGGCTGCATGATGAGCATGATNNNNAGATCGGAAGAGCACACGTGACTCGCCAAGCTGAAGNNNNNNNNNNATGATGAGCATGATGGGCATAG
hrp2_S0_Sub0_mip6	alt7	CATCGGCTGCATGATGAGCATCNNNNAGATCGGAAGAGCACACGTGACTCGCCAAGCTGAAGNNNNNNNNNNTGATGAGCGTGATGAGCATCA
hrp2_S0_Sub0_mip6	alt8	CATCGGCTGCATGATGAGCATGNNNNAGATCGGAAGAGCACACGTGACTCGCCAAGCTGAAGNNNNNNNNNNTGATGAGCGTGATGAGCATCA
hrp2_S0_Sub0_mip6	alt9	CATCGGCTGCATGATGAGCATGNNNNAGATCGGAAGAGCACACGTGACTCGCCAAGCTGAAGNNNNNNNNNNTGATGAGCGTGATGGGCATAA
hrp2_S0_Sub0_mip6	ref	CATcgGctgcatgatgagcgtNNNNAGATCGGAAGAGCACACGTGACTCGCCAAGCTGAAGNNNNNNNNNNgatgagcgtgatgggcataa
hrp2_S0_Sub0_mip7	alt0	ATCATCTACATGTGCTTGAGTTTCGTNNNNAGATCGGAAGAGCACACGTGACTCGCCAAGCTGAAGNNNNNNNNNNTGGTGAGCATGATGAGCAT
hrp2_S0_Sub0_mip7	alt1	ATCATCTACATGTGCTTGAGTTTCGTNNNNAGATCGGAAGAGCACACGTGACTCGCCAAGCTGAAGNNNNNNNNNNTGCATGGTGAGCATGATGG
hrp2_S0_Sub0_mip7	ref	ATCATCTACATGTGCTTGAGTTTCGNNNNAGATCGGAAGAGCACACGTGACTCGCCAAGCTGAAGNNNNNNNNNNatggtgagcatgatgagcat
hrp2_S0_Sub0_mip8	alt0	ATGCTCATCATGCAGCCGATNNNNAGATCGGAAGAGCACACGTGACTCGCCAAGCTGAAGNNNNNNNNNNCGCATTTAATAATAACTTGTGTAGCAAAA
hrp2_S0_Sub0_mip8	alt1	ATGCTCCATCATGCAGCCGATNNNNAGATCGGAAGAGCACACGTGACTCGCCAAGCTGAAGNNNNNNNNNNCGCATTTAATAATAACTTGTGTAGCAAAA
hrp2_S0_Sub0_mip8	alt2	ATGCTCATCATGTAGCCGATGCNNNNAGATCGGAAGAGCACACGTGACTCGCCAAGCTGAAGNNNNNNNNNNCGCATTTAATAATAACTTGTGTAGCAAAA
hrp2_S0_Sub0_mip8	alt3	ATGCTCATCATGCAGCCTATGCNNNNAGATCGGAAGAGCACACGTGACTCGCCAAGCTGAAGNNNNNNNNNNCGCATTTAATAATAACTTGTGTAGCAAAA
hrp2_S0_Sub0_mip8	alt4	ACGCTCATCATGCAGCCGATNNNNAGATCGGAAGAGCACACGTGACTCGCCAAGCTGAAGNNNNNNNNNNCGCATTTAATAATAACTTGTGTAGCAAAA
hrp2_S0_Sub0_mip8	alt5	TGCAGCCGATGCCCATCATNNNNAGATCGGAAGAGCACACGTGACTCGCCAAGCTGAAGNNNNNNNNNNACTTGTGTAGCAAAAATGCAAAAGG
hrp2_S0_Sub0_mip8	alt6	ACGCTCATCATGCCAGCCGNNNNAGATCGGAAGAGCACACGTGACTCGCCAAGCTGAAGNNNNNNNNNNCGCATTTAATAATAACTTGTGTAGCAAAA
hrp2_S0_Sub0_mip8	alt7	ATGCTCACCATGCAGCCGATNNNNAGATCGGAAGAGCACACGTGACTCGCCAAGCTGAAGNNNNNNNNNNCGCATTTAATAATAACTTGTGTAGCAAAA
hrp2_S0_Sub0_mip8	ref	atgctcatcatgcagccgatgNNNNAGATCGGAAGAGCACACGTGACTCGCCAAGCTGAAGNNNNNNNNNNGcATTTAATAATAACTTGTGTAGCAAAA
hrp3_S0_Sub0_mip0	ref	tcgtggtgtgctccatcatggNNNNAGATCGGAAGAGCACACGTGACTCGCCAAGCTGAAGNNNNNNNNNNGATTCATCATTCTATATTTACATGGaAGA
hrp3_S0_Sub0_mip10	ref	TTTTGCTTCCGTACTTTTGTTAGATAACGNNNNAGATCGGAAGAGCACACGTGACTCGCCAAGCTGAAGNNNNNNNNNNAATGCTTATTTTTcACATTTTCATGAA
hrp3_S0_Sub0_mip2	alt0	GTGAGAATCATCAAAACAAGCATTAGCTNNNNAGATCGGAAGAGCACACGTGACTCGCCAAGCTGAAGNNNNNNNNNNTAATGGTGTAAGTGATGCGTAGT
hrp3_S0_Sub0_mip2	ref	GTGAGAATCATCAAAACAaGCATTAGCNNNNAGATCGGAAGAGCACACGTGACTCGCCAAGCTGAAGNNNNNNNNNNAATGGTGTAaGTGATGcGTAGT
hrp3_S0_Sub0_mip3	alt0	ACACCATGATGGAGCACACCATNNNNAGATCGGAAGAGCACACGTGACTCGCCAAGCTGAAGNNNNNNNNNNATCACGGATTTCATTTTAACCTTCA
hrp3_S0_Sub0_mip3	ref	acaccatGATGGAGCACACCANNNNAGATCGGAAGAGCACACGTGACTCGCCAAGCTGAAGNNNNNNNNNNTCACGGATTTCATTTTAACCTTCA
hrp3_S0_Sub0_mip4	alt0	CATTAGCTGCATGGTGAGCATTANNNNAGATCGGAAGAGCACACGTGACTCGCCAAGCTGAAGNNNNNNNNNNTTGCATGATGTAAAGTATGGGAATT
hrp3_S0_Sub0_mip4	alt1	CATTAGCTGCATGATGAGCATTAGCNNNNAGATCGGAAGAGCACACGTGACTCGCCAAGCTGAAGNNNNNNNNNNTTGCATGATGTAAAGTATGGGAATT
hrp3_S0_Sub0_mip4	alt2	CATCAGCTACATGATGAGCATCANNNNAGATCGGAAGAGCACACGTGACTCGCCAAGCTGAAGNNNNNNNNNNTTGCATGATGTAAAGTATGGGAATT
hrp3_S0_Sub0_mip4	alt3	GATGTGCATGATGGGCATCAGNNNNAGATCGGAAGAGCACACGTGACTCGCCAAGCTGAAGNNNNNNNNNNATGGTGAGCATTAGCTGCATG
hrp3_S0_Sub0_mip4	alt4	CATCAGCTACATGATGTGCATGATGNNNNAGATCGGAAGAGCACACGTGACTCGCCAAGCTGAAGNNNNNNNNNNTTGCATGATGTAAAGTATGGGAATT
hrp3_S0_Sub0_mip4	alt5	CATTAGCTGCATGGTGAGCATNNNNAGATCGGAAGAGCACACGTGACTCGCCAAGCTGAAGNNNNNNNNNNTTGCATGATGTAAAGTATGGGAATT
hrp3_S0_Sub0_mip4	ref	cattagctgcatggtgagcattagNNNNAGATCGGAAGAGCACACGTGACTCGCCAAGCTGAAGNNNNNNNNNNTGCATGATGTAAAGTATGGGAATT
hrp3_S0_Sub0_mip5	alt0	CTAATGCTCACCATGCAGCTAATNNNNAGATCGGAAGAGCACACGTGACTCGCCAAGCTGAAGNNNNNNNNNNTGCCCATCATGCACATCAT
hrp3_S0_Sub0_mip5	alt1	CTCACCATGCAGCTAATGCTCANNNNAGATCGGAAGAGCACACGTGACTCGCCAAGCTGAAGNNNNNNNNNNCATGCAGGTGATGCCCAT
hrp3_S0_Sub0_mip5	alt2	CTAATGCTCACCATGCAGCTAATNNNNAGATCGGAAGAGCACACGTGACTCGCCAAGCTGAAGNNNNNNNNNNAAAGTCAAGCACATGCAGG
hrp3_S0_Sub0_mip5	ref	ctaatgctCAcCATGCAGCTAATGNNNNAGATCGGAAGAGCACACGTGACTCGCCAAGCTGAAGNNNNNNNNNNatgcccatcatgcacatcat
hrp3_S0_Sub0_mip6	alt0	TTTTGCTAAACAAGTTATTGTTAAATTCGGANNNNAGATCGGAAGAGCACACGTGACTCGCCAAGCTGAAGNNNNNNNNNNATTAGCTGCATGGTGAGCATT
hrp3_S0_Sub0_mip6	alt1	TTTTGCTAAACAAGTTATTGTTAAATTCGGANNNNAGATCGGAAGAGCACACGTGACTCGCCAAGCTGAAGNNNNNNNNNNCATTAGCTGCATGATGAGCATT
hrp3_S0_Sub0_mip6	alt2	GTCCTTTTGCATTTTTGCTAAACAAGTTANNNNAGATCGGAAGAGCACACGTGACTCGCCAAGCTGAAGNNNNNNNNNNCATTAGCTGCATGATGAGCATT
hrp3_S0_Sub0_mip6	alt3	GTCCTTTTGCATTTTTGCTAAACAAGTTANNNNAGATCGGAAGAGCACACGTGACTCGCCAAGCTGAAGNNNNNNNNNNCTCCATCATGGTGGGCATC
hrp3_S0_Sub0_mip6	alt4	GTCCTTTTGCATTTTTGCTAAACAAGTTANNNNAGATCGGAAGAGCACACGTGACTCGCCAAGCTGAAGNNNNNNNNNNATTAGCTGCATGGTGAGCATT
hrp3_S0_Sub0_mip6	ref	GTCCTTTTGCATTTTTGCtAAAcAAGTTNNNNAGATCGGAAGAGCACACGTGACTCGCCAAGCTGAAGNNNNNNNNNNttagctgcatggtgagcatt
hrp3_S0_Sub0_mip7	alt0	TCAAATAAGAGATTATTACACGAAAGTCANNNNAGATCGGAAGAGCACACGTGACTCGCCAAGCTGAAGNNNNNNNNNNTTGCTTCCGTACTTTTGTTAGATAA
hrp3_S0_Sub0_mip7	alt1	TTATTACACGAAAGTCAAGCACATGCANNNNAGATCGGAAGAGCACACGTGACTCGCCAAGCTGAAGNNNNNNNNNNTTGCTTCCGTACTTTTGTTAGATAA
hrp3_S0_Sub0_mip7	ref	TTATTACACGAAAGTCAAGCACATgcNNNNAGATCGGAAGAGCACACGTGACTCGCCAAGCTGAAGNNNNNNNNNNTGCTTCCGTACTTTTGTTAGATAA
hrp3_S0_Sub0_mip9	alt0	GAAGCAAAAACGGCAGCGGATANNNNAGATCGGAAGAGCACACGTGACTCGCCAAGCTGAAGNNNNNNNNNNTTTTGCTAAACAAGTTATTGTTAAATT
hrp3_S0_Sub0_mip9	alt1	GAAGCAAAAACGGCAGCGGATANNNNAGATCGGAAGAGCACACGTGACTCGCCAAGCTGAAGNNNNNNNNNNTTTTGCATTTTTGCTAAACAAGT
hrp3_S0_Sub0_mip9	alt2	GAAGCAAAAACGGCAGCGGATANNNNAGATCGGAAGAGCACACGTGACTCGCCAAGCTGAAGNNNNNNNNNNAAGTTATTGTTAAATTCGGAGTTATT
hrp3_S0_Sub0_mip9	ref	GAAGCAAAAACGGCAGCGGATAANNNNAGATCGGAAGAGCACACGTGACTCGCCAAGCTGAAGNNNNNNNNNNCTTTTGCATTTTTGCtAAAcAAGT

## Sheet: Table S7A - Absolute UMI depth
Supplementary Table 7A. Unique molecular identifier (UMI) counts by sample and locus. Absolute coverage.
MIP	PF3D7-1370500_S0_Sub0_mip2	PF3D7-1370500_S0_Sub0_mip3	PF3D7-1370500_S0_Sub0_mip4	PF3D7-1370500_S0_Sub0_mip5	PF3D7-1370500_S0_Sub0_mip6	PF3D7-1370900_S0_Sub0_mip0	PF3D7-1370900_S0_Sub0_mip1	PF3D7-1371000_S0_Sub0_mip0	PF3D7-1371000_S0_Sub0_mip1	PF3D7-1371000_S0_Sub0_mip3	PF3D7-1371000_S0_Sub0_mip2	PF3D7-1371000_S0_Sub0_mip4	PF3D7-1371000_S0_Sub0_mip5	PF3D7-1371000_S0_Sub0_mip6	PF3D7-1371000_S0_Sub0_mip7	PF3D7-1371000_S0_Sub0_mip8	PF3D7-1371000_S0_Sub0_mip11	PF3D7-1371000_S0_Sub0_mip12	PF3D7-1371000_S0_Sub0_mip14	PF3D7-1371000_S0_Sub0_mip15	PF3D7-1371000_S0_Sub0_mip16	PF3D7-1371000_S0_Sub0_mip17	PF3D7-1371000_S0_Sub0_mip18	PF3D7-1371000_S0_Sub0_mip21	PF3D7-1371000_S0_Sub0_mip22	PF3D7-1369900_S0_Sub0_mip0	PF3D7-1369900_S0_Sub0_mip1	PF3D7-1369900_S0_Sub0_mip2	PF3D7-1369900_S0_Sub0_mip3	PF3D7-1370100_S0_Sub0_mip0	PF3D7-1370100_S0_Sub0_mip1	PF3D7-1370200_S0_Sub0_mip1	PF3D7-1370200_S0_Sub0_mip2	PF3D7-1370300_S0_Sub0_mip1	PF3D7-1370300_S0_Sub0_mip2	PF3D7-1370300_S0_Sub0_mip3	PF3D7-1370300_S0_Sub0_mip4	PF3D7-1370300_S0_Sub0_mip5	PF3D7-1370300_S0_Sub0_mip6	PF3D7-1370500_S0_Sub0_mip2	PF3D7-1370500_S0_Sub0_mip3	PF3D7-1370500_S0_Sub0_mip4	PF3D7-1370500_S0_Sub0_mip5	PF3D7-1370500_S0_Sub0_mip6	PF3D7-1370900_S0_Sub0_mip0	PF3D7-1370900_S0_Sub0_mip1	PF3D7-1370900_S0_Sub0_mip3	PF3D7-1370900_S0_Sub0_mip5	PF3D7-1371000_S0_Sub0_mip0
Chrom	chr11	chr11	chr11	chr11	chr11	chr11	chr11	chr11	chr11	chr11	chr11	chr11	chr11	chr11	chr11	chr11	chr11	chr11	chr11	chr11	chr11	chr11	chr11	chr11	chr11	chr13	chr13	chr13	chr13	chr13	chr13	chr13	chr13	chr13	chr13	chr13	chr13	chr13	chr13	chr13	chr13	chr13	chr13	chr13	chr13	chr13	chr13	chr13	chr13
begin	1920280	1920386	1920588	1920716	1920809	1923308	1923404	1928534	1928670	1928875	1928878	1929064	1929217	1929391	1929591	1929808	1930223	1930440	1930874	1931054	1931278	1931365	1931768	1932215	1932904	2780863	2780963	2781106	2781638	2783006	2783188	2783580	2783801	2787987	2788160	2788281	2788486	2788646	2788740	2794273	2794388	2794590	2794718	2794812	2797288	2797384	2797866	2798027	2802545
end	1920462	1920590	1920760	1920884	1921024	1923492	1923648	1928747	1928856	1929058	1929088	1929266	1929412	1929607	1929811	1930025	1930407	1930652	1931075	1931262	1931491	1931584	1931984	1932417	1933114	2781067	2781160	2781280	2781839	2783199	2783408	2783800	2783989	2788186	2788346	2788487	2788674	2788819	2788907	2794464	2794592	2794763	2794887	2795027	2797472	2797578	2798036	2798194	2802759
Gene	PF3D7-1370500	PF3D7-1370500	PF3D7-1370500	PF3D7-1370500	PF3D7-1370500	PF3D7-1370900	PF3D7-1370900	PF3D7-1371000	PF3D7-1371000	PF3D7-1371000	PF3D7-1371000	PF3D7-1371000	PF3D7-1371000	PF3D7-1371000	PF3D7-1371000	PF3D7-1371000	PF3D7-1371000	PF3D7-1371000	PF3D7-1371000	PF3D7-1371000	PF3D7-1371000	PF3D7-1371000	PF3D7-1371000	PF3D7-1371000	PF3D7-1371000	PF3D7-1369900	PF3D7-1369900	PF3D7-1369900	PF3D7-1369900	PF3D7-1370100	PF3D7-1370100	PF3D7-1370200	PF3D7-1370200	PF3D7-1370300	PF3D7-1370300	PF3D7-1370300	PF3D7-1370300	PF3D7-1370300	PF3D7-1370300	PF3D7-1370500	PF3D7-1370500	PF3D7-1370500	PF3D7-1370500	PF3D7-1370500	PF3D7-1370900	PF3D7-1370900	PF3D7-1370900	PF3D7-1370900	PF3D7-1371000
Sample ID
6	0	3	0	0	0	8	0	2	6	0	0	1	6	2	13	7	13	5	4	11	21	8	0	7	11	2	0	3	4	7	3	0	0	6	1	0	8	5	6	4	11	3	4	8	0	4	10	2	0
52	0	8	0	0	0	17	2	15	16	0	1	16	6	7	28	22	13	20	20	26	39	11	1	15	18	5	0	0	2	6	2	3	0	15	11	1	5	8	7	6	5	19	19	27	0	5	19	4	0
141	0	3	14	19	17	28	2	26	23	0	0	19	22	34	2	51	41	65	39	38	66	43	1	47	20	2	3	2	9	4	1	1	1	39	30	1	13	1	25	1	21	23	24	43	0	7	29	1	1
185	1	0	0	0	0	15	1	14	9	0	0	5	6	1	9	16	8	11	6	18	21	11	0	8	7	0	0	2	1	1	0	1	0	10	6	2	9	6	2	2	8	7	12	24	0	4	5	0	0
228	3	0	0	0	0	44	4	34	12	0	0	29	35	44	1	71	76	144	87	42	0	67	0	65	44	1	0	7	2	0	3	0	0	70	61	0	26	2	61	0	8	43	49	71	0	6	43	0	19
311	0	1	0	0	0	4	3	21	1	0	0	2	5	9	3	32	72	197	97	8	62	30	1	43	3	0	0	2	0	0	0	0	0	78	71	0	6	187	103	0	0	18	35	5	1	1	45	0	0
342	0	2	0	0	0	10	5	25	7	0	0	6	20	6	10	46	54	133	68	23	78	42	1	57	12	0	0	3	0	0	0	0	0	76	61	0	15	106	76	0	3	27	35	42	0	2	46	0	0
386	0	0	0	0	0	0	0	1	0	0	0	1	4	5	3	17	7	75	36	5	15	5	0	18	0	0	0	0	0	0	0	0	0	30	15	0	3	0	21	0	0	5	6	9	0	0	15	0	0
419	30	0	0	0	0	191	19	182	143	0	0	132	119	72	302	228	189	230	178	179	0	200	0	175	139	35	13	28	46	57	7	11	13	122	121	2	79	2	68	26	112	126	152	273	1	28	106	14	1
424	2	692	0	0	0	2325	285	2069	1428	0	2	1486	1616	1844	2574	2713	2099	2701	1960	2428	4586	2379	19	2085	1894	142	6	360	441	260	70	128	0	1814	1499	61	1248	1995	1167	180	747	1785	1847	3973	9	531	1478	60	0
447	0	334	0	0	0	590	60	412	487	0	0	218	282	488	910	351	486	454	344	422	1136	468	0	362	416	128	1	119	146	523	138	122	6	302	189	115	230	334	243	290	0	319	262	720	0	152	298	110	0
451	1	7	0	0	0	25	3	10	13	0	0	12	6	10	22	23	23	16	17	23	30	19	0	9	17	7	0	4	10	4	1	3	0	16	9	1	2	18	9	13	4	10	17	39	0	7	18	0	0
476	0	21	0	0	0	65	3	1	44	0	0	56	52	44	1	76	36	83	38	17	2	71	0	45	54	30	11	26	27	46	4	12	8	33	36	15	21	0	20	31	35	41	34	118	0	33	40	36	54
485	1	0	6	4	9	9	0	12	6	0	6	6	8	9	2	14	7	18	11	19	19	11	0	12	13	1	1	7	3	11	0	0	3	3	4	2	8	0	4	5	6	1	1	8	7	4	9	1	0
488	13	40	0	0	0	153	9	118	78	1	0	63	96	124	112	150	112	164	108	133	228	128	0	139	122	7	15	20	25	7	1	10	0	73	80	4	62	1	57	3	31	75	94	201	0	23	91	2	1
500	56	109	0	0	0	363	41	313	205	0	2	174	248	353	276	380	382	453	318	360	293	397	4	367	256	9	17	37	56	21	19	7	2	246	254	2	175	1	149	0	125	289	240	610	0	74	196	3	0
505	168	0	0	0	0	1166	135	623	610	568	294	744	874	1196	1014	1472	1283	1673	1214	1257	2317	1347	5	1151	846	64	44	140	159	112	42	42	5	952	820	23	625	1121	718	16	657	883	916	1989	0	209	768	2	437
517	34	0	50	51	0	141	13	128	111	0	0	115	83	116	170	142	118	169	94	129	1	131	0	119	105	28	21	15	46	43	9	13	9	89	78	1	61	0	38	4	112	49	31	208	1	43	81	6	0
522	2	1	0	0	0	13	0	12	11	0	0	5	19	10	18	27	28	25	10	8	0	13	0	19	9	1	0	0	1	1	0	0	0	31	8	0	2	0	8	0	3	10	13	30	0	2	20	0	0
530	0	9	23	16	0	54	4	55	45	0	0	20	33	56	47	50	81	60	50	25	2	32	0	46	37	0	1	6	10	5	1	0	0	49	51	2	31	0	39	2	13	17	16	67	0	11	41	1	0
535	1	0	81	70	147	247	31	150	151	0	0	98	154	125	175	199	226	261	170	223	371	194	1	196	196	17	20	33	36	23	6	10	0	172	108	3	116	188	77	36	117	61	90	172	1	67	155	6	1
558	0	0	5	8	15	18	0	0	0	0	0	14	16	25	35	45	31	46	21	16	43	22	0	25	24	9	1	2	6	22	2	2	2	10	22	0	16	0	6	0	21	15	4	18	10	12	16	2	23
560	2	0	26	17	56	47	7	24	14	0	0	42	36	40	64	69	73	72	39	78	38	54	1	49	47	7	4	12	11	17	2	4	2	47	50	1	20	0	22	5	30	21	31	52	29	9	39	2	26
584	0	0	0	0	0	13	1	4	8	0	0	2	3	6	13	8	5	10	3	7	12	4	0	5	6	1	0	4	1	2	0	1	0	9	8	1	3	1	3	0	3	4	3	13	0	4	8	1	0
598	0	9	0	0	0	14	0	18	17	0	0	14	26	33	32	31	22	35	14	13	16	22	0	23	14	6	1	3	8	4	2	0	1	11	24	5	9	0	6	4	8	10	21	43	16	6	10	2	0
628	0	0	8	11	15	21	4	0	0	0	0	15	21	16	0	24	25	21	17	30	42	34	0	19	27	6	2	0	7	1	0	3	3	21	9	0	7	0	7	1	15	8	9	26	12	8	22	0	20
718	1	184	0	0	0	333	25	231	310	0	1	241	204	102	549	308	302	364	217	314	520	255	0	260	311	102	4	76	116	189	29	38	2	206	196	54	173	215	159	145	145	229	220	500	8	88	198	61	1
891	0	34	0	0	0	90	0	83	84	0	0	32	53	59	112	28	79	63	92	56	193	81	0	72	65	19	0	10	20	34	15	16	0	29	54	12	88	65	40	28	35	55	31	91	0	45	37	12	0
1029	0	7	0	0	0	34	6	24	14	0	0	17	29	30	2	50	63	96	49	42	95	51	0	40	16	1	0	5	5	1	0	0	0	46	60	0	25	89	36	1	8	46	40	78	0	5	28	0	11
1074	0	0	6	3	7	16	5	11	12	16	10	2	14	8	11	13	9	10	11	12	22	15	0	6	8	0	1	1	1	1	0	0	0	12	8	0	3	10	6	0	5	1	8	10	0	3	16	0	0
1142	5	0	0	0	0	8	2	2	3	0	0	13	8	3	30	3	1	9	9	2	41	5	0	4	13	4	2	2	2	10	4	6	2	4	5	2	8	0	1	3	12	9	10	8	0	3	2	3	3
1156	0	8	0	0	0	19	0	7	22	0	0	3	4	8	21	4	11	16	21	12	35	14	0	14	3	2	0	3	3	5	4	1	0	13	12	0	15	15	15	8	11	9	12	20	0	7	15	11	0
1189	0	25	0	0	0	30	3	50	39	0	0	26	17	26	62	23	36	36	14	47	102	36	0	33	33	12	0	7	11	38	16	10	0	32	19	1	34	27	12	31	10	29	21	74	0	17	26	10	0
1197	0	80	0	0	0	207	11	145	182	0	0	65	41	95	283	129	214	160	185	159	355	138	0	117	161	50	0	48	55	141	34	33	0	109	66	33	133	165	86	79	77	115	78	226	0	74	84	28	0
1204	0	11	19	19	0	36	5	32	25	0	0	24	21	33	51	55	29	47	32	40	22	39	0	41	32	2	0	7	5	5	1	1	0	40	41	1	17	57	28	0	13	11	20	65	0	6	34	0	0
1211	0	6	0	0	0	10	0	14	10	0	0	1	7	5	7	1	15	4	2	1	13	4	0	17	0	3	0	0	1	0	0	0	0	4	10	3	12	18	11	1	6	8	5	2	0	4	10	0	0
1228	0	15	0	0	0	43	0	32	16	0	0	8	34	42	41	6	60	33	32	16	46	10	0	40	28	3	0	5	11	8	9	3	0	22	25	1	38	34	34	12	17	28	22	24	0	24	30	0	0
1245	0	16	0	0	0	18	3	14	13	0	0	14	7	12	13	5	16	7	17	10	41	10	0	11	11	3	0	3	1	7	3	3	0	5	8	1	4	6	11	7	0	6	5	9	0	5	9	1	0
1259	0	0	0	0	0	178	12	56	63	0	0	98	94	157	266	120	122	104	121	155	407	168	0	55	156	48	0	29	30	153	46	32	16	95	72	25	78	109	45	102	120	88	83	197	0	54	59	43	74
1273	0	10	0	0	0	10	8	24	28	32	0	27	24	15	62	27	38	27	17	38	96	36	0	41	34	13	0	9	12	30	12	9	0	19	19	11	15	14	5	35	14	31	17	30	12	2	14	1	0
1278	33	0	0	0	0	66	5	15	26	0	0	49	31	59	97	23	44	64	58	30	179	67	0	47	58	15	7	15	18	20	16	11	4	22	24	1	49	0	19	8	61	38	23	41	0	19	36	0	24
1282	0	20	0	0	0	27	6	34	42	0	0	23	26	23	61	19	37	36	45	23	141	29	0	38	29	9	0	3	13	18	16	12	0	25	25	8	38	27	19	14	31	29	21	32	0	14	20	10	0
1284	1	0	0	0	0	188	17	75	109	0	0	134	121	186	355	173	157	200	175	177	0	217	1	151	198	60	33	41	66	165	43	63	56	126	74	38	170	25	109	108	246	112	110	225	0	76	104	43	97
1314	0	0	167	138	400	244	17	0	0	0	0	241	328	504	921	446	444	362	551	506	1306	485	0	274	449	126	45	142	161	436	137	127	117	324	237	94	440	35	236	212	539	158	144	436	256	183	276	175	467
1328	0	6	0	0	0	8	0	13	3	0	0	7	6	11	10	8	19	10	16	6	39	11	0	5	15	5	0	5	7	3	2	0	0	4	7	1	4	12	7	2	5	4	3	15	8	4	5	3	0
1335	0	4	0	0	0	13	0	11	8	0	0	4	5	9	15	5	12	12	14	10	39	13	2	17	8	7	0	4	2	13	2	9	0	10	9	4	4	14	7	14	9	8	3	18	0	3	7	12	0
1349	0	0	0	0	0	5	0	0	8	12	4	16	11	14	0	22	7	23	12	18	20	24	0	21	20	2	5	2	7	10	0	2	4	7	6	3	13	9	4	1	6	13	5	28	0	4	3	2	12
1361	0	4	0	0	0	31	11	142	12	0	0	21	96	53	26	192	322	651	401	80	392	160	0	299	48	0	0	2	4	0	0	0	0	326	287	1	70	606	296	1	9	144	180	237	0	8	189	1	0
1369	193	0	291	219	0	721	148	511	598	2	0	439	380	644	754	633	579	760	479	622	0	616	2	593	590	205	103	125	177	337	37	38	127	391	304	46	326	3	200	195	524	223	181	1161	0	202	376	93	0
1397	0	0	5	4	0	0	0	9	2	0	0	0	4	6	1	9	19	40	9	0	1	5	0	12	3	0	0	0	0	0	0	0	0	11	11	0	1	0	7	0	0	5	2	9	1	0	11	0	0
1405	0	0	0	0	0	16	6	70	7	0	0	12	26	48	21	131	156	224	134	32	2	55	1	105	15	0	0	0	1	0	0	0	0	115	129	0	20	1	80	0	8	56	92	68	11	3	95	0	0
1417	0	0	0	0	0	6	3	17	19	0	0	5	10	13	0	25	16	38	25	12	37	15	0	15	12	1	1	0	1	1	0	1	0	12	19	0	11	23	21	0	10	10	21	17	3	3	12	0	0
1419	1	13	0	3	0	23	2	10	11	0	0	10	6	19	32	14	9	16	14	13	36	12	0	25	17	7	2	1	6	14	2	6	0	13	22	1	5	0	4	3	4	4	2	24	0	2	2	0	0
1436	52	0	0	0	0	206	37	0	133	140	137	170	142	167	236	233	167	237	184	253	484	173	0	205	181	59	43	60	81	103	15	24	43	165	78	13	130	164	95	25	208	177	137	363	0	48	111	17	204
1445	0	0	2	4	10	13	0	1	1	0	0	20	7	13	24	6	27	17	10	9	27	19	0	16	13	2	3	8	3	13	0	0	5	9	12	3	5	11	7	3	15	3	13	12	0	4	14	2	5
1456	76	0	0	0	0	409	33	0	0	1	0	251	313	458	381	496	395	494	324	433	825	477	2	428	314	21	17	46	53	27	10	14	1	276	235	0	190	3	176	3	277	280	325	659	4	81	226	1	333
1465	22	0	268	305	196	221	39	296	76	0	0	63	266	301	227	481	383	598	469	333	242	377	2	353	159	0	4	19	21	2	2	85	0	411	300	0	131	443	284	0	139	0	0	233	0	38	290	2	2
1481	0	0	0	0	0	8	1	4	8	6	3	1	9	6	9	11	4	4	10	8	10	8	0	4	4	0	0	0	1	1	0	0	0	4	8	0	3	5	4	0	1	4	7	14	0	1	5	0	0
1491	8	1	0	0	0	63	10	59	33	0	0	43	61	83	110	123	122	178	100	81	200	127	1	113	69	1	1	15	5	2	0	2	0	88	74	0	52	0	60	1	46	85	77	133	0	11	76	0	36
1497	45	0	0	0	0	102	20	1	97	147	0	112	90	202	303	184	158	183	121	164	314	149	4	137	148	55	45	32	61	93	15	24	41	108	105	12	81	0	66	36	105	129	108	259	104	30	88	10	143
1559	0	2	0	0	0	13	2	12	15	0	0	8	10	3	22	9	11	17	12	12	28	13	0	11	13	2	0	1	5	5	0	0	0	6	13	2	8	11	9	4	8	4	8	24	0	5	4	2	0
1782	0	56	0	0	0	106	5	86	101	0	0	44	68	30	160	98	69	76	89	96	264	104	2	45	68	19	2	21	29	83	20	22	2	60	21	17	67	82	40	53	37	46	49	159	0	36	47	17	0
1784	0	24	0	0	0	98	6	100	95	1	0	59	66	34	92	113	69	74	73	109	171	88	1	81	61	20	0	13	16	19	1	6	0	57	61	5	36	68	36	13	33	64	72	135	2	19	54	12	0
2120	0	0	21	20	45	62	9	2	19	0	0	33	49	63	102	87	86	106	81	77	160	84	0	79	45	4	1	10	13	9	3	4	0	81	57	2	20	84	39	7	58	21	36	54	0	8	46	0	69
2229	50	81	203	253	337	189	74	360	209	0	0	243	340	382	428	509	577	1030	579	484	434	512	0	558	314	17	9	27	51	20	5	8	0	588	439	12	201	777	461	2	129	163	237	398	173	65	335	2	0
2273	68	0	186	182	428	327	22	0	0	0	1	173	158	228	158	320	247	256	224	274	0	0	3	184	275	63	37	68	89	111	21	25	18	159	159	15	153	13	36	68	205	0	0	0	0	69	145	13	219
2316	1	11	3	0	0	26	6	23	21	0	0	26	13	14	18	32	30	21	31	27	1	24	0	23	18	2	0	4	6	4	1	1	1	14	9	0	4	23	15	1	7	10	23	42	0	5	7	3	0
2447	0	1	0	0	0	10	1	10	6	0	0	3	12	5	13	27	30	34	25	12	29	17	0	23	11	0	0	3	3	0	0	0	0	24	25	0	13	44	21	0	3	9	14	21	0	0	21	0	0
2494	0	36	0	0	0	46	15	75	103	29	52	63	61	82	128	117	81	117	55	104	180	88	1	75	96	37	0	29	29	70	3	10	1	68	48	8	48	73	53	37	36	61	59	136	63	23	50	2	0
2580	0	2	0	0	0	8	1	11	6	0	0	9	9	4	13	15	15	17	8	11	17	9	1	11	9	0	0	4	2	4	0	0	0	6	5	0	7	9	11	1	1	8	5	17	0	4	8	0	0
2613	0	0	9	12	0	4	2	7	0	0	0	2	11	13	5	22	39	74	29	6	0	13	0	27	4	0	0	0	0	0	0	0	0	48	29	0	1	0	33	0	2	8	14	13	0	0	22	0	0
3112	1	30	0	0	0	115	4	56	83	0	0	28	48	40	120	46	79	67	78	59	167	69	0	57	77	15	0	17	22	54	15	20	0	51	42	17	63	50	33	40	29	50	29	100	0	27	42	15	0
3205	14	0	15	11	25	43	2	58	51	0	0	40	31	16	55	45	50	67	23	53	0	39	0	47	50	17	11	8	12	22	6	10	5	28	25	5	20	24	16	4	24	9	8	40	0	12	36	7	0
3338	0	11	0	0	0	55	2	62	43	0	0	33	57	24	82	94	76	115	78	77	140	69	0	65	43	6	0	13	12	5	0	12	0	59	51	5	33	52	38	3	10	47	48	82	1	5	47	2	0
3468	0	32	1	0	0	94	10	58	97	0	1	57	58	29	124	92	56	79	57	86	139	104	0	74	69	27	0	29	29	30	5	7	0	57	60	9	54	50	44	15	26	61	64	120	1	22	57	14	0
3555	0	68	0	0	0	177	17	113	142	0	1	125	95	86	299	149	131	161	100	211	479	168	0	142	168	51	0	42	48	143	53	36	3	97	63	42	73	117	50	103	77	104	96	235	0	59	94	42	0
3560	0	3	0	0	0	10	2	16	3	0	0	4	18	5	6	19	15	16	15	14	23	13	0	8	9	1	0	3	2	1	0	0	0	13	12	0	3	11	3	0	1	14	13	19	0	2	7	0	1
3870	0	0	0	0	0	5	0	4	6	0	0	2	6	1	6	4	8	13	8	8	15	5	0	6	4	2	0	0	2	1	0	0	0	4	4	0	1	6	3	0	1	7	6	13	0	0	7	0	0
3999	0	98	78	63	174	377	36	404	521	0	0	281	276	226	864	349	492	305	504	437	1235	485	0	279	449	149	28	98	137	415	146	109	69	276	213	83	329	206	221	216	373	269	168	452	163	209	254	196	0
4004	0	502	0	0	0	613	190	986	983	633	683	888	742	892	1386	1208	883	1222	833	1168	2285	1089	0	972	1017	338	7	250	368	564	123	157	3	683	574	126	509	759	462	289	534	802	776	1921	608	214	592	18	0
4213	0	6	0	0	0	3	3	22	11	20	0	6	15	23	36	43	26	33	24	26	55	23	0	33	17	0	0	2	2	0	1	0	0	20	25	0	5	18	10	0	10	12	32	44	16	3	11	0	0
4224	0	80	0	0	0	352	49	362	157	1	0	159	309	235	400	461	534	611	470	422	819	455	2	503	256	1	0	30	23	3	9	12	0	382	296	2	210	463	281	5	103	360	351	660	4	75	285	1	0
4268	5	0	0	0	0	23	2	45	17	0	0	15	38	16	18	44	59	81	53	39	28	38	0	42	26	0	1	5	4	1	0	0	0	58	32	0	10	1	28	3	19	44	48	62	0	7	42	1	0
4401	0	6	0	0	0	14	2	14	19	0	0	5	13	3	10	19	16	24	12	18	30	9	1	19	12	1	0	1	4	7	2	2	2	11	11	2	7	14	3	2	7	4	10	16	0	3	7	3	0
4424	0	0	14	12	25	10	2	0	0	0	0	22	19	22	49	41	32	35	23	32	65	23	0	39	27	4	0	7	6	3	3	2	2	16	22	0	8	0	11	0	18	7	15	32	15	7	17	0	28
4583	0	0	0	0	0	5	1	13	5	0	0	4	17	19	11	37	23	67	21	0	0	26	0	33	5	1	0	2	1	0	0	0	0	27	37	0	9	0	18	0	1	26	34	29	0	1	16	1	12
4670	0	3	6	15	0	7	0	6	5	0	0	2	4	5	11	18	52	200	62	4	14	8	0	32	6	1	0	1	1	4	0	0	0	97	67	1	5	305	137	0	0	2	9	23	0	1	26	1	0
4890	1	0	2	10	2	11	2	4	7	0	0	8	10	15	23	20	10	6	6	2	0	0	0	13	10	4	4	3	4	4	3	2	0	2	15	0	4	0	0	6	8	2	5	13	0	1	14	1	16
5082	0	36	0	0	1	84	9	74	93	2	0	49	39	26	171	104	65	75	76	79	185	83	1	101	80	21	0	24	30	45	3	11	0	44	58	13	43	71	42	50	33	42	55	154	0	24	57	8	0
5132	0	0	343	333	357	156	58	0	0	0	0	119	499	569	401	830	1070	1528	1005	618	1385	741	11	947	260	0	2	27	14	3	0	2	0	1005	835	0	261	32	529	1	135	284	380	474	128	55	737	0	640
5232	0	0	2	0	0	6	2	6	4	0	0	5	11	9	0	9	12	13	18	8	22	20	0	9	10	1	0	2	1	2	1	0	0	4	7	0	14	1	9	2	6	3	6	27	0	2	10	1	6
5533	2	41	0	0	0	102	5	105	100	0	0	87	104	29	175	116	95	143	80	144	219	91	0	106	118	32	1	22	34	48	3	15	0	85	90	7	63	111	47	23	37	74	108	184	2	27	69	8	0
5781	0	11	0	0	0	21	3	16	5	0	0	8	17	17	17	23	19	28	20	24	43	22	0	22	18	0	0	2	2	2	2	0	0	20	17	0	8	27	12	0	0	24	12	34	0	6	20	0	0
5918	0	6	0	0	0	13	2	18	6	0	2	5	5	5	6	13	11	20	14	13	20	15	0	12	16	2	0	4	2	1	0	3	0	10	10	0	11	13	6	1	8	10	10	14	0	7	17	1	0
6111	25	0	9	11	9	175	19	1	77	104	0	119	162	200	103	238	228	280	209	207	395	225	0	204	130	9	10	23	24	11	3	12	0	197	170	5	114	192	135	1	109	170	152	337	3	37	149	1	179
6440	319	0	0	0	0	1400	117	0	0	0	0	484	743	1016	1145	1039	1050	1293	927	1298	1820	976	0	970	928	287	135	222	303	705	111	124	167	794	638	130	677	9	458	276	911	797	771	1782	11	361	761	229	978
6539	0	0	25	29	5	5	3	19	3	0	0	3	12	17	11	39	47	90	48	9	2	0	0	49	9	0	2	1	1	1	0	0	0	64	54	0	8	0	1	0	7	0	1	12	0	1	31	0	0
6624	1	6	7	6	16	18	2	2	1	0	0	17	13	16	1	26	18	26	19	34	52	23	0	25	27	4	3	2	4	6	1	1	1	14	18	1	13	1	6	0	5	6	10	19	15	5	15	0	31
6668	0	14	0	0	0	35	3	22	37	0	0	29	23	19	60	46	32	38	35	50	102	41	0	31	40	3	0	7	15	30	11	9	5	20	19	4	28	22	10	16	21	32	17	71	0	12	13	13	0
6673	1	1	0	0	0	11	4	26	9	0	2	6	6	12	2	30	69	161	81	9	40	6	0	31	11	2	2	5	2	1	0	1	1	67	57	0	4	135	107	3	7	17	22	25	2	1	45	2	0
6805	53	147	50	39	74	824	93	347	648	0	0	361	468	711	846	632	745	768	547	749	1252	675	9	632	668	138	46	122	159	205	34	74	16	454	370	10	418	535	332	61	367	514	410	999	89	238	482	8	188
6848	7	0	19	22	0	62	3	31	51	0	0	44	52	36	67	66	64	84	54	83	0	52	0	68	49	10	2	8	8	7	1	2	2	50	46	0	22	0	33	0	29	21	30	115	2	15	36	0	0
6938	0	0	30	35	96	65	12	0	0	0	0	59	59	73	107	94	64	104	68	102	200	104	0	57	89	10	12	24	19	42	5	17	3	66	46	9	70	3	37	19	71	39	35	80	63	36	69	17	89
6982	0	24	0	0	0	81	15	49	63	0	1	36	31	22	105	67	45	58	19	25	26	51	1	40	47	30	15	19	31	44	3	2	9	37	33	11	39	35	25	23	27	37	44	80	0	14	29	5	0
7118	0	0	0	0	0	2	0	3	1	0	0	0	2	4	2	3	11	23	11	1	10	4	0	5	2	0	0	0	0	0	0	0	0	14	9	0	1	31	14	0	0	2	5	4	1	1	7	0	1
7162	0	0	0	1	0	55	14	43	52	42	19	42	23	43	56	63	45	65	44	51	1	31	0	48	49	17	8	15	19	30	6	13	6	40	34	5	24	31	22	23	21	38	34	52	0	14	26	2	0
7427	0	0	0	0	0	53	5	0	0	0	0	43	44	41	78	89	69	102	43	65	136	43	0	63	48	5	5	12	13	8	2	7	0	44	64	1	32	42	48	4	42	37	54	96	0	15	27	0	60
7629	1	0	0	0	0	13	0	11	0	0	0	1	11	4	3	10	6	9	1	5	0	6	0	6	9	0	1	1	1	3	0	0	0	5	6	0	3	2	3	0	1	2	4	12	0	4	4	0	0
8001	0	131	109	76	0	275	11	212	222	0	0	63	157	244	393	118	322	212	166	0	0	164	0	191	214	71	20	49	64	144	49	19	27	116	109	64	208	9	114	98	148	80	60	343	0	115	153	90	0
8127	0	57	0	0	0	208	24	148	162	0	1	112	109	91	179	174	175	180	154	157	331	171	0	124	164	42	0	53	48	100	13	13	4	113	100	22	86	117	89	58	66	93	124	251	4	40	92	25	2
8194	0	4	4	8	3	6	1	7	8	0	0	3	12	6	8	11	5	19	12	11	25	6	0	13	6	0	0	2	0	1	0	0	0	15	11	0	1	2	8	0	1	8	4	11	0	1	9	0	0
8240	12	0	24	14	33	29	9	0	36	0	0	32	42	40	108	67	42	75	52	71	79	0	0	44	40	9	4	8	14	21	3	6	7	47	36	4	31	0	2	10	51	14	32	47	29	10	41	6	52
8333	0	13	0	0	0	49	6	61	13	0	0	24	58	66	21	86	124	160	79	60	134	63	1	86	42	1	0	8	5	1	0	1	0	95	103	1	36	162	83	0	0	70	82	105	0	10	60	0	0
8442	0	4	1	3	0	27	1	5	5	0	0	0	2	6	8	3	24	8	11	0	0	0	0	4	2	0	0	0	2	1	0	0	0	14	7	3	19	1	39	8	10	0	0	2	0	12	21	2	0
8510	0	1	9	9	12	9	1	1	2	6	8	7	8	20	2	17	41	39	22	11	38	16	0	15	11	1	0	0	2	4	0	0	0	27	31	1	5	66	35	0	3	6	10	16	0	2	19	0	25
8579	1	0	29	21	19	19	3	23	0	0	0	9	14	28	37	43	49	47	44	31	73	25	0	53	15	0	1	0	2	1	0	0	0	35	43	0	27	1	1	1	8	0	0	23	0	3	43	0	12
8596	0	0	0	0	0	1	0	2	1	0	0	0	4	1	0	7	10	34	10	1	7	1	0	3	3	0	0	0	0	0	0	0	0	17	16	0	1	12	7	0	0	6	4	4	0	0	5	0	0
8602	0	67	0	0	0	153	48	246	162	152	65	190	206	195	276	324	252	361	223	313	624	239	0	267	238	3	0	32	38	4	2	14	0	223	199	0	140	241	138	1	90	233	270	472	149	43	202	0	0
8722	0	0	26	49	16	6	2	54	0	0	0	11	55	26	0	61	86	101	86	17	132	32	0	98	8	0	0	0	0	0	0	0	0	83	83	0	16	9	40	1	3	13	36	16	2	2	76	0	0
8738	0	0	0	0	0	9	3	47	1	0	0	6	23	37	7	88	246	734	268	14	85	37	3	151	10	0	0	1	0	1	0	0	0	328	288	0	15	28	430	0	5	53	103	45	1	1	105	0	0
8755	0	5	5	0	0	39	4	28	16	0	0	20	19	17	56	38	26	43	24	43	63	31	0	27	39	4	0	3	14	15	0	10	0	25	24	1	20	30	19	7	5	27	30	52	0	3	31	1	0
8844	2	0	4	7	9	14	0	12	19	0	0	9	8	6	14	16	12	10	18	11	12	8	0	16	11	6	1	3	1	5	2	3	2	6	8	1	3	0	2	2	5	2	4	7	0	2	6	7	0
8857	0	31	0	0	0	37	10	78	47	45	31	63	79	67	79	90	76	113	70	80	188	66	0	91	78	5	0	15	9	1	3	6	0	78	83	1	30	48	39	0	27	60	63	184	56	13	29	0	0
8876	15	43	21	16	83	99	12	31	27	0	0	58	60	89	136	83	73	126	60	86	84	50	0	83	86	8	10	14	24	13	2	18	0	52	49	5	57	0	2	2	17	27	29	71	0	22	47	0	36
8887	25	0	0	0	0	34	16	58	56	63	42	35	30	61	76	48	48	43	69	59	208	68	0	53	86	19	10	8	15	37	17	25	16	26	42	1	60	0	19	15	87	32	36	67	23	23	37	0	0
8911	0	4	7	14	15	6	3	2	6	5	2	10	5	5	9	15	13	21	7	10	0	10	0	20	8	0	1	1	1	1	1	0	0	8	5	0	5	16	2	0	0	0	0	0	5	0	16	0	0
8929	0	0	0	0	0	89	9	51	58	40	15	54	59	35	77	73	80	124	44	68	64	48	0	70	47	21	4	18	26	29	4	8	3	43	58	5	30	81	32	14	41	45	67	151	0	15	24	9	0
8931	0	23	0	0	0	67	8	41	47	0	0	39	71	55	31	98	111	159	84	65	146	88	2	66	60	1	0	5	6	2	1	3	0	80	72	0	34	145	88	5	22	63	73	132	0	12	75	2	0
8940	0	0	0	0	0	1636	395	1572	1410	0	0	1347	1222	1257	2463	1006	1264	1530	1285	1786	3570	1576	0	1174	1562	650	400	366	575	1058	223	634	258	1050	987	213	866	56	573	505	1507	1071	1218	3148	0	244	1055	591	0
8946	4	282	459	439	0	697	152	982	126	183	1	304	803	852	457	1250	1118	1177	1029	891	0	1014	0	728	542	0	1	32	16	1	0	1	1	966	860	0	466	91	700	1	0	467	534	1547	0	52	882	0	0
8976	15	18	16	14	28	46	4	38	49	0	0	47	11	44	73	41	41	54	33	65	79	36	1	41	34	24	8	14	23	54	6	13	6	34	29	5	32	40	20	13	15	18	19	41	0	15	23	9	1
8983	0	0	12	14	4	8	1	16	3	0	0	11	22	14	9	28	28	48	41	22	45	15	0	13	6	0	0	0	0	0	0	1	0	35	34	0	6	26	17	0	6	7	15	30	1	2	18	0	0
8994	0	0	1	4	3	2	0	10	0	0	0	0	4	6	0	8	12	25	15	5	18	1	0	13	3	0	0	0	0	0	0	0	0	22	6	0	0	29	6	0	0	9	6	3	0	0	5	0	0
9422	0	0	0	0	0	23	1	30	18	16	14	8	16	8	29	25	14	17	28	19	41	33	0	23	25	2	3	2	3	10	1	3	0	15	12	2	3	8	9	2	16	11	16	31	0	5	15	5	0
9449	100	1	0	0	0	182	14	161	167	0	0	107	114	171	205	70	139	102	148	90	2	161	0	88	150	64	17	12	53	70	58	28	58	50	94	28	113	4	62	20	193	116	66	77	0	70	93	85	1
9483	0	0	0	0	0	2	0	8	1	0	0	4	3	10	0	13	15	70	24	4	18	7	0	20	3	0	0	0	0	0	0	0	0	37	24	0	3	66	44	0	0	14	14	8	0	1	16	0	0
9513	0	0	56	45	131	0	5	135	189	0	0	132	72	154	323	177	135	185	112	161	143	159	1	161	182	51	12	54	59	88	10	20	24	89	75	11	70	98	59	30	148	61	49	151	87	34	71	39	0
9551	0	0	4	7	18	16	3	5	7	0	0	6	15	17	10	13	17	16	4	22	24	10	0	15	13	0	1	4	3	7	0	3	0	5	12	3	6	12	4	4	11	6	5	7	1	3	7	0	0
9554	0	2	0	0	0	4	2	19	3	2	0	2	13	39	1	58	80	136	81	10	60	51	0	63	9	0	0	1	0	0	0	0	0	79	46	0	6	93	54	0	3	31	43	41	6	0	39	0	0
9555	0	56	0	0	0	73	20	43	48	0	1	61	44	58	53	71	41	58	47	53	114	47	0	48	55	11	5	25	14	18	6	6	4	37	32	0	26	0	21	2	0	37	40	106	0	14	32	1	0
9557	2	0	20	25	58	48	7	0	0	0	0	42	31	37	5	81	75	72	52	55	128	57	0	60	69	20	20	13	22	45	4	7	23	25	28	8	35	3	23	32	50	21	17	48	33	16	40	27	54
9592	15	0	0	0	0	21	21	24	15	0	9	3	13	11	23	4	61	45	49	10	13	5	0	9	19	7	2	6	3	12	0	1	2	50	16	4	70	2	66	12	33	29	38	33	33	26	76	0	0
9643	0	88	0	0	0	91	2	85	51	0	0	15	47	96	100	18	118	70	63	11	1	49	0	78	48	12	7	2	18	30	9	12	7	41	36	18	68	3	59	10	0	70	55	50	0	61	72	11	0
9688	321	0	0	0	0	500	202	768	897	706	1	341	571	885	1587	522	758	558	743	804	2042	837	2	429	705	238	86	205	268	804	221	202	141	527	417	151	626	9	360	265	750	630	545	1303	520	219	577	147	0
9693	3	114	0	0	0	354	44	195	3	0	0	147	239	287	505	367	373	444	271	368	615	330	4	372	243	47	32	49	56	69	12	17	9	259	207	15	151	306	174	21	85	245	260	510	0	77	183	13	99
9700	4	0	451	376	840	1307	117	0	677	0	2	352	811	1021	868	983	1381	1641	1038	1057	1539	870	0	1162	790	45	40	160	167	144	29	26	3	1026	707	32	648	1274	784	113	662	443	431	906	9	280	823	1	944
9705	0	0	7	19	38	59	0	1	0	0	0	41	48	31	115	78	63	63	70	61	125	67	0	56	53	10	6	7	12	8	4	5	0	56	51	2	27	50	27	3	33	18	35	48	0	17	36	1	59
9708	0	74	0	0	0	242	28	254	138	1	0	145	176	149	317	291	298	358	210	134	0	289	2	258	205	18	19	35	38	33	8	10	1	226	180	6	133	1	142	21	68	210	228	414	2	44	166	14	0
9712	0	0	0	0	0	212	17	0	0	0	0	110	106	113	270	178	158	185	162	207	290	177	1	137	139	23	19	25	52	31	9	14	6	118	119	6	81	165	85	17	103	118	165	269	0	48	125	5	141
9715	1	0	3	2	0	1	0	0	0	0	0	0	3	4	4	9	22	36	15	1	9	1	0	8	2	1	0	1	0	1	0	0	0	13	13	0	6	0	0	1	1	1	5	5	5	0	10	0	4
9799	0	0	0	0	0	9	2	0	0	0	0	13	20	16	15	26	14	30	25	15	46	19	1	20	13	0	0	1	4	2	1	0	1	25	7	0	12	13	12	4	5	9	10	35	0	7	13	2	15
9802	18	0	34	46	0	83	12	102	62	0	0	78	89	77	106	126	83	110	75	87	1	88	0	106	90	15	16	17	31	28	5	11	1	80	58	0	50	0	13	0	83	37	30	150	0	29	42	0	0
9804	1	7	0	0	0	22	3	25	13	0	0	19	27	11	38	36	30	43	19	31	60	31	0	23	25	0	1	6	4	0	0	0	0	27	20	0	7	0	9	0	10	17	32	38	0	5	20	0	0
9821	0	212	0	0	0	277	13	202	161	0	0	56	182	246	252	19	338	230	172	38	355	154	0	224	142	50	10	12	40	71	32	32	4	100	123	34	194	8	130	87	0	190	107	146	0	127	175	33	0
9847	4	11	0	0	0	31	3	27	30	0	0	27	22	23	38	45	34	44	24	33	69	34	0	39	26	2	4	12	6	5	4	5	1	32	23	0	22	0	21	0	16	39	26	60	0	7	22	0	0
9852	0	0	2838	2894	0	4615	653	3624	1210	0	0	2374	4922	6155	4287	8648	8054	12274	8467	6166	13313	6832	0	7622	3510	29	47	113	306	67	46	1500	1	7887	6367	44	2498	9020	5505	39	2228	2571	2942	9852	28	729	5193	7	2187
9856	0	0	23	37	13	19	1	11	0	0	0	10	52	42	9	84	139	279	143	33	139	88	0	140	18	0	0	1	0	0	0	0	0	164	142	0	19	273	148	0	9	26	50	31	0	3	71	0	23
9861	8	13	7	7	15	17	8	17	16	0	0	10	13	6	30	14	13	16	15	25	12	12	0	18	16	11	3	4	10	11	2	3	11	10	8	2	5	0	5	0	0	4	6	9	0	0	11	3	0
9867	0	22	0	0	0	53	28	111	64	50	0	28	76	144	104	88	232	427	214	135	186	80	0	123	86	16	0	22	26	24	3	4	0	232	184	15	92	687	333	24	34	105	119	184	87	33	154	0	0
9890	0	0	0	0	0	25	0	55	0	0	0	33	32	10	66	54	39	61	33	49	102	39	0	51	47	20	7	7	16	23	6	4	7	22	20	9	12	22	16	10	33	16	34	70	0	15	12	3	1
9909	5	0	8	4	16	16	0	0	0	0	0	10	12	7	23	22	17	30	13	14	29	0	0	9	24	4	2	2	6	18	1	5	6	17	20	2	6	0	1	1	11	12	7	11	0	7	6	0	17
9932	4	8	0	0	0	19	0	11	17	0	0	10	5	5	12	12	4	24	5	11	32	20	0	8	11	3	1	1	2	5	1	1	4	9	8	0	3	0	5	0	2	7	8	25	0	3	12	1	1
9934	2	0	2	3	10	5	1	0	3	0	2	14	14	6	20	15	13	25	15	14	14	15	0	14	14	4	3	2	4	9	0	1	4	3	9	2	5	0	1	4	7	4	4	12	14	8	12	2	19
9968	4	14	0	0	0	11	4	12	17	0	0	16	18	1	24	13	11	17	8	14	11	16	0	13	19	5	4	2	9	9	1	0	4	11	6	2	7	12	11	1	0	4	11	27	0	2	14	1	0
9977	0	4	6	8	0	21	0	15	17	0	0	14	13	9	23	15	13	26	11	9	0	17	0	24	15	7	6	2	9	6	0	2	2	16	10	1	5	0	2	2	6	4	9	40	0	7	14	5	0
9984	0	0	1	0	10	15	1	11	7	0	0	5	4	2	11	3	3	14	5	9	0	7	0	9	3	0	1	2	3	2	0	2	2	5	10	3	2	4	2	2	5	5	6	5	0	1	4	0	0
9988	2	5	3	8	6	14	0	17	18	0	0	5	6	6	28	16	9	16	11	15	35	13	0	15	16	7	1	2	6	4	3	2	2	8	3	0	5	0	4	0	10	3	1	10	0	3	11	0	0
10021	0	0	7	1	0	20	0	6	0	0	0	5	6	8	22	17	6	11	8	16	24	7	0	10	12	2	2	1	2	10	0	5	2	5	9	2	2	6	7	3	12	7	7	18	0	3	8	5	4
10031	1	2	2	4	6	14	2	18	14	0	0	12	15	10	18	18	20	21	13	23	50	16	0	18	17	5	4	5	7	13	2	1	4	8	13	2	7	2	3	8	7	4	6	19	0	6	9	1	0
10048	11	0	0	0	0	25	4	40	0	0	0	23	17	15	36	21	23	31	10	31	52	10	0	26	17	7	3	6	1	15	4	1	5	7	11	0	11	1	10	0	10	20	10	33	0	4	21	3	0
10057	9	0	5	5	20	5	0	7	22	0	0	18	17	4	15	19	18	17	3	20	21	3	0	11	11	7	9	1	11	7	1	1	4	11	15	2	7	0	3	4	18	5	3	17	12	2	13	1	16
10090	0	0	0	0	0	56	7	43	39	1	1	45	37	23	85	67	42	63	38	68	130	43	0	41	40	18	12	10	25	28	8	5	11	36	34	4	23	2	17	15	44	31	39	91	0	17	37	8	1
10103	0	5	0	0	0	7	0	4	4	0	0	6	4	7	0	4	7	17	7	3	14	6	0	9	5	1	0	3	4	1	1	0	0	13	7	2	4	0	11	1	3	10	8	15	0	2	6	0	0
10122	1	0	4	4	8	9	0	11	8	0	0	7	6	6	17	27	20	18	14	10	26	16	0	12	17	0	0	1	1	0	0	0	0	18	19	0	6	0	14	0	9	9	8	15	0	6	9	0	0
10127	0	0	0	0	0	32	2	0	0	0	0	25	24	17	37	38	40	54	35	49	78	37	0	46	34	4	0	8	6	7	2	4	0	35	27	1	17	34	19	1	22	26	32	55	0	5	29	0	35
10134	0	2	0	0	0	10	2	7	4	0	0	5	8	5	1	4	9	13	5	7	8	5	0	7	4	3	0	1	0	0	1	1	0	2	5	1	1	11	5	0	0	5	3	12	0	1	5	0	2
10138	0	3	2	5	5	9	0	10	11	0	0	7	5	4	21	9	6	13	2	9	14	9	0	8	12	4	0	1	2	3	0	4	3	4	5	2	3	5	4	3	5	4	1	5	0	4	4	1	0
10151	2	0	4	4	7	18	0	7	17	0	0	6	10	11	17	16	16	15	14	12	0	10	0	6	9	8	4	3	6	10	2	3	2	4	3	1	5	5	7	3	12	4	5	10	0	4	12	3	0
10179	17	36	0	0	0	92	9	48	77	41	44	42	30	35	34	48	43	48	32	73	96	58	23	49	59	30	8	13	28	32	3	13	1	34	22	8	33	0	15	13	23	30	32	66	0	24	30	20	0
10194	1	1	1	2	0	7	2	10	4	0	0	4	13	13	17	16	5	8	3	13	23	7	0	13	8	2	2	0	1	0	1	0	0	11	2	0	6	0	1	0	3	3	3	17	3	1	13	0	0
10201	0	25	0	0	0	84	7	0	0	0	0	68	83	87	132	150	138	224	128	59	72	117	0	128	70	2	2	22	16	8	1	1	3	122	104	4	44	0	73	1	27	91	115	167	1	19	98	1	101
10204	3	1	2	2	11	12	2	21	29	0	0	11	7	2	20	22	17	23	16	35	31	12	0	10	19	7	5	2	5	9	0	4	2	15	8	0	13	2	8	8	8	4	11	29	0	7	9	0	0
10209	4	0	3	14	28	9	2	0	0	0	0	17	22	0	36	36	18	23	13	35	74	0	0	23	16	2	2	1	6	7	0	2	2	19	20	2	4	0	3	0	5	6	8	22	10	4	22	0	33
10216	4	4	110	114	182	222	55	478	83	1	0	166	353	427	524	448	555	750	633	506	956	546	0	549	261	0	0	40	21	1	2	0	0	490	474	0	241	22	178	0	120	271	292	610	46	30	349	0	0
10225	0	0	0	0	0	39	9	49	77	51	41	34	41	41	100	59	52	56	41	64	110	37	1	42	62	18	13	11	19	56	3	10	19	30	27	8	37	34	32	31	45	39	38	87	22	13	15	14	0
10226	0	13	0	0	0	42	3	15	28	0	0	9	15	25	39	27	35	36	15	48	52	16	1	25	35	11	5	8	12	16	0	3	4	18	14	5	16	31	13	3	6	26	27	41	2	5	14	5	10
10234	0	1	8	3	2	2	0	0	1	0	0	1	3	10	0	29	56	278	89	8	31	13	2	35	2	0	1	0	0	0	0	0	0	69	84	0	4	12	76	0	0	6	4	2	2	0	25	1	6
10236	0	7	52	52	88	118	24	137	80	0	0	83	88	90	58	204	200	256	167	135	320	192	1	170	95	7	9	29	32	14	2	3	0	157	147	5	72	150	87	14	76	44	59	161	0	25	103	6	0
10244	0	4	2	2	6	6	3	6	5	0	0	1	1	0	6	8	3	17	8	6	6	14	0	4	8	4	2	5	3	2	0	2	1	5	3	1	2	0	6	1	3	3	0	5	4	2	7	0	0
10250	24	0	0	0	0	73	16	149	102	99	62	114	104	109	5	157	144	162	120	152	103	163	2	120	115	19	20	21	27	27	9	14	4	112	87	0	69	1	48	7	102	103	126	245	71	20	104	1	0
10254	0	9	17	20	22	24	11	29	0	0	0	28	34	37	0	44	59	45	42	41	66	27	0	40	31	4	5	5	7	7	1	3	1	32	24	0	17	0	11	0	4	17	12	35	21	10	27	0	16
10264	2	0	1	0	0	7	4	9	7	10	5	7	9	9	23	20	14	16	20	21	13	22	0	25	19	0	0	4	1	1	0	1	0	16	14	0	9	0	13	0	9	16	11	30	8	6	7	0	0
10265	0	0	60	40	74	69	4	0	0	0	0	65	69	102	114	164	174	489	251	92	206	82	0	177	68	34	21	29	22	44	4	8	17	239	211	8	56	40	205	18	53	44	58	57	57	19	114	23	118
10296	2	0	3	7	9	5	1	0	10	0	3	12	4	3	18	10	1	15	5	16	0	5	0	14	8	4	0	2	6	7	0	0	5	6	6	2	6	0	1	3	4	4	4	5	4	2	10	2	14
10298	7	11	0	0	0	67	19	31	54	0	0	31	48	58	115	65	36	33	43	57	0	69	0	59	58	6	7	11	9	4	1	4	0	39	27	0	28	0	9	0	21	41	27	89	2	20	61	0	0
10300	1	25	18	20	0	101	2	71	80	0	0	56	43	17	114	72	62	67	45	32	2	77	0	45	62	23	12	11	18	45	2	14	7	56	36	5	29	0	25	23	16	10	26	95	0	24	48	9	0
10304	24	0	41	32	78	100	9	67	50	0	1	74	79	64	105	93	54	99	69	94	273	82	0	88	74	31	14	19	29	65	7	10	23	54	55	22	34	65	45	19	85	49	39	83	0	18	52	19	1
10311	0	1	0	0	0	7	0	2	1	0	0	3	8	9	10	15	7	15	5	2	0	15	0	9	5	0	0	1	0	0	0	0	0	8	3	1	4	0	1	0	0	11	6	6	0	0	8	0	0
10317	2	4	0	0	0	6	1	6	7	0	0	8	7	6	8	15	4	15	4	9	16	2	1	5	6	2	2	1	5	1	1	2	1	6	10	0	3	0	1	0	4	3	7	11	0	1	6	0	0
10321	0	0	4	4	7	7	0	0	0	0	0	6	9	2	28	14	16	8	14	19	34	14	0	10	8	1	2	2	3	4	0	2	0	8	12	0	4	1	3	0	5	2	4	10	8	3	9	0	12
10327	0	0	0	0	0	7	0	0	0	0	2	4	5	2	6	17	7	16	6	13	23	7	0	15	7	2	2	2	4	11	0	0	1	7	7	1	5	6	4	2	5	3	5	11	0	3	3	0	14
10335	0	2	0	0	0	23	7	14	6	0	0	18	32	13	6	48	31	44	36	30	69	34	0	19	17	0	0	3	4	4	0	0	0	27	18	2	8	32	19	1	14	14	23	44	0	2	12	0	0
10339	0	9	0	0	0	7	0	3	10	0	0	8	11	6	14	8	10	18	6	15	0	11	0	10	9	4	4	3	5	7	1	0	1	19	10	0	3	7	5	4	3	6	7	20	0	2	3	4	8
10343	0	0	3	0	8	12	0	6	7	0	0	7	3	5	1	2	5	8	6	8	19	6	2	11	14	4	2	5	6	5	0	0	2	7	3	1	5	0	4	4	4	2	4	2	0	4	7	1	0
10349	0	8	0	0	0	11	0	10	6	0	0	7	12	5	13	14	18	23	21	13	27	9	0	22	9	0	0	2	3	0	0	1	0	19	8	0	4	21	12	0	6	15	14	13	0	3	8	0	0
10355	0	0	0	0	0	10	3	16	3	3	1	6	7	11	12	21	23	57	20	11	31	18	1	32	13	0	0	0	0	0	0	0	0	32	22	0	9	1	20	0	2	11	29	19	2	1	15	0	0
10361	0	2	0	0	0	10	1	10	4	0	0	8	9	6	16	12	16	22	15	10	37	14	0	13	7	0	0	1	1	1	0	0	0	10	12	0	5	0	7	0	3	5	15	16	0	2	15	1	0
10377	2	9	0	0	0	64	9	75	47	0	0	50	47	59	76	83	54	72	46	69	148	58	0	68	50	15	4	15	15	24	3	3	3	40	43	1	29	16	15	10	29	40	37	133	2	14	42	1	0
10380	0	0	0	0	0	10	2	0	5	0	0	9	17	2	4	20	22	35	31	10	44	16	0	32	17	0	0	2	2	0	0	0	0	29	20	0	6	35	23	2	10	13	18	32	0	1	11	0	9
10383	0	0	0	4	3	4	0	0	1	0	0	3	8	11	19	16	9	19	14	10	15	10	0	15	8	0	0	0	0	2	1	0	0	11	6	0	11	0	0	0	4	3	6	15	7	4	7	0	12
10421	0	6	0	1	0	16	3	37	13	0	0	15	14	6	39	38	53	70	40	25	99	28	0	50	20	1	0	8	3	2	0	0	0	29	24	1	12	44	30	0	8	18	24	48	0	2	13	2	0
10440	0	13	9	13	12	7	1	15	5	0	0	11	17	24	19	29	39	65	37	29	70	21	0	23	13	0	0	2	3	1	0	0	2	22	20	0	17	1	15	0	6	19	7	9	16	5	23	0	14
10450	4	6	0	0	0	36	5	28	21	0	0	14	29	43	37	71	41	70	42	44	38	56	0	45	28	2	2	4	8	3	1	2	0	33	43	0	10	0	21	0	16	29	37	72	0	5	34	0	0
10474	0	3	34	45	80	82	26	1	0	0	1	77	87	67	155	159	106	102	88	127	214	160	1	102	120	19	17	18	28	37	8	28	3	102	81	3	65	1	28	6	125	52	45	101	60	68	111	2	106
10493	0	2	0	0	0	9	0	10	11	0	0	8	8	4	17	13	6	12	10	11	18	9	0	6	7	2	0	2	5	3	0	0	0	9	3	1	8	11	1	2	1	5	8	14	0	4	2	1	0
10504	0	8	40	32	56	26	12	45	0	0	0	40	52	67	55	113	105	197	106	66	167	100	0	80	46	0	2	7	8	2	1	0	2	98	76	0	34	2	52	0	16	40	34	53	18	11	60	0	24
10506	0	0	1	3	7	3	1	0	0	0	0	5	3	6	0	19	17	18	11	9	19	8	0	14	8	1	0	2	2	0	0	0	0	7	5	0	4	0	4	0	2	1	2	8	3	2	15	0	8
10510	2	0	0	0	0	7	3	12	12	2	4	4	18	16	20	17	16	27	15	21	13	13	0	18	16	1	2	1	3	6	1	4	0	17	8	0	8	0	12	2	11	14	13	23	3	0	16	0	0
10542	37	0	0	0	0	82	18	116	124	85	1	77	77	76	124	139	142	156	111	124	78	130	1	115	119	13	20	20	35	26	4	11	4	88	105	1	43	0	49	13	63	72	106	184	72	17	88	2	0
10547	1	0	138	131	270	3	43	0	0	0	0	246	224	256	671	387	316	339	285	402	628	347	0	313	342	84	50	70	134	179	18	60	37	227	218	17	196	6	102	30	263	154	143	295	414	178	231	24	333
10558	0	0	2	2	2	6	1	5	4	0	0	5	6	6	11	4	7	9	4	3	1	2	2	7	7	2	5	3	2	3	0	1	0	5	10	0	7	0	0	0	8	9	1	6	3	1	6	0	2
10570	0	5	6	0	0	12	3	4	11	0	0	7	10	9	7	11	10	2	0	10	0	4	0	6	7	0	1	1	4	1	0	4	1	5	2	0	4	0	3	3	1	9	3	9	0	6	7	1	0
10599	0	0	2	4	2	13	1	17	15	0	0	11	8	1	20	10	6	6	6	4	0	9	0	6	10	3	0	2	4	1	0	4	4	7	3	0	1	3	3	0	6	1	3	12	0	3	3	1	0
10615	0	3	5	3	5	4	0	10	1	0	0	5	6	11	0	17	9	17	16	12	21	7	0	10	4	0	0	2	0	1	1	1	2	8	12	0	3	0	3	0	3	5	6	9	4	1	14	0	0
10618	0	10	4	1	11	14	10	15	14	1	0	12	7	7	0	21	11	14	14	19	28	13	0	9	29	10	6	4	8	5	1	6	1	9	4	1	15	0	4	2	10	9	8	14	17	7	13	2	1
10630	0	1	0	0	0	6	0	4	2	0	0	7	6	3	5	6	9	9	2	5	8	2	0	7	4	1	0	1	0	1	0	1	0	0	2	0	5	9	3	2	2	0	6	12	0	2	4	0	0
10720	6	0	5	0	20	24	1	0	0	0	0	17	15	5	29	24	16	31	19	32	59	9	0	20	18	7	10	6	15	14	3	5	6	22	13	6	8	3	2	3	12	7	6	17	0	4	17	2	17
10724	3	0	0	0	0	28	4	59	37	0	12	32	61	61	109	139	156	194	132	89	183	96	1	95	51	0	3	11	5	1	1	3	0	99	105	1	39	5	48	0	25	122	102	131	21	3	92	0	0
10727	9	3	0	0	0	22	14	26	38	21	0	29	40	13	53	47	38	40	31	54	87	41	0	29	43	13	10	7	7	25	5	5	8	29	27	2	16	1	12	8	11	20	15	70	24	5	14	0	0
10730	0	0	6	6	1	12	0	11	15	0	0	9	10	12	5	20	11	12	8	14	29	20	0	17	22	9	1	2	5	9	1	1	5	3	12	0	8	0	1	7	9	7	2	14	0	6	6	0	0
10740	261	572	0	0	0	863	103	626	803	0	0	521	439	533	830	835	739	960	516	778	588	685	0	649	766	199	103	187	211	567	58	60	136	470	405	114	374	653	423	96	0	491	483	1056	0	171	512	49	0
10758	0	0	0	0	0	25	3	36	26	0	1	21	18	29	44	64	52	69	44	47	40	24	0	46	32	4	6	6	2	10	0	1	0	44	22	6	17	1	38	3	42	31	36	58	0	9	33	2	0
10764	8	21	0	1	0	182	33	113	99	0	0	92	101	71	195	178	95	98	102	158	278	162	0	107	127	4	1	21	27	11	5	10	0	95	73	0	63	21	41	5	69	129	87	195	2	44	108	1	0
10772	0	0	0	0	0	12	3	0	0	0	0	5	7	12	2	20	13	20	8	12	29	17	0	13	12	4	0	1	4	2	0	1	0	15	22	1	6	17	9	0	6	8	20	22	0	2	10	0	19
10780	0	0	1	2	7	9	0	0	0	0	0	13	12	16	4	21	8	23	10	29	65	28	1	21	24	4	6	3	9	11	2	5	6	12	15	1	7	0	7	5	8	1	1	6	4	8	10	3	18
10809	0	11	0	0	0	38	0	16	5	0	0	1	12	28	49	7	62	27	36	11	35	9	0	24	18	6	0	4	5	8	2	1	0	17	18	4	52	105	44	5	18	26	18	30	0	23	49	0	7
10833	0	4	0	0	0	19	0	22	3	0	0	6	12	19	4	62	196	568	210	11	89	29	0	104	10	0	0	3	0	1	0	0	0	255	207	0	8	852	385	4	2	39	52	48	0	3	73	1	0
10839	0	0	0	0	0	13	2	16	6	0	0	23	11	25	41	24	19	26	38	18	67	13	0	23	19	5	4	8	10	13	8	9	3	14	5	2	7	16	4	12	26	11	14	30	0	6	1	13	14
10843	1	35	0	0	0	144	4	91	52	0	0	2	49	30	66	5	181	65	78	16	58	21	0	62	31	11	0	1	10	16	1	2	0	67	73	19	167	205	144	57	49	66	70	45	0	68	145	8	0
10845	0	38	0	0	0	130	8	68	90	0	1	57	67	46	131	120	91	132	78	108	188	89	1	77	72	37	2	32	29	101	6	8	0	64	71	16	65	63	56	50	41	48	81	148	0	30	52	19	0
10856	0	21	0	0	0	51	9	59	65	0	0	34	37	61	77	72	68	58	35	71	141	54	0	69	63	17	0	22	14	47	4	9	1	19	32	11	28	49	32	30	33	50	35	104	38	16	48	13	0
10880	0	3	0	0	0	9	0	4	10	0	0	6	14	7	20	13	24	8	14	14	31	18	0	6	18	0	0	5	3	0	1	0	0	17	8	0	8	10	4	1	3	4	5	17	0	3	6	0	0
10901	0	37	0	0	0	47	5	76	49	0	0	39	40	30	94	13	58	48	63	31	204	67	0	48	78	23	0	3	19	24	10	11	0	32	24	8	38	47	30	34	27	33	18	50	0	34	28	10	0
10905	23	47	0	0	0	101	7	80	100	0	0	67	62	128	132	47	88	80	69	67	188	86	0	87	77	26	4	12	29	58	12	15	38	43	46	5	57	1	30	28	52	66	48	81	0	41	44	6	0
10918	0	16	0	0	0	40	0	19	29	0	0	23	23	50	65	28	53	30	50	59	113	44	0	24	50	16	0	13	20	45	13	11	0	15	17	8	38	35	21	25	15	23	13	40	0	11	24	0	19
10924	180	0	0	0	0	482	11	282	259	0	0	116	253	259	322	52	527	224	243	94	601	162	0	305	215	97	15	18	99	61	65	48	4	131	158	2	313	1	193	128	391	233	203	199	0	180	249	12	0
10937	47	51	0	0	0	109	13	81	16	0	0	71	69	106	224	81	71	112	119	88	47	128	0	72	122	35	13	8	31	72	23	34	33	57	54	16	74	4	34	30	61	69	59	105	0	39	56	12	14
10941	8	14	0	0	0	35	0	0	0	0	1	10	11	30	67	1	29	29	19	15	1	11	0	27	19	9	3	4	5	23	5	3	1	22	8	3	18	1	17	14	19	25	19	38	0	24	22	5	31
10954	3	33	0	0	0	21	4	38	34	31	0	20	15	44	59	27	19	29	42	21	147	30	0	15	29	10	0	6	22	22	14	18	0	12	11	6	28	19	15	22	14	26	25	21	9	6	27	2	0
10957	6	0	0	0	0	11	2	18	28	0	0	18	12	14	28	18	13	15	23	18	79	15	0	15	20	1	0	3	6	9	5	8	0	8	7	0	13	1	2	9	20	13	10	23	0	8	6	1	0
10966	0	184	162	164	0	509	43	410	396	0	1	354	289	330	493	484	327	492	216	196	0	395	0	348	373	128	76	94	131	253	35	76	98	260	236	71	198	2	158	113	200	151	193	682	0	132	251	141	0
10969	0	5	1	10	0	11	4	7	23	0	0	3	12	6	10	4	5	3	3	6	0	6	0	10	7	1	0	2	0	1	0	0	0	3	2	1	2	0	0	1	3	3	5	19	0	3	12	2	0
10972	72	0	175	167	0	404	44	363	328	0	0	311	273	413	498	565	450	506	398	470	0	452	2	402	360	72	34	73	112	81	19	34	20	315	274	0	189	1	43	4	294	186	163	695	4	92	269	3	0
10987	26	11	0	0	0	64	27	5	62	60	0	80	61	68	136	95	90	91	70	90	234	117	0	81	82	23	18	36	36	66	5	9	16	71	57	15	49	20	19	29	62	90	77	207	54	28	43	15	84
10989	2	0	0	0	0	16	1	0	0	0	0	7	9	15	35	13	17	29	9	13	28	14	0	6	21	4	1	2	6	10	1	0	2	6	13	0	5	0	5	1	5	14	1	21	0	5	10	5	20
10993	312	0	0	0	0	869	295	1010	822	968	567	1055	1148	1764	1864	2166	1737	2358	1661	1798	3446	1857	0	1763	1335	276	165	309	393	401	65	105	56	1515	1239	15	788	4	824	56	1295	1389	1345	2975	781	269	1092	17	542
11001	4	0	0	0	0	5	1	11	6	5	0	3	6	12	22	7	14	12	8	14	11	8	0	14	8	0	3	0	5	2	0	0	0	7	12	0	5	0	5	1	10	12	10	7	5	3	15	0	0
11006	34	0	0	0	2	93	16	124	142	86	72	146	137	129	190	200	135	200	132	203	2	171	0	174	180	34	23	35	53	34	14	19	4	107	91	1	81	0	48	8	118	97	121	275	80	38	114	1	0
11018	0	1	188	204	260	115	21	202	48	0	0	66	114	209	61	306	391	694	361	139	405	224	0	255	116	3	0	16	4	3	2	2	0	332	282	4	88	617	446	4	68	0	0	1	0	11	193	1	0
11059	0	0	0	0	0	127	7	38	87	0	0	68	58	53	136	105	99	124	56	113	181	110	0	92	100	42	21	49	34	79	4	7	23	69	65	13	55	68	52	68	84	97	77	170	0	26	71	28	46
11079	1	1	3	1	6	8	1	3	2	0	0	4	5	14	10	21	47	215	53	6	11	1	1	24	5	1	0	2	1	2	0	1	0	77	54	2	6	0	0	0	1	9	4	6	0	0	15	0	5
11084	3	4	14	20	0	26	1	33	33	0	0	12	29	33	36	43	43	61	34	37	0	25	1	27	30	5	5	10	10	9	1	1	0	32	24	1	22	20	11	1	19	24	22	52	1	8	27	0	0
11099	0	2	4	4	0	10	3	10	13	0	0	13	6	8	28	10	19	18	16	10	18	9	0	11	8	2	0	2	3	5	0	1	0	10	5	0	9	7	6	0	3	10	5	15	0	1	8	1	0
11152	0	7	0	0	0	40	3	21	29	0	0	18	23	19	14	28	19	29	18	25	51	27	0	37	40	3	0	9	7	10	1	4	0	19	15	1	6	8	10	3	6	21	21	36	0	13	26	1	0
11262	0	0	0	0	0	41	9	0	0	0	0	34	33	23	92	72	39	72	35	56	84	46	1	37	40	9	13	8	14	12	1	7	2	27	43	4	15	30	18	10	29	34	33	76	0	9	34	3	47
11288	0	18	0	0	0	24	5	20	15	0	1	9	17	12	29	17	11	16	16	13	39	31	0	18	15	6	0	3	7	3	0	1	0	13	11	0	3	11	7	1	0	11	11	27	0	6	10	0	0
11465	0	18	0	0	0	31	4	50	26	0	0	25	32	16	57	34	30	47	27	21	81	32	0	47	34	14	0	10	22	19	4	5	0	20	26	9	18	38	22	10	23	26	31	54	0	13	25	10	0
11468	16	0	5	13	42	18	4	41	61	10	13	27	28	31	21	49	27	37	32	38	79	32	1	39	41	14	5	7	16	14	6	7	7	31	20	2	17	0	15	10	20	18	13	23	26	14	23	1	0
11475	2	0	13	6	14	17	1	15	12	0	0	4	13	16	22	22	20	26	27	18	0	20	0	16	18	0	0	3	1	4	2	0	0	15	9	0	11	31	18	0	4	7	13	14	0	5	18	0	0
11479	0	0	0	0	0	42	7	1	29	0	0	40	32	19	74	51	32	48	36	50	65	38	0	34	35	11	7	7	15	15	2	8	5	24	38	3	17	0	20	8	29	34	28	76	0	16	30	4	33
11482	0	0	0	0	0	15	1	5	3	0	0	7	11	3	21	17	15	16	9	15	20	17	0	13	18	3	2	3	7	3	0	0	0	7	9	2	4	8	10	1	10	2	5	19	0	5	9	0	7
11493	5	0	8	6	2	13	2	0	0	0	0	12	4	11	18	7	19	22	8	9	0	10	0	8	16	1	5	3	2	2	1	0	0	9	8	2	8	0	1	1	8	3	5	14	0	2	14	1	6
11497	9	0	65	75	51	133	26	0	0	0	0	60	75	106	214	156	140	135	197	200	2	95	1	137	90	3	2	6	7	8	1	3	0	106	106	0	83	0	3	1	69	49	63	79	3	32	121	0	149
11505	6	0	0	0	0	12	3	19	17	22	3	13	14	7	20	29	13	18	17	10	16	16	0	19	23	3	0	4	3	4	1	3	0	18	9	0	6	0	6	0	10	20	12	30	11	7	17	0	0
11520	0	0	40	38	56	35	4	0	0	0	0	39	33	41	64	51	56	68	51	63	122	38	0	53	32	2	3	3	5	1	1	1	0	49	60	0	17	0	0	2	33	0	0	0	1	5	39	0	43
11530	1	0	1	0	0	2	1	8	4	2	0	2	2	1	2	9	8	17	7	4	0	4	0	12	5	0	0	0	0	0	0	0	0	9	9	0	5	1	9	0	0	8	5	7	0	1	3	0	0
11542	1	0	0	0	0	19	0	14	0	0	0	9	26	27	12	65	80	185	103	20	84	38	0	74	18	0	0	1	1	0	1	0	0	88	62	0	18	4	52	0	6	32	40	52	0	1	39	0	21
11544	0	0	10	9	9	1	1	22	1	1	1	6	7	23	2	54	144	468	159	9	56	16	0	56	4	1	0	2	0	0	0	0	0	183	151	0	5	19	318	0	2	13	21	12	3	1	37	0	0
11550	1	0	0	0	0	674	52	303	375	1	0	326	409	327	439	591	531	731	516	617	1097	585	0	581	510	42	40	92	108	82	15	32	5	422	358	22	269	11	299	79	377	460	475	1033	9	130	400	20	208
11551	2	0	0	0	0	9	0	3	2	0	4	14	5	6	3	6	8	8	9	15	12	7	0	9	7	4	1	1	1	4	0	1	0	11	2	6	4	13	0	4	7	0	6	12	0	4	5	0	3
11552	2	0	69	56	110	213	14	80	1	2	0	112	119	143	224	184	138	171	121	167	254	168	0	122	140	34	21	38	38	52	6	13	14	95	116	10	93	131	50	31	138	60	65	134	0	43	104	5	40
11570	0	0	6	2	0	0	0	2	1	0	0	1	2	4	1	9	7	19	12	1	3	0	0	7	2	0	0	0	0	0	0	0	0	11	10	0	1	3	0	0	0	2	4	3	0	0	13	0	2
11576	0	1	5	7	0	6	1	9	0	1	0	4	7	8	2	11	11	33	9	0	0	10	0	7	10	0	0	0	0	1	0	0	0	20	17	0	3	0	4	0	2	2	9	11	0	0	8	0	0
11580	1	0	1	6	0	8	0	2	3	0	0	7	10	11	5	15	18	9	15	6	0	9	0	4	8	0	2	0	2	1	0	0	0	4	4	0	4	0	1	0	4	4	4	15	0	2	11	0	4
11581	0	2	0	0	0	15	2	3	4	0	0	7	7	4	13	19	8	13	12	14	15	14	0	0	7	3	0	3	7	0	0	0	0	2	11	0	7	8	5	2	5	13	4	22	0	3	10	0	0
11586	0	2	0	0	0	5	3	12	0	0	0	0	5	4	1	17	39	83	30	9	35	5	0	30	3	0	0	0	0	1	0	0	0	37	37	0	5	0	20	0	0	12	17	9	0	0	16	0	0
11588	0	0	3	3	1	0	0	3	0	0	0	1	0	4	3	5	44	100	43	0	12	5	0	18	0	0	0	0	0	0	0	1	0	44	35	0	2	1	29	0	0	3	7	1	0	2	15	0	7
11592	23	33	0	0	0	81	3	55	73	0	0	54	40	46	157	67	82	90	60	75	153	65	0	57	85	20	17	10	24	41	4	10	19	48	46	5	28	0	29	22	18	41	44	106	0	16	41	16	0
11605	0	1	0	0	0	1	2	14	0	3	0	0	5	12	1	20	77	138	85	1	30	8	0	49	3	0	0	0	0	0	0	0	0	89	76	0	7	157	72	0	0	9	44	16	1	0	43	0	0
11606	0	12	8	11	0	39	4	19	31	0	0	29	10	26	52	44	43	32	22	11	2	32	1	24	25	6	3	6	9	11	1	0	0	22	23	2	21	0	18	2	10	12	14	52	0	10	26	5	0
11611	0	8	5	7	0	21	3	9	14	0	0	12	14	8	28	24	17	21	9	12	1	25	0	30	13	7	2	6	9	5	0	4	2	16	13	1	4	0	4	5	8	4	12	28	0	7	15	2	0
11612	3	1	0	0	0	15	7	12	6	0	0	10	2	19	20	17	11	13	10	12	20	10	0	12	13	1	3	0	5	3	0	4	1	13	2	2	3	0	8	0	9	5	9	19	0	1	9	2	0
11614	56	0	148	122	338	114	23	169	204	88	2	129	130	156	224	225	144	203	158	197	318	93	0	191	195	63	28	38	78	89	21	21	34	103	101	23	75	5	81	33	143	0	0	0	70	53	83	43	0
11641	6	6	29	19	21	51	6	67	35	0	0	26	47	79	92	101	119	187	132	55	1	74	0	101	60	1	1	5	11	7	0	2	1	107	81	1	31	150	83	0	31	38	54	74	13	8	77	1	0
11674	45	136	183	146	248	329	50	383	274	340	159	243	304	391	443	519	438	549	420	454	847	498	2	352	333	35	38	65	66	62	17	15	11	352	281	41	139	376	226	5	122	140	149	351	0	93	259	32	0
11685	362	0	0	0	0	1254	29	554	475	0	0	109	518	375	966	120	1151	537	518	262	611	197	0	591	542	190	24	71	171	253	94	69	10	465	407	112	555	789	519	310	586	563	460	520	0	431	621	47	0
11690	1	0	53	50	83	179	23	72	111	1	0	92	77	101	174	126	80	94	116	138	221	131	1	106	160	45	18	32	34	74	3	20	6	71	65	13	70	58	33	30	132	51	38	87	1	62	94	6	30
11733	190	0	0	0	437	619	95	648	501	0	0	434	479	587	966	870	680	784	669	787	0	736	0	763	565	69	66	107	123	103	24	47	7	526	440	26	311	19	321	2	446	478	500	641	2	157	398	70	0
11778	1	0	0	0	0	6	1	6	6	6	2	3	7	4	5	13	2	8	7	7	0	13	0	5	7	0	0	0	0	0	1	2	0	7	2	1	0	7	5	1	3	2	4	16	0	1	10	0	0
11797	0	37	0	0	0	79	35	249	49	0	0	98	208	203	243	383	364	494	348	246	610	322	1	259	138	2	0	21	11	1	0	2	0	314	276	0	99	317	211	1	43	208	237	406	70	31	236	0	0
11805	0	56	2	1	0	178	25	207	114	0	0	105	179	119	223	365	299	414	281	224	479	328	1	268	184	7	0	25	17	7	3	8	0	257	210	5	108	254	154	13	61	208	181	391	0	31	174	2	0
11822	27	0	192	159	288	95	26	207	133	0	0	102	143	153	284	286	270	332	284	100	403	231	2	186	180	13	12	40	20	20	4	7	3	247	204	3	106	301	188	8	107	0	0	0	80	47	156	6	0
11825	0	0	14	19	31	67	4	39	45	0	0	34	28	43	90	59	42	40	26	56	88	42	1	43	44	17	12	14	20	23	4	5	8	21	29	3	28	45	18	18	27	16	18	33	0	11	32	3	0
11830	4	0	0	0	0	19	1	0	0	0	0	12	6	8	2	20	10	13	16	17	38	14	0	11	18	4	5	1	1	3	0	2	1	13	16	1	11	16	3	3	9	28	7	27	0	3	7	0	11
11834	0	9	14	12	0	28	5	31	40	0	0	23	38	30	39	47	43	45	32	19	1	29	0	29	42	11	15	4	15	22	2	2	15	34	20	10	34	0	12	4	18	12	16	64	0	4	24	8	1
11835	1042	1661	0	0	0	5342	1117	4399	4015	0	0	3320	3745	4958	5331	5748	4422	5507	3907	5345	10439	5205	0	4190	4178	482	442	930	1090	1021	226	397	93	3448	2835	32	2549	22	1714	41	1631	3781	3646	8768	0	1199	2976	32	0
11840	0	0	0	0	0	48	14	118	14	0	0	49	91	60	50	242	278	537	312	93	311	137	0	222	54	1	0	7	5	6	0	1	0	270	253	0	70	513	271	3	28	137	184	166	0	8	155	2	1
11843	0	1	0	0	0	0	3	6	1	0	0	2	2	9	6	18	102	535	129	0	23	6	2	32	4	0	1	0	0	0	0	0	0	148	110	0	4	3	251	1	0	6	20	11	0	0	28	0	0
11845	0	0	0	0	0	3	2	22	1	0	0	2	15	26	12	36	37	77	51	13	1	21	0	38	4	0	0	1	1	0	0	0	0	50	32	0	4	0	22	0	0	13	30	25	4	0	27	0	0
11850	0	2	0	0	0	6	2	9	0	0	0	2	12	12	0	30	23	92	35	8	31	18	0	23	6	0	0	0	1	0	0	0	0	34	39	0	7	62	25	0	3	11	20	34	0	0	10	1	0
11853	0	261	0	0	0	709	136	2	0	0	0	538	494	648	784	793	637	809	535	882	1469	657	6	693	662	202	103	179	208	460	59	111	130	471	383	90	323	438	306	312	244	466	418	1135	3	141	335	201	558
11854	0	33	0	0	0	133	11	118	121	0	0	85	69	81	34	136	73	146	78	138	220	101	1	99	116	41	0	22	50	68	6	9	0	85	54	10	54	83	56	42	62	69	84	200	0	53	58	23	0
11856	0	32	0	0	0	73	22	2	0	0	0	36	66	76	133	105	70	93	77	91	176	94	0	78	66	9	2	14	11	11	1	10	0	63	55	0	35	0	24	1	34	74	44	154	0	17	53	2	80
11862	1	0	211	234	503	374	73	610	460	579	235	440	418	595	360	681	536	645	523	704	1231	706	0	471	550	108	77	124	171	139	32	75	16	462	340	38	300	22	273	128	456	253	222	421	319	180	335	11	0
11869	0	0	14	10	11	0	6	0	0	0	0	6	24	17	28	45	26	59	40	19	61	46	0	43	14	0	0	4	1	0	0	1	0	30	29	0	12	0	14	0	11	12	14	32	19	7	20	0	24
11876	0	0	1	4	0	4	1	10	2	0	0	2	8	5	4	16	18	32	18	7	7	10	0	17	5	0	0	0	0	0	0	0	0	9	18	0	2	0	8	0	6	4	6	12	0	0	7	0	0
11888	1	48	0	0	0	168	28	198	74	0	0	63	146	106	192	266	304	384	278	228	385	217	0	225	167	1	0	44	17	4	1	4	0	288	203	1	134	285	202	4	44	187	194	375	3	30	200	1	1
11896	0	66	0	0	0	274	23	214	186	0	0	186	155	132	286	312	223	290	185	299	507	244	0	246	227	31	0	63	54	49	9	11	0	162	156	15	119	232	115	29	84	187	188	417	3	72	129	9	0
11913	0	78	0	0	0	240	26	147	0	0	0	124	110	197	212	221	185	235	145	199	333	154	0	184	192	45	30	45	69	106	13	24	35	144	143	36	99	159	83	68	65	150	159	305	2	42	154	41	0
11938	0	21	15	22	0	53	8	54	31	0	0	33	23	43	68	57	41	55	44	24	2	62	0	48	46	9	4	12	17	5	2	4	1	44	25	4	25	0	9	6	29	21	28	80	0	23	34	3	0
11941	2	12	0	0	0	23	3	7	13	0	0	13	10	20	32	25	19	42	21	18	33	28	0	25	21	5	0	3	5	2	1	2	0	25	15	0	8	27	9	1	0	23	22	31	0	3	14	0	15
11944	0	0	39	30	46	49	10	0	0	0	0	39	40	69	80	59	72	87	60	85	129	68	0	51	57	24	4	16	25	42	5	11	12	52	51	8	44	0	30	11	52	24	22	67	46	18	40	13	68
11950	9	15	0	0	0	27	9	60	54	39	1	47	40	31	88	74	49	81	45	62	116	36	0	46	58	15	8	19	25	20	7	10	9	42	25	11	29	2	20	11	20	28	32	106	21	7	40	1	0
11965	21	0	0	0	0	115	7	57	39	0	0	71	67	77	169	131	87	137	94	100	216	131	0	87	113	3	8	16	17	15	3	2	0	79	63	0	55	1	43	0	57	76	92	182	0	25	74	1	37
11985	0	129	0	0	0	140	46	102	94	0	0	127	81	96	138	153	77	119	85	133	264	135	1	127	118	42	27	54	40	76	13	14	18	72	101	3	71	1	46	23	11	74	88	219	0	30	79	3	0
11995	1	129	136	127	13	316	51	311	275	0	0	278	291	272	448	418	330	416	205	189	0	311	3	278	300	29	27	61	80	57	8	21	1	265	219	14	168	4	120	34	148	125	134	593	6	74	210	23	0
11997	0	0	161	152	304	161	43	0	0	0	0	220	252	350	394	449	376	456	313	362	715	466	2	292	305	17	19	39	53	33	4	20	1	284	255	1	158	7	147	6	210	168	138	288	170	80	242	1	349
12000	0	0	0	0	0	1	0	16	0	0	0	2	11	6	1	31	38	55	42	18	26	16	0	34	4	0	0	1	0	0	0	0	0	37	19	0	4	0	15	0	0	21	22	31	0	0	20	0	0
12015	1	15	6	3	0	47	2	38	42	0	0	22	28	31	79	48	54	54	31	51	90	50	0	51	48	14	1	12	15	22	1	2	4	33	36	2	24	22	20	24	20	27	38	76	0	12	30	11	0
12042	3	0	0	0	0	12	0	18	5	17	7	17	16	13	38	23	27	39	19	38	18	18	0	31	9	1	0	2	1	0	0	1	0	19	19	0	16	20	14	0	8	20	13	26	12	4	28	0	0
12130	0	0	2	0	0	80	9	88	40	0	0	57	83	62	170	99	54	99	49	90	91	77	0	93	63	1	1	9	11	0	0	0	0	31	55	0	33	61	44	0	41	64	68	194	0	13	56	0	0
12165	1	592	0	0	0	1924	178	1398	1164	0	0	1074	1077	857	1718	1897	1538	1822	1314	1786	3231	1686	0	1322	1453	216	10	305	402	361	76	122	2	1209	1019	83	847	1220	857	264	606	1163	1157	2712	7	415	970	93	0
12179	0	1	6	6	2	1	0	6	2	0	0	1	5	8	7	11	12	20	17	4	4	5	0	7	5	0	0	0	0	0	2	0	0	8	5	0	2	14	11	0	2	0	2	7	2	1	8	0	0
12309	1	8	0	0	0	45	7	44	11	0	0	11	34	65	0	84	118	200	108	54	1	57	1	116	37	2	3	10	2	2	0	0	0	87	91	1	29	2	87	1	6	41	48	115	0	6	52	0	0
12354	4	0	1	4	0	42	3	6	9	0	0	24	19	13	26	21	25	23	15	23	18	40	0	18	31	8	14	5	14	23	3	3	6	23	24	4	13	8	21	12	20	25	24	46	0	6	20	9	26
12396	0	67	103	119	185	95	68	1	57	0	0	111	170	260	182	386	368	589	354	256	611	300	0	274	147	1	1	30	13	4	1	5	1	290	308	2	120	12	231	0	56	116	137	210	82	35	236	0	257
12440	0	2	0	0	0	7	3	8	13	0	0	2	5	1	12	18	10	6	6	12	15	9	0	13	9	2	0	4	4	6	0	1	0	6	7	1	6	4	6	4	2	7	4	25	0	3	6	2	0
12529	0	14	0	0	0	43	1	42	37	0	1	14	25	14	35	43	51	60	38	40	73	48	0	34	32	4	0	6	9	6	1	2	0	49	28	1	19	36	26	6	12	30	37	73	0	4	28	0	0
99007	0	1	2	0	2	14	2	19	21	26	8	15	21	26	28	39	44	37	35	29	58	38	0	32	24	1	0	11	2	2	0	1	0	24	24	0	5	1	8	1	10	33	20	54	11	5	20	0	0
99015	0	34	0	0	0	53	17	108	151	58	42	88	88	88	139	151	143	132	87	112	289	122	0	76	103	35	1	19	39	40	14	8	0	75	67	10	61	73	66	14	53	87	88	223	65	26	69	0	0
99019	0	6	3	4	8	17	2	7	10	0	0	12	10	11	5	20	12	17	7	13	21	13	0	7	10	2	1	2	0	1	0	0	0	9	7	1	4	4	4	1	6	7	7	11	0	1	7	0	0
99028	0	0	0	0	0	164	69	341	157	250	117	97	233	113	163	383	123	429	245	274	2	260	1	351	178	12	23	37	56	32	10	19	5	215	232	2	128	4	97	13	180	198	245	555	1	56	176	13	1
99029	0	50	0	0	0	199	9	176	173	0	0	110	138	91	91	178	190	242	134	203	270	148	0	175	149	26	1	43	47	47	4	7	1	122	80	12	98	180	95	38	44	142	141	281	1	33	114	9	1
99030	2	14	9	10	9	40	5	33	21	0	0	19	19	24	24	56	26	84	39	41	75	41	0	38	36	4	3	6	6	5	1	0	1	37	40	3	12	19	20	5	10	15	19	50	0	10	25	0	0
99037	1	8	94	78	167	335	27	1	0	0	1	157	140	209	259	306	243	267	170	248	441	274	0	259	215	33	25	55	49	74	13	12	9	159	179	15	127	206	138	50	167	96	98	208	0	72	124	4	207
99041	0	25	2	0	3	116	11	88	74	1	12	34	69	119	160	158	209	237	168	111	3	106	2	127	66	6	1	8	11	6	2	2	1	154	120	1	75	244	163	5	24	89	128	153	2	22	100	2	0
99042	10	0	0	0	0	44	8	53	44	0	0	24	34	19	71	74	87	93	75	65	138	67	0	59	50	11	4	19	11	9	1	5	2	60	55	1	31	32	38	5	32	67	56	101	0	15	44	5	0
99043	0	5	0	0	0	35	6	20	38	0	0	16	10	10	20	30	16	16	15	28	39	23	0	23	22	2	0	3	5	4	2	1	0	15	17	0	4	14	7	1	11	14	14	26	0	7	21	1	0
99045	0	2	0	0	0	5	0	8	3	0	0	7	7	4	10	17	10	16	7	8	22	10	0	11	12	0	0	3	2	1	0	1	0	14	6	0	2	6	3	1	3	7	10	16	0	2	6	0	0
99056	0	0	162	161	406	280	64	4	2	0	0	343	311	238	662	504	382	492	370	507	878	479	0	423	412	65	40	107	151	99	22	47	6	298	254	6	238	8	175	70	355	158	172	401	256	137	276	20	387
99064	29	0	0	0	0	52	6	35	50	0	0	34	37	60	65	55	73	55	47	57	1	46	0	51	58	14	7	9	13	23	5	9	1	36	23	0	34	4	13	6	38	41	39	86	2	12	29	8	0
99065	0	16	1	2	0	67	1	37	45	0	0	44	45	27	102	53	63	67	39	35	95	65	0	52	68	9	3	13	17	8	1	4	4	48	57	2	21	1	28	3	13	29	62	93	1	6	42	1	16
99069	0	0	34	37	60	22	12	0	0	0	0	48	62	36	100	107	68	120	82	74	180	98	0	84	68	7	2	12	16	11	0	3	1	104	61	0	30	1	42	1	50	38	36	76	38	11	63	1	65
99071	0	19	0	0	0	44	6	56	45	0	1	44	46	31	37	111	96	159	118	82	173	80	2	110	46	4	0	9	8	4	1	4	0	65	84	2	45	109	59	1	13	55	76	118	0	10	73	1	0
99078	0	2	0	0	0	10	0	6	1	0	0	6	6	5	10	14	9	20	2	0	1	9	0	11	3	0	0	1	0	0	1	1	0	18	5	0	3	1	10	0	0	2	3	10	0	1	5	0	1
99079	0	15	4	7	3	24	3	21	10	0	0	12	19	37	39	39	26	14	155	34	60	25	0	28	14	9	1	4	2	7	2	0	0	18	20	3	24	21	9	0	3	20	19	35	3	13	21	0	11
99081	0	0	3	3	4	8	0	0	0	0	0	1	9	3	6	12	8	14	7	5	8	7	2	2	1	0	0	0	1	0	0	1	0	4	4	0	1	0	1	0	7	4	3	7	2	0	3	0	6
99082	0	0	13	9	23	15	4	0	0	1	0	21	19	23	36	36	32	34	31	23	51	41	0	24	27	5	2	11	11	8	0	3	2	26	20	1	17	0	12	2	21	8	17	29	12	8	31	1	46
99085	0	0	6	12	28	12	3	0	0	1	0	28	37	13	42	52	27	53	26	50	73	35	1	33	34	1	7	5	5	6	1	4	1	31	31	1	19	0	17	2	31	14	13	36	22	7	17	1	39
99090	0	39	0	0	0	64	24	66	54	76	0	52	66	146	64	16	113	40	60	19	187	62	0	79	84	16	0	3	16	20	17	24	0	24	36	4	48	48	38	53	61	53	35	22	68	24	78	0	0
99092	0	0	32	33	88	45	7	0	0	0	0	54	73	57	128	120	94	146	83	114	219	94	0	109	75	4	3	14	23	3	6	9	0	89	81	0	54	1	32	2	64	43	50	97	26	9	62	0	100
99094	0	38	0	0	0	147	19	87	75	1	0	53	112	124	110	127	140	188	125	137	194	138	1	104	77	10	0	9	17	12	1	11	0	122	96	2	72	146	76	11	51	120	112	219	0	32	104	2	2
99096	0	1	10	3	9	6	1	1	1	0	0	8	12	16	14	15	31	22	13	15	33	17	0	8	8	0	0	4	0	2	0	0	0	23	9	0	1	2	19	0	4	6	7	10	4	0	8	0	16
99097	1	0	16	9	23	11	4	12	13	0	0	27	19	30	38	38	33	45	30	39	1	33	0	36	39	5	10	12	11	22	2	3	4	15	10	2	16	1	10	6	25	5	12	15	23	3	12	5	7
99100	0	0	54	54	0	28	3	1	0	0	0	3	59	67	2	104	191	397	193	34	57	75	1	127	11	0	0	1	1	2	0	0	0	228	175	0	39	319	203	0	9	39	55	91	1	8	165	0	82
99103	0	129	0	0	0	317	43	138	0	0	0	246	192	240	560	330	292	350	232	310	603	272	0	279	242	91	53	86	108	193	22	40	63	204	185	42	160	249	149	91	123	229	236	471	0	75	168	65	75
99105	2	0	2	6	2	7	0	10	0	0	0	6	7	5	19	14	16	18	9	9	7	3	0	12	15	2	0	1	6	6	0	0	2	6	5	0	2	0	0	3	6	0	3	8	1	5	6	1	0
99107	0	0	17	11	43	48	6	44	68	41	33	35	29	32	0	51	32	56	38	52	112	65	0	55	58	25	16	8	15	25	3	5	12	32	31	12	26	1	16	35	37	9	20	29	21	19	47	17	0
99108	57	0	0	0	0	193	12	1	0	0	0	128	101	46	160	159	127	179	109	202	148	155	2	164	162	66	31	34	54	100	11	14	35	113	134	15	64	0	46	30	123	83	87	290	1	49	112	22	150
99109	0	42	0	0	0	131	16	126	86	0	0	81	89	79	140	183	203	241	185	165	321	208	0	171	144	7	0	24	24	11	3	1	0	151	119	5	87	180	127	4	40	125	137	241	0	33	135	1	2
99110	0	2	4	1	0	11	2	4	5	0	0	6	3	6	7	13	23	69	5	4	0	7	0	7	14	0	2	1	4	4	1	0	1	23	16	2	3	1	49	3	1	3	6	13	0	0	7	0	0
99111	0	0	0	0	0	64	12	96	13	0	0	29	87	80	41	212	238	321	233	99	226	128	4	151	44	0	0	3	1	0	1	0	0	220	196	0	45	288	164	0	33	115	148	128	1	6	149	0	0
99112	0	7	0	0	0	11	0	20	4	0	0	8	12	6	15	3	12	13	13	7	52	11	0	17	12	0	0	1	1	0	0	0	0	5	4	0	9	14	4	1	2	8	7	9	0	3	13	0	0
99113	0	0	1	8	14	2	3	0	0	0	0	9	4	10	18	19	14	19	12	14	0	0	0	14	9	2	0	1	7	2	1	1	0	14	6	1	4	0	0	1	5	6	6	13	8	1	6	1	14
99114	9	5	0	0	18	35	5	32	29	0	0	21	16	15	53	46	33	32	27	37	61	19	0	50	32	9	7	1	13	7	2	2	4	25	18	5	11	26	15	9	17	26	17	19	7	5	14	7	0
3D7-Rep1	129	126	100	75	33	77	17	0	169	3	120	208	97	308	246	94	245	138	185	126	918	211	0	200	183	48	6	15	58	113	41	57	56	72	100	18	123	171	75	84	138	75	80	60	0	52	62	37	174
3D7-Rep2	52	119	47	50	25	43	12	10	126	0	4	124	74	236	154	78	139	105	120	92	569	158	0	104	115	44	1	14	32	62	23	43	25	37	63	6	106	103	57	43	93	47	63	36	0	39	38	25	147
DD2	0	0	0	0	0	0	3	1	32	0	0	19	8	45	31	34	25	27	53	49	123	31	0	29	38	12	1	15	7	39	4	19	13	12	15	5	28	0	4	23	57	31	17	31	18	0	11	9	20
HB3	114	0	69	54	58	110	12	194	126	0	0	109	34	213	288	164	196	140	198	207	610	191	1	120	148	77	2	38	48	134	62	51	39	87	88	20	115	158	84	0	160	77	44	97	0	64	87	30	0
HC	20	16	13	17	37	61	5	1	0	0	0	38	30	37	62	48	34	54	25	42	88	48	0	17	42	20	5	14	17	16	5	2	5	37	27	2	23	51	25	8	16	25	19	51	6	13	23	3	32
LC	3	7	5	7	0	10	1	10	0	0	4	7	5	9	20	8	20	18	7	11	43	16	0	8	16	4	1	3	2	10	1	3	2	7	5	1	8	8	5	7	6	12	5	6	0	9	6	5	1
[truncated: 195 more columns]

## Sheet: Table S7B - Normalized UMI dept
Supplementary Table 7B. Unique molecular identifier (UMI) counts by sample and locus. Normalized coverage.
MIP	PF3D7-1370500_S0_Sub0_mip2	PF3D7-1370500_S0_Sub0_mip3	PF3D7-1370500_S0_Sub0_mip4	PF3D7-1370500_S0_Sub0_mip5	PF3D7-1370500_S0_Sub0_mip6	PF3D7-1370900_S0_Sub0_mip0	PF3D7-1370900_S0_Sub0_mip1	PF3D7-1371000_S0_Sub0_mip0	PF3D7-1371000_S0_Sub0_mip1	PF3D7-1371000_S0_Sub0_mip3	PF3D7-1371000_S0_Sub0_mip2	PF3D7-1371000_S0_Sub0_mip4	PF3D7-1371000_S0_Sub0_mip5	PF3D7-1371000_S0_Sub0_mip6	PF3D7-1371000_S0_Sub0_mip7	PF3D7-1371000_S0_Sub0_mip8	PF3D7-1371000_S0_Sub0_mip11	PF3D7-1371000_S0_Sub0_mip12	PF3D7-1371000_S0_Sub0_mip14	PF3D7-1371000_S0_Sub0_mip15	PF3D7-1371000_S0_Sub0_mip16	PF3D7-1371000_S0_Sub0_mip17	PF3D7-1371000_S0_Sub0_mip18	PF3D7-1371000_S0_Sub0_mip21	PF3D7-1371000_S0_Sub0_mip22	PF3D7-1369900_S0_Sub0_mip0	PF3D7-1369900_S0_Sub0_mip1	PF3D7-1369900_S0_Sub0_mip2	PF3D7-1369900_S0_Sub0_mip3	PF3D7-1370100_S0_Sub0_mip0	PF3D7-1370100_S0_Sub0_mip1	PF3D7-1370200_S0_Sub0_mip1	PF3D7-1370200_S0_Sub0_mip2	PF3D7-1370300_S0_Sub0_mip1	PF3D7-1370300_S0_Sub0_mip2	PF3D7-1370300_S0_Sub0_mip3	PF3D7-1370300_S0_Sub0_mip4	PF3D7-1370300_S0_Sub0_mip5	PF3D7-1370300_S0_Sub0_mip6	PF3D7-1370500_S0_Sub0_mip2	PF3D7-1370500_S0_Sub0_mip3	PF3D7-1370500_S0_Sub0_mip4	PF3D7-1370500_S0_Sub0_mip5	PF3D7-1370500_S0_Sub0_mip6	PF3D7-1370900_S0_Sub0_mip0	PF3D7-1370900_S0_Sub0_mip1	PF3D7-1370900_S0_Sub0_mip3	PF3D7-1370900_S0_Sub0_mip5	PF3D7-1371000_S0_Sub0_mip0
Chrom	chr11	chr11	chr11	chr11	chr11	chr11	chr11	chr11	chr11	chr11	chr11	chr11	chr11	chr11	chr11	chr11	chr11	chr11	chr11	chr11	chr11	chr11	chr11	chr11	chr11	chr13	chr13	chr13	chr13	chr13	chr13	chr13	chr13	chr13	chr13	chr13	chr13	chr13	chr13	chr13	chr13	chr13	chr13	chr13	chr13	chr13	chr13	chr13	chr13
begin	1920280	1920386	1920588	1920716	1920809	1923308	1923404	1928534	1928670	1928875	1928878	1929064	1929217	1929391	1929591	1929808	1930223	1930440	1930874	1931054	1931278	1931365	1931768	1932215	1932904	2780863	2780963	2781106	2781638	2783006	2783188	2783580	2783801	2787987	2788160	2788281	2788486	2788646	2788740	2794273	2794388	2794590	2794718	2794812	2797288	2797384	2797866	2798027	2802545
end	1920462	1920590	1920760	1920884	1921024	1923492	1923648	1928747	1928856	1929058	1929088	1929266	1929412	1929607	1929811	1930025	1930407	1930652	1931075	1931262	1931491	1931584	1931984	1932417	1933114	2781067	2781160	2781280	2781839	2783199	2783408	2783800	2783989	2788186	2788346	2788487	2788674	2788819	2788907	2794464	2794592	2794763	2794887	2795027	2797472	2797578	2798036	2798194	2802759
Gene	PF3D7-1370500	PF3D7-1370500	PF3D7-1370500	PF3D7-1370500	PF3D7-1370500	PF3D7-1370900	PF3D7-1370900	PF3D7-1371000	PF3D7-1371000	PF3D7-1371000	PF3D7-1371000	PF3D7-1371000	PF3D7-1371000	PF3D7-1371000	PF3D7-1371000	PF3D7-1371000	PF3D7-1371000	PF3D7-1371000	PF3D7-1371000	PF3D7-1371000	PF3D7-1371000	PF3D7-1371000	PF3D7-1371000	PF3D7-1371000	PF3D7-1371000	PF3D7-1369900	PF3D7-1369900	PF3D7-1369900	PF3D7-1369900	PF3D7-1370100	PF3D7-1370100	PF3D7-1370200	PF3D7-1370200	PF3D7-1370300	PF3D7-1370300	PF3D7-1370300	PF3D7-1370300	PF3D7-1370300	PF3D7-1370300	PF3D7-1370500	PF3D7-1370500	PF3D7-1370500	PF3D7-1370500	PF3D7-1370500	PF3D7-1370900	PF3D7-1370900	PF3D7-1370900	PF3D7-1370900	PF3D7-1371000
Sample ID
6	0	1.3548	0	0	0	1.33333	0	0.356877	1.22474	0	0	0.231909	1.22907	0.414738	1.59434	0.876053	1.76453	0.543027	0.620155	1.57377	1.6311	1.16364	0	1.00823	1.84412	1.33333	0	2.48571	2.22713	3.5	6.3	0	0	1.08952	0.2	0	2.36731	0.971429	1.71429	3.2	3.18885	0.73	0.933333	0.914286	0	2.37844	2	3.05	0
52	0	1.64218	0	0	0	1.28788	1.10277	1.21663	1.48454	0	0.318182	1.68661	0.558669	0.65981	1.56089	1.2515	0.802057	0.987322	1.40944	1.69083	1.3769	0.727273	5.04505	0.982043	1.37166	1.51515	0	0	0.506165	1.36364	1.90909	1.70837	0	1.2381	1	0.727273	0.672531	0.706494	0.909091	2.18182	0.658853	2.10152	2.01515	1.4026	0	1.35139	1.72727	2.77273	0
141	0	0.233586	0.965517	1.31034	0.684368	0.804598	0.418293	0.799897	0.809456	0	0	0.759702	0.776999	1.21561	0.0422902	1.10046	0.95949	1.21713	1.0425	0.937355	0.883848	1.07837	1.91364	1.16716	0.578093	0.229885	0.667282	0.285714	0.863972	0.344828	0.362069	0.216	0.215147	1.22102	1.03448	0.275862	0.663255	0.0334975	1.23153	0.137931	1.04962	0.964943	0.965517	0.847291	0	0.717633	1	0.262931	0.040706
185	0.714286	0	0	0	0	1.78571	0.866464	1.78439	1.31222	0	0	0.828247	0.877908	0.148121	0.78841	1.43029	0.775616	0.853328	0.664452	1.83947	1.16507	1.14286	0	0.823045	0.838235	0	0	1.18367	0.397701	0.357143	0	0.894859	0	1.29705	0.857143	2.28571	1.9023	0.832653	0.408163	1.14286	1.65655	1.21667	2	1.95918	0	1.69889	0.714286	0	0
228	0.306122	0	0	0	0	0.748299	0.495122	0.619073	0.249947	0	0	0.686261	0.73159	0.931043	0.0125144	0.906702	1.05262	1.59583	1.37636	0.613157	0	0.994434	0	0.95532	0.752701	0.0680272	0	0.591837	0.113629	0	0.642857	0	0	1.29705	1.2449	0	0.785077	0.0396501	1.77843	0	0.236649	1.06769	1.16667	0.827988	0	0.364047	0.877551	0	0.457735
311	0	0.0752666	0	0	0	0.111111	0.606525	0.624535	0.0340206	0	0	0.077303	0.170704	0.311053	0.0613208	0.667469	1.62879	3.56588	2.50646	0.19076	0.802606	0.727273	1.84985	1.03224	0.0838235	0	0	0.27619	0	0	0	0	0	2.36063	2.36667	0	0.295914	6.05524	4.90476	0	0	0.73	1.36111	0.0952381	0.0833333	0.0991017	1.5	0	0
342	0	0.107524	0	0	0	0.198413	0.722053	0.531067	0.170103	0	0	0.165649	0.487727	0.148121	0.146002	0.685348	0.872568	1.71959	1.25508	0.391739	0.721236	0.727273	1.32132	0.977366	0.239496	0	0	0.295918	0	0	0	0	0	1.64293	1.45238	0	0.528417	2.4517	2.58503	0	0.103534	0.782143	0.972222	0.571429	0	0.141574	1.09524	0	0
386	0	0	0	0	0	0	0	0.0991326	0	0	0	0.128838	0.455212	0.576024	0.204403	1.18198	0.52785	4.52523	3.10078	0.397417	0.647263	0.40404	0	1.44033	0	0	0	0	0	0	0	0	0	3.02646	1.66667	0	0.49319	0	3.33333	0	0	0.675926	0.777778	0.571429	0	0	1.66667	0	0
419	1.10294	0	0	0	0	1.17034	0.84735	1.19396	1.07315	0	0	1.12544	0.896198	0.548917	1.36168	1.04906	0.943143	0.918354	1.01459	0.941527	0	1.06952	0	0.926682	0.856726	0.857843	0.616582	0.852941	0.941616	1.04779	0.540441	0.506648	0.5964	0.814472	0.889706	0.117647	0.859455	0.0142857	0.714286	0.764706	1.19369	1.12721	1.30392	1.14706	0.0183824	0.612099	0.779412	0.784926	0.00867996
424	0.00632911	0.988946	0	0	0	1.22627	1.09405	1.16832	0.922432	0	0.00443038	1.09056	1.04756	1.21009	0.998985	1.07447	0.901592	0.928301	0.961633	1.09929	1.12722	1.09505	0.667351	0.950344	1.00482	0.299578	0.0244952	0.943942	0.777028	0.411392	0.46519	0.507464	0	1.0424	0.948734	0.308861	1.16867	1.22658	1.05515	0.455696	0.685291	1.37453	1.36382	1.43689	0.0142405	0.999171	0.935443	0.289557	0
447	0	2.87852	0	0	0	1.87659	1.38899	1.40299	1.8971	0	0	0.964812	1.10241	1.93122	2.12984	0.838317	1.2589	0.94097	1.01781	1.15221	1.68387	1.2991	0	0.995037	1.33094	1.6285	0.0246198	1.88168	1.55134	4.99046	5.53053	2.91683	0.142884	1.04655	0.721374	3.51145	1.29886	1.23839	1.32497	4.42748	0	1.48136	1.16667	1.57034	0	1.72482	1.1374	3.20134	0
451	0.333333	1.05373	0	0	0	1.38889	1.21305	0.594796	0.884536	0	0	0.927636	0.40969	0.691229	0.899371	0.959487	1.04062	0.579229	0.878553	1.09687	0.776715	0.921212	0	0.432099	0.95	1.55556	0	1.10476	1.85594	0.666667	0.7	1.2528	0	0.968466	0.6	0.533333	0.197276	1.16571	0.857143	3.46667	0.386527	0.811111	1.32222	1.48571	0	1.38742	1.2	0	0
476	0	1.24784	0	0	0	1.42544	0.478835	0.0234788	1.18177	0	0	1.7088	1.40157	1.20056	0.016137	1.2515	0.642945	1.18609	0.775194	0.320025	0.0204399	1.35885	0	0.852827	1.19118	2.63158	1.86722	2.83459	1.97804	3.02632	1.10526	1.97811	1.31353	0.788471	0.947368	3.15789	0.817656	0	0.75188	3.26316	1.33504	1.31272	1.04386	1.77444	0	2.58186	1.05263	7.22368	1.67752
485	0.625	0	1.5	1	1.31338	0.9375	0	1.33829	0.765464	0	2.625	0.869659	1.02423	1.16645	0.153302	1.09507	0.593831	1.22181	1.06589	1.69896	0.922349	1	0	1.08025	1.36213	0.416667	0.806299	3.625	1.04397	3.4375	0	0	2.33972	0.340476	0.5	2	1.47957	0	0.714286	2.5	1.08711	0.152083	0.145833	0.571429	2.1875	1.48653	1.125	0.953125	0
488	0.730337	1.01483	0	0	0	1.43258	0.613339	1.18291	0.894475	0.0154749	0	0.820802	1.10478	1.44459	0.771677	1.05464	0.854049	1.00063	0.940685	1.06901	0.994894	1.04597	0	1.12475	1.14904	0.262172	1.08714	0.930979	0.781997	0.196629	0.117978	0.703821	0	0.744712	0.898876	0.359551	1.03071	0.0109149	0.914928	0.134831	0.504874	1.02528	1.23221	1.29053	0	0.768317	1.02247	0.171348	0.0132638
500	1.1336	0.996445	0	0	0	1.2247	1.00678	1.13059	0.847072	0	0.0283401	0.816846	1.02837	1.48181	0.685204	0.962696	1.04959	0.995916	0.998023	1.04262	0.460683	1.16894	0.898712	1.07004	0.868778	0.121457	0.443954	0.62059	0.631169	0.212551	0.807692	0.177523	0.0505204	0.904261	1.02834	0.0647773	1.04828	0.00393291	0.86177	0	0.733541	1.42355	1.1336	1.41122	0	0.890712	0.793522	0.0926113	0
505	0.994083	0	0	0	0	1.1499	0.969004	0.657795	0.736778	0.925785	1.21775	1.02095	1.05938	1.46753	0.735849	1.09007	1.03044	1.07513	1.11371	1.06414	1.06488	1.15933	0.328376	0.980958	0.839227	0.252465	0.335878	0.686391	0.523836	0.331361	0.521893	0.311347	0.0369187	1.02291	0.970414	0.217751	1.09436	1.28872	1.21386	0.0757396	1.12699	1.27138	1.26469	1.34505	0	0.735346	0.908876	0.0180473	0.610494
517	2.09877	0	1.23457	1.25926	0	1.45062	0.973434	1.40989	1.39863	0	0	1.64627	1.04952	1.48486	1.28698	1.097	0.988671	1.13298	0.899608	1.13926	0.00479454	1.17621	0	1.05802	1.0866	1.15226	1.67232	0.767196	1.58098	1.32716	1.16667	1.00534	0.693252	0.997609	0.962963	0.0987654	1.11424	0	0.670194	0.197531	2.00422	0.736008	0.446502	1.46737	0.0308642	1.57829	1	0.564815	0
522	0.769231	0.173692	0	0	0	0.833333	0	0.823563	0.8636	0	0	0.445979	1.49695	0.797572	0.849057	1.29964	1.46174	1.04428	0.596303	0.440216	0	0.727273	0	1.05255	0.580317	0.25641	0	0	0.214147	0.192308	0	0	0	2.16508	0.615385	0	0.227626	0	0.879121	0	0.334495	0.935897	1.16667	1.31868	0	0.457392	1.53846	0	0
530	0	0.534789	1.21053	0.842105	0	1.18421	0.638447	1.29133	1.20863	0	0	0.610287	0.88946	1.52798	0.758441	0.823358	1.44663	0.857411	1.01999	0.470625	0.0204399	0.61244	0	0.871778	0.816176	0	0.169747	0.654135	0.732607	0.328947	0.276316	0	0	1.17076	1.34211	0.421053	1.20702	0	1.46617	0.210526	0.495874	0.544298	0.491228	1.00752	0	0.86062	1.07895	0.200658	0
535	0.0328947	0	1.06579	0.921053	1.12905	1.35417	1.23699	0.880454	1.0139	0	0	0.747602	1.0377	0.852668	0.705996	0.819241	1.00907	0.932435	0.866993	1.04949	0.947899	0.92823	0.365102	0.928633	1.08088	0.372807	0.848736	0.899436	0.659347	0.378289	0.414474	0.412106	0	1.0274	0.710526	0.157895	1.12914	1.2015	0.723684	0.947368	1.11572	0.488268	0.690789	0.646617	0.0164474	1.31049	1.01974	0.300987	0.00776628
558	0	0	0.588235	0.941176	1.0301	0.882353	0	0	0	0	0	0.95492	0.963978	1.52477	1.26249	1.6564	1.23756	1.46937	0.957592	0.673271	0.982316	0.941176	0	1.05907	1.18339	1.76471	0.379435	0.487395	0.982556	3.23529	1.23529	0.736942	0.734031	0.53408	1.29412	0	1.39254	0	0.504202	0	1.79053	1.07353	0.27451	0.605042	1.47059	2.09862	0.941176	0.897059	1.59711
560	0.232558	0	1.2093	0.790698	1.5204	0.910853	0.987365	0.497968	0.332294	0	0	1.13258	0.857492	0.964506	0.912681	1.00411	1.15215	0.909255	0.703083	1.29761	0.3432	0.913319	1.29059	0.820653	0.916211	0.542636	0.600036	1.15615	0.712163	0.988372	0.488372	0.582699	0.290198	0.992396	1.16279	0.186047	0.688171	0	0.730897	0.465116	1.01126	0.594186	0.841085	0.69103	1.68605	0.622266	0.906977	0.354651	0.713775
584	0	0	0	0	0	2.16667	1.21305	0.713755	1.63299	0	0	0.463818	0.614536	1.24421	1.59434	1.0012	0.678664	1.08605	0.465116	1.00149	0.932058	0.581818	0	0.720165	1.00588	0.666667	0	3.31429	0.556782	1	0	1.2528	0	1.63429	1.6	1.6	0.887741	0.194286	0.857143	0	0.869686	0.973333	0.7	1.48571	0	2.37844	1.6	1.525	0
598	0	1.27012	0	0	0	0.729167	0	1.00372	1.08441	0	0	1.0146	1.66437	2.13849	1.22642	1.21239	0.933163	1.18787	0.678295	0.581222	0.388358	1	0	1.03524	0.733456	1.25	0.403149	0.776786	1.39195	0.625	1.3125	0	0.389954	0.624206	1.5	2.5	0.832257	0	0.535714	1	0.724739	0.760417	1.53125	1.53571	2.5	1.11489	0.625	0.953125	0
628	0	0	0.8	1.1	0.875589	0.875	1.21305	0	0	0	0	0.869659	1.07544	0.829475	0	0.750903	0.84833	0.570178	0.658915	1.07303	0.815551	1.23636	0	0.684156	1.13162	1	0.645039	0	0.974368	0.125	0	0.939602	0.93589	0.953333	0.45	0	0.517849	0	0.5	0.2	1.08711	0.486667	0.525	0.742857	1.5	1.18922	1.1	0	1.18047
718	0.0248756	2.06702	0	0	0	1.3806	0.754384	1.02536	1.57409	0	0.0174129	1.3903	1.03951	0.52616	1.67488	0.958864	1.01968	0.983392	0.836901	1.11751	1.00471	0.922659	0	0.931556	1.29697	1.69154	0.128366	1.56645	1.60663	2.35075	1.51493	1.18424	0.0620823	0.930522	0.975124	2.14925	1.27346	1.03909	1.13006	2.88557	1.04564	1.38615	1.27695	1.42146	0.0995025	1.30163	0.985075	2.31405	0.00587301
891	0	1.59942	0	0	0	1.5625	0	1.54275	1.78608	0	0	0.77303	1.13092	1.27445	1.43082	0.365022	1.11697	0.712723	1.48579	0.834575	1.56152	1.22727	0	1.08025	1.13511	1.31944	0	0.863095	1.15996	1.77083	3.28125	2.088	0	0.548545	1.125	2	2.71254	1.31548	1.19048	2.33333	1.05691	1.3941	0.753472	1.08333	0	2.78724	0.770833	1.90625	0
1029	0	0.4516	0	0	0	0.809524	1.03976	0.61179	0.408247	0	0	0.563208	0.848644	0.888723	0.0350404	0.893932	1.2216	1.48945	1.08527	0.85842	1.05411	1.05974	0	0.823045	0.383193	0.0952381	0	0.591837	0.397701	0.0714286	0	0	0	1.19329	1.71429	0	1.05683	2.4702	1.46939	0.114286	0.331309	1.59905	1.33333	1.27347	0	0.424722	0.8	0	0.371006
1074	0	0	1.2	0.6	0.817216	1.33333	3.03262	0.981413	1.22474	2.20363	3.5	0.231909	1.43392	0.829475	0.674528	0.813478	0.610798	0.543027	0.852713	0.85842	0.854387	1.09091	0	0.432099	0.670588	0	0.645039	0.414286	0.278391	0.25	0	0	0	1.08952	0.8	0	0.443871	0.971429	0.857143	0	0.724739	0.121667	0.933333	0.571429	0	0.891915	1.6	0	0
1142	4.16667	0	0	0	0	1.11111	2.02175	0.297398	0.510309	0	0	2.51235	1.36563	0.518422	3.06604	0.312876	0.113111	0.814541	1.16279	0.23845	2.65378	0.606061	0	0.48011	1.81618	2.22222	2.15013	1.38095	0.927969	4.16667	7	6.26401	2.07976	0.605291	0.833333	2.66667	1.97276	0	0.238095	2	2.89895	1.825	1.94444	0.761905	0	1.48653	0.333333	3.8125	0.590237
1156	0	1.20427	0	0	0	1.05556	0	0.416357	1.49691	0	0	0.231909	0.273127	0.552983	0.858491	0.166867	0.497687	0.579229	1.08527	0.57228	0.906168	0.678788	0	0.672154	0.167647	0.444444	0	0.828571	0.556782	0.833333	2.8	0.417601	0	0.786878	0.8	0	1.47957	0.971429	1.42857	2.13333	1.06295	0.73	0.933333	0.761905	0	1.38742	1	5.59167	0
1189	0	2.35208	0	0	0	1.04167	0.758156	1.85874	1.65851	0	0	1.25617	0.725493	1.12325	1.58412	0.599679	1.018	0.814541	0.452196	1.40089	1.65052	1.09091	0	0.990226	1.15257	1.66667	0	1.20833	1.27596	3.95833	7	2.61	0	1.21058	0.791667	0.333333	2.09606	1.09286	0.714286	5.16667	0.603949	1.47014	1.02083	1.7619	0	2.10591	1.08333	3.17708	0
1197	0	1.8064	0	0	0	1.725	0.667177	1.29368	1.85753	0	0	0.753704	0.419933	0.985002	1.73538	0.80722	1.45234	0.868843	1.43411	1.13741	1.37867	1.00364	0	0.842593	1.34956	1.66667	0	1.98857	1.53115	3.525	3.57	2.06712	0	0.989651	0.66	2.64	1.96783	1.60286	1.22857	3.16	1.1161	1.39917	0.91	1.29143	0	2.20006	0.84	2.135	0
1204	0	0.955307	1.46154	1.46154	0	1.15385	1.16639	1.09808	0.981364	0	0	1.07035	0.82726	1.31599	1.20283	1.32371	0.756971	0.981626	0.954085	1.10054	0.32861	1.09091	0	1.13564	1.03167	0.25641	0	1.11538	0.535367	0.480769	0.403846	0.240924	0	1.39683	1.57692	0.307692	0.96741	2.12967	1.53846	0	0.724739	0.514744	0.897436	1.42857	0	0.686089	1.30769	0	0
1211	0	2.7096	0	0	0	1.66667	0	2.49814	2.04124	0	0	0.231909	1.43392	1.03684	0.858491	0.12515	2.03599	0.434422	0.310078	0.14307	1.00973	0.581818	0	2.44856	0	2	0	0	0.556782	0	0	0	0	0.726349	2	4.8	3.55096	3.49714	3.14286	0.8	1.73937	1.94667	1.16667	0.228571	0	2.37844	2	0	0
1228	0	1.53954	0	0	0	1.62879	0	1.29774	0.742268	0	0	0.421653	1.58289	1.97943	1.1428	0.17066	1.8509	0.814541	1.12755	0.520255	0.81202	0.330579	0	1.30939	1.06684	0.454545	0	0.941558	1.39195	0.909091	4.29545	0.854183	0	0.907937	1.13636	0.363636	2.55562	1.5013	2.20779	2.18182	1.12005	1.54848	1.16667	0.623377	0	3.24333	1.36364	0	0
1245	0	5.16114	0	0	0	2.14286	2.59939	1.78439	1.89543	0	0	2.31909	1.02423	1.77745	1.13881	0.446966	1.55123	0.543027	1.88261	1.02193	2.27467	1.03896	0	1.13169	1.31723	1.42857	0	1.77551	0.397701	2.5	4.5	2.68458	0	0.648526	1.14286	1.14286	0.845468	0.832653	2.2449	4	0	1.04286	0.833333	0.734694	0	2.12361	1.28571	1.08929	0
1259	0	0	0	0	0	1.78715	0.876903	0.601962	0.774686	0	0	1.3691	1.15997	1.96126	1.96522	0.904702	0.997554	0.680419	1.1301	1.33589	1.90436	1.47207	0	0.477218	1.57548	1.92771	0	1.4475	1.00623	4.60843	5.81928	2.41504	1.20275	1.0392	0.86747	2.40964	1.39044	1.27573	0.774527	4.91566	2.09563	1.28996	1.16667	1.35628	0	1.93427	0.710843	3.9503	1.05247
1273	0	1.32823	0	0	0	0.490196	2.85423	1.25957	1.68102	2.59251	0	1.84163	1.44597	0.914862	2.2364	0.993842	1.51701	0.862455	0.775194	1.59902	2.19308	1.54011	0	1.73687	1.67647	2.54902	0	2.19328	1.96511	4.41176	7.41176	3.31624	0	1.01475	1.11765	5.17647	1.3055	0.8	0.420168	8.23529	1.19369	2.21863	1.16667	1.0084	1.76471	0.349771	0.823529	0.448529	0
1278	5.32258	0	0	0	0	1.77419	0.978265	0.431706	0.856003	0	0	1.83283	1.02423	1.97335	1.91875	0.464268	0.963265	1.12109	1.45036	0.692274	2.24245	1.57185	0	1.09186	1.56831	1.6129	1.45654	2.00461	1.61646	1.6129	5.41935	2.22271	0.805067	0.644342	0.774194	0.258065	2.33867	0	0.875576	1.03226	2.8522	1.4914	0.865591	0.75576	0	1.82219	1.16129	0	0.913916
1282	0	1.50533	0	0	0	0.75	1.21305	1.01115	1.42887	0	0	0.888985	0.887663	0.794914	1.24686	0.39631	0.837019	0.651632	1.16279	0.548435	1.82528	0.70303	0	0.912209	0.810294	1	0	0.414286	1.20636	1.5	5.6	2.5056	0	0.756614	0.833333	2.13333	1.87412	0.874286	0.904762	1.86667	1.49779	1.17611	0.816667	0.609524	0	1.38742	0.666667	2.54167	0
1284	0.0416667	0	0	0	0	1.30556	0.859243	0.557621	0.927062	0	0	1.29483	1.03276	1.60711	1.81407	0.902126	0.887919	0.905045	1.13049	1.05514	0	1.31515	0.462462	0.906207	1.38309	1.66667	1.77386	1.41548	1.53115	3.4375	3.7625	3.28861	2.91166	0.953333	0.616667	2.53333	2.09606	0.202381	1.29762	3.6	2.97143	1.13556	1.06944	1.07143	0	1.88293	0.866667	2.73229	0.954217
1314	0	0	1.10596	0.913907	1.54629	0.673289	0.341421	0	0	0	0	0.925332	1.1124	1.73036	1.87008	0.924124	0.997771	0.650913	1.41434	1.19857	1.67945	1.16797	0	0.653394	1.24625	1.39073	0.961151	1.94797	1.48414	3.60927	4.76325	2.6342	2.4172	0.974078	0.784768	2.49007	2.15566	0.112583	1.11637	2.80795	2.58698	0.636534	0.556291	0.824976	2.11921	1.80155	0.913907	4.41846	1.82544
1328	0	2.258	0	0	0	1.11111	0	1.93309	0.510309	0	0	1.3528	1.02423	1.90088	1.02201	0.834336	2.1491	0.905045	2.06718	0.71535	2.52432	1.33333	0	0.600137	2.09559	2.77778	0	3.45238	3.24789	1.25	3.5	0	0	0.605291	1.16667	1.33333	0.986379	1.94286	1.66667	1.33333	1.2079	0.811111	0.583333	1.42857	3.33333	1.98203	0.833333	3.8125	0
1335	0	1.00356	0	0	0	1.2037	0	1.09046	0.907216	0	0	0.515353	0.569015	1.03684	1.02201	0.34764	0.904885	0.724036	1.20586	0.794834	1.68288	1.05051	12.3323	1.36031	0.745098	2.59259	0	1.84127	0.618646	3.61111	2.33333	6.26401	0	1.00882	1	3.55556	0.657586	1.51111	1.11111	6.22222	1.44948	1.08148	0.388889	1.14286	0	0.991017	0.777778	10.1667	0
1349	0	0	0	0	0	0.520833	0	0	1.02062	2.0659	1.75	2.31909	1.40831	1.81448	0	1.72082	0.593831	1.5612	1.16279	1.60954	0.970894	2.18182	0	1.89043	2.09559	0.833333	4.03149	1.03571	2.43592	3.125	0	1.566	3.11963	0.794444	0.75	3	2.4043	1.09286	0.714286	0.5	1.08711	1.97708	0.729167	2	0	1.48653	0.375	1.90625	1.77071
1361	0	0.0480425	0	0	0	0.137411	0.354881	0.673891	0.0651459	0	0	0.129524	0.523009	0.292302	0.0848053	0.639066	1.16239	1.88038	1.65347	0.304404	0.809767	0.618956	0	1.14537	0.214018	0	0	0.0440729	0.0592321	0	0	0	0	1.5744	1.5266	0.0425532	0.550903	3.13131	2.24924	0.0212766	0.0693899	0.931915	1.11702	0.720365	0	0.126513	1.00532	0.0405585	0
1369	2.45547	0	1.48092	1.1145	0	1.52884	2.28411	1.16008	1.553	0.007009	0	1.29527	0.990346	1.69905	1.17648	1.00789	0.999864	1.05013	0.944829	1.13218	0	1.13995	0.28242	1.08666	1.25842	1.73876	1.69056	1.3177	1.25382	2.14377	0.98855	0.60568	2.01625	0.903316	0.773537	0.936387	1.22733	0.00741549	0.727008	1.98473	1.93264	0.690373	0.53732	1.68811	0	1.52813	0.956743	1.80439	0
1397	0	0	1.25	1	0	0	0	1.00372	0.255155	0	0	0	0.512113	0.777633	0.0766509	0.703971	1.61183	2.71514	0.872093	0	0.0485447	0.454545	0	1.08025	0.314338	0	0	0	0	0	0	0	0	1.24841	1.375	0	0.184946	0	1.25	0	0	0.760417	0.291667	0.642857	0.3125	0	1.375	0	0
1405	0	0	0	0	0	0.196078	0.535169	0.918434	0.105064	0	0	0.204626	0.391616	0.73189	0.189373	1.20549	1.55693	1.78879	1.52759	0.336635	0.0114223	0.588235	0.81611	1.11202	0.184905	0	0	0	0.0409398	0	0	0	0	1.53548	1.89706	0	0.435167	0.0142857	1.68067	0	0.170527	1.00196	1.57843	0.571429	0.404412	0.131164	1.39706	0	0
1417	0	0	0	0	0	0.333333	1.21305	1.01115	1.29278	0	0	0.386515	0.682817	0.898598	0	1.04292	0.723908	1.37567	1.29199	0.57228	0.957949	0.727273	0	0.720165	0.670588	0.222222	0.430026	0	0.185594	0.166667	0	0.417601	0	0.726349	1.26667	0	1.08502	1.48952	2	0	0.966318	0.811111	1.63333	0.647619	0.5	0.59461	0.8	0	0
1419	0.454545	2.66854	0	0.545455	0	1.74242	1.10277	0.811085	1.02062	0	0	1.05413	0.558669	1.79091	1.78388	0.796412	0.55527	0.789857	0.98661	0.845414	1.27099	0.793388	0	1.63674	1.29545	2.12121	1.1728	0.376623	1.5185	3.18182	1.90909	3.41673	0	1.07302	2	0.727273	0.672531	0	0.519481	1.09091	0.527083	0.442424	0.212121	1.24675	0	0.540555	0.181818	0	0
1436	1.89781	0	0	0	0	1.25304	1.63806	0	0.990819	1.40743	3.5	1.43885	1.06161	1.26389	1.05633	1.06424	0.827276	0.939397	1.04114	1.32105	1.37201	0.918381	0	1.07762	1.10745	1.43552	2.02458	1.81439	1.64596	1.87956	1.14964	1.09735	1.95831	1.0935	0.569343	0.759124	1.40397	1.16288	0.990615	0.729927	2.20067	1.5719	1.16667	1.51408	0	1.04165	0.810219	0.946168	1.75779
1445	0	0	0.4	0.8	1.16745	1.08333	0	0.0892193	0.102062	0	0	2.31909	0.716958	1.3479	1.4717	0.375451	1.83239	0.923146	0.775194	0.643815	1.04857	1.38182	0	1.15226	1.08971	0.666667	1.93512	3.31429	0.835172	3.25	0	0	3.11963	0.817143	1.2	2.4	0.739784	1.06857	1	1.2	2.17422	0.365	1.51667	0.685714	0	1.18922	1.4	1.525	0.590237
1456	1.41264	0	0	0	0	1.26704	0.744064	0	0	0.00511996	0	1.08195	1.19176	1.76533	0.868521	1.1538	0.996551	0.997232	0.933691	1.15147	1.19106	1.28962	0.412606	1.14584	0.978461	0.260223	0.407646	0.708444	0.548502	0.250929	0.390335	0.326008	0.0231943	0.931563	0.873606	0	1.04505	0.0108338	0.934679	0.0446097	1.49258	1.26642	1.40954	1.39989	0.0371747	0.895231	0.840149	0.0283457	1.46133
1465	0.428016	0	2.0856	2.37354	0.890352	0.716602	0.920407	1.02758	0.301817	0	0	0.284247	1.06009	1.21436	0.541627	1.17115	1.01139	1.26354	1.41465	0.926893	0.365691	1.06686	0.431872	0.989176	0.518597	0	0.100395	0.306281	0.227479	0.0194553	0.0817121	2.07175	0	1.45199	1.16732	0	0.754177	1.67449	1.57865	0	0.783959	0	0	0.518066	0	0.439595	1.1284	0.0593385	0.00918657
1481	0	0	0	0	0	1.11111	1.01087	0.594796	1.36082	1.37727	1.75	0.193258	1.53634	1.03684	0.919811	1.14721	0.452443	0.362018	1.29199	0.9538	0.647263	0.969697	0	0.48011	0.558824	0	0	0	0.463985	0.416667	0	0	0	0.605291	1.33333	0	0.739784	0.809524	0.952381	0	0.24158	0.811111	1.36111	1.33333	0	0.495509	0.833333	0	0
1491	0.540541	0.0305135	0	0	0	0.709459	0.819628	0.711343	0.455141	0	0	0.67379	0.844294	1.16295	0.911525	1.0401	1.11888	1.3062	1.04756	0.783018	1.04962	1.24816	0.749939	1.09971	0.781598	0.045045	0.0871675	0.839768	0.188102	0.0675676	0	0.169298	0	1.07971	1	0	1.0397	0	1.1583	0.0540541	0.901026	1.39752	1.21396	1.02703	0	0.44194	1.02703	0	0.574285
1497	2.27273	0	0	0	0	0.858586	1.2253	0.00901205	1	2.04503	0	1.31181	0.931115	2.11558	1.87679	1.16301	1.08312	1.00378	0.947459	1.18502	1.23176	1.09458	2.24224	0.996591	1.25312	1.85185	2.932	1.33911	1.71534	2.34848	1.59091	1.51855	2.58394	0.990476	1.06061	0.969697	1.21056	0	0.952381	1.45455	1.53732	1.58535	1.27273	1.49495	2.62626	0.900925	0.888889	0.770202	1.70513
1559	0	0.501778	0	0	0	1.2037	1.34783	1.18959	1.70103	0	0	1.03071	1.13803	0.345615	1.49895	0.625752	0.829478	1.02572	1.03359	0.9538	1.20822	1.05051	0	0.880201	1.21078	0.740741	0	0.460317	1.54662	1.38889	0	0	0	0.605291	1.44444	1.77778	1.31517	1.1873	1.42857	1.77778	1.28842	0.540741	1.03704	1.52381	0	1.6517	0.444444	1.69444	0
1782	0	2.21838	0	0	0	1.54971	0.532039	1.34612	1.80846	0	0	0.895088	1.22188	0.545707	1.72128	1.07585	0.821541	0.724036	1.21039	1.2048	1.79871	1.32695	1.94721	0.568551	1	1.11111	0.22633	1.52632	1.41637	3.64035	3.68421	2.41769	0.218922	0.955723	0.368421	2.38596	1.73914	1.39749	1.00251	3.7193	0.940889	0.981871	1.00292	1.59398	0	1.87772	0.824561	2.27412	0
1784	0	0.934344	0	0	0	1.40805	0.627439	1.53826	1.6717	0.023746	0	1.17954	1.1655	0.607805	0.972674	1.21914	0.807376	0.692828	0.975675	1.34437	1.14499	1.10345	0.956819	1.00575	0.881592	1.14943	0	0.928571	0.767975	0.818966	0.181034	0.648001	0	0.892282	1.05172	0.689655	0.918353	1.13892	0.8867	0.896552	0.824703	1.34253	1.44828	1.33005	0.0862069	0.973931	0.931034	1.57759	0
2120	0	0	0.736842	0.701754	0.921672	0.906433	0.95767	0.031305	0.340206	0	0	0.671316	0.880475	1.14599	1.09732	0.955095	1.02395	1.00984	1.10159	0.96635	1.09013	1.07177	0	0.998123	0.661765	0.233918	0.113165	0.726817	0.634926	0.394737	0.552632	0.43958	0	1.29023	1	0.280702	0.519147	1.43158	0.977444	0.491228	1.47491	0.448246	0.736842	0.541353	0	0.41727	0.807018	0	1.429
2229	0.66313	0.48514	1.07692	1.34218	1.04358	0.417772	1.19053	0.851962	0.565807	0	0	0.747399	0.923705	1.0506	0.696161	0.844848	1.0387	1.4836	1.19055	0.918381	0.447075	0.987702	0	1.06592	0.698159	0.150309	0.153988	0.296703	0.376603	0.132626	0.139257	0.132923	0	1.41609	1.16446	0.254642	0.788842	2.00212	1.74687	0.0212202	0.495975	0.526039	0.733422	0.603259	1.14721	0.512595	0.888594	0.0404509	0
2273	2.1519	0	2.35443	2.3038	3.16246	1.72468	0.844528	0	0	0	0.0221519	1.26963	1.02423	1.49621	0.613208	1.26735	1.06095	0.879841	1.09901	1.24054	0	0	1.05371	0.838673	1.45895	1.32911	1.51053	1.783	1.56815	1.75633	1.39557	0.991141	0.710802	0.913683	1.00633	0.759494	1.43275	0.0799277	0.325497	1.72152	1.88065	0	0	0	0	1.29836	0.917722	0.627373	1.63623
2316	0.357143	1.77414	0.428571	0	0	1.54762	2.59939	1.46575	1.53093	0	0	2.15344	0.951067	1.03684	0.78841	1.43029	1.45428	0.814541	1.7165	1.3796	0.0277398	1.24675	0	1.18313	1.07773	0.47619	0	1.18367	1.1931	0.714286	0.75	0.447429	0.445662	0.907937	0.642857	0	0.422734	1.59592	1.53061	0.285714	0.724739	0.869048	1.91667	1.71429	0	1.0618	0.5	1.63393	0
2447	0	0.132823	0	0	0	0.490196	0.356779	0.52482	0.360218	0	0	0.204626	0.722983	0.304954	0.468923	0.993842	1.19764	1.08605	1.13999	0.504953	0.662492	0.727273	0	0.97434	0.542388	0	0	0.731092	0.491278	0	0	0	0	1.28179	1.47059	0	1.13143	2.51429	1.76471	0	0.25579	0.644118	0.960784	0.705882	0	0	1.23529	0	0
2494	0	1.47796	0	0	0	0.69697	1.65416	1.21663	1.91134	0.726196	3.30909	1.32821	1.13596	1.54584	1.4271	1.33115	0.999487	1.15517	0.775194	1.35266	1.27099	1.16364	1.00901	0.982043	1.4631	2.24242	0	2.18442	1.46788	3.18182	0.572727	1.13891	0.113441	1.12254	0.872727	1.16364	1.29126	1.28935	1.37662	2.69091	0.948749	1.34939	1.25152	1.41299	2.86364	1.24328	0.909091	0.277273	0
2580	0	0.5645	0	0	0	0.833333	0.758156	1.22677	0.765464	0	0	1.30449	1.15225	0.518422	0.996462	1.17329	1.27249	1.15393	0.775194	0.983607	0.82526	0.818182	6.93694	0.990226	0.943015	0	0	2.07143	0.695977	1.25	0	0	0	0.680952	0.625	0	1.29462	1.09286	1.96429	0.5	0.181185	1.21667	0.729167	1.21429	0	1.48653	1	0	0
2613	0	0	1	1.33333	0	0.185185	0.673916	0.346964	0	0	0	0.128838	0.625916	0.748832	0.170335	0.764808	1.47044	2.23244	1.24892	0.23845	0	0.525253	0	1.08025	0.186275	0	0	0	0	0	0	0	0	2.42116	1.61111	0	0.0821983	0	2.61905	0	0.161053	0.540741	0.907407	0.412698	0	0	1.22222	0	0
3112	0.108696	1.47261	0	0	0	2.08333	0.527413	1.08615	1.84155	0	0	0.70581	1.06876	0.901603	1.59967	0.625752	1.16553	0.790931	1.31446	0.917514	1.40991	1.09091	0	0.892378	1.40313	1.08696	0	1.53106	1.33143	2.93478	3.42391	2.72348	0	1.00663	0.913043	2.95652	2.02637	1.0559	1.02484	3.47826	0.913801	1.32246	0.735507	1.24224	0	1.74505	0.913043	2.48641	0
3205	2.41379	0	1.03448	0.758621	1.00642	1.23563	0.418293	1.78439	1.79488	0	0	1.59937	1.09486	0.572052	1.16298	0.970995	1.17011	1.25458	0.614809	1.30736	0	0.978056	0	1.16716	1.44523	1.95402	2.4467	1.14286	1.15196	1.89655	2.17241	2.16	1.07574	0.876628	0.862069	1.37931	1.02039	0.803941	0.788177	0.551724	1.19957	0.377586	0.321839	0.788177	0	1.23023	1.24138	1.84052	0
3338	0	0.49676	0	0	0	0.916667	0.24261	1.10632	0.877732	0	0	0.7653	1.16762	0.497685	1.00566	1.17641	1.03157	1.24896	1.2093	1.10164	1.0874	1.00364	0	0.936214	0.720882	0.4	0	1.07714	0.668138	0.25	0	1.50336	0	1.07137	1.02	0.8	0.976515	1.01029	1.08571	0.24	0.289895	1.14367	1.12	0.937143	0.05	0.297305	0.94	0.305	0
3468	0	1.29029	0.0357143	0	0	1.39881	1.08308	0.924057	1.76786	0	0.0625	1.18025	1.06081	0.536937	1.35782	1.02802	0.678664	0.766056	0.789037	1.09857	0.963959	1.35065	0	0.951646	1.03283	1.60714	0	2.14541	1.44167	1.33929	0.9375	0.783001	0	0.92415	1.07143	1.28571	1.42673	0.867347	1.12245	1.07143	0.672972	1.3253	1.33333	1.22449	0.0446429	1.16798	1.01786	1.90625	0
3555	0	1.61625	0	0	0	1.55263	1.08536	1.06124	1.52556	0	0.0368421	1.52572	1.02423	0.938617	1.92999	0.981443	0.935842	0.920288	0.815993	1.58883	1.95814	1.28612	0	1.07646	1.48235	1.78947	0	1.83158	1.40661	3.76316	5.85789	2.37373	0.197029	0.927051	0.663158	3.53684	1.13693	1.19639	0.75188	4.33684	1.17484	1.33193	1.17895	1.41353	0	1.84642	0.989474	3.37105	0
3560	0	0.6774	0	0	0	0.833333	1.21305	1.42751	0.306186	0	0	0.463818	1.84361	0.518422	0.367925	1.18893	1.018	0.868843	1.16279	1.00149	0.893222	0.945455	0	0.576132	0.754412	0.333333	0	1.24286	0.556782	0.25	0	0	0	1.18032	1.2	0	0.443871	1.06857	0.428571	0	0.144948	1.70333	1.51667	1.08571	0	0.59461	0.7	0	0.118047
3870	0	0	0	0	0	0.833333	0	0.713755	1.22474	0	0	0.463818	1.22907	0.207369	0.735849	0.500602	1.08586	1.41187	1.24031	1.14456	1.16507	0.727273	0	0.864198	0.670588	1.33333	0	0	1.11356	0.5	0	0	0	0.726349	0.8	0	0.295914	1.16571	0.857143	0	0.289895	1.70333	1.4	1.48571	0	0	1.4	0	0
3999	0	0.7903	0.557143	0.45	0.725488	1.12202	0.779817	1.28731	1.89908	0	0	1.16369	1.00959	0.836881	1.89218	0.779955	1.19251	0.591512	1.39535	1.11646	1.71293	1.25974	0	0.717593	1.34417	1.77381	0.645039	1.45	1.36213	3.70536	5.475	2.43849	1.53753	0.894966	0.760714	2.37143	1.73849	0.714694	1.12755	3.08571	1.93091	1.16887	0.7	0.922449	1.45536	2.21917	0.907143	5.3375	0
4004	0	1.61931	0	0	0	0.729762	1.64628	1.25672	1.43324	1.24544	3.415	1.47097	1.08568	1.32124	1.21415	1.07987	0.856086	0.94797	0.922481	1.19361	1.26771	1.13143	0	1	1.21784	1.60952	0.0645039	1.47959	1.46354	2.01429	1.845	1.40493	0.0267397	0.885887	0.82	1.44	1.07586	1.05331	0.942857	1.65143	1.10574	1.39395	1.29333	1.56816	2.17143	0.908904	0.845714	0.196071	0
4213	0	0.6774	0	0	0	0.125	0.909787	0.981413	0.56134	1.37727	0	0.347864	0.76817	1.19237	1.10377	1.34537	0.882263	0.895995	0.930233	0.929955	1.06798	0.836364	0	1.18827	0.7125	0	0	0.414286	0.278391	0	0.525	0	0	0.907937	1.25	0	0.369892	0.874286	0.714286	0	0.724739	0.73	1.86667	1.25714	2	0.445958	0.55	0	0
4224	0	0.544096	0	0	0	0.883534	0.895172	0.972813	0.482642	0.0041484	0	0.555324	0.953271	0.733911	0.738804	0.868891	1.09159	0.999366	1.09741	0.90927	0.958027	0.996714	0.33431	1.09109	0.64635	0.0100402	0	0.374355	0.192861	0.0225904	0.284639	0.22641	0	1.04467	0.891566	0.0481928	0.935872	1.35473	1.20912	0.060241	0.449687	1.31928	1.23343	1.13597	0.0301205	0.671623	0.858434	0.0229669	0
4268	0.714286	0	0	0	0	0.547619	0.346585	1.14711	0.495729	0	0	0.496948	1.11202	0.473986	0.315364	0.78666	1.14403	1.25672	1.17386	0.797105	0.310686	0.78961	0	0.864198	0.622689	0	0.184297	0.591837	0.318161	0.0714286	0	0	0	1.50458	0.914286	0	0.422734	0.0277551	1.14286	0.342857	0.786859	1.52952	1.6	1.01224	0	0.59461	1.2	0.217857	0
4401	0	1.3548	0	0	0	1.16667	1.21305	1.24907	1.93918	0	0	0.579773	1.33149	0.311053	0.613208	1.18893	1.08586	1.30326	0.930233	1.28763	1.16507	0.654545	5.54955	1.36831	1.00588	0.333333	0	0.414286	1.11356	1.75	2.1	1.2528	1.24785	0.99873	1.1	1.6	1.0357	1.36	0.428571	0.8	1.01463	0.486667	1.16667	0.914286	0	0.891915	0.7	2.2875	0
4424	0	0	1.33333	1.14286	1.38982	0.396825	0.577642	0	0	0	0	1.21476	0.926681	1.08622	1.43082	1.22171	1.03415	0.905045	0.849022	1.09006	1.20206	0.796537	0	1.33745	1.07773	0.634921	0	1.38095	0.795402	0.357143	1.5	0.596572	0.594216	0.691761	1.04762	0	0.563645	0	0.748299	0	1.24241	0.405556	0.833333	0.870748	1.78571	0.991017	0.809524	0	1.57397
4583	0	0	0	0	0	0.219298	0.319223	0.610448	0.268584	0	0	0.244115	0.916413	1.03684	0.355015	1.21857	0.821541	1.91488	0.856793	0	0	0.995215	0	1.25081	0.220588	0.175439	0	0.43609	0.146521	0	0	0	0	1.29023	1.94737	0	0.700848	0	1.35338	0	0.0762883	1.66491	2.08772	0.87218	0	0.156476	0.842105	0.401316	0.745563
4670	0	0.356526	0.631579	1.57895	0	0.307018	0	0.281745	0.268584	0	0	0.122057	0.215627	0.272854	0.355015	0.592818	1.8574	5.71607	2.52958	0.1506	0.286158	0.30622	0	1.21291	0.264706	0.175439	0	0.218045	0.146521	0.526316	0	0	0	4.63525	3.52632	0.421053	0.38936	15.594	10.3008	0	0	0.12807	0.552632	0.691729	0	0.156476	1.36842	0.401316	0
4890	0.833333	0	0.666667	3.33333	0.389151	1.52778	2.02175	0.594796	1.19072	0	0	1.54606	1.70704	2.59211	2.35063	2.08584	1.13111	0.543027	0.775194	0.23845	0	0	0	1.56036	1.39706	2.22222	4.30026	2.07143	1.85594	1.66667	5.25	2.088	0	0.302646	2.5	0	0.986379	0	0	4	1.93264	0.405556	0.972222	1.2381	0	0.495509	2.33333	1.27083	3.14793
5082	0	1.59388	0	0	0.0228912	1.37255	1.07034	1.29455	1.86113	0.0540105	0	1.11407	0.783232	0.528587	2.05605	1.27604	0.864964	0.798569	1.15519	1.10809	1.40875	1.1836	1.08815	1.42621	1.31488	1.37255	0	1.94958	1.63759	2.20588	0.617647	1.35106	0	0.783318	1.13725	2.03922	1.24748	1.35238	1.17647	3.92157	0.937897	1.00196	1.25817	1.72549	0	1.39908	1.11765	1.19608	0
5132	0	0	1.02849	0.998501	0.624858	0.194903	0.527413	0	0	0	0	0.206875	0.76625	0.884504	0.36866	0.778672	1.08871	1.244	1.16802	0.662798	0.80641	0.80796	0.915218	1.02248	0.326748	0	0.0193415	0.167702	0.0584329	0.0112444	0	0.0187826	0	1.36803	1.25187	0	0.578962	0.0466053	1.133	0.005997	0.293372	0.518041	0.664668	0.406083	0.47976	0.245154	1.10495	0	1.13269
5232	0	0	0.444444	0	0	0.555556	1.34783	0.594796	0.453608	0	0	0.644192	1.25183	1.03684	0	0.625752	0.904885	0.784372	1.55039	0.635867	0.949319	1.61616	0	0.720165	0.931373	0.37037	0	0.920635	0.309323	0.555556	1.16667	0	0	0.403527	0.777778	0	2.30155	0.107937	1.42857	0.888889	0.966318	0.405556	0.777778	1.71429	0	0.660678	1.11111	0.847222	0.786983
5533	0.131579	1.21813	0	0	0	1.11842	0.399029	1.23264	1.34292	0	0	1.32737	1.40157	0.395638	1.41199	0.955095	0.84833	1.02175	0.815993	1.3554	1.11908	0.870813	0	1.00444	1.30147	1.40351	0.0848736	1.19925	1.24543	1.57895	0.414474	1.23632	0	1.01546	1.18421	0.736842	1.22648	1.4188	0.883459	1.21053	0.705667	1.18465	1.65789	1.38346	0.0657895	1.05622	0.907895	0.802632	0
5781	0	1.46106	0	0	0	1.02941	1.07034	0.839711	0.300182	0	0	0.545668	1.02423	1.03684	0.613208	0.846606	0.758507	0.894397	0.911993	1.00991	0.982316	0.941176	0	0.931978	0.887543	0	0	0.487395	0.327519	0.294118	1.23529	0	0	1.06816	1	0	0.696268	1.54286	1.0084	0	0	1.71765	0.823529	1.14286	0	1.04931	1.17647	0	0
5918	0	1.23164	0	0	0	0.984848	1.10277	1.45995	0.556701	0	0.636364	0.527066	0.465557	0.471293	0.334477	0.739525	0.678664	0.987322	0.98661	0.845414	0.706105	0.991736	0	0.785634	1.21925	0.606061	0	1.50649	0.506165	0.227273	0	1.70837	0	0.825397	0.909091	0	1.47957	1.14805	0.779221	0.363636	1.05417	1.10606	1.06061	0.727273	0	1.89194	1.54545	0.693182	0
6111	0.833333	0	0.12	0.146667	0.0700471	0.972222	0.768264	0.00594796	0.523918	0.954906	0	0.919906	1.10616	1.38246	0.421069	0.99286	1.03157	1.01365	1.0801	0.987183	1.02268	1.09091	0	0.979424	0.726471	0.2	0.430026	0.635238	0.445425	0.183333	0.21	0.501121	0	1.19242	1.13333	0.266667	1.12447	1.24343	1.28571	0.0266667	1.05329	1.37889	1.18222	1.28381	0.05	0.733353	0.993333	0.0508333	1.4087
6440	2.09593	0	0	0	0	1.53307	0.932502	0	0	0	0	0.737477	1	1.38428	0.922632	0.854345	0.936396	0.922646	0.94429	1.22014	0.928792	0.932744	0	0.91795	1.02218	1.25712	1.14429	1.20856	1.10844	2.31603	1.53154	1.02068	1.3692	0.947308	0.838371	1.36662	1.31625	0.0114886	0.859771	1.45072	1.73518	1.27422	1.182	1.33809	0.0361367	1.41034	1	2.29451	1.51709
6539	0	0	1.78571	2.07143	0.208474	0.14881	0.649848	0.605417	0.109352	0	0	0.124237	0.438954	0.629512	0.240903	0.871583	1.13919	1.74544	1.3289	0.229934	0.0277398	0	0	1.26029	0.269433	0	0.460742	0.147959	0.0994253	0.0892857	0	0	0	2.07528	1.92857	0	0.422734	0	0.0510204	0	0.362369	0	0.0416667	0.244898	0	0.10618	1.10714	0	0
6624	0.333333	0.9032	0.933333	0.8	1.24528	1	0.808699	0.118959	0.0680412	0	0	1.31415	0.887663	1.10597	0.0408805	1.08464	0.814397	0.941247	0.981912	1.62146	1.34631	1.11515	0	1.20027	1.50882	0.888889	1.29008	0.552381	0.742376	1	0.7	0.417601	0.415951	0.847407	1.2	0.533333	1.28229	0.0647619	0.571429	0	0.483159	0.486667	0.777778	0.72381	2.5	0.991017	1	0	2.43965
6668	0	1.37443	0	0	0	1.26812	0.791119	0.853402	1.64186	0	0	1.46204	1.02423	0.856523	1.59967	1.2515	0.944228	0.897175	1.17964	1.55511	1.72228	1.29644	0	0.970657	1.4578	0.434783	0	1.26087	1.81559	3.26087	5.02174	2.45113	1.35636	0.78951	0.826087	1.3913	1.80121	0.929193	0.621118	2.78261	1.32344	1.69275	0.862319	1.76398	0	1.55116	0.565217	4.30978	0
6673	0.227273	0.102636	0	0	0	0.416667	1.10277	1.05441	0.417526	0	0.318182	0.31624	0.279334	0.565551	0.0557461	0.853298	2.12854	3.97397	2.85412	0.292643	0.706105	0.198347	0	1.01478	0.419118	0.30303	0.586399	0.941558	0.253083	0.113636	0	0.284728	0.283603	2.76508	2.59091	0	0.269012	5.96104	6.94805	0.545455	0.461197	0.940152	1.16667	0.649351	0.227273	0.135139	2.04545	0.693182	0
6805	0.595506	0.745901	0.224719	0.175281	0.194138	1.54307	1.26757	0.69571	1.4862	0	0	0.940665	1.07716	1.65662	1.16578	0.888709	1.13619	0.937179	0.952879	1.20404	1.09264	1.10317	1.12238	1.0228	1.25829	1.03371	0.666782	1.13579	0.9947	1.15169	0.802247	1.04166	0.224333	0.926299	0.831461	0.179775	1.3898	1.1679	1.06581	0.548315	1.19541	1.40532	1.07491	1.28283	0.5	1.59008	1.08315	0.137079	0.498717
6848	0.777778	0	0.844444	0.977778	0	1.14815	0.40435	0.614622	1.1567	0	0	1.13378	1.18355	0.829475	0.912998	0.91777	0.965211	1.01365	0.930233	1.31942	0	0.840404	0	1.08825	0.912745	0.740741	0.286684	0.736508	0.494917	0.388889	0.233333	0.2784	0.277301	1.00882	1.02222	0	0.723345	0	1.04762	0	0.934108	0.567778	0.777778	1.46032	0.111111	0.991017	0.8	0	0
6938	0	0	0.967742	1.12903	1.80767	0.873656	1.17392	0	0	0	0	1.10344	0.974667	1.2208	1.05828	0.948721	0.700556	0.910884	0.850213	1.17687	1.25277	1.21994	0	0.662087	1.20327	0.537634	1.24846	1.60369	0.853133	1.69355	0.846774	1.71755	0.3019	0.966513	0.741935	1.16129	1.67048	0.0470046	0.852535	1.22581	1.65989	0.765323	0.658602	0.737327	2.54032	1.72629	1.1129	2.09073	1.69455
6982	0	1.59388	0	0	0	1.98529	2.67584	1.28581	1.89115	0	0.102941	1.22775	0.933853	0.670899	1.89373	1.2331	0.898232	0.92634	0.433197	0.525993	0.296979	1.09091	1.63222	0.847252	1.15874	2.94118	2.84576	2.31513	2.53827	3.23529	0.926471	0.368471	1.65157	0.988049	0.970588	2.58824	1.69715	1	1.05042	2.70588	1.15106	1.32402	1.5098	1.34454	0	1.2242	0.852941	1.12132	0
7118	0	0	0	0	0	0.333333	0	0.535316	0.204124	0	0	0	0.40969	0.829475	0.245283	0.375451	1.49306	2.49792	1.70543	0.14307	0.776715	0.581818	0	0.720165	0.335294	0	0	0	0	0	0	0	0	2.54222	1.8	0	0.295914	6.02286	4	0	0	0.486667	1.16667	0.457143	0.5	0.59461	1.4	0	0.236095
7162	0	0	0	0.0645161	0	1.47849	2.73914	1.23756	1.71201	1.86598	2.14516	1.571	0.75991	1.4382	1.10773	1.27169	0.985157	1.13861	1.10028	1.17687	0.0125277	0.727273	0	1.11509	1.32495	1.82796	1.66462	2.00461	1.70627	2.41935	2.03226	2.62684	1.2076	1.17153	1.09677	1.29032	1.14547	0.971429	1.01382	2.96774	0.981904	1.4914	1.27957	0.958525	0	1.34267	0.83871	0.491935	0
7427	0	0	0	0	0	1.02713	0.705261	0	0	0	0	1.15955	1.04805	0.988619	1.11233	1.29516	1.08902	1.28811	0.775194	1.08134	1.22829	0.727273	0	1.05512	0.935705	0.387597	0.750046	1.15615	0.841647	0.465116	0.488372	1.01972	0	0.929051	1.48837	0.186047	1.10107	0.948837	1.59468	0.372093	1.41577	1.0469	1.46512	1.27575	0	1.03711	0.627907	0	1.64717
7629	1	0	0	0	0	2.16667	0	1.96283	0	0	0	0.231909	2.2533	0.829475	0.367925	1.2515	0.814397	0.977449	0.155039	0.71535	0	0.872727	0	0.864198	1.50882	0	1.29008	0.828571	0.556782	1.5	0	0	0	0.907937	1.2	0	0.887741	0.388571	0.857143	0	0.289895	0.486667	0.933333	1.37143	0	2.37844	0.8	0	0
8001	0	1.95893	1.44371	1.00662	0	1.51766	0.441839	1.25262	1.50051	0	0	0.483784	1.06492	1.67543	1.59596	0.488998	1.44722	0.762396	0.8522	0	0	0.789886	0	0.910937	1.18796	1.56733	0.854357	1.34437	1.17993	2.38411	3.40728	0.788187	1.11563	0.697488	0.721854	3.39073	2.03808	0.0578997	1.07852	2.59603	1.42068	0.644592	0.463576	1.29801	0	2.26424	1.01325	4.5447	0
8127	0	1.30006	0	0	0	1.75084	1.47036	1.33378	1.6701	0	0.0353535	1.31181	1.12768	0.953058	1.10873	1.09981	1.19966	0.987322	1.20586	1.13444	1.29845	1.2562	0	0.902024	1.38859	1.41414	0	2.21789	1.34977	2.52525	1.37879	0.822547	0.252092	1.03633	1.0101	1.77778	1.28528	1.14805	1.28427	2.34343	0.966318	1.14293	1.46128	1.44877	0.10101	1.20123	0.929293	1.92551	0.023848
8194	0	1.129	1	2	0.437794	0.625	0.758156	0.780669	1.02062	0	0	0.434829	1.53634	0.777633	0.613208	0.860409	0.424165	1.28969	1.16279	0.983607	1.21362	0.545455	0	1.17027	0.628676	0	0	1.03571	0	0.3125	0	0	0	1.70238	1.375	0	0.184946	0.242857	1.42857	0	0.181185	1.21667	0.583333	0.785714	0	0.371631	1.125	0	0
8240	1.62162	0	1.2973	0.756757	1.04124	0.653153	1.47533	0	0.993034	0	0	1.00285	1.16264	1.12091	1.7899	1.13312	0.770375	1.10073	1.08946	1.3727	0.829196	0	0	0.856412	0.9062	0.810811	0.69734	0.895753	1.05337	1.41892	0.851351	1.01579	1.1804	1.15332	0.972973	0.864865	1.23964	0	0.0772201	1.08108	1.99793	0.46036	1.00901	0.725869	1.95946	0.803527	1.10811	1.23649	1.65905
8333	0	0.465936	0	0	0	0.648148	0.577642	0.86387	0.210604	0	0	0.441732	0.942938	1.08622	0.204403	0.854201	1.33578	1.37912	0.972068	0.681286	0.82603	0.727273	0.880881	0.983082	0.558824	0.0529101	0	0.526077	0.220945	0.0396825	0	0.0994287	0	1.36911	1.63492	0.126984	0.845468	2.49796	1.88209	0	0	1.35185	1.51852	0.952381	0	0.471913	0.952381	0	0
8442	0	1.29029	0.285714	0.857143	0	3.21429	0.866464	0.637281	0.729013	0	0	0	0.292636	0.888723	0.700809	0.268179	2.32685	0.620602	1.21816	0	0	0	0	0.411523	0.239496	0	0	0	0.795402	0.357143	0	0	0	1.81587	1	3.42857	4.01597	0.138776	7.95918	4.57143	2.07068	0	0	0.163265	0	5.09666	3	2.17857	0
8510	0	0.132823	1.05882	1.05882	0.824084	0.441176	0.356779	0.052482	0.120073	0.486095	1.64706	0.47746	0.481989	1.21982	0.0721421	0.625752	1.63678	1.24577	1.00319	0.462874	0.868093	0.684492	0	0.635439	0.542388	0.196078	0	0	0.327519	0.588235	0	0	0	1.44202	1.82353	0.470588	0.435167	3.77143	2.94118	0	0.25579	0.429412	0.686275	0.537815	0	0.349771	1.11765	0	1.73599
8579	0.178571	0	2.07143	1.5	0.792199	0.565476	0.649848	0.732873	0	0	0	0.372711	0.512113	1.03684	0.81031	0.960976	1.18766	0.91151	1.21816	0.791995	1.0125	0.649351	0	1.36317	0.449055	0	0.230371	0	0.198851	0.0892857	0	0	0	1.13492	1.53571	0	1.42673	0.0346939	0.0510204	0.142857	0.414136	0	0	0.469388	0	0.318541	1.53571	0	0.505918
8596	0	0	0	0	0	0.166667	0	0.356877	0.204124	0	0	0	0.819381	0.207369	0	0.876053	1.35733	3.69258	1.55039	0.14307	0.543701	0.145455	0	0.432099	0.502941	0	0	0	0	0	0	0	0	3.08698	3.2	0	0.295914	2.33143	2	0	0	1.46	0.933333	0.457143	0	0	1	0	0
8602	0	0.734398	0	0	0	0.618932	1.41326	1.06543	0.802622	1.01624	1.10437	1.06948	1.02423	0.981478	0.821579	0.984193	0.83021	0.951615	0.839166	1.08692	1.17638	0.843778	0	0.933417	0.968447	0.0485437	0	0.643551	0.513536	0.0485437	0.101942	0.425709	0	0.982863	0.966019	0	1.00553	1.13648	0.957004	0.0194175	0.633267	1.37613	1.52913	1.30929	1.80825	0.620588	0.980583	0	0
8722	0	0	1.15556	2.17778	0.415094	0.111111	0.269566	1.07063	0	0	0	0.283444	1.25183	0.599065	0	0.848242	1.297	1.21879	1.48148	0.270243	1.13918	0.517172	0	1.56836	0.14902	0	0	0	0	0	0	0	0	1.67464	1.84444	0	0.526069	0.194286	1.26984	0.0888889	0.0966318	0.351481	0.933333	0.203175	0.111111	0.132136	1.68889	0	0
8738	0	0	0	0	0	0.0882353	0.214067	0.49333	0.0120073	0	0	0.0818503	0.277144	0.451332	0.0504994	0.647837	1.96413	4.6892	2.44414	0.117822	0.388358	0.316578	1.95866	1.27935	0.0986159	0	0	0.0487395	0	0.0294118	0	0	0	3.50357	3.38824	0	0.2611	0.32	7.22689	0	0.0852634	0.758627	1.41373	0.302521	0.0294118	0.0349771	1.23529	0	0
8755	0	0.537619	0.47619	0	0	1.54762	1.15528	1.18959	0.777614	0	0	1.10433	0.926681	0.83935	1.63522	1.13231	0.840251	1.11191	0.885936	1.46476	1.16507	1.07359	0	0.925926	1.55672	0.634921	0	0.591837	1.85594	1.78571	0	2.98286	0	1.08088	1.14286	0.380952	1.40911	1.38776	1.29252	1.33333	0.345114	1.56429	1.66667	1.41497	0	0.424722	1.47619	0.363095	0
8844	1.25	0	1	1.75	1.31338	1.45833	0	1.33829	2.42397	0	0	1.30449	1.02423	0.777633	1.07311	1.2515	1.018	0.678784	1.74419	0.983607	0.582536	0.727273	0	1.44033	1.15257	2.5	0.806299	1.55357	0.347989	1.5625	2.625	2.349	1.55982	0.680952	1	1	0.554838	0	0.357143	1	0.905923	0.304167	0.583333	0.5	0	0.743263	0.75	6.67188	0
8857	0	0.958876	0	0	0	0.422374	0.830856	0.953302	0.657111	0.849001	1.4863	1.0007	1.10841	0.951624	0.663608	0.771475	0.706554	0.840576	0.743337	0.783945	1.00015	0.657534	0	0.897739	0.895649	0.228311	0	0.851272	0.343222	0.0342466	0.431507	0.51485	0	0.970124	1.13699	0.109589	0.608042	0.638748	0.763209	0	0.536108	1	1.00685	1.44031	1.91781	0.529447	0.39726	0	0
8876	1.44231	1.86719	0.807692	0.615385	1.86343	1.58654	1.39967	0.531884	0.529937	0	0	1.29334	1.1818	1.7746	1.60377	0.998797	0.95274	1.3158	0.894454	1.18308	0.627347	0.699301	0	1.14949	1.38631	0.512821	1.24046	1.11538	1.28488	0.625	0.403846	2.16831	0	0.907937	0.942308	0.769231	1.62183	0	0.0549451	0.153846	0.473868	0.631731	0.650641	0.78022	0	1.25783	0.903846	0	0.817252
8887	3.28947	0	0	0	0	0.745614	2.55379	1.36177	1.50407	2.28337	3.86842	1.068	0.8086	1.66441	1.22642	0.790424	0.85726	0.614478	1.40759	1.11068	2.12575	1.30144	0	1.00444	1.89706	1.66667	1.69747	0.87218	1.09891	2.43421	4.69737	4.12106	2.62706	0.62122	1.10526	0.210526	2.33616	0	0.714286	1.57895	3.31854	1.02456	1.10526	1.00752	1.51316	1.79948	0.973684	0	0
8911	0	1.29029	2	4	2.50168	0.714286	2.59939	0.254912	0.874816	0.983763	1	1.65649	0.73159	0.740603	0.78841	1.3409	1.26038	1.62908	0.775194	1.02193	0	1.03896	0	2.05761	0.957983	0	0.921485	0.591837	0.397701	0.357143	1.5	0	0	1.03764	0.714286	0	1.05683	2.22041	0.408163	0	0	0	0	0	1.78571	0	2.28571	0	0
8929	0	0	0	0	0	1.51361	1.11402	0.928609	1.20808	1.1243	1.07143	1.27787	1.23325	0.740603	0.963612	0.932243	1.10802	1.37419	0.696092	0.992731	0.507243	0.71243	0	1.02881	0.804022	1.42857	0.526563	1.52187	1.47718	1.47959	0.857143	1.0227	0.381996	0.796761	1.18367	0.816327	0.905858	1.60583	0.932945	1.14286	1.21283	1.11735	1.59524	1.76093	0	0.910118	0.489796	1.40051	0
8931	0	0.731464	0	0	0	0.786385	0.683408	0.51521	0.675621	0	0	0.636933	1.02423	0.803189	0.267739	0.863714	1.06101	1.21607	0.917131	0.654898	0.798594	0.901408	1.56325	0.669449	0.708368	0.0469484	0	0.291751	0.23526	0.0704225	0.147887	0.264677	0	1.02303	1.01408	0	0.708526	1.9839	1.77062	0.28169	0.449134	1.07958	1.19953	1.06237	0	0.502487	1.05634	0.214789	0
8940	0	0	0	0	0	1.29841	2.28169	1.33574	1.37054	0	0	1.48753	1.192	1.24125	1.43841	0.59953	0.816982	0.791268	0.94869	1.21678	1.32042	1.0916	0	0.805213	1.24697	2.06349	2.45729	1.44408	1.52452	2.51905	2.23	3.78227	1.53308	0.907937	0.94	1.62286	1.22029	0.0518095	0.779592	1.92381	2.08035	1.241	1.35333	1.7132	0	0.69088	1.00476	4.29179	0
8946	0.0257069	0.818452	1.17995	1.12853	0	0.746572	1.18498	1.12614	0.165293	0.323959	0.00449871	0.453087	1.05714	1.13546	0.3602	1.00539	0.975252	0.82152	1.02529	0.819251	0	0.947885	0	0.673882	0.583963	0	0.00829099	0.1704	0.0572526	0.00321337	0	0.00805143	0.00801962	1.12734	1.1054	0	0.88622	0.113625	1.28535	0.00514139	0	0.730313	0.800771	1.13625	0	0.198713	1.13368	0	0
8976	2.58621	1.40152	1.10345	0.965517	1.12719	1.32184	0.836586	1.16908	1.72449	0	0	1.87926	0.3885	1.57314	1.54359	0.884684	0.95949	1.01115	0.882117	1.60337	1.05794	0.902821	1.91364	1.01816	0.982759	2.75862	1.77942	2	2.20793	4.65517	2.17241	2.808	1.29088	1.06448	1	1.37931	1.63263	1.3399	0.985222	1.7931	0.74973	0.755172	0.764368	0.807882	0	1.53779	0.793103	2.36638	0.040706
8983	0	0	1.33333	1.55556	0.259434	0.37037	0.336958	0.793061	0.170103	0	0	0.708611	1.25183	0.806434	0.306604	0.973392	1.0557	1.44807	1.76572	0.874317	0.970894	0.606061	0	0.520119	0.279412	0	0	0	0	0	0	0.348001	0	1.76543	1.88889	0	0.49319	1.40317	1.34921	0	0.483159	0.473148	0.972222	0.952381	0.138889	0.330339	1	0	0
8994	0	0	0.222222	0.888889	0.389151	0.185185	0	0.991326	0	0	0	0	0.455212	0.691229	0	0.556224	0.904885	1.50841	1.29199	0.397417	0.776715	0.0808081	0	1.04024	0.279412	0	0	0	0	0	0	0	0	2.2194	0.666667	0	0	3.13016	0.952381	0	0	1.21667	0.777778	0.190476	0	0	0.555556	0	0
9422	0	0	0	0	0	1.27778	0.40435	1.78439	1.22474	1.46909	3.26667	0.618424	1.09251	0.552983	1.18553	1.04292	0.63342	0.615431	1.44703	0.90611	1.06151	1.6	0	1.10425	1.39706	0.444444	1.29008	0.552381	0.556782	1.66667	0.7	1.2528	0	0.907937	0.8	1.06667	0.295914	0.518095	0.857143	0.533333	1.54611	0.892222	1.24444	1.18095	0	0.991017	1	2.54167	0
9449	6.25	0.028225	0	0	0	1.89583	1.06142	1.79554	2.13054	0	0	1.55089	1.45952	2.21625	1.57134	0.547533	1.17918	0.692359	1.43411	0.804769	0.00970894	1.46364	0	0.792181	1.57169	2.66667	1.37071	0.621429	1.84434	2.1875	7.6125	2.1924	4.52347	0.56746	1.175	2.8	2.08989	0.0485714	1.10714	1	3.49686	1.76417	0.9625	0.55	0	2.60142	1.1625	8.10156	0.0147559
9483	0	0	0	0	0	0.151515	0	0.648868	0.0927835	0	0	0.421653	0.279334	0.942585	0	0.739525	0.925451	3.45563	1.69133	0.260127	0.635494	0.46281	0	1.30939	0.22861	0	0	0	0	0	0	0	0	3.05397	2.18182	0	0.403519	5.82857	5.71429	0	0	1.54848	1.48485	0.415584	0	0.270277	1.45455	0	0
9513	0	0	1.10891	0.891089	1.51422	0	0.30026	1.19254	1.90987	0	0	1.51545	0.730141	1.58093	1.96105	1.09662	0.907125	0.994653	0.859621	1.14031	0.549853	1.14491	0.54946	1.14799	1.51048	1.68317	0.766383	2.21499	1.62624	2.17822	1.0396	1.2404	1.4826	0.800063	0.742574	0.871287	1.02544	0.942574	0.834512	1.18812	2.12399	0.734818	0.566007	0.854314	2.15347	1.00083	0.70297	2.94431	0
9551	0	0	1	1.75	2.62677	1.66667	2.27447	0.557621	0.893041	0	0	0.869659	1.92042	2.20329	0.766509	1.01685	1.44216	1.08605	0.387597	1.96721	1.16507	0.909091	0	1.35031	1.36213	0	0.806299	2.07143	1.04397	2.1875	0	2.349	0	0.56746	1.5	3	1.10968	1.45714	0.714286	2	1.99303	0.9125	0.729167	0.5	0.3125	1.11489	0.875	0	0
9554	0	0.115795	0	0	0	0.0854701	0.311038	0.434658	0.0785091	0.0706291	0	0.0594639	0.341409	1.03684	0.0157233	0.930606	1.39213	1.89363	1.61002	0.183423	0.597473	0.951049	0	1.16334	0.193439	0	0	0.106227	0	0	0	0	0	1.83915	1.17949	0	0.227626	2.31648	1.97802	0	0.111498	0.967094	1.28632	0.600733	0.384615	0	1	0	0
9555	0	3.71906	0	0	0	1.78922	3.56779	1.12836	1.44087	0	0.102941	2.08036	1.32547	1.76873	0.955882	1.30672	0.818389	0.92634	1.07159	1.1151	1.30214	1.00535	0	1.0167	1.35597	1.07843	0.948587	3.04622	1.14632	1.32353	1.85294	1.10541	0.734031	0.988049	0.941176	0	1.13143	0	0.882353	0.235294	0	1.32402	1.37255	1.78151	0	1.2242	0.941176	0.224265	0
9557	0.243902	0	0.97561	1.21951	1.65152	0.97561	1.03553	0	0	0	0	1.18783	0.774415	0.935688	0.0747814	1.23624	1.24146	0.953608	0.983173	0.959616	1.21243	1.01109	0	1.0539	1.41069	1.62602	3.14653	1.31359	1.4938	2.7439	1.02439	1.06947	3.50008	0.55362	0.682927	1.56098	1.26305	0.0710801	0.801394	3.12195	1.76766	0.623171	0.48374	0.66899	2.0122	1.16022	0.97561	5.02134	1.55477
9592	2.77778	0	0	0	0	0.648148	4.71741	0.793061	0.56701	0	1.16667	0.128838	0.493146	0.422418	0.522362	0.092704	1.53328	0.905045	1.40683	0.264945	0.186987	0.13468	0	0.240055	0.589869	0.864198	0.477807	0.920635	0.309323	1.11111	0	0.232	0.462168	1.68136	0.592593	1.18519	3.83592	0.0719577	3.49206	1.77778	1.77158	1.30679	1.64198	0.698413	3.05556	2.86294	2.81481	0	0
9643	0	4.13966	0	0	0	1.57986	0.252719	1.57993	1.08441	0	0	0.362358	1.00289	2.07369	1.27752	0.234657	1.66838	0.791914	1.01744	0.163934	0.00809078	0.742424	0	1.17027	0.838235	0.833333	0.940682	0.172619	1.04397	1.5625	1.96875	1.566	0.909893	0.775529	0.75	3	2.09606	0.0607143	1.75595	0.833333	0	1.77431	1.33681	0.595238	0	3.77825	1.5	1.7474	0
9688	3.06298	0	0	0	0	0.795165	2.33813	1.30764	1.74713	1.85563	0.00667939	0.75459	1.11609	1.75116	1.85718	0.623364	0.981731	0.578262	1.09918	1.0976	1.51341	1.16169	0.211815	0.5896	1.12778	1.51399	1.05865	1.62077	1.42383	3.83588	4.42844	2.41475	1.67889	0.913135	0.795802	2.30534	1.76758	0.0166848	0.981461	2.0229	2.07463	1.46279	1.21342	1.42094	2.48092	1.24255	1.10115	2.13907	0
9693	0.0630252	1.08156	0	0	0	1.2395	1.12131	0.730999	0.0128649	0	0	0.71619	1.02853	1.25031	1.30113	0.96492	1.06362	1.01304	0.882679	1.10609	1.00353	1.0084	0.932697	1.12564	0.855845	0.658263	0.86728	0.852941	0.655037	0.72479	0.529412	0.447429	0.235939	0.988049	0.869748	0.504202	0.938718	1.24898	1.04442	0.352941	0.51767	1.25245	1.27451	1.22449	0	0.961869	0.768908	0.416492	0.491038
9700	0.0244499	0	1.10269	0.919315	1.19885	1.3315	0.867523	0	0.844693	0	0.00855746	0.498973	1.01546	1.29415	0.65069	0.751973	1.14576	1.08937	0.983681	0.924358	0.730663	0.773505	0	1.02302	0.809543	0.183374	0.315423	0.810339	0.568353	0.440098	0.372249	0.199101	0.0228824	1.13881	0.864303	0.312958	1.17208	1.51296	1.36919	0.552567	1.17305	0.658904	0.614711	0.632903	0.0275061	1.01767	1.00611	0.00932152	1.36231
9705	0	0	0.304348	0.826087	0.964417	1.06884	0	0.0193955	0	0	0	1.03351	1.06876	0.698743	1.53302	1.06106	0.929475	0.743711	1.17964	0.948617	1.05532	1.05929	0	0.876722	0.965793	0.724638	0.841355	0.630435	0.726237	0.434783	0.913043	0.680871	0	1.10531	1.1087	0.347826	0.868442	1.0559	0.838509	0.26087	1.03984	0.476087	0.887681	0.596273	0	1.09874	0.782609	0.165761	1.51409
9708	0	0.856882	0	0	0	1.03419	0.870907	1.16214	0.722284	0.00706291	0	0.862226	0.92443	0.792255	0.996855	0.933815	1.03714	0.996942	0.834824	0.491574	0	1.07786	0.569185	0.952833	0.881222	0.307692	0.6285	0.74359	0.542505	0.423077	0.430769	0.321231	0.0319962	1.05228	0.923077	0.246154	1.00914	0.00498168	1.04029	0.430769	0.505459	1.31026	1.3641	1.21319	0.025641	0.670842	0.851282	0.547436	0
9712	0	0	0	0	0	1.44809	0.845157	0	0	0	0	1.04549	0.889901	0.960355	1.3571	0.912983	0.878925	0.823443	1.02936	1.21375	0.923145	1.05514	0.454881	0.808709	0.955039	0.628415	1.00457	0.848946	1.18658	0.635246	0.77459	0.718821	0.306849	0.878168	0.97541	0.393443	0.982337	1.31382	0.995316	0.557377	1.22374	1.17678	1.57787	1.25995	0	1.16972	1.02459	0.3125	1.36432
9715	0.833333	0	1	0.666667	0	0.138889	0	0	0	0	0	0	0.512113	0.691229	0.408805	0.938628	2.48843	3.25816	1.93798	0.119225	0.582536	0.121212	0	0.960219	0.279412	0.555556	0	0.690476	0	0.416667	0	0	0	1.9672	2.16667	0	1.47957	0	0	0.666667	0.24158	0.202778	0.972222	0.47619	2.08333	0	1.66667	0	0.786983
9799	0	0	0	0	0	0.576923	0.933115	0	0	0	0	1.15955	1.57573	1.27612	0.707547	1.2515	0.730869	1.25314	1.49076	0.825404	1.37419	1.06294	4.26888	1.10795	0.838235	0	0	0.318681	0.856587	0.384615	0.807692	0	0.479944	1.74603	0.538462	0	1.36576	0.971429	1.31868	1.23077	0.557491	0.842308	0.897436	1.53846	0	1.60087	1	1.17308	1.36209
9802	1.30435	0	0.985507	1.33333	0	1.00242	1.05483	1.31889	0.917078	0	0	1.31079	1.3211	1.15706	0.942029	1.14268	0.816364	0.865695	0.842602	0.901963	0.00562837	0.927536	0	1.10634	1.09335	0.724638	1.49574	1.0207	1.25074	1.01449	0.76087	0.99861	0.0904241	1.05268	0.84058	0	1.07215	0	0.269151	0	1.74357	0.652415	0.507246	1.24224	0	1.24954	0.608696	0	0
9804	0.25	0.7903	0	0	0	0.916667	0.909787	1.11524	0.663402	0	0	1.10157	1.38271	0.570264	1.16509	1.12635	1.018	1.16751	0.736434	1.10879	1.16507	1.12727	0	0.828189	1.04779	0	0.32252	1.24286	0.556782	0	0	0	0	1.22571	1	0	0.517849	0	0.642857	0	0.724739	1.03417	1.86667	1.08571	0	0.743263	1	0	0
9821	0	3.65417	0	0	0	1.76209	0.601895	1.37575	1.25435	0	0	0.495683	1.42297	1.94705	1.17961	0.0907579	1.75106	0.953406	1.01781	0.207506	1.05242	0.854962	0	1.23143	0.908621	1.27226	0.492396	0.379498	0.850048	1.35496	2.56489	1.53014	0.190512	0.693081	0.938931	2.07634	2.19112	0.0593239	1.41767	2.65649	0	1.76463	0.952926	0.636859	0	2.88227	1.33588	1.9208	0
9847	0.833333	1.03492	0	0	0	1.07639	0.758156	1.00372	1.27577	0	0	1.30449	0.938874	0.993642	0.970912	1.17329	0.961441	0.99555	0.775194	0.983607	1.11653	1.0303	0	1.17027	0.908088	0.277778	1.07507	2.07143	0.695977	0.520833	1.75	1.305	0.259969	1.21058	0.958333	0	1.35627	0	1.25	0	0.966318	1.97708	1.26389	1.42857	0	0.86714	0.916667	0	0
9852	0	0	1.09766	1.11932	0	0.743731	0.765926	0.625277	0.238822	0	0	0.532346	0.974906	1.23415	0.508378	1.04651	1.05704	1.28894	1.2693	0.852997	0.999846	0.960883	0	1.06152	0.568982	0.018694	0.0586286	0.0905324	0.164741	0.0323922	0.0934055	1.81706	0.00120659	1.38482	1.23129	0.0680719	0.714748	1.69451	1.52084	0.0301682	0.624528	0.604922	0.663766	1.08871	0.013537	0.419136	1.00425	0.010322	0.499265
9856	0	0	0.605263	0.973684	0.199696	0.208333	0.0798059	0.129133	0	0	0	0.152572	0.700786	0.572993	0.0726167	0.691621	1.24124	1.99348	1.45859	0.310613	0.710286	0.842105	0	1.32662	0.198529	0	0	0.0545113	0	0	0	0	0	1.95923	1.86842	0	0.369892	3.48947	2.78195	0	0.171649	0.416228	0.767544	0.233083	0	0.117357	0.934211	0	0.357249
9861	4	2.9354	1.4	1.4	1.75118	1.41667	4.8522	1.51673	1.63299	0	0	1.15955	1.33149	0.622106	1.83962	0.876053	0.882263	0.868843	1.16279	1.78838	0.466029	0.872727	0	1.2963	1.34118	3.66667	1.93512	1.65714	2.78391	2.75	2.1	1.8792	6.86319	0.907937	0.8	1.6	0.739784	0	0.714286	0	0	0.486667	0.7	0.514286	0	0	1.1	2.2875	0
9867	0	0.417445	0	0	0	0.371148	1.42712	0.832214	0.548904	0.578684	0	0.272834	0.654128	1.25467	0.535912	0.462741	1.32311	1.94851	1.39405	0.811532	0.607013	0.488923	0	0.744372	0.605783	0.448179	0	0.765906	0.608249	0.504202	0.264706	0.210555	0	1.77009	1.54622	1.0084	1.14387	5.60816	3.9976	0.806723	0.414136	1.07353	1.16667	0.883553	1.82773	0.82446	1.29412	0	0
9890	0	0	0	0	0	0.718391	0	1.69209	0	0	0	1.31948	1.13018	0.357532	1.39558	1.16519	0.912686	1.14223	0.882117	1.2087	1.36595	0.978056	0	1.2665	1.35852	2.29885	1.55699	1	1.53595	1.98276	2.17241	0.864002	1.50603	0.688779	0.689655	2.48276	0.612235	0.736946	0.788177	1.37931	1.64941	0.671264	1.36782	1.37931	0	1.53779	0.413793	0.788793	0.040706
9909	2.27273	0	1.45455	0.727273	1.69811	1.21212	0	0	0	0	0	1.05413	1.11734	0.65981	1.28216	1.2515	1.04884	1.48098	0.916138	0.910446	1.02385	0	0	0.589226	1.82888	1.21212	1.1728	0.753247	1.5185	4.09091	0.954545	2.84728	3.40324	1.40317	1.81818	1.45455	0.807037	0	0.12987	0.363636	1.44948	1.32727	0.742424	0.571429	0	1.89194	0.545455	0	1.82437
9932	2.5	2.258	0	0	0	1.97917	0	1.22677	2.16881	0	0	1.44943	0.640141	0.648027	0.919811	0.938628	0.339332	1.62908	0.484496	0.983607	1.55343	1.81818	0	0.720165	1.15257	1.25	0.806299	0.517857	0.695977	1.5625	1.3125	0.783001	3.11963	1.02143	1	0	0.554838	0	0.892857	0	0.362369	1.06458	1.16667	1.78571	0	1.11489	1.5	0.953125	0.147559
9934	1	0	0.4	0.6	1.16745	0.416667	0.606525	0	0.306186	0	0.7	1.62336	1.43392	0.622106	1.22642	0.938628	0.882263	1.35757	1.16279	1.00149	0.543701	1.09091	0	1.00823	1.17353	1.33333	1.93512	0.828571	1.11356	2.25	0	0.626401	2.49571	0.272381	0.9	1.6	0.739784	0	0.142857	1.6	1.01463	0.486667	0.466667	0.685714	3.5	2.37844	1.2	1.525	2.2429
9968	1.81818	2.87382	0	0	0	0.833333	2.20554	0.973302	1.57732	0	0	1.68661	1.67601	0.0942585	1.33791	0.739525	0.678664	0.839224	0.563777	0.910446	0.388358	1.05785	0	0.851104	1.44786	1.51515	2.3456	0.753247	2.27774	2.04545	0.954545	0	2.26882	0.907937	0.545455	1.45455	0.941544	1.05974	1.42857	0.363636	0	0.442424	1.16667	1.4026	0	0.540555	1.27273	0.693182	0
9977	0	0.821091	1.09091	1.45455	0	1.59091	0	1.21663	1.57732	0	0	1.47578	1.21045	0.848327	1.28216	0.853298	0.802057	1.28352	0.775194	0.585287	0	1.12397	0	1.57127	1.14305	2.12121	3.5184	0.753247	2.27774	1.36364	0	1.13891	1.13441	1.32063	0.909091	0.727273	0.672531	0	0.25974	0.727273	0.790624	0.442424	0.954545	2.07792	0	1.89194	1.27273	3.46591	0
9984	0	0	0.4	0	2.3349	2.5	1.21305	1.96283	1.42887	0	0	1.15955	0.819381	0.414738	1.34906	0.375451	0.407198	1.52048	0.775194	1.28763	0	1.01818	0	1.2963	0.502941	0	1.29008	1.65714	1.67034	1	0	2.5056	2.49571	0.907937	2	4.8	0.591827	0.777143	0.571429	1.6	1.44948	1.21667	1.4	0.571429	0	0.59461	0.8	0	0
9988	1.25	1.41125	0.75	2	0.875589	1.45833	0	1.89591	2.29639	0	0	0.724716	0.76817	0.777633	2.14623	1.2515	0.763497	1.08605	1.06589	1.34128	1.69906	1.18182	0	1.35031	1.67647	2.91667	0.806299	1.03571	2.08793	1.25	3.9375	1.566	1.55982	0.907937	0.375	0	0.92473	0	0.714286	0	1.81185	0.45625	0.145833	0.714286	0	1.11489	1.375	0	0
10021	0	0	2	0.285714	0	2.38095	0	0.764737	0	0	0	0.828247	0.877908	1.18496	1.92722	1.51968	0.581712	0.853328	0.885936	1.63509	1.33151	0.727273	0	1.02881	1.43697	0.952381	1.84297	0.591837	0.795402	3.57143	0	4.47429	1.78265	0.648526	1.28571	2.28571	0.422734	0.832653	1.42857	1.71429	2.48482	1.21667	1.16667	1.46939	0	1.27416	1.14286	5.44643	0.674557
10031	0.5	0.4516	0.4	0.8	0.700471	1.16667	1.21305	1.60595	1.42887	0	0	1.39145	1.53634	1.03684	1.10377	1.12635	1.35733	1.14036	1.00775	1.64531	1.94179	1.16364	0	1.2963	1.425	1.66667	2.58016	2.07143	1.94874	3.25	2.1	0.626401	2.49571	0.726349	1.3	1.6	1.0357	0.194286	0.428571	3.2	1.01463	0.486667	0.7	1.08571	0	1.78383	0.9	0.7625	0
10048	3.66667	0	0	0	0	1.38889	1.6174	2.37918	0	0	0	1.77797	1.16079	1.03684	1.4717	0.876053	1.04062	1.12226	0.516796	1.47839	1.34631	0.484848	0	1.24829	0.95	1.55556	1.29008	1.65714	0.185594	2.5	2.8	0.417601	2.07976	0.423704	0.733333	0	1.08502	0.0647619	0.952381	0	0.966318	1.62222	0.777778	1.25714	0	0.792814	1.4	1.525	0
10057	4.09091	0	0.909091	0.909091	2.12264	0.378788	0	0.567759	2.04124	0	0	1.89744	1.58289	0.377034	0.836192	1.08084	1.11054	0.839224	0.211416	1.30064	0.74141	0.198347	0	0.720165	0.838235	2.12121	5.27759	0.376623	2.78391	1.59091	0.954545	0.569456	2.26882	0.907937	1.36364	1.45455	0.941544	0	0.38961	1.45455	2.37187	0.55303	0.318182	0.883117	2.72727	0.540555	1.18182	0.693182	1.71705
10090	0	0	0	0	0	1.33333	1.21305	1.09612	1.13726	0.0393505	0.1	1.49084	1.08275	0.681355	1.48922	1.19787	0.814397	0.977449	0.841639	1.38982	1.44247	0.893506	0	0.843621	0.957983	1.71429	2.21156	1.18367	1.98851	2	2.4	0.894859	1.96091	0.933878	0.971429	0.914286	0.972288	0.0555102	0.693878	1.71429	1.8222	1.07762	1.3	1.48571	0	1.44405	1.05714	1.74286	0.0337278
10103	0	1.61286	0	0	0	0.833333	0	0.509825	0.583211	0	0	0.993896	0.585272	1.03684	0	0.357573	0.678664	1.31878	0.775194	0.306579	0.776715	0.623377	0	0.925926	0.598739	0.47619	0	1.77551	1.5908	0.357143	1.5	0	0	1.68617	1	2.28571	0.845468	0	2.2449	0.571429	0.621205	1.7381	1.33333	1.22449	0	0.849443	0.857143	0	0
10122	0.357143	0	0.571429	0.571429	0.667115	0.535714	0	0.701009	0.583211	0	0	0.579773	0.438954	0.444362	0.744609	1.20681	0.96952	0.698178	0.775194	0.510964	0.721236	0.831169	0	0.617284	1.01786	0	0	0.295918	0.198851	0	0	0	0	1.16735	1.35714	0	0.634101	0	1.42857	0	0.931807	0.782143	0.666667	0.612245	0	1.27416	0.642857	0	0
10127	0	0	0	0	0	0.91954	0.418293	0	0	0	0	0.999608	0.847635	0.607805	0.782368	0.819951	0.936088	1.01115	0.935579	1.2087	1.04455	0.9279	0	1.14233	0.982759	0.45977	0	1.14286	0.575981	0.603448	0.724138	0.864002	0	1.09579	0.931034	0.275862	0.867333	1.13892	0.935961	0.137931	1.0996	1.0908	1.28736	1.08374	0	0.512595	1	0	1.42471
10134	0	0.9032	0	0	0	1.66667	2.4261	1.24907	0.816495	0	0	1.15955	1.63876	1.03684	0.122642	0.500602	1.2216	1.41187	0.775194	1.00149	0.621372	0.727273	0	1.00823	0.670588	2	0	0.828571	0	0	2.1	1.2528	0	0.363175	1	1.6	0.295914	2.13714	1.42857	0	0	1.21667	0.7	1.37143	0	0.59461	1	0	0.47219
10138	0	1.129	0.666667	1.66667	0.972877	1.25	0	1.48699	1.87113	0	0	1.3528	0.853522	0.691229	2.14623	0.938628	0.678664	1.17656	0.258398	1.07303	0.906168	1.09091	0	0.960219	1.67647	2.22222	0	0.690476	0.927969	1.25	0	4.17601	3.11963	0.605291	0.833333	2.66667	0.739784	0.809524	0.952381	2	1.2079	0.811111	0.194444	0.47619	0	1.98203	0.666667	1.27083	0
10151	1.25	0	1	1	1.02152	1.875	0	0.780669	2.16881	0	0	0.869659	1.28028	1.42566	1.30307	1.2515	1.35733	1.01818	1.35659	1.07303	0	0.909091	0	0.540123	0.943015	3.33333	3.2252	1.55357	2.08793	3.125	2.625	2.349	1.55982	0.453968	0.375	1	0.92473	0.607143	1.25	1.5	2.17422	0.608333	0.729167	0.714286	0	1.48653	1.5	2.85938	0
10179	2.74194	2.62219	0	0	0	2.47312	1.76088	1.38146	2.53508	1.82155	4.96774	1.571	0.991187	1.17063	0.67255	0.968906	0.941373	0.840816	0.8002	1.68453	1.20266	1.3607	41.1741	1.13832	1.59535	3.22581	1.66462	1.73733	2.5145	2.58065	1.01613	2.62684	0.201267	0.995801	0.709677	2.06452	1.57502	0	0.691244	1.67742	1.07542	1.17742	1.2043	1.21659	0	2.30172	0.967742	4.91935	0
10194	0.714286	0.322571	0.285714	0.571429	0	0.833333	1.73293	1.27456	0.583211	0	0	0.662597	1.90213	1.92557	1.48922	1.43029	0.48476	0.620602	0.332226	1.32851	1.27603	0.727273	0	1.33745	0.957983	0.952381	1.84297	0	0.397701	0	1.5	0	0	1.42676	0.285714	0	1.2682	0	0.204082	0	0.621205	0.521429	0.5	1.38776	1.07143	0.424722	1.85714	0	0
10201	0	0.613587	0	0	0	0.76087	0.461486	0	0	0	0	0.857055	0.92403	0.980494	0.87982	1.02025	1.018	1.32215	1.07853	0.458757	0.303932	0.924901	0	1.00197	0.637788	0.0724638	0.140226	0.990683	0.484158	0.217391	0.11413	0.0680871	0.203454	1.204	1.13043	0.347826	0.70762	0	1.13354	0.0434783	0.42539	1.20344	1.45833	1.03727	0.0271739	0.614	1.06522	0.0828804	1.29596
10204	1.07143	0.161286	0.285714	0.285714	0.917284	0.714286	0.866464	1.33829	2.11414	0	0	0.911071	0.512113	0.148121	0.876011	0.983325	0.824092	0.892116	0.885936	1.78838	0.859935	0.623377	0	0.514403	1.13761	1.66667	2.30371	0.591837	0.994253	1.60714	0	1.78972	0.891324	0.972789	0.571429	0	1.37389	0.138776	0.816327	2.28571	0.828273	0.347619	0.916667	1.18367	0	1.48653	0.642857	0	0
10209	1.11111	0	0.333333	1.55556	1.81604	0.416667	0.673916	0	0	0	0	1.09513	1.25183	0	1.22642	1.2515	0.678664	0.693868	0.559862	1.39096	1.59658	0	0	0.92021	0.745098	0.37037	0.71671	0.230159	0.927969	0.972222	0	0.696001	0.693252	0.958377	1.11111	0.888889	0.328793	0	0.238095	0	0.402633	0.405556	0.518519	0.698413	1.38889	0.660678	1.22222	0	2.1642
10216	0.0566572	0.0255864	0.623229	0.645892	0.601916	0.524079	0.94501	1.20813	0.239975	0.00390161	0	0.545282	1.02423	1.2542	0.910257	0.794156	1.06702	1.15374	1.39008	1.0254	1.05176	1.1249	0	1.12003	0.619772	0	0	0.469446	0.165615	0.00708215	0.0594901	0	0	1.26031	1.34278	0	1.01013	0.0605423	0.720356	0	0.49274	0.934042	0.965061	0.987454	0.325779	0.252667	0.988669	0	0
10225	0	0	0	0	0	0.928571	1.55963	1.24907	2.24536	2.00688	4.1	1.12642	1.19981	1.21459	1.75202	1.05484	1.0083	0.868843	0.908084	1.30807	1.22055	0.768831	1.58559	0.864198	1.48487	1.71429	2.39586	1.30204	1.51126	4	0.9	1.78972	3.38703	0.778231	0.771429	1.82857	1.56412	0.943673	1.30612	3.54286	1.86361	1.35571	1.26667	1.42041	1.57143	1.10428	0.428571	3.05	0
10226	0	1.54495	0	0	0	1.84211	0.95767	0.704363	1.50407	0	0	0.549258	0.8086	1.36427	1.25869	0.889227	1.25017	1.02889	0.611995	1.8072	1.06287	0.61244	2.92082	0.947585	1.54412	1.92982	1.69747	1.74436	1.75826	2.10526	0	0.989054	1.31353	0.86015	0.736842	2.10526	1.24595	1.58496	0.977444	0.631579	0.45773	1.66491	1.65789	1.23308	0.263158	0.782382	0.736842	2.00658	0.621302
10234	0	0.125444	0.888889	0.333333	0.129717	0.0925926	0	0	0.056701	0	0	0.0644192	0.170704	0.576024	0	1.00816	2.1114	8.38675	3.8329	0.317933	0.668838	0.525253	6.16617	1.40032	0.0931373	0	0.358355	0	0	0	0	0	0	3.48042	4.66667	0	0.328793	0.647619	6.03175	0	0	0.405556	0.259259	0.0634921	0.277778	0	1.38889	0.423611	0.393491
10236	0	0.130628	0.859504	0.859504	0.849056	0.812672	1.20302	1.01017	0.674789	0	0	0.795391	0.744892	0.771206	0.293934	1.05499	1.12176	1.14888	1.0699	0.798118	1.02706	1.15402	0.45864	1.0118	0.658119	0.192837	0.479781	0.992916	0.73624	0.289256	0.173554	0.155306	0	1.17807	1.21488	0.330579	0.880405	1.20425	1.02715	0.46281	0.910416	0.442424	0.568871	0.760331	0	0.614267	0.85124	0.378099	0
10244	0	1.8064	0.8	0.8	1.40094	1	3.63915	1.07063	1.02062	0	0	0.231909	0.204845	0	0.735849	1.0012	0.407198	1.84629	1.24031	0.85842	0.466029	2.03636	0	0.576132	1.34118	2.66667	2.58016	4.14286	1.67034	1	0	2.5056	1.24785	0.907937	0.6	1.6	0.591827	0	1.71429	0.8	0.869686	0.73	0	0.571429	2	1.18922	1.4	0	0
10250	1.2	0	0	0	0	0.608333	0.970439	1.32937	1.04103	1.3635	2.17	1.32188	1.0652	1.13016	0.0306604	0.982431	0.977276	0.879704	0.930233	1.08733	0.400008	1.18545	1.10991	0.864198	0.963971	0.633333	1.29008	0.87	0.751655	0.675	0.945	0.876962	0.249571	1.01689	0.87	0	1.0209	0.00971429	0.685714	0.28	1.47847	1.25317	1.47	1.4	1.775	0.59461	1.04	0.07625	0
10254	0	0.752666	1.25926	1.48148	0.951257	0.740741	2.47103	0.958282	0	0	0	1.20249	1.28977	1.42086	0	1.01974	1.48301	0.905045	1.20586	1.08627	0.949319	0.727273	0	1.06691	0.962418	0.493827	1.19452	0.767196	0.721754	0.648148	0.388889	0.696001	0.231084	1.07607	0.888889	0	0.93158	0	0.582011	0	0.214737	0.766049	0.518519	0.740741	1.94444	1.10113	1	0	0.69954
10264	0.909091	0	0.181818	0	0	0.530303	2.20554	0.729976	0.649485	1.25206	1.59091	0.737892	0.838003	0.848327	1.28216	1.13773	0.863754	0.789857	1.40944	1.36567	0.458968	1.45455	0	1.63674	1.44786	0	0	1.50649	0.253083	0.227273	0	0.569456	0	1.32063	1.27273	0	1.21056	0	1.68831	0	1.18594	1.7697	1.16667	1.55844	1.81818	1.62166	0.636364	0	0
10265	0	0	1.13208	0.754717	0.815014	0.542453	0.228877	0	0	0	0	0.711042	0.666713	0.997718	0.659487	0.968145	1.11403	2.5051	1.8356	0.62087	0.754733	0.562607	0	1.20254	0.537736	1.06918	1.27791	1.13342	0.577792	1.03774	0.396226	0.472756	1.00064	2.04714	1.99057	0.603774	0.781659	0.366577	2.7628	0.679245	0.724739	0.505031	0.638365	0.307278	1.34434	0.532905	1.07547	1.65448	1.31411
10296	1.66667	0	1	2.33333	1.75118	0.694444	1.01087	0	1.70103	0	1.75	2.31909	0.682817	0.518422	1.83962	1.04292	0.113111	1.35757	0.645995	1.9076	0	0.606061	0	1.68038	1.11765	2.22222	0	1.38095	2.78391	2.91667	0	0	5.19939	0.907937	1	2.66667	1.47957	0	0.238095	2	0.966318	0.811111	0.777778	0.47619	1.66667	0.991017	1.66667	2.54167	2.75444
10298	0.972222	0.689944	0	0	0	1.55093	3.2011	0.768278	1.53093	0	0	0.998497	1.36563	1.67047	1.95886	1.12983	0.678664	0.497775	0.925926	1.13264	0	1.39394	0	1.18027	1.35049	0.555556	1.25424	1.26587	0.695977	0.277778	0.291667	0.696001	0	0.983598	0.75	0	1.15078	0	0.357143	0	0.845528	1.38565	0.875	1.4127	0.138889	1.6517	1.69444	0	0
10300	0.113636	1.28295	0.818182	0.909091	0	1.91288	0.275693	1.43968	1.85567	0	0	1.47578	1.00095	0.400599	1.58877	1.02396	0.956299	0.826882	0.792812	0.520255	0.0176526	1.27273	0	0.736532	1.18115	1.74242	1.7592	1.03571	1.13887	2.55682	0.477273	1.99309	0.992611	1.15556	0.818182	0.909091	0.97517	0	0.811688	2.09091	0.527083	0.276515	0.689394	1.23377	0	1.62166	1.09091	1.55966	0
10304	2	0	1.36667	1.06667	1.51769	1.38889	0.909787	0.996283	0.850515	0	0.0583333	1.43011	1.34856	1.10597	1.07311	0.969916	0.610798	0.895995	0.891473	1.12072	1.76703	0.993939	0	1.05624	1.03382	1.72222	1.50509	1.3119	1.34556	2.70833	1.225	1.044	2.39172	0.817143	0.916667	2.93333	0.838422	1.05238	1.07143	1.26667	2.05343	0.993611	0.758333	0.790476	0	0.891915	0.866667	2.41458	0.0196746
10311	0	0.322571	0	0	0	0.833333	0	0.254912	0.145803	0	0	0.496948	1.17054	1.33308	0.876011	1.3409	0.678664	1.16363	0.55371	0.204386	0	1.55844	0	0.925926	0.598739	0	0	0.591837	0	0	0	0	0	1.03764	0.428571	1.14286	0.845468	0	0.204082	0	0	1.9119	1	0.489796	0	0	1.14286	0	0
10317	2	1.8064	0	0	0	1	1.21305	1.07063	1.42887	0	0	1.85527	1.43392	1.24421	0.981132	1.87726	0.542931	1.62908	0.620155	1.28763	1.24274	0.290909	11.0991	0.720165	1.00588	1.33333	2.58016	0.828571	2.78391	0.5	2.1	2.5056	1.24785	1.08952	2	0	0.887741	0	0.285714	0	1.15958	0.73	1.63333	1.25714	0	0.59461	1.2	0	0
10321	0	0	0.888889	0.888889	0.908018	0.648148	0	0	0	0	0	0.77303	1.02423	0.23041	1.90776	0.973392	1.20651	0.482691	1.20586	1.51018	1.46713	1.13131	0	0.800183	0.745098	0.37037	1.43342	0.920635	0.927969	1.11111	0	1.392	0	0.807055	1.33333	0	0.657586	0.107937	0.47619	0	0.805265	0.27037	0.518519	0.634921	2.22222	0.991017	1	0	1.57397
10327	0	0	0	0	0	0.833333	0	0	0	0	1	0.662597	0.73159	0.296241	0.525606	1.51968	0.678664	1.2412	0.664452	1.32851	1.27603	0.727273	0	1.54321	0.838235	0.952381	1.84297	1.18367	1.5908	3.92857	0	0	0.891324	0.907937	1	1.14286	1.05683	0.832653	0.816327	1.14286	1.03534	0.521429	0.833333	0.897959	0	1.27416	0.428571	0	2.36095
10335	0	0.215048	0	0	0	0.912698	2.02175	0.594796	0.291605	0	0	0.993896	1.56073	0.641856	0.175202	1.43029	1.00184	1.13777	1.3289	1.02193	1.27603	1.17749	0	0.651578	0.678571	0	0	0.591837	0.530268	0.47619	0	0	0	1.16735	0.857143	0.761905	0.563645	1.48027	1.29252	0.190476	0.966318	0.811111	1.27778	1.19728	0	0.283148	0.571429	0	0
10339	0	2.54025	0	0	0	0.729167	0	0.334572	1.27577	0	0	1.15955	1.40831	0.777633	1.07311	0.625752	0.84833	1.22181	0.581395	1.34128	0	1	0	0.900206	0.943015	1.66667	3.2252	1.55357	1.73994	2.1875	1.3125	0	0.779908	2.15635	1.25	0	0.554838	0.85	0.892857	2	0.543554	0.9125	1.02083	1.42857	0	0.743263	0.375	3.8125	1.18047
10343	0	0	1.2	0	1.86792	2	0	1.07063	1.42887	0	0	1.62336	0.614536	1.03684	0.122642	0.250301	0.678664	0.868843	0.930233	1.14456	1.47576	0.872727	22.1982	1.58436	2.34706	2.66667	2.58016	4.14286	3.34069	2.5	0	0	2.49571	1.27111	0.6	1.6	1.47957	0	1.14286	3.2	1.15958	0.486667	0.933333	0.228571	0	2.37844	1.4	1.525	0
10349	0	1.38954	0	0	0	0.705128	0	0.686303	0.471055	0	0	0.624371	0.945439	0.398786	0.613208	0.673887	0.939689	0.96074	1.25224	0.71535	0.806589	0.503497	0	1.21874	0.580317	0	0	0.637363	0.64244	0	0	0.481847	0	1.32698	0.615385	0	0.455252	1.56923	1.31868	0	0.66899	1.40385	1.25641	0.571429	0	0.686089	0.615385	0	0
10355	0	0	0	0	0	0.490196	1.07034	0.839711	0.180109	0.243047	0.205882	0.409251	0.42174	0.670899	0.432852	0.772988	0.918192	1.82074	0.911993	0.462874	0.708181	0.770053	3.26444	1.3556	0.641003	0	0	0	0	0	0	0	0	1.70906	1.29412	0	0.783301	0.0571429	1.68067	0	0.170527	0.787255	1.9902	0.638655	0.294118	0.174885	0.882353	0	0
10361	0	0.4516	0	0	0	0.833333	0.606525	0.892193	0.408247	0	0	0.927636	0.921803	0.622106	0.981132	0.750903	1.08586	1.19466	1.16279	0.71535	1.43692	1.01818	0	0.936214	0.586765	0	0	0.414286	0.278391	0.25	0	0	0	0.907937	1.2	0	0.739784	0	1	0	0.434843	0.608333	1.75	0.914286	0	0.59461	1.5	0.7625	0
10377	0.227273	0.461863	0	0	0	1.21212	1.24062	1.52078	1.09021	0	0	1.31767	1.09406	1.39031	1.05918	1.1804	0.832906	0.88859	0.81043	1.1218	1.30629	0.958678	0	1.11298	0.95254	1.13636	0.586399	1.41234	0.94906	1.36364	0.715909	0.427092	0.425405	0.825397	0.977273	0.181818	0.97517	0.353247	0.487013	0.909091	0.955337	1.10606	0.981061	1.72727	0.113636	0.945971	0.954545	0.173295	0
10380	0	0	0	0	0	0.520833	0.758156	0	0.318943	0	0	0.652244	1.08824	0.129605	0.153302	0.78219	0.933163	1.18787	1.50194	0.447094	1.06798	0.727273	0	1.44033	0.890625	0	0	0.517857	0.347989	0	0	0	0	1.64563	1.25	0	0.554838	2.125	2.05357	0.5	0.905923	0.988542	1.3125	1.14286	0	0.185816	0.6875	0	0.664017
10383	0	0	0	1	0.437794	0.416667	0	0	0.127577	0	0	0.434829	1.02423	1.42566	1.45637	1.2515	0.763497	1.28969	1.35659	0.894188	0.72817	0.909091	0	1.35031	0.838235	0	0	0	0	0.625	1.3125	0	0	1.24841	0.75	0	2.03441	0	0	0	0.724739	0.45625	0.875	1.07143	2.1875	1.48653	0.875	0	1.77071
10421	0	0.5645	0	0.0833333	0	0.555556	0.758156	1.37546	0.552835	0	0	0.724716	0.597465	0.259211	0.996462	0.990774	1.49872	1.58383	1.29199	0.745156	1.60198	0.848485	0	1.50034	0.698529	0.138889	0	1.38095	0.347989	0.208333	0	0	0	1.09709	1	0.333333	0.739784	1.78095	1.78571	0	0.483159	0.9125	1.16667	1.14286	0	0.247754	0.541667	0.635417	0
10440	0	1.33427	0.818182	1.18182	0.636792	0.265152	0.275693	0.608314	0.231959	0	0	0.579773	0.791447	1.1311	0.529588	0.824855	1.20309	1.6044	1.30374	0.942962	1.23568	0.694215	0	0.752899	0.495321	0	0	0.376623	0.379624	0.113636	0	0	0.567206	0.907937	0.909091	0	1.1433	0.0441558	0.974026	0	0.395312	1.05076	0.371212	0.233766	1.81818	0.675693	1.04545	0	0.751211
10450	0.666667	0.4516	0	0	0	1	1.01087	0.832714	0.714433	0	0	0.541121	0.990085	1.48614	0.756289	1.48095	0.927507	1.26706	1.08527	1.04918	0.49192	1.35758	0	1.08025	0.782353	0.222222	0.430026	0.552381	0.742376	0.25	0.35	0.417601	0	0.99873	1.43333	0	0.49319	0	1	0	0.773055	1.17611	1.43889	1.37143	0	0.495509	1.13333	0	0
10474	0	0.0720638	0.723404	0.957447	0.993576	0.72695	1.67762	0.00949142	0	0	0.037234	0.94984	0.947954	0.739027	1.01114	1.05845	0.765302	0.589242	0.725713	0.966484	0.884133	1.23791	0.590378	0.781455	1.07009	0.673759	1.16656	0.793313	0.829249	0.984043	0.893617	1.86588	0.199126	0.985208	0.861702	0.255319	1.02311	0.0103343	0.425532	0.255319	1.9275	0.67305	0.558511	0.613982	1.59574	2.15072	1.18085	0.162234	1.33117
10493	0	0.5645	0	0	0	0.9375	0	1.11524	1.40335	0	0	1.15955	1.02423	0.518422	1.30307	1.01685	0.508998	0.814541	0.968992	0.983607	0.873805	0.818182	0	0.540123	0.733456	0.833333	0	1.03571	1.73994	0.9375	0	0	0	1.02143	0.375	1	1.47957	1.33571	0.178571	1	0.181185	0.760417	1.16667	1	0	1.48653	0.25	0.953125	0
10504	0	0.291355	1.29032	1.03226	1.05447	0.349462	1.17392	0.64756	0	0	0	0.748094	0.859028	1.12046	0.543974	1.14048	1.14935	1.72542	1.32533	0.761502	1.04606	1.17302	0	0.929245	0.621917	0	0.208077	0.467742	0.359214	0.0806452	0.169355	0	0.201267	1.43513	1.22581	0	0.811376	0.0313364	1.19816	0	0.374059	0.784946	0.639785	0.488479	0.725806	0.527477	0.967742	0	0.456958
10506	0	0	0.25	0.75	1.02152	0.3125	0.758156	0	0	0	0	0.724716	0.384085	0.777633	0	1.48616	1.44216	1.22181	1.06589	0.804769	0.922349	0.727273	0	1.26029	0.838235	0.416667	0	1.03571	0.695977	0	0	0	0	0.794444	0.625	0	0.739784	0	0.714286	0	0.362369	0.152083	0.291667	0.571429	0.9375	0.743263	1.875	0	1.18047
10510	0.714286	0	0	0	0	0.416667	1.2997	0.764737	0.874816	0.196753	1	0.331299	1.31686	1.18496	0.876011	0.759842	0.775616	1.04727	0.830565	1.07303	0.360618	0.675325	0	0.925926	0.957983	0.238095	0.921485	0.295918	0.596552	1.07143	0.75	1.78972	0	1.10249	0.571429	0	0.845468	0	1.22449	0.571429	1.13888	1.21667	1.08333	0.938776	0.535714	0	1.14286	0	0
10542	2.05556	0	0	0	0	0.759259	1.21305	1.14994	1.40619	1.30075	0.0388889	0.992055	0.876282	0.875557	0.844864	0.966439	1.07078	0.941247	0.956072	0.985594	0.336577	1.05051	0.616617	0.92021	1.10833	0.481481	1.43342	0.920635	1.08263	0.722222	0.466667	0.765601	0.277301	0.88776	1.16667	0.0888889	0.706905	0	0.777778	0.577778	1.01463	0.973333	1.37407	1.16825	2	0.561576	0.977778	0.169444	0
10547	0.021645	0	1.19481	1.1342	1.36455	0.0108225	1.12903	0	0	0	0	1.23484	0.993189	1.14906	1.78122	1.04834	0.928389	0.79691	0.956408	1.2449	1.05579	1.09248	0	0.975807	1.24102	1.21212	1.39619	1.25541	1.61491	1.93723	0.818182	1.62702	0.999363	0.892215	0.943723	0.588745	1.25539	0.0252319	0.630798	0.519481	1.65027	0.811111	0.722222	0.729746	4.48052	2.29092	1	0.792208	1.70172
10558	0	0	0.8	0.8	0.466981	1	1.21305	0.892193	0.816495	0	0	1.15955	1.22907	1.24421	1.34906	0.500602	0.95013	0.977449	0.620155	0.42921	0.0776715	0.290909	22.1982	1.00823	1.17353	1.33333	6.45039	2.48571	1.11356	1.5	0	1.2528	0	0.907937	2	0	2.0714	0	0	0	2.31916	2.19	0.233333	0.685714	1.5	0.59461	1.2	0	0.47219
10570	0	2.258	2.4	0	0	2	3.63915	0.713755	2.24536	0	0	1.62336	2.04845	1.86632	0.858491	1.37665	1.35733	0.217211	0	1.4307	0	0.581818	0	0.864198	1.17353	0	1.29008	0.828571	2.22713	0.5	0	5.01121	1.24785	0.907937	0.4	0	1.18365	0	0.857143	2.4	0.289895	2.19	0.7	1.02857	0	3.56766	1.4	1.525	0
10599	0	0	0.666667	1.33333	0.389151	1.80556	1.01087	2.52788	2.55155	0	0	2.12583	1.36563	0.172807	2.04403	1.04292	0.678664	0.543027	0.775194	0.4769	0	1.09091	0	0.720165	1.39706	1.66667	0	1.38095	1.85594	0.416667	0	4.17601	4.15951	1.05926	0.5	0	0.246595	0.485714	0.714286	0	1.44948	0.202778	0.583333	1.14286	0	1.48653	0.5	1.27083	0
10615	0	0.84675	1.25	0.75	0.729657	0.416667	0	1.11524	0.127577	0	0	0.724716	0.76817	1.42566	0	1.32972	0.763497	1.15393	1.55039	1.07303	1.01944	0.636364	0	0.900206	0.419118	0	0	1.03571	0	0.3125	1.3125	0.783001	1.55982	0.907937	1.5	0	0.554838	0	0.535714	0	0.543554	0.760417	0.875	0.642857	1.25	0.371631	1.75	0	0
10618	0	2.258	0.8	0.2	1.2842	1.16667	6.06525	1.33829	1.42887	0.137727	0	1.39145	0.716958	0.725791	0	1.31408	0.74653	0.760238	1.08527	1.35917	1.0874	0.945455	0	0.648148	2.43088	3.33333	3.87023	1.65714	2.22713	1.25	1.05	3.75841	0.623927	0.817143	0.4	0.8	2.21935	0	0.571429	0.8	1.44948	1.095	0.933333	0.8	4.25	2.08114	1.3	1.525	0.118047
10630	0	0.4516	0	0	0	1	0	0.713755	0.408247	0	0	1.62336	1.22907	0.622106	0.613208	0.750903	1.2216	0.977449	0.310078	0.71535	0.621372	0.290909	0	1.00823	0.670588	0.666667	0	0.828571	0	0.5	0	1.2528	0	0	0.4	0	1.47957	1.74857	0.857143	1.6	0.579791	0	1.4	1.37143	0	1.18922	0.8	0	0
10720	2	0	0.666667	0	1.5566	1.33333	0.40435	0	0	0	0	1.31415	1.02423	0.345615	1.18553	1.0012	0.723908	1.12226	0.981912	1.52608	1.52754	0.436364	0	0.960219	1.00588	1.55556	4.30026	1.65714	2.78391	2.33333	2.1	2.088	2.49571	1.33164	0.866667	3.2	0.789103	0.194286	0.190476	0.8	1.15958	0.567778	0.466667	0.647619	0	0.792814	1.13333	1.01667	1.33787
10724	0.176471	0	0	0	0	0.27451	0.285423	0.619287	0.444269	0	0.494118	0.436535	0.735033	0.744088	0.786349	1.02329	1.24555	1.23938	1.20383	0.749014	0.836111	0.82139	0.652888	0.80489	0.502941	0	0.227661	0.536134	0.163759	0.0294118	0.123529	0.221083	0	1.05748	1.23529	0.0941176	0.678861	0.0571429	0.806723	0	0.426317	1.74627	1.4	0.880672	0.617647	0.104931	1.08235	0	0
10727	1.95652	0.294522	0	0	0	0.797101	3.69189	1.00857	1.68624	1.25751	0	1.46204	1.78126	0.586042	1.41304	1.27871	1.12127	0.944395	1.04483	1.67952	1.469	1.29644	0	0.908034	1.56714	1.88406	2.80452	1.26087	0.847276	2.71739	2.28261	1.36174	2.17018	1.14479	1.17391	0.695652	1.02927	0.042236	0.745342	1.3913	0.693228	1.05797	0.76087	1.73913	2.6087	0.646315	0.608696	0	0
10730	0	0	1.33333	1.33333	0.129717	1.11111	0	1.09046	1.70103	0	0	1.15955	1.13803	1.38246	0.340671	1.39056	0.829478	0.724036	0.689061	1.11277	1.25137	1.61616	0	1.36031	2.04902	3.33333	0.71671	0.920635	1.54662	2.5	1.16667	0.696001	3.46626	0.302646	1.33333	0	1.31517	0	0.15873	3.11111	1.44948	0.946296	0.259259	0.888889	0	1.98203	0.666667	0	0
10740	2.70186	2.67407	0	0	0	1.48896	1.29342	1.15634	1.6968	0	0	1.25077	0.930922	1.14418	1.05375	1.08179	1.03837	1.07931	0.828157	1.15226	0.472783	1.03143	0	0.967675	1.32938	1.37336	1.37555	1.60396	1.21616	2.93478	1.26087	0.778138	1.75681	0.883499	0.838509	1.8882	1.14567	1.31334	1.25111	0.795031	0	1.23682	1.16667	1.24933	0	1.05257	1.06004	0.773551	0
10758	0	0	0	0	0	0.694444	0.606525	1.07063	0.884536	0	0.116667	0.811682	0.614536	1.00228	0.899371	1.33494	1.17635	1.24896	1.13695	1.12072	0.51781	0.581818	0	1.10425	0.894118	0.444444	1.29008	0.828571	0.185594	0.833333	0	0.2088	0	1.33164	0.733333	1.6	0.838422	0.032381	1.80952	0.4	2.02927	1.25722	1.4	1.10476	0	0.891915	1.1	0.508333	0
10764	0.412371	0.488845	0	0.0206186	0	1.56357	2.06343	1.03936	1.04166	0	0	1.09977	1.06646	0.758927	1.23274	1.14829	0.664671	0.548625	0.815152	1.16521	1.11302	1.21462	0	0.794408	1.09748	0.137457	0.0664989	0.896907	0.774902	0.283505	0.541237	0.645774	0	0.889216	0.752577	0	0.960957	0.210309	0.603829	0.206186	1.03107	1.61804	1.04639	1.14875	0.0515464	1.3486	1.1134	0.0786082	0
10772	0	0	0	0	0	0.909091	1.65416	0	0	0	0	0.527066	0.65178	1.1311	0.111492	1.13773	0.802057	0.987322	0.563777	0.780382	1.02385	1.12397	0	0.851104	0.914439	1.21212	0	0.376623	1.01233	0.454545	0	0.569456	0	1.2381	2	0.727273	0.807037	1.5013	1.16883	0	0.790624	0.884848	2.12121	1.14286	0	0.540555	0.909091	0	2.039
10780	0	0	0.181818	0.363636	0.742924	0.681818	0	0	0	0	0	1.37037	1.11734	1.50814	0.222985	1.19462	0.493574	1.13542	0.704722	1.88592	2.29484	1.85124	5.04505	1.37486	1.82888	1.21212	3.5184	1.12987	2.27774	2.5	1.90909	2.84728	3.40324	0.990476	1.36364	0.727273	0.941544	0	0.909091	1.81818	1.05417	0.110606	0.106061	0.311688	0.909091	2.16222	0.909091	2.07955	1.93169
10809	0	1.18276	0	0	0	1.50794	0	0.679766	0.243004	0	0	0.0552164	0.585272	1.38246	1.43082	0.208584	2.00367	0.698178	1.3289	0.374707	0.647263	0.311688	0	0.823045	0.718487	0.952381	0	0.789116	0.662835	0.952381	1	0.298286	0	0.734996	0.857143	1.52381	3.66369	4.85714	2.9932	0.952381	1.24241	1.50635	1	0.816327	0	3.2562	2.33333	0	0.393491
10833	0	0.102636	0	0	0	0.179924	0	0.223048	0.0347938	0	0	0.0790599	0.139667	0.223864	0.0278731	0.440871	1.51157	3.50499	1.84989	0.0894188	0.392771	0.239669	0	0.851104	0.095254	0	0	0.141234	0	0.0284091	0	0	0	2.63095	2.35227	0	0.134506	9.40519	6.25	0.181818	0.0329427	0.539205	0.689394	0.311688	0	0.101354	0.829545	0.0866477	0
10839	0	0	0	0	0	0.833333	0.933115	1.09808	0.471055	0	0	2.0515	0.866653	1.99393	1.93396	1.15523	0.991893	1.08605	2.26595	0.990485	2.00154	0.727273	0	1.27414	1.22511	1.28205	1.98474	2.54945	2.14147	2.5	6.46154	4.33662	1.43983	0.977778	0.384615	1.23077	0.796691	1.1956	0.43956	3.69231	2.89895	1.02949	1.25641	1.31868	0	1.37218	0.0769231	7.625	1.27128
10843	0.0819672	1.29557	0	0	0	1.96721	0.397721	1.33098	0.870035	0	0	0.0380179	0.822739	0.509923	0.66347	0.0512912	2.01374	0.578635	0.991231	0.187633	0.369258	0.250373	0	0.731971	0.425988	0.601093	0	0.0679157	0.456378	0.655738	0.172131	0.205377	0	0.997242	1.19672	2.4918	4.05062	3.26464	3.37237	3.7377	1.16433	1.31639	1.3388	0.421546	0	3.31422	2.37705	1	0
10845	0	1.24354	0	0	0	1.57005	0.703217	0.879263	1.33124	0	0.0507246	0.957885	0.994538	0.691229	1.16421	1.08826	0.89505	1.03883	0.876306	1.11968	1.05813	0.938076	0.804283	0.803662	0.87468	1.78744	0.186968	1.92133	1.17005	3.65942	0.913043	0.726262	0	0.842144	1.02899	1.85507	1.3938	0.886957	1.15942	2.89855	0.861284	0.846377	1.36957	1.22567	0	1.29263	0.753623	2.09964	0
10856	0	1.24784	0	0	0	1.11842	1.43651	1.38525	1.74579	0	0	1.03749	0.997273	1.66441	1.24255	1.18564	1.21445	0.828831	0.713994	1.33658	1.44101	1.03349	0	1.30767	1.38971	1.49123	0	2.3985	1.02565	3.09211	1.10526	1.48358	0.164191	0.453968	0.842105	2.31579	1.09021	1.25263	1.20301	3.15789	1.25876	1.60088	1.07456	1.56391	2.5	1.25181	1.26316	2.60855	0
10880	0	0.967714	0	0	0	1.07143	0	0.509825	1.45803	0	0	0.993896	2.04845	1.03684	1.75202	1.16211	2.32685	0.620602	1.55039	1.4307	1.71987	1.87013	0	0.617284	2.15546	0	0	2.95918	1.1931	0	1.5	0	0	2.20499	1.14286	0	1.69094	1.38776	0.816327	0.571429	0.621205	0.695238	0.833333	1.38776	0	1.27416	0.857143	0	0
10901	0	2.61081	0	0	0	1.22396	0.947695	2.11896	1.56282	0	0	1.4132	1.28028	0.972041	1.8013	0.254212	1.23008	0.814541	1.52616	0.692996	2.47578	1.52273	0	1.08025	2.0432	2.39583	0	0.388393	1.65295	1.875	3.28125	2.15325	0	0.907937	0.75	2	1.75699	1.42679	1.33929	4.25	1.223	1.25469	0.65625	0.892857	0	3.15887	0.875	2.38281	0
10905	2.39583	2.21096	0	0	0	1.75347	0.884515	1.48699	2.12629	0	0	1.61853	1.32296	2.76492	1.68632	0.612716	1.24422	0.905045	1.11434	0.99851	1.52107	1.30303	0	1.3053	1.34467	1.80556	0.537533	1.03571	1.68194	3.02083	2.625	1.9575	4.93942	0.81336	0.958333	0.833333	1.75699	0.0202381	0.892857	2.33333	1.57027	1.67292	1.16667	0.964286	0	2.53948	0.916667	0.953125	0
10918	0	1.50533	0	0	0	1.38889	0	0.70632	1.23325	0	0	1.11123	0.98155	2.16009	1.66077	0.730044	1.49872	0.678784	1.61499	1.75857	1.82852	1.33333	0	0.720165	1.74632	2.22222	0	2.24405	2.31992	4.6875	5.6875	2.87101	0	0.56746	0.708333	2.66667	2.34265	1.41667	1.25	4.16667	0.905923	1.16597	0.631944	0.952381	0	1.36265	1	0	0.934542
10924	4.54545	0	0	0	0	2.02862	0.336958	1.2707	1.33505	0	0	0.67933	1.30873	1.35628	0.997237	0.164339	1.80634	0.614334	0.951374	0.339611	1.1788	0.595041	0	1.10934	0.910205	1.633	0.488666	0.376623	1.39195	0.770202	3.44697	1.51855	0.126046	0.600705	0.79798	0.0808081	2.33891	0.0049062	1.3925	2.58586	2.86235	1.43173	1.19613	0.574315	0	2.70277	1.25758	0.462121	0
10937	3.85246	1.88784	0	0	0	1.48907	1.29259	1.18472	0.267703	0	0	1.34963	1.15855	1.80173	2.25178	0.830917	0.78992	0.997033	1.51226	1.03198	0.299226	1.52608	0	0.85003	1.67647	1.91257	1.37467	0.543326	1.41477	2.95082	3.95902	3.49142	3.37534	0.8484	0.885246	2.09836	1.79489	0.0637002	0.796253	1.96721	1.44948	1.37623	1.12842	0.983607	0	1.9008	0.918033	1.5	0.270929
10941	2.35294	1.85953	0	0	0	1.71569	0	0	0	0	0.205882	0.682085	0.662735	1.82972	2.41676	0.0368089	1.15772	0.92634	0.866393	0.631191	0.0228446	0.470588	0	1.14379	0.936851	1.76471	1.1383	0.97479	0.818797	3.38235	3.08824	1.10541	0.367016	1.17498	0.470588	1.41176	1.5666	0.0571429	1.42857	3.29412	1.62	1.78922	1.30392	1.27731	0	4.19725	1.29412	2.24265	2.15263
10954	0.75	3.7257	0	0	0	0.875	1.21305	1.69517	1.73505	2.13477	0	1.15955	0.76817	2.28106	1.80896	0.844765	0.644731	0.787389	1.62791	0.751118	2.85443	1.09091	0	0.540123	1.21544	1.66667	0	1.24286	3.0623	2.75	7.35	5.63761	0	0.544762	0.55	2.4	2.0714	0.922857	1.07143	4.4	1.01463	1.58167	1.45833	0.6	1.125	0.891915	1.35	0.7625	0
10957	2.5	0	0	0	0	0.763889	1.01087	1.33829	2.38144	0	0	1.73932	1.02423	1.20965	1.43082	0.938628	0.735219	0.678784	1.48579	1.07303	2.55669	0.909091	0	0.900206	1.39706	0.277778	0	1.03571	1.39195	1.875	4.375	4.17601	0	0.605291	0.583333	0	1.60287	0.0809524	0.238095	3	2.4158	1.31806	0.972222	1.09524	0	1.98203	0.5	0.635417	0
10966	0	1.70976	1.33333	1.34979	0	1.74554	1.07327	1.50535	1.66323	0	0.0144033	1.68921	1.21811	1.40806	1.24408	1.24635	0.913264	1.09946	0.689061	0.57699	0	1.18219	0	1.03135	1.28667	1.75583	2.01741	1.60259	1.50079	2.60288	1.51235	1.95911	2.51625	0.971455	0.971193	2.33745	1.20557	0.0079953	0.928865	1.86008	1.19299	0.756036	0.926612	1.60376	0	1.61499	1.03292	4.42438	0
10969	0	1.88167	0.333333	3.33333	0	1.52778	4.0435	1.04089	3.91237	0	0	0.579773	2.04845	1.03684	1.02201	0.417168	0.565553	0.271514	0.387597	0.71535	0	0.727273	0	1.20027	0.977941	0.555556	0	1.38095	0	0.416667	0	0	0	0.453968	0.333333	1.33333	0.49319	0	0	0.666667	0.724739	0.608333	0.972222	1.80952	0	1.48653	2	2.54167	0
10972	1.25874	0	1.22378	1.16783	0	1.17716	0.933115	1.1324	1.1705	0	0	1.2609	0.97767	1.49726	1.06775	1.23619	1.06783	0.96074	1.07877	1.17558	0	1.1494	0.38808	1.01226	1.05512	0.839161	0.76683	1.05744	1.0902	0.708042	0.697552	0.744673	0.436312	1	0.958042	0	0.977757	0.0033966	0.214785	0.0559441	1.49002	0.791259	0.664918	1.38861	0.034965	0.956366	0.940559	0.0799825	0
10987	2.13115	0.40718	0	0	0	0.874317	2.68462	0.0731306	1.03735	1.35469	0	1.52072	1.02423	1.15583	1.36715	0.974532	1.00131	0.810089	0.889567	1.05543	1.48977	1.39493	0	0.956284	1.12681	1.25683	1.90339	2.44496	1.64296	2.70492	0.860656	0.924198	1.63653	1.05678	0.934426	1.96721	1.18851	0.318501	0.444965	1.90164	1.47324	1.79508	1.47268	1.93911	2.21311	1.36468	0.704918	1.875	1.62557
10989	1.11111	0	0	0	0	1.48148	0.673916	0	0	0	0	0.901869	1.02423	1.72807	2.3847	0.903864	1.28192	1.74975	0.775194	1.03328	1.20822	1.13131	0	0.48011	1.95588	1.48148	0.71671	0.920635	1.85594	2.77778	1.16667	0	1.3865	0.605291	1.44444	0	0.821983	0	0.793651	0.444444	0.805265	1.89259	0.12963	1.33333	0	1.6517	1.11111	4.23611	2.62328
10993	1.25908	0	0	0	0	0.584477	1.44411	0.727292	0.677117	1.07603	1.60169	0.987345	0.949	1.47618	0.922533	1.09393	0.951444	1.03346	1.03922	1.03809	1.08013	1.09003	0	1.02474	0.903183	0.742534	0.859011	1.03321	0.883031	0.80912	0.550847	0.530848	0.282001	1.11019	1	0.0968523	0.941001	0.00313617	0.950075	0.180791	1.51499	1.36396	1.26648	1.37207	1.57587	0.645481	0.881356	0.104621	0.516398
11001	2.5	0	0	0	0	0.520833	0.758156	1.22677	0.765464	0.860793	0	0.434829	0.76817	1.55527	1.68632	0.547533	1.18766	0.814541	0.775194	1.25186	0.533992	0.727273	0	1.26029	0.838235	0	2.4189	0	1.73994	0.625	0	0	0	0.794444	1.5	0	0.92473	0	0.892857	0.5	1.81185	1.825	1.45833	0.5	1.5625	1.11489	1.875	0	0
11006	1.58879	0	0	0	0.0218215	0.724299	0.906953	1.03394	1.35447	1.10696	2.35514	1.58218	1.31139	1.25003	1.08887	1.16963	0.856258	1.015	0.956314	1.35716	0.00725902	1.16228	0	1.17111	1.41012	1.05919	1.38653	1.35514	1.37895	0.794393	1.37383	1.1123	0.233244	0.907937	0.850467	0.0747664	1.12005	0	0.640854	0.299065	1.59849	1.10296	1.31931	1.46862	1.86916	1.05585	1.06542	0.0712617	0
11018	0	0.0122717	2.04348	2.21739	1.64966	0.520833	0.692229	0.979473	0.266248	0	0	0.415924	0.634575	1.17772	0.203292	1.04065	1.44216	2.04816	1.5209	0.5404	0.854809	0.885375	0	0.998054	0.528453	0.0543478	0	0.360248	0.0605197	0.0407609	0.11413	0.0680871	0	1.63823	1.53261	0.173913	0.70762	3.25745	3.46273	0.0869565	0.535676	0	0	0.00310559	0	0.177737	1.04891	0.0414402	0
11059	0	0	0	0	0	1.73497	0.696012	0.555793	1.45564	0	0	1.29261	0.973854	0.900864	1.36715	1.07711	1.10144	1.10386	0.711653	1.32516	1.15234	1.31148	0	1.08615	1.37416	2.29508	2.22063	3.32787	1.55169	3.2377	0.688525	0.718821	2.35251	1.02701	1.06557	1.70492	1.33404	1.0829	1.2178	4.45902	1.996	1.9347	1.47268	1.59251	0	1.2672	1.16393	3.5	0.890194
11079	0.384615	0.173692	0.461538	0.153846	0.538824	0.512821	0.466557	0.205891	0.157018	0	0	0.356783	0.393933	1.1166	0.471698	1.01083	2.45363	8.98083	3.16041	0.330162	0.32861	0.0559441	4.26888	1.32953	0.322398	0.25641	0	0.637363	0.214147	0.384615	0	0.481847	0	5.37778	4.15385	1.23077	0.682878	0	0	0	0.111498	0.842308	0.358974	0.263736	0	0	1.15385	0	0.454029
11084	0.576923	0.347384	1.07692	1.53846	0	0.833333	0.233279	1.1324	1.2954	0	0	0.535175	1.14241	1.31599	0.849057	1.0349	1.12241	1.27402	1.01371	1.018	0	0.699301	2.13444	0.747863	0.967195	0.641026	1.24046	1.59341	1.07073	0.865385	0.403846	0.240924	0	1.11746	0.923077	0.307692	1.25194	0.747253	0.604396	0.153846	1.05923	1.12308	0.987179	1.14286	0.0961538	0.914785	1.03846	0	0
11099	0	0.5645	1	1	0	1.04167	2.27447	1.11524	1.65851	0	0	1.88426	0.76817	1.03684	2.14623	0.78219	1.61183	1.22181	1.55039	0.894188	0.873805	0.818182	0	0.990226	0.838235	0.833333	0	1.03571	1.04397	1.5625	0	0.783001	0	1.13492	0.625	0	1.66451	0.85	1.07143	0	0.543554	1.52083	0.729167	1.07143	0	0.371631	1	0.953125	0
11152	0	0.7903	0	0	0	1.66667	0.909787	0.936803	1.4799	0	0	1.04359	1.17786	0.985002	0.429245	0.876053	0.644731	0.787389	0.697674	0.894188	0.990312	0.981818	0	1.3323	1.67647	0.5	0	1.86429	0.974368	1.25	0.525	1.2528	0	0.86254	0.75	0.4	0.443871	0.388571	0.714286	0.6	0.434843	1.2775	1.225	1.02857	0	1.93248	1.3	0.38125	0
11262	0	0	0	0	0	1.03535	1.65416	0	0	0	0	1.19468	1.02423	0.722649	1.70955	1.36528	0.802057	1.18479	0.822175	1.21393	0.988547	1.01377	1.68168	0.807457	1.01604	0.909091	2.54106	1.00433	1.18105	0.909091	0.318182	1.32873	0.378137	0.742857	1.30303	0.969697	0.672531	0.883117	0.779221	1.21212	1.27378	1.25354	1.16667	1.31602	0	0.810832	1.0303	0.693182	1.68128
11288	0	2.7096	0	0	0	1.33333	2.02175	1.18959	1.02062	0	0.233333	0.695727	1.16079	0.829475	1.18553	0.709186	0.497687	0.579229	0.826873	0.61997	1.00973	1.50303	0	0.864198	0.838235	1.33333	0	0.828571	1.29916	0.5	0	0.417601	0	0.786878	0.733333	0	0.295914	0.712381	0.666667	0.266667	0	0.892222	0.855556	1.02857	0	1.18922	0.666667	0	0
11465	0	1.62576	0	0	0	1.03333	0.970439	1.78439	1.06144	0	0	1.15955	1.31101	0.66358	1.39811	0.851023	0.814397	1.02089	0.837209	0.600894	1.25828	0.930909	0	1.35391	1.14	1.86667	0	1.65714	2.44984	1.9	1.68	1.2528	0	0.726349	1.04	2.88	1.06529	1.47657	1.25714	1.6	1.33352	1.26533	1.44667	1.23429	0	1.54599	1	3.05	0
11468	2.96296	0	0.37037	0.962963	1.81604	0.555556	0.898555	1.35481	2.30584	0.510099	1.68519	1.15955	1.06216	1.19045	0.476939	1.13562	0.678664	0.744148	0.918748	1.00679	1.13631	0.861953	2.05539	1.04024	1.27288	1.7284	1.19452	1.07407	1.64972	1.2963	2.33333	1.624	1.61759	1.04245	0.740741	0.592593	0.93158	0	0.793651	1.48148	1.07369	0.811111	0.561728	0.486772	2.40741	1.54158	0.851852	0.282407	0
11475	0.714286	0	1.85714	0.857143	1.16745	1.0119	0.433232	0.955921	0.874816	0	0	0.331299	0.951067	1.18496	0.963612	0.983325	0.96952	1.00848	1.49502	0.919736	0	1.03896	0	0.823045	1.07773	0	0	0.887755	0.198851	0.714286	1.5	0	0	0.972789	0.642857	0	1.16252	2.15102	1.83673	0	0.414136	0.608333	1.08333	0.571429	0	1.0618	1.28571	0	0
11479	0	0	0	0	0	1.25	1.51631	0.031864	1.05707	0	0	1.65649	1.17054	0.703573	1.62062	1.13976	0.775616	0.930903	0.996678	1.27741	0.901544	0.987013	0	0.874486	1.04779	1.30952	1.6126	1.03571	1.49138	1.33929	0.75	1.78972	1.11415	0.778231	1.35714	0.857143	0.89831	0	1.02041	1.14286	1.50124	1.47738	1.16667	1.55102	0	1.69889	1.07143	1.08929	1.39127
11482	0	0	0	0	0	1.04167	0.505437	0.371747	0.255155	0	0	0.676401	0.938874	0.259211	1.07311	0.886482	0.84833	0.724036	0.581395	0.894188	0.647263	1.0303	0	0.780178	1.25735	0.833333	1.07507	1.03571	1.62395	0.625	0	0	0	0.52963	0.75	1.33333	0.49319	0.647619	1.19048	0.333333	1.2079	0.202778	0.486111	0.904762	0	1.23877	0.75	0	0.68861
11493	3.125	0	2	1.5	0.291863	1.35417	1.51631	0	0	0	0	1.73932	0.512113	1.42566	1.37972	0.547533	1.61183	1.49332	0.775194	0.804769	0	0.909091	0	0.720165	1.67647	0.416667	4.03149	1.55357	0.695977	0.625	1.3125	0	0	1.02143	1	2	1.47957	0	0.178571	0.5	1.44948	0.45625	0.729167	1	0	0.743263	1.75	0.953125	0.885356
11497	0.405405	0	1.17117	1.35135	0.536397	0.998498	1.42069	0	0	0	0	0.626781	0.692045	0.990139	1.18222	0.879435	0.855973	0.660438	1.37579	1.28892	0.00699743	0.622441	0.499959	0.888852	0.67965	0.0900901	0.116223	0.223938	0.175562	0.18018	0.0945946	0.169298	0	0.867038	0.954955	0	1.10634	0	0.03861	0.036036	0.901026	0.537087	0.662162	0.406692	0.0675676	0.857096	1.09009	0	1.5846
11505	2.14286	0	0	0	0	0.714286	1.2997	1.21083	1.23932	2.16428	0.75	1.07672	1.02423	0.518422	0.876011	1.2962	0.630188	0.698178	0.941307	0.510964	0.443837	0.831169	0	0.977366	1.3771	0.714286	0	1.18367	0.596552	0.714286	0.75	1.34229	0	1.16735	0.642857	0	0.634101	0	0.612245	0	1.03534	1.7381	1	1.22449	1.96429	1.48653	1.21429	0	0
11520	0	0	2.10526	2	1.72046	0.767544	0.638447	0	0	0	0	1.19006	0.88946	1.1187	1.03277	0.839825	1.00014	0.971733	1.04039	1.18598	1.24683	0.727273	0	1.00444	0.705882	0.175439	0.509241	0.327068	0.366304	0.0657895	0.276316	0.164842	0	1.17076	1.57895	0	0.661912	0	0	0.210526	1.25876	0	0	0	0.0657895	0.391191	1.02632	0	1.3358
11530	0.714286	0	0.285714	0	0	0.238095	0.866464	1.01965	0.583211	0.393505	0	0.331299	0.292636	0.148121	0.175202	0.804538	0.775616	1.31878	0.775194	0.408772	0	0.415584	0	1.23457	0.598739	0	0	0	0	0	0	0	0	1.16735	1.28571	0	1.05683	0.138776	1.83673	0	0	1.39048	0.833333	0.571429	0	0.424722	0.428571	0	0
11542	0.121951	0	0	0	0	0.386179	0	0.304651	0	0	0	0.254534	0.649509	0.6828	0.179475	0.992046	1.32422	2.45024	1.94744	0.348951	0.795659	0.674058	0	1.29981	0.368006	0	0	0.101045	0.0679002	0	0.256098	0	0	1.94874	1.5122	0	0.649567	0.0947735	1.81185	0	0.212119	0.949593	1.13821	0.724739	0	0.0725134	0.95122	0	0.604633
11544	0	0	0.625	0.5625	0.328346	0.0260417	0.189539	0.613383	0.0318943	0.0430396	0.109375	0.217415	0.224049	0.745231	0.0383255	1.05596	3.05399	7.94177	3.85174	0.201192	0.679626	0.363636	0	1.26029	0.104779	0.104167	0	0.258929	0	0	0	0	0	5.19226	4.71875	0	0.231183	0.576786	14.1964	0	0.0905923	0.494271	0.765625	0.214286	0.234375	0.0929078	1.15625	0	0
11550	0.0125	0	0	0	0	1.40417	0.788482	0.675836	0.95683	0.00344317	0	0.945029	1.04727	0.84762	0.672995	0.924549	0.900926	0.992382	1	1.10343	1.06507	1.06364	0	1.04604	1.06875	0.35	0.645039	0.952857	0.751655	0.5125	0.39375	0.501121	0.0779908	0.957873	0.895	0.44	0.99501	0.0267143	1.06786	0.79	1.36613	1.39917	1.38542	1.47571	0.05625	0.966242	1	0.38125	0.613847
11551	2	0	0	0	0	1.5	0	0.535316	0.408247	0	2.8	3.24673	1.02423	1.24421	0.367925	0.750903	1.08586	0.868843	1.39535	2.14605	0.932058	1.01818	0	1.2963	1.17353	2.66667	1.29008	0.828571	0.556782	2	0	1.2528	0	1.99746	0.4	9.6	1.18365	2.52571	0	3.2	2.02927	0	1.4	1.37143	0	2.37844	1	0	0.708285
11552	0.102041	0	1.40816	1.14286	1.31041	1.81122	0.866464	0.728321	0.0104145	0.0281075	0	1.32519	1.2437	1.51295	1.40162	1.17488	0.95567	0.947527	0.957127	1.21902	1.00656	1.24675	0	0.896531	1.19748	1.15646	1.38223	1.60641	1.07947	1.32653	0.642857	0.83094	0.891324	0.880143	1.18367	0.816327	1.40408	1.29854	0.728863	1.26531	2.0411	0.744898	0.77381	0.781341	0	1.3045	1.06122	0.389031	0.481826
11570	0	0	2.4	0.8	0	0	0	0.356877	0.204124	0	0	0.231909	0.40969	0.829475	0.122642	1.12635	0.95013	2.0635	1.86047	0.14307	0.233015	0	0	1.00823	0.335294	0	0	0	0	0	0	0	0	1.99746	2	0	0.295914	0.582857	0	0	0	0.486667	0.933333	0.342857	0	0	2.6	0	0.47219
11576	0	0.28225	1.25	1.75	0	0.625	0.758156	1.00372	0	0.172159	0	0.579773	0.896198	1.03684	0.153302	0.860409	0.933163	2.23999	0.872093	0	0	0.909091	0	0.630144	1.04779	0	0	0	0	0.3125	0	0	0	2.26984	2.125	0	0.554838	0	0.714286	0	0.362369	0.304167	1.3125	0.785714	0	0	1	0	0
11580	0.714286	0	0.285714	1.71429	0	0.952381	0	0.254912	0.437408	0	0	1.15955	1.46318	1.62933	0.438005	1.3409	1.74514	0.698178	1.66113	0.613157	0	0.935065	0	0.411523	0.957983	0	1.84297	0	0.795402	0.357143	0	0	0	0.518821	0.571429	0	0.845468	0	0.204082	0	0.828273	0.695238	0.666667	1.22449	0	0.849443	1.57143	0	0.674557
11581	0	0.645143	0	0	0	1.78571	1.73293	0.382369	0.583211	0	0	1.15955	1.02423	0.592482	1.13881	1.69847	0.775616	1.00848	1.3289	1.4307	0.832195	1.45455	0	0	0.838235	1.42857	0	1.77551	2.78391	0	0	0	0	0.25941	1.57143	0	1.47957	1.1102	1.02041	1.14286	1.03534	2.25952	0.666667	1.79592	0	1.27416	1.42857	0	0
11586	0	0.28225	0	0	0	0.260417	1.13723	0.669145	0	0	0	0	0.320071	0.259211	0.0383255	0.664862	1.65424	2.81695	1.45349	0.402385	0.849532	0.227273	0	1.35031	0.157169	0	0	0	0	0.15625	0	0	0	2.0996	2.3125	0	0.462365	0	1.78571	0	0	0.9125	1.23958	0.321429	0	0	1	0	0
11588	0	0	0.666667	0.666667	0.129717	0	0	0.297398	0	0	0	0.128838	0	0.460819	0.204403	0.34764	3.31791	6.03363	3.7037	0	0.51781	0.40404	0	1.44033	0	0	0	0	0	0	0	0.696001	0	4.4388	3.88889	0	0.328793	0.107937	4.60317	0	0	0.405556	0.907407	0.0634921	0	0.660678	1.66667	0	0.918147
11592	2.61364	1.6935	0	0	0	1.53409	0.413539	1.11524	1.6933	0	0	1.42308	0.931115	1.08397	2.18804	0.95285	1.26478	1.11074	1.05708	1.21935	1.35043	1.07438	0	0.932941	1.61932	1.51515	2.4922	0.941558	1.5185	2.32955	0.954545	1.42364	2.69423	0.990476	1.04545	0.909091	0.941544	0	0.941558	2	0.592968	1.13371	1.16667	1.37662	0	1.08111	0.931818	2.77273	0
11605	0	0.0728387	0	0	0	0.0268817	0.391306	0.402926	0	0.133284	0	0	0.165198	0.401359	0.0197809	0.403711	1.68571	2.41735	2.12553	0.0230758	0.37583	0.187683	0	1.13832	0.0811195	0	0	0	0	0	0	0	0	2.60666	2.45161	0	0.334096	4.91982	3.31797	0	0	0.353226	1.65591	0.294931	0.0806452	0	1.3871	0	0
11606	0	1.29029	0.761905	1.04762	0	1.54762	1.15528	0.807223	1.50663	0	0	1.60128	0.487727	1.28371	1.51842	1.3111	1.38965	0.82747	0.812108	0.374707	0.0369864	1.10823	2.64264	0.823045	0.997899	0.952381	0.921485	1.18367	1.1931	1.30952	0.5	0	0	0.951172	1.09524	0.761905	1.47957	0	1.22449	0.380952	0.690227	0.695238	0.777778	1.41497	0	1.41574	1.2381	1.81548	0
11611	0	1.64218	0.909091	1.27273	0	1.59091	1.65416	0.729976	1.29897	0	0	1.26496	1.30356	0.754068	1.56089	1.36528	1.04884	1.03669	0.634249	0.780382	0.0353052	1.65289	0	1.96409	0.990642	2.12121	1.1728	2.25974	2.27774	1.13636	0	2.27782	1.13441	1.32063	1.18182	0.727273	0.538025	0	0.519481	1.81818	1.05417	0.442424	1.27273	1.45455	0	1.89194	1.36364	1.38636	0
11612	2.14286	0.322571	0	0	0	1.78571	6.06525	1.52947	0.874816	0	0	1.65649	0.292636	2.81429	1.75202	1.51968	1.06647	1.00848	1.10742	1.22631	1.10959	1.03896	0	1.23457	1.55672	0.47619	2.76445	0	1.98851	1.07143	0	3.57943	0.891324	1.68617	0.285714	2.28571	0.634101	0	1.63265	0	1.86361	0.869048	1.5	1.55102	0	0.424722	1.28571	2.17857	0
11614	2.71845	0	2.87379	2.36893	3.83106	0.92233	1.35438	1.46389	2.02142	1.1767	0.0679612	1.45225	1.29271	1.57037	1.33358	1.36693	0.948812	1.07024	1.18913	1.36819	1.19901	0.656664	0	1.33545	1.58695	2.03883	1.7535	1.52843	2.1082	2.16019	2.14078	1.27713	2.05956	0.907937	0.980583	1.78641	1.07736	0.0471567	1.12344	1.28155	2.01238	0	0	0	1.69903	1.52982	0.805825	3.18325	0
11641	0.405405	0.183081	0.783784	0.513514	0.331304	0.574324	0.491777	0.807797	0.482725	0	0	0.407408	0.650522	1.1069	0.762366	0.854067	1.09136	1.37224	1.38278	0.531679	0.00524808	0.727273	0	0.982927	0.67965	0.045045	0.0871675	0.279923	0.413824	0.236486	0	0.169298	0.0843144	1.31283	1.09459	0.108108	0.619819	1.96911	1.60232	0	0.607213	0.624775	0.851351	0.571429	0.439189	0.321411	1.04054	0.103041	0
11674	0.740132	1.01016	1.20395	0.960526	0.952395	0.901864	0.997573	1.12405	0.9199	1.54037	1.83059	0.926873	1.02423	1.33357	0.893589	1.06831	0.977812	0.980664	1.07099	1.06832	1.08204	1.19139	0.365102	0.833875	0.918199	0.383772	0.806299	0.885808	0.604401	0.509868	0.587171	0.309079	0.225763	1.05129	0.924342	1.07895	0.676513	1.2015	1.06203	0.0657895	0.581698	0.560307	0.57182	0.659774	0	0.909519	0.851974	0.802632	0
11685	4.19954	0	0	0	0	2.42459	0.408102	1.14681	1.12481	0	0	0.293249	1.23097	0.902126	1.37438	0.174223	1.81239	0.676579	0.931671	0.434853	0.550549	0.332419	0	0.987511	1.05411	1.46945	0.359187	0.682466	1.10452	1.46752	2.29002	1.00282	0.144763	0.97956	0.944316	2.07889	1.90525	1.77832	1.72025	2.87703	1.97075	1.58929	1.24517	0.689427	0	2.97305	1.44084	0.831497	0
11690	0.0625	0	1.325	1.25	1.21123	1.86458	1.74376	0.802974	1.41611	0.0172159	0	1.33348	0.985818	1.30902	1.33373	0.98556	0.678664	0.638057	1.12403	1.23398	1.07284	1.19091	0.693694	0.954218	1.67647	1.875	1.45134	1.65714	1.18316	2.3125	0.39375	1.566	0.467945	0.805794	0.8125	1.3	1.29462	0.704286	0.589286	1.5	2.39164	0.775625	0.554167	0.621429	0.03125	2.30411	1.175	0.571875	0.442678
11733	1.98745	0	0	0	1.06731	1.07915	1.20544	1.2095	1.06973	0	0	1.05281	1.02637	1.27328	1.23924	1.13892	0.965463	0.890655	1.08495	1.17778	0	1.11982	0	1.14955	0.990801	0.481172	0.89064	0.927376	0.716361	0.538703	0.527197	0.615917	0.09137	0.99911	0.920502	0.435146	0.962648	0.0386133	0.959354	0.0167364	1.35244	1.21667	1.22036	0.766288	0.0104603	0.976504	0.832636	1.11663	0
11778	1	0	0	0	0	1	1.21305	1.07063	1.22474	1.65272	1.4	0.695727	1.43392	0.829475	0.613208	1.62696	0.271466	0.868843	1.08527	1.00149	0	1.89091	0	0.720165	1.17353	0	0	0	0	0	2.1	2.5056	0	1.27111	0.4	1.6	0	1.36	1.42857	0.8	0.869686	0.486667	0.933333	1.82857	0	0.59461	2	0	0
11797	0	0.354008	0	0	0	0.278955	0.899507	0.94134	0.211908	0	0	0.481506	0.902708	0.891861	0.631396	1.01552	1.04675	1.13668	1.14308	0.745662	1.00381	0.992296	0.23515	0.79035	0.490155	0.0282486	0	0.368644	0.129758	0.0105932	0	0.0530848	0	1.20802	1.16949	0	0.620667	1.30484	1.27724	0.0169492	0.2641	1.07232	1.17161	0.983051	0.741525	0.390528	1	0	0
11805	0	0.698607	0.0220994	0.0110497	0	0.819521	0.837741	1.02035	0.642821	0	0	0.672664	1.01291	0.681682	0.755499	1.26188	1.12111	1.24206	1.20348	0.885295	1.02775	1.31793	0.306605	1.06632	0.852129	0.128913	0	0.572218	0.261472	0.0966851	0.174033	0.276862	0	1.28917	1.16022	0.220994	0.882837	1.36322	1.21547	0.287293	0.488498	1.39816	1.16667	1.23441	0	0.509197	0.961326	0.0842541	0
11822	0.803571	0	2.28571	1.89286	2.00135	0.47123	0.938669	1.09931	0.80799	0	0	0.70401	0.871812	0.944268	1.03661	1.06527	1.09071	1.07312	1.31045	0.425804	0.931596	1	0.660661	0.797325	0.898109	0.257937	0.460742	0.986395	0.331418	0.297619	0.25	0.261	0.111415	1.33488	1.21429	0.142857	0.933537	1.74048	1.59864	0.190476	0.923179	0	0	0	1.19048	0.831746	0.928571	0.272321	0
11825	0	0	0.965517	1.31034	1.24797	1.92529	0.836586	1.19985	1.58372	0	0	1.35947	0.988908	1.53739	1.90306	1.27308	0.982893	0.749003	0.695001	1.38137	1.17846	1.05329	1.91364	1.06783	1.27181	1.95402	2.66913	2	1.91994	1.98276	1.44828	1.08	1.72118	0.657471	1	0.827586	1.42855	1.50739	0.8867	2.48276	1.34951	0.671264	0.724138	0.650246	0	1.12771	1.10345	0.788793	0
11830	2	0	0	0	0	1.58333	0.606525	0	0	0	0	1.39145	0.614536	0.829475	0.122642	1.2515	0.678664	0.705935	1.24031	1.2161	1.47576	1.01818	0	0.792181	1.50882	1.33333	3.2252	0.414286	0.278391	0.75	0	1.2528	0.623927	1.18032	1.6	0.8	1.62753	1.55429	0.428571	1.2	1.30453	3.40667	0.816667	1.54286	0	0.891915	0.7	0	1.29852
11834	0	0.781615	1.07692	0.923077	0	0.897436	1.16639	1.06377	1.57018	0	0	1.02575	1.49695	1.19636	0.919811	1.13117	1.12241	0.939854	0.954085	0.522756	0.0149368	0.811189	0	0.803261	1.35407	1.41026	3.72138	0.637363	1.6061	2.11538	0.807692	0.481847	3.59958	1.1873	0.769231	3.07692	1.93482	0	0.659341	0.615385	1.00348	0.561538	0.717949	1.40659	0	0.457392	0.923077	2.34615	0.0454029
11835	1.5437	1.11127	0	0	0	1.31901	2.00737	1.16289	1.21416	0	0	1.14065	1.13651	1.52316	0.968595	1.06573	0.889201	0.886059	0.897387	1.1329	1.2012	1.12162	0	0.894071	1.03767	0.476049	0.844762	1.14159	0.899099	0.756296	0.703111	0.736833	0.171926	0.927575	0.84	0.0758519	1.11746	0.00633228	0.725503	0.0485926	0.700473	1.36303	1.26035	1.48453	0	1.0562	0.881778	0.0722963	0
11840	0	0	0	0	0	0.258065	0.547829	0.679218	0.0921849	0	0	0.366566	0.60132	0.401359	0.197809	0.976981	1.21722	1.88133	1.56039	0.42921	0.779221	0.642815	0	1.03146	0.29203	0.0215054	0	0.187097	0.0898035	0.0967742	0	0.040413	0	1.58157	1.63226	0	0.668192	3.21512	2.4977	0.0774194	0.261841	1.07538	1.38495	0.611982	0	0.153448	1	0.0983871	0.00761596
11843	0	0.161286	0	0	0	0	1.2997	0.382369	0.0729013	0	0	0.165649	0.146318	0.666542	0.262803	0.804538	4.94455	20.7514	7.14286	0	0.638016	0.311688	7.92793	1.64609	0.239496	0	0.460742	0	0	0	0	0	0	9.59819	7.85714	0	0.422734	0.208163	25.6122	0.285714	0	0.521429	1.66667	0.44898	0	0	2	0	0
11845	0	0	0	0	0	0.113636	0.551386	0.892193	0.0463918	0	0	0.105413	0.698336	1.22536	0.334477	1.02396	1.14139	1.90059	1.79704	0.422707	0.0176526	0.694215	0	1.24392	0.152406	0	0	0.188312	0.126541	0	0	0	0	2.06349	1.45455	0	0.269012	0	1.42857	0	0	0.718939	1.59091	0.649351	0.454545	0	1.22727	0	0
11850	0	0.265647	0	0	0	0.294118	0.713558	0.472338	0	0	0	0.136417	0.722983	0.73189	0	1.10427	0.918192	2.93873	1.59599	0.336635	0.708181	0.770053	0	0.97434	0.295848	0	0	0	0.163759	0	0	0	0	1.81587	2.29412	0	0.609234	3.54286	2.10084	0	0.25579	0.787255	1.37255	1.14286	0	0	0.588235	0.448529	0
11853	0	1.38668	0	0	0	1.3902	1.94088	0.00419856	0	0	0	1.46785	1.19051	1.58088	1.13119	1.16758	1.0172	1.03367	0.975832	1.48456	1.34235	1.12428	0.783466	1.17429	1.30567	1.58431	1.56327	1.74487	1.36248	2.70588	1.45765	1.63601	1.90848	1.00621	0.901176	1.69412	1.12447	1.00114	1.02857	2.93647	0.832171	1.33404	1.14745	1.52605	0.0176471	0.986353	0.788235	3.60618	1.54989
11854	0	1.02074	0	0	0	1.51826	0.913941	1.44218	1.69171	0	0	1.35016	0.968104	1.15047	0.285604	1.16578	0.678664	1.08605	0.828289	1.35231	1.17039	1.00623	0.760212	0.976662	1.33199	1.87215	0	1.24853	1.90679	2.32877	0.863014	0.772275	0	1.05719	0.739726	1.09589	1.09448	1.1045	1.09589	2.30137	1.23106	1.15	1.34247	1.56556	0	2.15852	0.794521	2.4024	0
11856	0	1.24579	0	0	0	1.04885	2.30061	0.0307653	0	0	0	0.719718	1.1655	1.35862	1.40615	1.13283	0.819077	0.870716	1.02914	1.12236	1.17846	1.17868	0	0.968497	0.953854	0.517241	0.222427	1	0.527983	0.474138	0.181034	1.08	0	0.986207	0.948276	0	0.892843	0	0.591133	0.0689655	0.849694	1.5523	0.885057	1.51724	0	0.871412	0.913793	0.262931	1.62824
11862	0.0138889	0	1.17222	1.3	1.63119	0.865741	1.2299	1.51177	1.30412	2.21511	2.28472	1.41722	1.18924	1.71367	0.613208	1.18371	1.01046	0.972923	1.12618	1.39891	1.32797	1.42626	0	0.942215	1.28064	1	1.37967	1.42698	1.32236	0.965278	0.933333	1.305	0.277301	1.16519	0.944444	0.844444	1.23297	0.0593651	1.08333	1.42222	1.836	0.855046	0.719444	0.668254	2.21528	1.48653	0.930556	0.232986	0
11869	0	0	1.07692	0.769231	0.493922	0	1.39967	0	0	0	0	0.267587	0.945439	0.677936	0.660377	1.08303	0.678664	1.23225	1.19261	0.522756	0.911147	1.28671	0	1.19104	0.451357	0	0	0.637363	0.107073	0	0	0.240924	0	1.04762	1.11538	0	0.682878	0	0.769231	0	0.61324	0.561538	0.628205	0.703297	1.82692	0.800437	0.769231	0	1.08967
11876	0	0	0.25	1	0	0.416667	0.758156	1.11524	0.255155	0	0	0.289886	1.02423	0.648027	0.306604	1.2515	1.52699	2.17211	1.74419	0.625931	0.339813	0.909091	0	1.53035	0.523897	0	0	0	0	0	0	0	0	1.02143	2.25	0	0.369892	0	1.42857	0	1.08711	0.608333	0.875	0.857143	0	0	0.875	0	0
11888	0.0260417	0.5645	0	0	0	0.729167	0.884515	0.920074	0.393363	0	0	0.380476	0.778839	0.572424	0.613208	0.866927	1.07455	1.08605	1.12242	0.849478	0.778738	0.82197	0	0.843943	0.72909	0.0173611	0	0.949405	0.246492	0.0520833	0.0546875	0.1305	0	1.3619	1.05729	0.0416667	1.03262	1.44196	1.50298	0.0833333	0.332172	1.18498	1.17882	1.11607	0.0390625	0.464539	1.04167	0.0397135	0.0061483
11896	0	0.861433	0	0	0	1.31985	0.806362	1.10364	1.09731	0	0	1.24668	0.917659	0.791118	1.01374	1.12852	0.87481	0.910276	0.828964	1.23636	1.13813	1.02575	0	1.02405	1.09988	0.597303	0	1.50867	0.868966	0.708092	0.546243	0.39829	0	0.850206	0.901734	0.693642	1.01774	1.30273	0.949628	0.67052	0.703792	1.31513	1.26782	1.37737	0.0433526	1.23734	0.745665	0.396676	0
11913	0	1.3548	0	0	0	1.53846	1.21305	1.00886	0	0	0	1.10603	0.866653	1.57122	1	1.06378	0.965791	0.981626	0.864639	1.09504	0.994793	0.861538	0	1.01931	1.23801	1.15385	1.48855	1.43407	1.47761	2.03846	1.05	1.15643	1.6798	1.00571	1.1	2.21538	1.12675	1.18813	0.912088	2.09231	0.724739	1.40385	1.42692	1.34066	0.0384615	0.960524	1.18462	2.40481	0
11938	0	1.31717	0.833333	1.22222	0	1.22685	1.34783	1.33829	0.878866	0	0	1.06292	0.654367	1.23845	1.15828	0.990774	0.772923	0.829625	0.947459	0.4769	0.0215754	1.25253	0	0.960219	1.07108	0.833333	0.71671	1.38095	1.31462	0.347222	0.583333	0.696001	0.173313	1.1097	0.694444	0.888889	1.02748	0	0.357143	0.666667	1.16763	0.709722	0.907407	1.26984	0	1.89945	0.944444	0.635417	0
11941	0.588235	1.59388	0	0	0	1.12745	1.07034	0.367374	0.780473	0	0	0.886711	0.602486	1.21982	1.15427	0.920224	0.758507	1.3416	0.957592	0.75743	0.753871	1.19786	0	1.05907	1.03547	0.980392	0	0.731092	0.818797	0.294118	0.617647	0.736942	0	1.3352	0.882353	0	0.696268	1.54286	0.756303	0.235294	0	1.64608	1.5098	1.04202	0	0.524656	0.823529	0	1.0416
11944	0	0	1.59184	1.22449	1.09598	0.833333	1.23781	0	0	0	0	0.922903	0.836103	1.46005	1.00116	0.753457	0.99722	0.96415	0.949217	1.24091	1.02241	1.00928	0	0.749559	0.97509	1.63265	0.526563	1.35277	1.42036	2.14286	1.07143	1.40621	1.52798	0.963524	1.04082	1.30612	1.32859	0	0.874636	0.897959	1.53822	0.595918	0.52381	0.781341	2.34694	1.09214	0.816327	2.02296	1.63821
11950	1.28571	0.967714	0	0	0	0.642857	1.55963	1.52947	1.57467	1.53467	0.1	1.5571	1.17054	0.918347	1.54178	1.32302	0.95013	1.25672	0.996678	1.26719	1.28713	0.748052	0	0.946502	1.38908	1.42857	1.47438	2.24898	1.98851	1.42857	2.1	1.78972	1.60438	1.08952	0.714286	2.51429	1.22593	0.0555102	0.816327	1.25714	0.828273	0.973333	1.06667	1.73061	1.5	0.59461	1.14286	0.217857	0
11965	1.41892	0	0	0	0	1.29505	0.573739	0.68723	0.537894	0	0	1.11254	0.92734	1.07888	1.40043	1.10775	0.797889	1.00533	0.984706	0.966689	1.13358	1.28747	0	0.84668	1.28001	0.135135	0.69734	0.895753	0.639546	0.506757	0.425676	0.169298	0	0.969284	0.851351	0	1.09968	0.0131274	0.830116	0	1.11649	1.24955	1.45045	1.40541	0	1.00441	1	0.103041	0.590237
11985	0	3.59607	0	0	0	1.44033	3.44446	1.1235	1.18442	0	0	1.81805	1.02423	1.22885	1.04472	1.18198	0.64515	0.79778	0.813475	1.17459	1.26576	1.21212	0.68513	1.12915	1.22113	1.7284	2.15013	2.7619	1.37477	2.34568	1.68519	1.08267	1.3865	0.807055	1.24691	0.296296	1.29691	0.0119929	0.811287	1.1358	0.196843	1.11152	1.26749	1.54497	0	1.10113	0.975309	0.282407	0
11995	0.0234742	1.36752	1.277	1.19249	0.0712529	1.23631	1.45224	1.30269	1.3177	0	0	1.5134	1.39929	1.32404	1.28975	1.228	1.05145	1.06056	0.746079	0.634747	0	1.06189	0.781627	0.939933	1.18061	0.453834	0.817655	1.18645	1.0456	0.669014	0.394366	0.617579	0.0292923	1.12959	1.02817	0.525822	1.16698	0.0182428	0.804829	0.638498	1.00715	0.714006	0.733959	1.59088	0.0704225	1.03289	0.985915	0.823357	0
11997	0	0	1.26275	1.19216	1.39179	0.526144	1.02277	0	0	0	0	1.00039	1.01218	1.42312	0.947466	1.10181	1.0007	0.97106	0.951512	1.01552	1.08892	1.32906	0.435259	0.824659	1.0026	0.222222	0.480617	0.633613	0.578616	0.323529	0.164706	0.491295	0.0244677	1.01119	1	0.0313725	0.916752	0.0266667	0.823529	0.0941176	1.19369	0.801569	0.631373	0.645378	1.66667	0.932722	0.94902	0.029902	1.61563
12000	0	0	0	0	0	0.0438596	0	0.751321	0	0	0	0.122057	0.592973	0.327424	0.0322741	1.02096	1.35733	1.57192	1.71359	0.6777	0.531437	0.61244	0	1.28872	0.176471	0	0	0.218045	0	0	0	0	0	1.76809	1	0	0.311488	0	1.12782	0	0	1.34474	1.35088	0.932331	0	0	1.05263	0	0
12015	0.192308	1.30269	0.461538	0.230769	0	1.50641	0.466557	1.30397	1.64869	0	0	0.981154	1.10301	1.23624	1.86321	1.15523	1.40953	1.12783	0.92427	1.40319	1.34431	1.3986	0	1.41263	1.54751	1.79487	0.248092	1.91209	1.6061	2.11538	0.403846	0.481847	0.959887	1.15238	1.38462	0.615385	1.36576	0.821978	1.0989	3.69231	1.11498	1.26346	1.70513	1.67033	0	1.37218	1.15385	3.22596	0
12042	0.789474	0	0	0	0	0.526316	0	0.845236	0.268584	1.23229	1.28947	1.03749	0.862506	0.709419	1.22642	0.757489	0.964417	1.11463	0.775194	1.4307	0.367918	0.688995	0	1.17501	0.397059	0.175439	0	0.43609	0.146521	0	0	0.329685	0	0.907937	1	0	1.24595	1.02256	1.05263	0	0.610306	1.2807	0.798246	0.781955	1.57895	0.625905	1.47368	0	0
12130	0	0	0.0714286	0	0	1.19048	0.974772	1.40202	0.729013	0	0	1.18025	1.51805	1.14793	1.86152	1.10624	0.654426	0.959994	0.678295	1.14967	0.631081	1	0	1.19599	0.943015	0.0595238	0.115186	0.665816	0.546839	0	0	0	0	0.502608	0.982143	0	0.871889	1.05816	1.12245	0	1.06122	1.39048	1.41667	1.97959	0	0.690173	1	0	0
12165	0.00464253	1.24117	0	0	0	1.4887	1.00243	1.15811	1.10306	0	0	1.15632	1.02423	0.825047	0.978171	1.10218	0.96916	0.918659	0.94578	1.18627	1.16507	1.13852	0	0.88399	1.13088	0.668524	0.0598922	1.17323	1.03912	0.837976	0.740947	0.709572	0.0115864	1.01922	0.946147	0.616527	1.1636	1.10041	1.13676	0.980501	0.815583	1.31382	1.25333	1.43892	0.0162488	1.1456	0.90065	0.658426	0
12179	0	0.4516	2.4	2.4	0.466981	0.166667	0	1.07063	0.408247	0	0	0.231909	1.02423	1.65895	0.858491	1.37665	1.62879	2.17211	2.63566	0.57228	0.310686	0.727273	0	1.00823	0.838235	0	0	0	0	0	4.2	0	0	1.4527	1	0	0.591827	2.72	3.14286	0	0.579791	0	0.466667	0.8	1	0.59461	1.6	0	0
12309	0.0847458	0.306169	0	0	0	0.635593	0.719605	0.665365	0.190285	0	0	0.216186	0.590232	1.14229	0	0.890901	1.35733	1.84077	1.419	0.654727	0.00658233	0.702619	0.940602	1.41592	0.525673	0.112994	0.327986	0.702179	0.0943698	0.0847458	0	0	0	1.33882	1.54237	0.135593	0.727246	0.0329298	2.10654	0.0677966	0.147404	0.84548	0.949153	1.1138	0	0.302344	0.881356	0	0
12354	1	0	0.1	0.4	0	1.75	0.909787	0.267658	0.459278	0	0	1.39145	0.973015	0.673948	0.79717	0.65704	0.84833	0.624481	0.581395	0.822653	0.349522	1.45455	0	0.648148	1.29926	1.33333	4.51527	1.03571	1.94874	2.875	1.575	0.939602	1.87178	1.04413	1.2	1.6	0.96172	0.388571	1.5	2.4	1.44948	1.52083	1.4	1.31429	0	0.891915	1	3.43125	1.53462
12396	0	0.675384	0.919643	1.0625	0.96419	0.353423	1.84124	0.00398301	0.259711	0	0	0.574596	0.777314	1.20348	0.498231	1.0783	1.11495	1.42787	1.22508	0.817543	1.05931	0.974026	0	0.880916	0.550092	0.014881	0.0287964	0.554847	0.161566	0.0446429	0.046875	0.139822	0.0278539	1.17545	1.375	0.0714286	0.792626	0.0520408	1.47321	0	0.362369	0.63006	0.713542	0.535714	0.915179	0.464539	1.05357	0	1.35438
12440	0	0.752666	0	0	0	0.972222	3.03262	1.18959	2.21134	0	0	0.386515	0.853522	0.172807	1.22642	1.87726	1.13111	0.543027	0.775194	1.4307	0.970894	1.09091	0	1.56036	1.25735	1.11111	0	2.7619	1.85594	2.5	0	1.044	0	0.907937	1.16667	1.33333	1.47957	0.647619	1.42857	2.66667	0.483159	1.41944	0.777778	2.38095	0	1.48653	1	2.54167	0
12529	0	1.01974	0	0	0	1.15591	0.195653	1.20878	1.21816	0	0.112903	0.523666	0.825989	0.468252	0.692331	0.867979	1.11651	1.05102	0.950238	0.923033	0.914519	1.1261	0	0.789858	0.865275	0.430108	0	0.801843	0.808231	0.483871	0.33871	0.40413	0	1.43513	0.903226	0.258065	0.906832	1.12811	1.19816	0.774194	0.561088	1.17742	1.39247	1.34562	0	0.383619	0.903226	0	0
99007	0	0.0940833	0.166667	0	0.0972877	0.486111	0.505437	0.70632	0.893041	1.49204	1.16667	0.724716	0.896198	1.12325	0.715409	1.01685	1.24422	0.837167	1.13049	0.864382	0.938531	1.15152	0	0.960219	0.838235	0.138889	0	1.89881	0.231992	0.208333	0	0.261	0	0.907937	1	0	0.308243	0.0404762	0.47619	0.166667	0.603949	1.67292	0.972222	1.28571	1.14583	0.619386	0.833333	0	0
99015	0	1.02363	0	0	0	0.588889	1.37479	1.28476	2.05485	1.06509	1.96	1.36053	1.20176	1.21656	1.13648	1.25985	1.29399	0.955728	0.899225	1.06826	1.49647	1.18303	0	0.729767	1.15118	1.55556	0.0860052	1.04952	1.44763	1.33333	1.96	0.668161	0	0.907937	0.893333	1.06667	1.20338	0.945524	1.25714	0.746667	1.0243	1.41133	1.36889	1.69905	2.16667	1.03066	0.92	0	0
99019	0	1.50533	0.666667	0.888889	1.03773	1.57407	1.34783	0.693928	1.13402	0	0	1.54606	1.13803	1.26725	0.340671	1.39056	0.904885	1.02572	0.602929	1.03328	0.906168	1.05051	0	0.560128	0.931373	0.740741	0.71671	0.920635	0	0.277778	0	0	0	0.907937	0.777778	0.888889	0.657586	0.431746	0.634921	0.444444	0.966318	0.946296	0.907407	0.698413	0	0.330339	0.777778	0	0
99028	0	0	0	0	0	0.673235	2.06159	1.49871	0.789345	1.69614	2.01724	0.554068	1.17559	0.577159	0.492378	1.18061	0.41121	1.14758	0.935579	0.965547	0.00382618	0.931482	0.273377	1.24521	0.735004	0.197044	0.730833	0.755102	0.767975	0.394089	0.517241	0.586287	0.153677	0.961608	1.14286	0.0788177	0.93293	0.0191414	0.682618	0.256158	1.28525	1.1867	1.40805	1.56228	0.0123153	0.820152	0.866995	0.4883	0.00581514
99029	0	0.940833	0	0	0	1.38194	0.454893	1.30855	1.47139	0	0	1.06292	1.17786	0.786273	0.465016	0.928199	1.07455	1.0951	0.865633	1.21013	0.873805	0.89697	0	1.05024	1.04081	0.722222	0.0537533	1.48452	1.09036	0.979167	0.35	0.365401	0.0519939	0.923069	0.666667	0.8	1.20831	1.45714	1.13095	1.26667	0.531475	1.43972	1.37083	1.3381	0.0208333	0.817589	0.95	0.571875	0.00983729
99030	0.3125	0.987875	0.5625	0.625	0.328346	1.04167	0.947695	0.920074	0.669781	0	0	0.68848	0.608134	0.777633	0.459906	1.09507	0.551414	1.42545	0.944767	0.916542	0.910213	0.931818	0	0.855195	0.943015	0.416667	0.604724	0.776786	0.521983	0.390625	0.328125	0	0.194977	1.0498	1.25	0.75	0.554838	0.576786	0.892857	0.625	0.452962	0.570312	0.692708	0.892857	0	0.929078	0.78125	0	0
99037	0.0308642	0.111506	1.16049	0.962963	1.20348	1.72325	1.01087	0.00550737	0	0	0.0216049	1.12376	0.885134	1.33766	0.980375	1.18198	1.018	0.894989	0.813475	1.0951	1.0572	1.23008	0	1.15137	1.11247	0.679012	0.995431	1.40653	0.842046	1.14198	0.842593	0.464001	0.346626	0.891123	1.10494	0.740741	1.15991	1.23527	1.21693	1.23457	1.49421	0.720988	0.705761	0.733686	0	1.32136	0.765432	0.188272	1.50838
99041	0	0.504018	0.0357143	0	0.031271	0.863095	0.595694	0.701009	0.674337	0.012297	0.375	0.352005	0.630996	1.10165	0.876011	0.882757	1.26644	1.14908	1.16279	0.708963	0.0104024	0.688312	0.990991	0.816615	0.49396	0.178571	0.0575928	0.295918	0.27342	0.133929	0.1875	0.111857	0.0557077	1.24841	1.07143	0.0714286	0.990783	2.11633	2.07908	0.178571	0.310602	0.966815	1.33333	0.780612	0.0446429	0.583992	0.892857	0.136161	0
99042	1.04167	0	0	0	0	0.763889	1.01087	0.98513	0.935567	0	0	0.579773	0.725493	0.410417	0.907036	0.964701	1.23008	1.05211	1.21124	0.968703	1.11653	1.01515	0	0.885202	0.873162	0.763889	0.537533	1.63988	0.637979	0.46875	0.21875	0.652501	0.259969	1.13492	1.14583	0.166667	0.955555	0.647619	1.13095	0.416667	0.966318	1.69826	1.36111	1.20238	0	0.929078	0.916667	0.794271	0
99043	0	0.705625	0	0	0	1.82292	2.27447	1.11524	2.42397	0	0	1.15955	0.640141	0.648027	0.766509	1.17329	0.678664	0.543027	0.726744	1.25186	0.946622	1.04545	0	1.03524	1.15257	0.416667	0	0.776786	0.869971	0.625	1.3125	0.391501	0	0.85119	1.0625	0	0.369892	0.85	0.625	0.25	0.996516	1.06458	1.02083	0.928571	0	1.30071	1.3125	0.476562	0
99045	0	0.645143	0	0	0	0.595238	0	1.01965	0.437408	0	0	1.15955	1.02423	0.592482	0.876011	1.51968	0.96952	1.2412	0.775194	0.817543	1.22055	1.03896	0	1.13169	1.43697	0	0	1.77551	0.795402	0.357143	0	0.894859	0	1.81587	0.857143	0	0.422734	0.832653	0.612245	0.571429	0.621205	1.21667	1.66667	1.30612	0	0.849443	0.857143	0	0
99056	0	0	1.10204	1.09524	1.6122	0.793651	1.32033	0.0121387	0.00694298	0	0	1.3528	1.08345	0.83935	1.38076	1.07272	0.881801	0.908739	0.975584	1.23361	1.15979	1.18491	0	1.03616	1.17467	0.736961	0.877604	1.50777	1.42983	0.841837	0.785714	1.00139	0.127332	0.920289	0.863946	0.163265	1.19775	0.0264334	0.85034	0.952381	1.75022	0.653855	0.68254	0.779397	2.17687	1.3854	0.938776	0.518707	1.55389
99064	4.02778	0	0	0	0	1.2037	1.01087	0.86741	1.41753	0	0	1.09513	1.05268	1.72807	1.10718	0.95601	1.37618	0.829625	1.01206	1.13264	0.0107877	0.929293	0	1.02023	1.35049	1.2963	1.25424	1.03571	1.0053	1.59722	1.45833	1.566	0.173313	0.907937	0.638889	0	1.39737	0.107937	0.515873	0.666667	1.53	1.38565	1.26389	1.36508	0.138889	0.991017	0.805556	1.69444	0
99065	0	0.785391	0.0434783	0.0869565	0	1.21377	0.131853	0.717634	0.998431	0	0	1.10913	1.00196	0.608582	1.35972	0.720975	0.929475	0.790931	0.65723	0.544288	0.802043	1.02767	0	0.814099	1.23913	0.652174	0.420678	1.17081	1.02884	0.434783	0.228261	0.544697	0.542545	0.947412	1.23913	0.347826	0.675455	0.021118	0.869565	0.26087	0.409635	0.767029	1.57246	1.15528	0.0543478	0.387789	0.913043	0.165761	0.4106
99069	0	0	1.0303	1.12121	1.06132	0.277778	1.10277	0	0	0	0	0.843306	0.962152	0.565551	0.929102	1.01448	0.69923	0.987322	0.96312	0.802059	1.05916	1.07989	0	0.916573	0.863636	0.353535	0.195466	0.753247	0.674887	0.416667	0	0.284728	0.0945343	1.43069	0.924242	0	0.672531	0.0147186	0.909091	0.0606061	1.09809	0.700505	0.636364	0.658009	1.43939	0.495509	0.954545	0.11553	1.16259
99071	0	0.66003	0	0	0	0.564103	0.559869	0.768659	0.706582	0	0.0538462	0.784923	0.724837	0.494495	0.349057	1.06859	1.00233	1.32833	1.40727	0.902442	1.03363	0.895105	1.70755	1.21874	0.593213	0.205128	0	0.573626	0.342635	0.153846	0.161538	0.385478	0	0.907937	1.29231	0.246154	1.02432	1.62901	1.2967	0.0615385	0.289895	1.02949	1.3641	1.03736	0	0.457392	1.12308	0.117308	0
99078	0	0.5645	0	0	0	1.04167	0	0.669145	0.127577	0	0	0.869659	0.76817	0.648027	0.766509	1.09507	0.763497	1.35757	0.193798	0	0.0485447	0.818182	0	0.990226	0.314338	0	0	0.517857	0	0	1.3125	0.783001	0	2.04286	0.625	0	0.554838	0.121429	1.78571	0	0	0.304167	0.4375	0.714286	0	0.371631	0.625	0	0.147559
99079	0	1.61286	0.380952	0.666667	0.166779	0.952381	0.866464	0.892193	0.486009	0	0	0.662597	0.926681	1.82682	1.13881	1.16211	0.840251	0.362018	5.72167	1.15819	1.10959	0.865801	0	0.960219	0.558824	1.42857	0.307162	0.789116	0.265134	0.833333	1	0	0	0.778231	0.952381	1.14286	1.69094	0.971429	0.612245	0	0.207068	1.15873	1.05556	0.952381	0.357143	1.84046	1	0	0.618344
99081	0	0	1.2	1.2	0.933961	1.33333	0	0	0	0	0	0.231909	1.84361	0.622106	0.735849	1.50181	1.08586	1.52048	1.08527	0.71535	0.621372	1.01818	22.1982	0.288066	0.167647	0	0	0	0.556782	0	0	1.2528	0	0.726349	0.8	0	0.295914	0	0.285714	0	2.02927	0.973333	0.7	0.8	1	0	0.6	0	1.41657
99082	0	0	1.18182	0.818182	1.22052	0.568182	1.10277	0	0	0.0626031	0	1.10684	0.884559	1.08397	1.00343	1.02396	0.987148	0.839224	1.09232	0.747866	0.900284	1.35537	0	0.785634	1.02874	0.757576	0.586399	2.07143	1.39195	0.909091	0	0.854183	0.567206	1.07302	0.909091	0.363636	1.1433	0	0.779221	0.363636	1.38359	0.442424	0.901515	0.753247	1.36364	1.08111	1.40909	0.346591	2.46826
99085	0	0	0.444444	0.888889	1.21069	0.37037	0.673916	0	0	0.0510099	0	1.20249	1.40357	0.499221	0.953878	1.20515	0.678664	1.06594	0.746483	1.32472	1.05	0.942761	2.05539	0.880201	1.05556	0.123457	1.67232	0.767196	0.515539	0.555556	0.388889	0.928002	0.231084	1.04245	1.14815	0.296296	1.04118	0	0.899471	0.296296	1.66421	0.630864	0.561728	0.761905	2.03704	0.770791	0.62963	0.282407	1.70513
99090	0	2.31742	0	0	0	1.40351	3.83068	1.5496	1.45035	2.75454	0	1.58675	1.77892	3.98366	1.03277	0.263475	2.01813	0.571607	1.22399	0.357675	1.91113	1.1866	0	1.49718	1.85294	1.40351	0	0.327068	1.17217	1.31579	4.69737	3.95622	0	0.573434	0.947368	0.842105	1.86893	1.22707	1.42857	5.57895	2.32679	1.69693	1.07456	0.330827	4.47368	1.87772	2.05263	0	0
99092	0	0	0.969697	1	1.5566	0.568182	0.643284	0	0	0	0	0.948719	1.13286	0.895456	1.18925	1.13773	0.966582	1.20124	0.974865	1.2356	1.28864	1.03581	0	1.18936	0.95254	0.20202	0.2932	0.878788	0.97015	0.113636	0.954545	0.854183	0	1.22434	1.22727	0	1.21056	0.0147186	0.692641	0.121212	1.40555	0.792677	0.883838	0.839827	0.984848	0.405416	0.939394	0	1.7886
99094	0	0.809471	0	0	0	1.15566	1.08717	0.732272	0.722136	0.0129931	0	0.579773	1.0822	1.21291	0.636347	0.749722	0.896349	0.963105	0.914144	0.924556	0.710768	0.946827	0.523542	0.706577	0.608907	0.314465	0	0.351752	0.446476	0.283019	0.0990566	0.650039	0	1.04498	0.90566	0.150943	1.00499	1.33801	1.02426	0.415094	0.69739	1.37736	1.2327	1.18059	0	0.897525	0.981132	0.143868	0.0222731
99096	0	0.188167	1.66667	0.5	0.875589	0.416667	0.505437	0.0743494	0.0850515	0	0	0.77303	1.02423	1.38246	0.715409	0.78219	1.75322	0.99555	0.839793	0.894188	1.06798	1.0303	0	0.48011	0.558824	0	0	1.38095	0	0.416667	0	0	0	1.74021	0.75	0	0.123297	0.161905	2.2619	0	0.483159	0.608333	0.680556	0.47619	0.833333	0	0.666667	0	1.57397
99097	0.277778	0	1.77778	1	1.49174	0.509259	1.34783	0.594796	0.737113	0	0	1.73932	1.08113	1.72807	1.29455	1.32103	1.24422	1.35757	1.29199	1.54993	0.0215754	1.33333	0	1.44033	1.81618	0.925926	3.58355	2.7619	1.70128	3.05556	1.16667	1.044	1.3865	0.756614	0.555556	0.888889	1.31517	0.0539683	0.793651	1.33333	2.01316	0.337963	0.777778	0.47619	3.19444	0.495509	0.666667	2.11806	0.459073
99100	0	0	1.06931	1.06931	0	0.231023	0.180156	0.0088336	0	0	0	0.0344419	0.59831	0.687807	0.0121427	0.644339	1.28341	2.13447	1.48131	0.240811	0.219172	0.540054	0.54946	0.905554	0.091293	0	0	0.0410184	0.0275634	0.049505	0	0	0	2.0496	1.73267	0	0.571319	3.06818	2.87129	0	0.129161	0.469802	0.635314	0.514851	0.0247525	0.235489	1.63366	0	0.958405
99103	0	1.55766	0	0	0	1.41266	1.39468	0.65841	0	0	0	1.52539	1.05161	1.33071	1.83634	1.10427	1.05973	1.01636	0.961738	1.18587	1.2523	1.05785	0	1.07447	1.08478	1.6221	1.82819	1.90527	1.60782	2.58021	1.23529	1.3399	2.102	0.990476	0.989305	1.79679	1.26594	1.29351	1.13827	1.94652	0.9534	1.48993	1.47237	1.43927	0	1.1924	0.898396	2.6504	0.473452
99105	1.42857	0	0.571429	1.71429	0.333558	0.833333	0	1.27456	0	0	0	0.993896	1.02423	0.740603	1.66442	1.2515	1.55123	1.39636	0.996678	0.919736	0.388358	0.311688	0	1.23457	1.79622	0.952381	0	0.591837	2.38621	2.14286	0	0	1.78265	0.778231	0.714286	0	0.422734	0	0	1.71429	1.24241	0	0.5	0.653061	0.357143	2.12361	0.857143	1.08929	0
99107	0	0	1.0625	0.6875	1.56876	1.25	1.13723	1.22677	2.16881	1.76463	3.60938	1.26825	0.928205	1.03684	0	0.997292	0.678664	0.950297	0.920543	1.16244	1.35925	1.47727	0	1.23778	1.5193	2.60417	3.2252	1.03571	1.30496	1.95312	0.984375	0.978752	2.33972	0.907937	0.96875	3	1.20215	0.0303571	0.714286	4.375	1.67596	0.342187	0.729167	0.517857	1.64062	1.76525	1.46875	4.05078	0
99108	2.63889	0	0	0	0	1.4892	0.673916	0.00826105	0	0	0	1.37428	0.957841	0.441619	0.908456	0.921246	0.798059	0.900017	0.782372	1.33797	0.532194	1.04377	1.02769	1.09358	1.25735	2.03704	1.8515	1.30423	1.39195	2.31481	1.06944	0.812001	2.02198	0.949971	1.24074	1.11111	0.876781	0	0.608466	1.11111	1.65079	0.935031	0.939815	1.53439	0.0231481	1.34888	1.03704	1.55324	1.63955
99109	0	0.74674	0	0	0	0.85958	0.764125	0.885168	0.691128	0	0	0.739552	0.717765	0.644966	0.675977	0.901674	1.08479	1.03047	1.12922	0.929392	0.981597	1.19112	0	0.96967	0.95044	0.183727	0	0.782902	0.526093	0.216535	0.248031	0.0493229	0	1.07952	0.937008	0.314961	1.01356	1.37683	1.42857	0.125984	0.456528	1.19751	1.25853	1.08436	0	0.772525	1.06299	0.0600394	0.0185901
99110	0	0.501778	0.888889	0.222222	0	1.01852	1.34783	0.39653	0.56701	0	0	0.77303	0.341409	0.691229	0.476939	0.903864	1.73436	4.16321	0.430663	0.317933	0	0.565657	0	0.560128	1.30392	0	1.43342	0.460317	1.23729	1.11111	1.16667	0	0.693252	2.32028	1.77778	1.77778	0.49319	0.107937	7.77778	1.33333	0.161053	0.405556	0.777778	0.825397	0	0	0.777778	0	0
99111	0	0	0	0	0	0.39801	0.543156	0.639183	0.0990152	0	0	0.250946	0.664983	0.619011	0.187623	0.989996	1.20539	1.30083	1.34791	0.528505	0.654991	0.694708	1.65658	0.811529	0.275241	0	0	0.0927505	0.0207754	0	0.0783582	0	0	1.49064	1.46269	0	0.49687	2.08785	1.7484	0	0.356961	1.04415	1.28856	0.545842	0.0186567	0.133122	1.11194	0	0
99112	0	1.75622	0	0	0	1.01852	0	1.98265	0.453608	0	0	1.03071	1.36563	0.691229	1.02201	0.208584	0.904885	0.784372	1.11972	0.556384	2.24384	0.888889	0	1.36031	1.11765	0	0	0.460317	0.309323	0	0	0	0	0.504409	0.444444	0	1.47957	1.51111	0.634921	0.444444	0.322106	1.08148	0.907407	0.571429	0	0.991017	1.44444	0	0
99113	0	0	0.222222	1.77778	1.81604	0.185185	2.02175	0	0	0	0	1.15955	0.455212	1.15205	1.22642	1.32103	1.0557	1.14639	1.03359	1.11277	0	0	0	1.12026	0.838235	0.740741	0	0.460317	2.16526	0.555556	1.16667	0.696001	0	1.41235	0.666667	0.888889	0.657586	0	0	0.444444	0.805265	0.811111	0.777778	0.825397	2.22222	0.330339	0.666667	0.847222	1.83629
99114	1.95652	0.490869	0	0	0.913658	1.26812	1.31853	1.24131	1.28687	0	0	1.05872	0.712505	0.676202	1.41304	1.2515	0.973735	0.755516	0.91001	1.15078	1.02999	0.600791	0	1.56558	1.16624	1.30435	1.96316	0.180124	1.57351	0.76087	0.913043	0.544697	1.08509	0.986888	0.782609	1.73913	0.70762	1.09814	0.931677	1.56522	1.07135	1.37536	0.862319	0.47205	0.76087	0.646315	0.608696	2.32065	0
3D7-Rep1	6.8617	3.02668	2.12766	1.59574	0.40985	0.682624	1.09691	0	1.83494	0.0439554	4.46809	2.5658	1.05691	3.39732	1.60478	0.625752	1.76886	0.79721	1.52565	0.958874	3.79268	1.6325	0	1.53227	1.63188	1.70213	0.411727	0.661094	1.71773	3.00532	4.57979	3.79839	3.71701	0.695441	1.06383	1.53191	1.93603	1.76717	1.13982	3.57447	2.12796	0.970745	0.992908	0.364742	0	1.64467	0.659574	3.00133	2.18513
3D7-Rep2	4.0625	4.19847	1.46875	1.5625	0.456036	0.559896	1.13723	0.139405	2.00934	0	0.21875	2.24662	1.18426	3.82336	1.47553	0.762635	1.47397	0.890904	1.45349	1.02832	3.45274	1.79545	0	1.17027	1.5062	2.29167	0.100787	0.90625	1.39195	2.42188	3.77344	4.20863	2.43721	0.524901	0.984375	0.75	2.45054	1.56339	1.27232	2.6875	2.10627	0.89349	1.14844	0.321429	0	1.8117	0.59375	2.97852	2.7114
DD2	0	0	0	0	0	0	1.21305	0.0594796	2.17732	0	0	1.46876	0.546254	3.11053	1.2673	1.41837	1.13111	0.977449	2.73902	2.33681	3.18453	1.50303	0	1.39232	2.12353	2.66667	0.430026	4.14286	1.29916	6.5	2.8	7.93441	5.40736	0.726349	1	2.66667	2.76186	0	0.380952	6.13333	5.50801	2.51444	1.32222	1.18095	3	0	0.733333	4.575	1.57397
HB3	6.40449	0	1.55056	1.21348	0.760811	1.02996	0.817786	1.94478	1.44492	0	0	1.42012	0.391277	2.48144	1.98431	1.15307	1.49459	0.8542	1.72459	1.66379	2.66178	1.56078	0.623545	0.971008	1.39392	2.8839	0.144953	1.76886	1.50143	3.76404	7.31461	3.58949	2.73406	0.887533	0.988764	1.79775	1.9118	1.72456	1.34831	0	2.6058	1.05262	0.576779	0.622793	0	2.13792	0.977528	2.57022	0
HC	3.125	1.129	0.8125	1.0625	1.34987	1.58854	0.947695	0.027881	0	0	0	1.37696	0.960212	1.19885	1.18809	0.938628	0.72108	0.916358	0.60562	0.938897	1.06798	1.09091	0	0.382587	1.10018	2.08333	1.00787	1.8125	1.47895	1.25	1.64062	0.391501	0.974885	1.0498	0.84375	0.5	1.06344	1.54821	1.11607	1	0.724739	0.950521	0.692708	0.910714	0.46875	1.2078	0.71875	0.714844	1.18047
LC	1.875	1.97575	1.25	1.75	0	1.04167	0.758156	1.11524	0	0	1.75	1.0146	0.640141	1.16645	1.53302	0.625752	1.69666	1.22181	0.678295	0.983607	2.08742	1.45455	0	0.720165	1.67647	1.66667	0.806299	1.55357	0.695977	3.125	1.3125	2.349	1.55982	0.794444	0.625	1	1.47957	0.971429	0.892857	3.5	1.08711	1.825	0.729167	0.428571	0	3.34468	0.75	4.76562	0.147559
[truncated: 195 more columns]

## Sheet: Table S8 - MIP variant calls
Supplementary Table 8. MIP variant calls, which were converted to .map and .hap files.
CHROM	chr13	chr13	chr13	chr13	chr13	chr13	chr13	chr13	chr13	chr13	chr13	chr13	chr13	chr13	chr13	chr13	chr13	chr8	chr8	chr8	chr8	chr8	chr8	chr8	chr8	chr8	chr8	chr8	chr8	chr8	chr8	chr8	chr8	chr8	chr8	chr8	chr8	chr8	chr8	chr8	chr8	chr8	chr8	chr8	chr8	chr8	chr8	chr8	chr8
POS	2781173	2781774	2783231	2783334	2783349	2783401	2783600	2783604	2783627	2783630	2783631	2783634	2788561	2788579	2788745	2788748	2788751	1344508	1344521	1344529	1344569	1344634	1344735	1344737	1344779	1345037	1345065	1345085	1345087	1345148	1353461	1353979	1358622	1358953	1358971	1359737	1360101	1360236	1360603	1360635	1361801	1362692	1362713	1362722	1362723	1362725	1362726	1362728	1362732
REF	T	T	T	T	T	G	A	A	G	A	G	G	G	A	T	C	T	T	T	A	T	C	A	G	T	T	A	T	C	A	C	A	T	G	A	C	G	T	A	T	A	C	A	A	G	A	C	T	T
ALT	A	C	C	A	C	A	T	T	T	T	T	T	A	C	C	T	C	A	C	T	C	T	T	C	C	C	T	C	T	C	G	C	A	A	G	A	T	A	C	C	G	A	C	G	A	T	A	A	C
lab_ID
6		0	0	0	2	2							0	2	0	0	0	2	2	2	0	0	0	2	2	0	0	0	0	0		0	0	0	0	0	2	0	2	2	0
52													0	2	0	0	0	2	2	2	0	0	0	2	2	0	0	0	0	0	0	0	0	0	0	0	2	0	2	2	0	0	2	2	0	0	2	2	0
141	0	0											0	0	0			0	0	0	0	0	0	2	2	0	2		0	0	0	0	0	0	0	0	2	0			2	2	0	2	2	2	0	2	0
185													0	2				2	2	2	0	0	0	2	2	0	0	0	0		0	0	0			0	2	0			0
228	0			0	0	2							0	0	0			0	0	0	0	0	0	0	0	0	0	0	0	0	0	0	0	0	0	0	0				2	0	2	2	0	2	0	2	0
311													0	2	0	0	0	2	2	2	0	0			2	0	0	0	0			0	0			0	2				0		2	2				2	0
342													0	2	0	0	0	2	2	2	0	0	0	2	2	0	0	0	0			0	0	0	0	0	2				0	0	2	2	0	0	2	2	0
386													0	0				2	2		0	0			2	0	0	0	0			0				0	2
419	0	0	0	0	0	2	0	0	0	0	0	0	0	0	0	0	0	0	0	0	0	0	0	2	0	0	0	0	0	0	0	0	0	0	0	2	2	0	0	0	0	0	2	2	2	2	0	2	0
424	2	0	0	0	0	2	2	2	2	2	2	2	0	2	0	0	0	2	2	2	0	0	0	2	2	0	0	0	0	0	0	0	0	0	0	0	2	0	2	2	0	0	2	2	0	0	2	2	0
447	2	0	0			2	0	0	0	0	0	0	0	2	0	0	0	2	2	2	0	0	0	2	2	0	0	0	0	0	0	0	0	0	0	0	2	0	2	2	0	0	2	2	0	0	2	2	0
451		0													0	0	0	2	2	2	0	0	0	2	2	0	0	0	0	0		0	0	0	0	0	2	0	2	2	0	0	2	2	0	0	2	2	0
476	0	0	0	0	0	2	0	0	0	0	0	0	0	0				0	0	0	0	0	0	2	0	0	0	0	0	0	0	0	0	0	0	2	2	0	0	0	0	0	2	2	2	2	0	2	0
485	0	0											0	0	0	0	0	0	0	0	0	0	0	2	2					0			0	0	0	0	2		0	0
488	0	0					0	0	0	0	0	0	0	0				0	0	0	0	0	0	2	2	2			0	0	0	0	0	0	0	0	2	0	0	0	2	2	0	2	2	2	0	2	0
500	0	0	0	0		2	0	0	0	0	0	0	0	0	0	0	0	0	0	0	0	0	0	2	0	0	0	0	0	0	0	0	0	0	0	2	2	0	0	0	0	0	2	2	2	2	0	2	0
505	0	0	0	0	0	0	0	0	0	0	0	0	0	2	2	2	2	0	0	0	0	0	0	0	2	0	2	2	0	2	0	0	0	0	0	0	0	2	2	2	0	0	2	0	0	2	0	2	0
517	0	0	0			2	0	0	0	0	0	0	0	0	0	0	0	0	0	0	0	0	0	0	0	0	0	0	0	0	0	0	0	0	0	0	0	2	2	2	2	0	2	2	0	2	0	2	0
522															0	0	0	0	0	0	0	0	0	2	0	0	0	0	0	0	0	0	0	0	0	2	2	0			0	0	2	2	2	2	0	2	0
530	0	0											0	0				0	0	0	2	0	2	2	2					0	0	2	0	0	0	0	2	0	2	2	0	0	2	2	2	2	0	2	0
535	0	2	0		0	2	0	0	0	0	0	0	0	2	0	0	0	0	0	0	0	0	0	2	0	0	0	0	0	0	0	0	0	0	0	2	2	0	0	0	0	0	2	2	2	2	0	2	0
558	0	0											0	0				0	0	0	0	0	0	2	0	0	0	0	0	0	0	0	0	0	0	2	2	0	0	0	0	0	2	2	2	2	0	2	0
560	0	0											0	0				2	2	2	0	0	0	2	0	0	0	0	0	0	0	0	0	0	0	0	0	0	0	0	0	0	2	2	0	0	0	0	2
584													0		0	0	0	2	2	2	0	0			2	0	0	0	0	0			0	0	0	0	2	0			0
598	0	0											0	0				2	2	2	0	0	0	2	0	0	0	0	0	0	0	0	0	0	0	0	0	0	0	0	0	0	2	2	0	0	0	0
628		0					0	0	0	0	0	0	0	0	0			2	2	2	0	0	0	2	2	0	0	0	0	0	0	0	0	0	0	0	2	0	2	2	0	0	2	2	0	0	2	2	0
718	2	0	0		0	2	2	2	2	2	0	0	0	2	0	0	0	2	2	2	0	0	0	2	2	0	0	0	0	0	0	0	0	0	0	0	2	0	2	2	0	0	2	2	0	0	2	2	0
891	2	0	0	0	0	2	0	0	0	0	0	0	0	2	0	0	0	2	2	2	0	0	0	2	2	0	0	0	0	0	0	0	0	0	0	0	2	0	2	2	0	0	2	2	0	0	2	2	0
1029		0											0	2	0	0	0	2	2	2	0	0	0	2	2	0	0	0	0	0	0	0	0	0	0	0	2	0			0	0	2	2	0	0	2	2	0
1074													0		0	0	0	0	0	0	0	0	0	0	2	0	0	0	0		0	0	0			0					0	0	2	2	0			2	0
1142	0		0	0	0	2	2	2	2	2	0	0	0	0				2	2	2	0	0	0	2	2	0	0	0	0		0	0	0	0	0	0	2	0	2	2	0		2	2				2	0
1156		0	0	2	0	2							0	2	0	0	0	2	2	2	0	0	0	2	2	0	0	0	0	0	0	0	0	0	0	0	2	0	2	2	0
1189		0	0		0	2	0	0	0	0	0	0	0	2	0	0	0	2	2	2	0	0	0	2	2	0	0	0	0	0	0	0	0	0	0	0	2	0	2	2	0	0	2	2	0	0	2	2	0
1197	2	0	0	0	0	2	0	0	0	0	0	0	0	2	0	0	0	2	2	2	0	0	0	2	2	0	0	0	0	0	0	0	0	0	0	0	2	0	2	2	0	0	2	2	0	0	2	2	0
1204		0											0	2	0	0	0	2	2	2	0	0	0	2	2	0	0	0	0	0	0	0	0	0	0	0	2	0	2	2	0	0	2	2	0	0	2	2	0
1211													0	2	0	0	0				0	0			2	0	0	0	0			0	0			0					0
1228		0	0	0	0	2	0	0	0	0	0	0	0	2	0	0	0	2	2	2	0	0	0	2	2	0	0	0	0	0	0	0	0	0	0	0	2	0	2	2	0	0	2	2	0	0	2	2	0
1245			0		0	2	2	2	2	2	2	2	0		0	0	0	2	2	2	0	0	0	2	2	0	0	0	0	0	0		0	0	0	0	2	0	2	2	0
1259	2	0	0	0	0	2	0	0	0	0	0	0	0	2	0	0	0	0	0	0	0	0	0	2	0	0	0	0	0	0	0	0	0	0	0	2	2	0	0	0	0	0	2	2	2	2	0	2	0
1273	2	0	0	0		2	0	0	0	0	0	0	0	2	0	0	0	2	2	2	0	0	0	2	2	0	0	0	0	0	0	0	0	0	0	0	2	0	2	2	0	0	2	2	0	0	2	2	0
1278	0	0	0	0		2	0	0	0	0	0	0	0	0	0	0	0	2	2	2	0	0	0	2	2	0	0	0	0	0	0	0	0	0	0	0	2	0	2	2	0	0	2	2	0	0	2	2	0
1282		0	0	0	0	2	0	0	0	0	0	0	0	2	0	0	0	2	2	2	0	0	0	2	2	0	0	0	0	0	0	0	0	0	0	0	2	0	2	2	0	0	2	2	0	0	2	2	0
1284	0	0	0			2	0	0	0	0	0	0	0	2	0			2	2	2	0	0	0	2	2	0	0	0	0	0	0	0	0	0	0	0	2	0	2	2	0	0	2	2	0	0	2	2	0
1314	0	0	0	0	0	2	0	0	0	0	0	0	0	0	0	0	0	0	0	0	0	0	0	0	2	0	2	2	0	2	0	0	0	0	0	0	0	2	2	2	0	0	2	0	0	2	0	2	0
1328		0											0		0	0	0	2	2	2	0	0				0	0	0	0	0	0		0			0	2	0	2	2	0	0	2	2	0	0	2	2	0
1335							0	0	0	0	0	0	0	2	0	0	0	2	2		0	0	0	2	2	0	0	0	0	0		0	0			0	2	0	2	2	0
1349	0	0											2	0	0	0	0	0	0	0	0	0	0	0	0					0		0	0	0	0	0	2	0	0	0	0	0	2	0	0	2	0	2	0
1361		0											0	2	0	0	0	2	2	2	0	0	0	2	2	0	0	0	0	0	0	0	0	0	0	0	2				0	0	2	2	0	0	2	2	0
1369	0	0	0	0	0	2							0	0	0	0	0	2	2	2	0	0	0	2	2	0	0	0	0	0	0	0	0	0	0	0	2	0	2	2	0	0	2	2	0	0	2	2	0
1397																		0	0	0	2	0		2	2								0			0	2
1405													0	0	0			2	2	2	0	0	0	2	2	0	0	0	0			0	0	0	0	0	2				0	0	2	2	0	0	2	2	0
1417													0	2	2	2	2	2	2	2	0	0	0	2	2	0	0	0	0	0	0	0	0		0	0	0				0	0	0	2	0	2	0	2	0
1419	0	0											0	0				0	0	0	0	0	0	2	2					0	0	0	0	0	0	0	2		0	0	2	2		2	2	2	0	2	0
1436	0	0	0	0		0	0	0	0	0	0	0	0	2	2	2	2	0	0	0	0	0	0	0	2	0	2	2	0	2	0	0	0	0	0	0	0	2	2	2	0	0	2	0	0	2	0	2	0
1445	0	2											0	2	0	0	0	0	0	0	0	0	0	2	0	0	0	0	0	0	0		0	0	0	2		0			0	0	2	2	2	2	2	2	0
1456	0	0	0	0	0	2							0	0	0	0	0	0	0	0	0	0	0	2	0	0	0	0	0	0	0	0	0	0	0	2	2	0	0	0	0	0	2	2	2	2	0	2	0
1465	0	0											0	2	0	0	0	0	0	0	0	0	0	2	0	0	0	2	0	2	0	0	0	0	0	2	0	0			0	0	2	2	0	0	2	2	0
1481														0	0	0	0	2	2	2	0	0	0	2	2	0	0	0	0			0	0			0	2				0		2	2	0			2	0
1491	0	0											0	0	0			0	0	0	2	0	2	2	2	0	0	0	0	0	0	2	0	0	0	0	2	0	2	2	0	0	2	2	2	2	0	2	0
1497	0	0	0			2	0	0	0	0	0	0	0	0	0	0	0	0	0	0	0	0	0	2	0	0	0	0	0	0	0	0	0	0	0	2	2	0	0	0	0	0	2	2	2	2	0	2	0
1559		0											0	2	0	0	0	2	2	2	0	0	0	2	2	0	0	0	0	0	0	0	0			0	2	0			0		2	2	0			2	0
1782	2	0	0	0	0	2	0	0	0	0	0	0	0	2	0	0	0	2	2	2	0	0	0	2	2	0	0	0	0	0	0	0	0	0	0	0	2	0	2	2	0	0	2	2	0	0	2	2	0
1784	2	0					0	0	0	0	0	0	0	2	0	0	0	2	2	2	0	0	0	2	2	0	0	0	0	0	0	0	0	0	0	0	2	0	2	2	0	0	2	2	0	0	2	2	0
2120	0	2	0	0	0	2							0	2	0	0	0	0	0	0	0	0	0	2	0	0	0	0	0	0	0	0	0	0	0	2	2	0	0	0	0	0	2	2	2	2	0	2	0
2229	0	0	0	0		2	0	0	0	0	0	0	0	2	0	0	0	0	0	0	0	0	0	2	2	0	0	0	0	0	0	0	0	2	2	0	0	2	2	2	0	0	0	2	0	2	0	2	0
2273	0	0	0	0		0							0	0	0	0	0	0	0	0	0	0	0	2	2	0	2		0	0	0	0	0	0	0	0	2	0	0	0	2	2	0	2	2	2	0	2	0
2316	0	0											0	2	0	0	0	0	0	0	0	0	0	0	2	0	0	0	0		0	0	0	0	0	2	0		0	0	0	0	0			2	0
2447		0											0	2	0	0	0	2	2	2	0	0	0	2	2	0	0	0	0			0	0	0	0	0	2				0		2	2	0			2	0
2494	2	0	0	0	0	2	2	0	2	2	2	2	0	2	0	0	0	2	2	2	0	0	0	2	2	0	0	0	0	0	0	0	0	0	0	0	2	0	2	2	0	0	2	2	0	0	2	2	0
2580													0	2	0	0	0	2	2	2	0	0	0	2	2					0		0	0	0	0	0	2				0
2613															0	0	0	0	0	0	0	0			0	0	0	0	0			0	0			0	0
3112	2	0	0	2	0	2	0	0	0	0	0	0	0	2	0	0	0	2	2	2	0	0	0	2	2	0	0	0	0	0	0	0	0	0	0	0	2	0	2	2	0	0	2	2	0	0	2	2	0
3205	0	0	0	0	0	2	0	0	0	0	0	0	0	2	0	0	0	0	0	0	2	0	0	0	2	0	0	0	0	0	0	0	0	0	0	0	0	0	0	0	0	0	0	2	0	2	0	0
3338	2	0					0	0	0	0	0	0	0	2	0	0	0	2	2	2	0	0	0	2	2	0	0	0	0	0	0	0	0	0	0	0	2	0	2	2	0	0	2	2	0	0	2	2	0
3468	2	0	0	0	0	2							0	2	0	0	0	2	2	2	0	0	0	2	2	0	0	0	0	0	0	0	0	0	0	0	2	0	2	2	0	0	2	2	0	0	2	2	0
3555	2	0	0		0	2	0	0	0	0	0	0	0	2	0	0	0	2	2	2	0	0	0	2	0	0	0	0	0	0	0	0	0	0	0	0	0	0	0	0	0	0	2	2	0	0	0	0	2
3560													0		0	0	0	2	2	2	0	0	0	2	2	0	0	0	0	0		0	0	0	0	0	2				0		2	2	0			2	0
3870															0	0	0				0	0	0	2	2	0	0	0	0							0	2
3999	0	0	0	0		2	0	0	0	0	0	0	0	0	0	0	0	2	2	2	0	0	0	2	2	0	0	0	0	0	0	0	0	0	0	0	2	0	2	2	0	0	2	2	0	0	2	2	0
4004	2	0	0	0	0	2	0	0	0	0	0	0	0	2	0	0	0	2	2	2	0	0	0	2	2	0	0	0	0	0	0	0	0	0	0	0	2	0	2	2	0	0	2	2	0	0	2	2	0
4213													0	2	0	0	0	2	2	2	0	0	0	2	2	0	0	0	0	0		0	0	0	0	0	2				0	0	2	2	0	0	2	2	0
4224	2	0	0	0	0	2	2	2	2	2	2	2	0	2	0	0	0	2	2	2	0	0	0	2	2	0	0	0	0	0	0	0	0	0	0	0	2	0	2	2	0	0	2	2	0	0	2	2	0
4268	0	0											0	0	0	0	0	2	2	2	0	0	0	2	2	0	0	0	0	0		0	0	0	0	0	2	0	2	2	0	0	2	2	0	0	2	2	0
4401		0											0	2	0	0	0	2	2	2	0	0	0	2	2	0	0	0	0		0	0	0	0	0	0	2	0			0	0	2	2	0			2	0
4424	0	0	0		0	2							0	0	0	0	0	0	0	0	0	0	0	2	0	0	0	0	0	0	0	0	0	0	0	2	2	0			0	0	2	2	2	2	0	2	0
4583													0	0				2	2	2	0	0	0	2	0	0	0	0	0	0	0	0	0	0	0	0					0	0	2	2	0	0	0
4670													0	2	0	0	0	2	2	2	0	0	0	2	2	0	0	0	0	0		0	0			0	2				0
4890	0	0	0		0								0	0				2	2	2	0	0	0	2	2	0	0	0	0	0						0			2	2	0
5082	2	0	0			2	0	0	0	0	0	0	0	2	0	0	0	2	2	2	0	0	0	2	2	0	0	0	0	0	0	0	0	0	0	0	2	0	2	2	0	0	2	2	0	0	2	2	0
5132	0	0											0	0	0	0	0	0	0	0	0	0	0	2	0	0	0	0	0	0	0	0	0	0	0	2	2				0	0	2	2	2	2	0	2	0
5232													0	0	0	0	0				0	0	0	2	2	0	0	0	0	0	0	0	0	0	0	0	2				0	0	2	2	0	0	2	2	0
5533	2	0	0	0	0	2	0	0	0	0	0	0	0	2	0	0	0	2	2	2	0	0	0	2	2	0	0	0	0	0	0	0	0	0	0	0	2	0	2	2	0	0	2	2	0	0	2	2	0
5781													0	2	0	0	0	2	2	2	0	0	0	2	2	0	0	0	0	0	0	0	0	0	0	0	2				0	0	2	2	0	0	2	2	0
5918	0												0	2	0	0	0	0	0	0	0	0	0	2	0	0	0	0	0	0		0	0				2				0
6111	0	0	0	0	0		0	0	0	0	0	0	0	2	2	2	2	0	0	0	0	0	0	0	2	0	2	2	0	2	0	0	0	0	0	0	0	2			0	0	2	0	0	2	0	2	0
6440	0	0	0		0	2	2	2	2	2	2	2	0	0	0	0	0	2	2	2	0	0	0	2	2	0	0	0	0	0	0	0	0	0	0	0	2	0	2	2	0	0	2	2	0	0	2	2	0
6539	0												0	0				0	0	0	0	0	0	2	0	0	0	0	0			0	0			2	2				0	0	2	2	2	2	0	2	0
6624	0	0											0	0				0	0	0	0	0	0	0	0	0	0	0	0	0	0	0	0	0	0	0	0	2			2	0	2	2	0	2	0	2	0
6668		0	0	0	0	2	0	0	0	0	0	0	0	2	0	0	0	2	2	2	0	0	0	2	2	0	0	0	0	0	0	0	0	0	0	0	2	0	2	2	0	0	2	2	0	0	2	2	0
6673	0												0	0	0	0	0	0	0	0	0	0	0	2	0	0	0	0	0	0	0	0	0	0	0	0	2				0	0	2	2	0	0	0	0	2
6805	0		0	0	0	2	0	0	0	0	0	0	0	2	0	0	0	2	2	2	0	0	0	2	2	0	0	0	0	0	0	0	0	2	2	0	2	2	2	2	0	0	2	2		2	0	0	0
6848	0	0											0	0	0	0	0	0	0	0	0	0	0	2	0	0	0	0	0	0	0	0	0	0	0	2	2	0	0	0	0	0	2	2	2	2	0	2	0
6938	0	0	0	0	0	2	0	0	0	0	0	0	0	0	0			0	0	0	0	0	0	2	0	0	0	0	0	0	0	0	0	0	0	2	2	0	0	0	0	0	2	2	2	2	0	2	0
6982	0	0	0	0	0								0	0	0	0	0	0	0	0	0	0	0	2	2					0	0	0	0	0	0	0	2	0	0	0	2	2	0	2	2	2	0	2	0
7118															0	0	0						0	2	2	0	0	0	0			0				0
7162	0	0	0	0	0	0	0	0	0	0	0	0	0	2	0	0	0	0	0	0	0	0	0	0	0	0	0	0	0	0	0	0	0	0	0	0	0	2	2	2	2	0	2	2	0	2	0	2	0
7427	0	2											0	2	0	0	0	0	0	0	0	0	0	2	0	0	0	0	0	0	0	0	0	0	0	2	2	0	0	0	0	0	2	2	2	2	0	2	0
7629													0	0	2	2	2	0	0	0	0	0	0		2								0	0	0	0	2				2
8001	0	0	0	0	0	2	0	0	0	0	0	0	0	0	0	0	0	2	2	2	0	0	0	2	2	0	0	0	0	0	0	0	0	0	0	0	2	0	2	2	0	0	2	2	0	0	2	2	0
8127	2	0	0			2	0	0	0	0	0	0	0	2	0	0	0	2	2	2	0	0	0	2	2	0	0	0	0	0	0	0	0	0	0	0	2	0	2	2	0	0	2	2	0	0	2	2	0
8194															0	0	0	0	0	0	0	0	0	2	2							0	0			0	2					2		2	2	2	0	2	0
8240	0	0	0	0	0		0	0	0	0	0	0	0	0				0	0	0	2	0	2	2	2					0	0	2	0	0	0	0	2	0	2	2	0	0	2	2	2	2	0	2	0
8333	2	0											0	2	0	0	0	2	2	2	0	0	0	2	2	0	0	0	0	0	0	0	0	0	0	0	2		2	2	0	0	2	2	0	0	2	2	0
8442													0	0				2	2	2	0	0			2	0	0	0	0	0						0			2	2	0
8510													0	2	0	0	0	0	0	0	0	0	0	2	0	0	0	0	0			0	0			2	2				0	0	2	2	2	2	0	2	0
8579													0	0				2	0	0	0	0	0	2	2	0	0	0	0		0	0	0	2	0	0					0	0	2	2	0	0	2	2	0
8596															0	0	0	2	2	2	0	0	0	2	2	0	0	2	2							0	0
8602	2	0					0	0	0	0	0	0	0	2	0	0	0	2	2	2	0	0	0	2	2	0	0	0	0	0	0	0	0	0	0	0	2	0	2	2	0	0	2	2	0	0	2	2	0
8722													0	2	0	0	0	0	0	0	0	0	0	0	0			0	0			0	0			0	2				0	0	2	0	0	2	0	2	0
8738													0	2	0	0	0	0	0	0	0	0	0	0	2	0	0	0	0			0	0	0	0	0	0					0	2	2	0	2	0	2	0
8755		0					0	0	0	0	0	0	0	2	0	0	0	2	2	2	0	0	0	2	0	0	0	0	0	0	0	0	0	0	0	0	0	0	0	0	0	0	2	2	0	0	0
8844	0						0	0	0	0	0	0	0	0				0	0	0	0	0	0		2	0	0					0	0			0	0		2	2	0
8857	2	0	0	0		2							0	2	0	0	0	2	2	2	0	0	0	2	2	0	0	0	0	0	0	0	0	0	0	0	2	0	2	2	0	0	2	2	0	0	2	2	0
8876	0	0					0	0	0	0	0	0	0	0				2	2	2	0	0	0	2	2	0	0	0	0	0	0	0	0	0	0	0	2	0	2	2	0	0	2	2	0	0	2	2	0
8887	0	0	2		2	2	0	0	0	0	0	0	0	0	0	0	0	2	2	2	0	0	0	2	2	0	0	0	0	0	0	0	0	0	0	0	2	0	2	2	0	0	2	2	0	0	2	2	0
8911													0	2	0	0	0	2	0	0	0	0	0	2	2							0	0			0	0					0	2	2	0	0	2	2	0
8929	0	0	0		0	2							2	0	0	0	0	0	0	0	0	0	0	0	2	0	0		0	2	0	0	0	0	0	0	2	2	2	2	0	0	2	2	0	2	0	2	0
8931		0											0	2	0	0	0	2	2	2	0	0	0	2	2	0	0	0	0	0	0	0	0	0	0	0	2	0			0	0	2	2	0	0	2	2	0
8940	0	0	0		0	0							0	0	0	0	0	0	0	0	0	0	0	0	2	0	0	0	0	2	0	0	0	2	0	0	2	2	0	0	0	0	2	2	0	2	0	0	0
8946	0	0											0	2	0	0	0	0	0	0	0	0	0	0	2	0	0	0	0	0	0	0	0	0	0	0	0				2	2	0	2	0	0	2	2	0
8976	0	0	0			0	0	0	0	0	0	0	2	0	0	0	0	0	0	0	0	0	0	0	0					0	0	0	0	0	0	0	2	0	0	0	0	0	2		0	2	0	2	0
8983													0	2	0	0	0	2	2	2	0	0	0	2	2	0	0	0	0			0	0			0	2				0	0	2	2	0	0	2	2	0
8994															0	0	0	0	0	0	0	0	0		2	0	0	0	0			0	0			0	2
9422	0	0											0	0	0			0	0	0	0	0	0	0	0	0	0		0			0	0	0	0	0	2	0			0		0		0
9449	0	0	2			2	0	0	0	0	0	0	0	0	0			2	2	2	0	0	0	2	2	0	0	0	0	0	0	0	0	0	0	0	2	0	2	2	0	0	2	2	0	0	2	2	0
9483													0		0	0	0	2	2	2	0	0	0	2	2	0	0	0	0			0	0			0	2
9513	0	0	0	0	0	2	0	0	0	0	0	0	0	0	0	0	0	0	0	0	0	0	0	2	0	0	0	0	0	0	0	0	0	0	0	0	0	0	0	0	0	0	2	0	0	2	0	2	0
9551	0	2											0	2	0	0	0	0	0	0	0	0	0	2	0	0	0	0	0	0	0		0			0	2	0			0
9554													0	2	0	0	0	2	2	2	0	0	0	2	2	0	0	0	0			0	0			0	2				0	0	2	2	0	0	2	2	0
9555	0	0	0	0	0	2							0	0				0	0	0	0	0	0	2	0	0	0	0	0	0	0	0	0	0	0	2	2	0	0	0	0	0	2	2	2	2	0	2	0
9557	0	0	0	0		2							0	0	0			0	0	0	0	0	0	0	2	0	2	2	0	2	0	0	0	0	0	0	0	2	2	2	0	0	2	0	0	2	0	2	0
9592	0	0											0	0	0	0	0	2	2	2	0	0	0	2	2	0	0	0	0	0	0	0		0	0	0	2	0	2	2	0		2	2	0			2	0
9643	0	0	0	0	0	2	0	0	0	0	0	0	0	0	0			2	2	2	0	0	0	2	2	0	0	0	0	0	0	0	0	0	0	0	2	0	2	2	0	0	2	2	0	0	2	2	0
9688	0	0	2	0	0	2	0	0	0	0	0	0	0	0	0	0	0	2	2	2	0	0	0	2	2	0	0	0	0	0	0	0	0	0	0	0	2	0	2	2	0	0	2	2	0	0	2	2	0
9693	0	2	0	0	0	2	0	0	0	0	0	0	0	2	0	0	0	2	2	2	0	0	0	2	2	0	0	0	0	0	0	0	0	0	0	0	2	0			0	0	2	2	0	0	2	2	0
9700	0	2	0	0	0	2	0	0	0	0	0	0	0	2	0	0	0	0	0	0	0	0	0	2	0	0	0	0	0	0	0	0	0	0	0	2	2	0	0	0	0	0	2	2	2	2	0	2	0
9705	0	2	0		0	2							0	2	0	0	0	0	0	0	0	0	0	2	0	0	0	0	0	0	0	0	0	0	0	2	2	0	0	0	0	0	2	2	2	2	0	2	0
9708	0	0	0			2							0	0	0	0	0					0		2	2	0	0	0	0	0	0	2	0	0	0	0	2	0	2	2	0	0	2	2	2	2	0	2	0
9712	0	2	0			2	2	2	2	2	2	2	0	2	0	0	0	0	0	0	0	0	0	2	0	0	0	0	0	0	0	0	0	0	0	2	2	0	0	0	0	0	2	2	2	2	0	2	0
9715													0	0				0	0	0	0	0	0		2	0	2	2	0			0	0			0	0					0	2			2	0	2	0
9799		2											0	2	0	0	0	0	0	0	0	0	0	2	0	0	0	0	0	0		0	0	0	0	2	2			0	0	0	2	2	2	2	0	2	0
9802	0	0			0	2	0	0	0	0	0	0	0	0	0	0	0	0	0	0	0	0	0	2	0	0	0	0	0	0	0	0	0	0	0	2	2	0	0	0	0	0	2	2	2	2	0	2	0
9804	0	0											0	0	0	0	0	0	0	0	0	0	0	2	2						0	0	0	0	0	0	2				2	2	0	2	2	2	0	2	0
9821	0	0	0	0	0	2	0	0	0	0	0	0	0	0	0	0	0	2	2	2	0	0	0	2	2	0	0	0	0	0	0	0	0	0	0	0	2	0	2	2	0	0	2	2	0	0	2	2	0
9847	0	0				2	0	0	0	0	0	0	0	0	0	0	0	0	0	0	0	0	0	2	2					0	0	0	0	0	0	0	2				2	2	0	2	2	2	0	2	0
9852	0	0	0		0	0							0	0	0	0	0	0	0	0	0	0	0	2	2	0	0	2	0	0	0	0	0	0	0	0	2	0	0	0	2	2	0	2	2	2	0	2	0
9856													0	2	0	0	0	0	0	0	0	0	0	2	0	0	0	0	0			0	0	0	0	2	2				0	0	2	2	2	2	0	2	0
9861	0	0					0	0	0	0	0	0	0	0				2	2	2	0	0	0	2	2					0	0	0	0	0	0	2	2	0			0	0	2		0	2	0	2	0
9867	2	0	0	0	0	2							0	2	0	0	0	2	2	2	0	0	0	2	2	0	0	0	0	0	0	0	0	0	0	0	2	0	2	2	0	0	2	2	0	0	2	2	0
9890	0	0	0	2	0	2							2	0	0	0	0	0	0	0	0	0	0	0	0	0	0		0	2	0	0	0	0	0	0	0	0	0	2	0	0	0	2	0	2	0	0
9909	0	0					0	0	0	0	0	0	0	0				2	2	2	0	0	0	2	2					0	0	0	0			0	2	2	2	2	0	0	2	2	0	2	0		0
9932													0	0	0	0	0	0	0	0	0	0	0	2	2					0	0	0	0			0	2	0			2	2	0	2	2	2	0	2	0
9934	0	0											0	0				2	2	2	0	0	0	2	2						0	0	0			0	2	2	2	2	0	0	2	2	0	2	0		0
9968	0	0											0	0	0	0	0	2	2	2	0	0	0	2	0	0	0	0	0	0	0	0	0	0	0	0	0	0	0	0	0	0	0	2	0	2	0	2	0
9977	0	0											0	0				0	0	0	2	0	2	2	2					0	0		0	0	0	0	2	0	2	2	0
9984	0	2													0	0	0	0	0	0	0	0	0	2	2						0	0	0			0	2		0	0	2
9988	0	0	0	0	0	2								0	0	0	0	0	0	0	0	0	0	0	2	0	0	0	0	0	0	0	0	0	0	0	0	0			0	0	2	2		2	0	2	0
10021	0														0	0	0	0	0	0	0	0	0	2	2					0	0	0	0	0	0	0	2	0	0	0	2
10031	0	0											0	0	0	0	0	0	0	0	0	0	0	2	0	0	0	0	0		0	0	0	0	0	2	2		0	0	0	0	2	2	2	2	0	2	0
10048	0			0	0	2							0	0	0			2	2	2	0	0	0	2	0	0	0	0	0	0	0	0	0	0	0	0	0	0	0	0	0	0	2	2	0	0	0	0
10057	0	0											0	0				0	0	0	0	0	0	0	2						0	0	0	0	0	0	0		2	2	0	0	2		0	2	0	2	0
10090	0	0	0	0	0	2	0	0	0	0	0	0	0	0	0	0	0	0	0	0	0	0	0	2	2					0	0	0	0	0	0	0	2	0	0	0	2	2	0	2	2	2	0	2	0
10103	0	0											0	0				0	0	0	0	0	0	2	0	0	0	0	0	0	0	0	0				2				0	0	2	2	2	2	0	2	0
10122													0	0	0	0	0	0	0	0	0	0	0	2	2						0	0	0	0	0	0	2				2	0	2	2	2	2	0	2	0
10127	0	2											0	2	0	0	0	0	0	0	0	0	0	2	0					0	0	0	0	0	0	2	2	0	0	0	0	0	2	2	2	2	0	2	0
10134															0	0	0				0	0			2	0	0	0	0	0		0	0			0					0		2	2	0			2	0
10138													0		0	0	0	2	2	2	0	0	0	2	2	0	0	0	0	0	0	0	0			0	2				0		2	2				2	0
10151	0	0					0	0	0	0	0	0	0	2	2			0	0	0	0	0	0		2	0	0						0			0	0	2	2	2	0	0	2	2	0	0	2	2	0
10179	0	0	0		0	2	0	0	0	0	0	0	0	2				0	0	0	0	0	0	2	2	0	0	0	0	0	0	0	0	0	0	2	0	0	0	0	0	0	2	0	0	2	0	2	0
10194													0	0				2	2	2	0	0	0	2	2	0	0	0	0	0		0	0			0	2				0	0	2	2	2	2	0	2	0
10201	0	0											0	0				0	0	0	0	0	0	2	0	0	0	0	0	0	0	0	0	0	0	2	2				0	0	2	2	2	2	0	2	0
10204	0	0					0	0	0	0	0	0	0	0	0	0	0	0	0	0	0	0	0	2	2					0	0	0	0	0	0	0	2	0	0	0	2	2	0	2	2	2	0	2	0
10209	0	0											0	0	0	0	0	0	0	0	0	0	0	0	0	0	0	0	0	0	0	0	0	0	0	0	0		2	2	2
10216	0	0											0	0	0	0	0	0	0	0	0	0	0	2	2	0	0	2	2	0	0	0	0	0	0	0	2	0			2	2	0	2	2	2	0	2	0
10225	0	0	0	0	0	2	0	0	0	0	0	0	2	0	0	0	0	0	0	0	0		0	0	2	0	2	2	0	2	0	0	0	0	0	0	0	2	2	2	0	0	2	0	0	2	0	2	0
10226	0	2											0	2	0	0	0	2	2	2	0	0	0	2	2	0	0	0	0	0	0	0	0	0	0	0	2	0	2	2	0	0	2	2	0	0	2	2	0
10234													0	0	0	0	0	0	0	0	0	0			0	0	0	0	0			0	0			2	2
10236	0	2					0	0	0	0	0	0	0	2	0	0	0	2	2	2	0	0	0	2	2	0	0	0	0	0	0	0	0	0	0	0	2	0	2	2	0	0	2	2	0	0	2	2	0
10244	0	0																0	0	0	0	0	0	2	0					0							2	0			0
10250	0	0	0	0	2	2	0	0	0	0	0	0	0	0	0			0	0	0	0	0	0	0	2	0	0	2	2	2	2	0	0	2	2	0	0	2	2	2	0	0	2	2	0	0	2	2	0
10254	0	0					0	0	0	0	0	0	0	0				0	0	0	0	0	0	2	0	0	0	0	0	0	0	0	0	0	0	2	2	0	0	0	0	0	2	2	2	2	0	2	0
10264	0												0	0	0	0	0	0	0	0	0	0	0	0	2	0	0					0	0			0	0				0
10265	0	0	0	0		2	0	0	0	0	0	0	0	0	0	0	0	0	0	0	0	0	0	2	0	0	0	0	0	0	0	0	0	0	0	2	2	0	0	0	0	0	2	2	2	2	0	2	0
10296		0											0	0				0	0	0	0	0	0	0	2							0	0	0	0		0		2	2	0
10298	0	0					0	0	0	0	0	0	0	0	0	0	0	0	0	0	0	0	0	2	2					0	0	0	0	0	0	0	2	0	0	0	2	2	0	2	2	2	0	2	0
10300	0	0					0	0	0	0	0	0	0	0				0	0	0	2	0	2	2	2					0	0	2	0	0	0	0	2	0	2	2	0	0	2	2	2	2	0	2	0
10304	0	0	0	0	0	0	0	0	0	0	0	0	0	2	0	0	0	0	0	0	0	0	0	2	0	0	0	0	0	0	0	0	0	0	0	2	2	0	0	0	0	0	2	2	2	2	0	2	0
10311													0	0				0	0	0	0	0				0	0	0	0			0	0			2	2				0
10317	0	0											0	0				0	0	0	0	0	0	2	2					0	0	0
10321	0	0											0	0				0	0	0	0	0	0	2	0					0	0	0	0			2	2	0			0
10327	0	2											0	2	0	0	0	0	0	0	0	0	0	2	0	0	0	0	0	0	0	0	0			2	2				0
10335		0											0	2	0	0	0	0	0	0	0	0	0	2	0	0	0	0	0	0		0	0	0	0	2	2				0	0	2	2	2	2	0	2	0
10339	0	0											0		0	0	0	0	0	0	0	0	0	0	0					0	0	0	0	0	0	0	2	0			0
10343	0	0											0	0	0	0	0	0	0	0		0		2	2					0		2	0				2				0	0	2	2	2	2	0	2	0
10349		0											0	2	0	0	0				0	0	0	2	2	0	0	0	0		0	0	0	0	0	0	2				0		2	2				2	0
10355													0	0	0			0	0	0	0	0	0	2	2					0	0	0	0			0	2	0			2	2		2	2	2	0	2	0
10361													0	0				0	0	0	0	0	0	2	2					0		0	0	0	0	0	2				2	2	0	2	2	2	0	2	0
10377	0	0	2	0	0	2	0	0	0	0	0	0	0	0	0	0	0	0	0	0	0	0	0	2	2	0	0	2	0	0	0	0	0	0	0	0	2	0	0	0	2		0	2	2	2	0	2	0
10380														0	0	0	0	0	0	0	0	0	0	0	0	0	0	2	0	2		0	0			0	0				0	0	0	2	0	2	0
10383													0	0				0	0	0	0	0	0	2	0	0	0	0	0		0	0	0	0	0	2	2				0
10421	0	0											2	0	0	0	0	0	0	0	0	0	0	2	2		0		0	0	0	0	0	0	0	0	2				2	2	0	2	2	2	0	2	0
10440		0											0	0	0	0	0	0	0	0	0	0	0	2	0	0	0	0	0	0	0	0	0	0	0	2	2				0	0	2	2	2	2	0	2	0
10450	0	0											0	0	0	0	0	0	0	0	0	0	0	2	0					2	0	0	0	2		0					2	0	0	2	0	2	0	0
10474	0	0	0	0	0	2	2	0	2	2	0	0	0	0				0	0	0	0	0	0	2	0	0	0	0	0	0	0	0	0	0	0	2	2	0	0	0	0	0	2	2	2	2	0	2	0
10493		0											0	2	0	0	0	2	2	2	0	0	0	2	2	0	0	0	0	0		0	0	0	0	0	2		2	2	0	0	2	2	0			2	0
10504	0	0											0	0	0			0	0	0	0	0	0	2	0	0	0	0	0	0	0	0	0	0	0	2	2				0	0	2	2	2	2	0	2	0
10506													0	0				0	0	0	0	0	0	2	0	0	0	0	0	0		0	0			2	2				0	0	2	2	2	2	0	2	0
10510	0	0					0	0	0	0	0	0	0	0	0	0	0	0	0	0	0	0	0		2	0	0	2				0	0			0	0	2			0	0	2	2	0			2	0
10542	0	0	0			2	0	0	0	0	0	0	0	0	0	0	0	0	0	0	0	0	0	2	0	0	0	0	0	0	0	0	0	0	0	2	2	0	0	0	0	0	2	2	2	2	0	2	0
10547	0	0	0		0	2	0	0	0	0	0	0	0	0	0			0	0	0	2	0	2	2	2	0	2		0	0	0	2	0	0	0	0	2	0	2	2	0	0	2	2	2	2	0	2	0
10558	0												0	0				2	2	2	0	0	0	2	2						0	0	0			0	2				0	0	2	2	0	2	0		0
10570		0											0	0				0	0	0		0		2	2					0	0		0	0	0	0					0	0	2	2	2	2	0	2	0
10599		0													0	0	0	0	0	0	0	0	0	0	0					0	0	0	0			0	2	0			0
10615													0	0				0	0	0	0	0	0	2	0	0	0	0	0	0		0	0				2				0	0	2	2	2	2	0	2	0
10618	0	0											0	0				0	0	0	0	0	0	2	0	0	0	0	0	0	0	0	0	0	0	2	2	0	0	0	0	0	2	2	2	2	0	2	0
10630													0	2	0	0	0	2	2	2	0	0	0	2	2	0	0	0	0			0		0	0		2				0
10720	0	0	0	0		0	0	0	0	0	0	0	0	0	0	0	0	0	0	0	0	0	0	2	2					0	0	0	0	0	0	0	2	0	0	0	2	2		2	2	2	0	2	0
10724	0	0											0	0	0	0	0	0	0	0	0	0	0	0	2	0	0	2	2	2		0	0	2	2	0	0				0	0	2	2	0	0	2	2	0
10727	0	0	0	0	0	0	0	0	0	0	0	0	0	0				0	0	0	0	0	0	2	0	0	0	0	0	0	0	0	2	2		0	2	2	2	2	0	0	2	2	0	2	0	0	0
10730	0	0											0	2				0	0	0	2	0	0		0	0	0	0	0	0	0	0	0		0	0	2	2	0	0	2	0	0		0	2	0	2	0
10740	0	0	0		0	0	0	0	0	0	0	0	0	0	0	0	0	2	2	2	0	0	0	2	0	0	0	0	0	0	0	0	0	0	0	0	0	0	0	0	0	0	0	2	0	2	0	2	0
10758	0												0	2	0	0	0	0	0	0	0	0	0	2	0	0	0	2	0	2	0	0	0	0	0	0	0	0			0	0	0	2	0	2	0	2	0
10764	0	0	2			2							0	0	0	0	0	0	0	0	0	0	0	2	2	0	0			0	0	0	0	0	0	0	2	0	0	0	2	2	0	2	2	2	0	2	0
10772		2											0	2	0	0	0	0	0	0	0	0	0	2	0	0	0	0	0	0		0	0	0	0	2	2				0	0	2	2	2	2	0	2	0
10780	0	0					2	0	2	2	0	0	0	0				0	0	0	0	0	0	2	0					0	0	0	0	0	0		2	0			0	0	2	2	2	2	0	2	0
10809		0											0	2	0	0	0	2	2	2	0	0	0	2	2	0	0	0	0	0	0	0	0	0	0	0	2		2	2	0		2	2				2	0
10833													0	2	0	0	0	2	2	2	0	0	0	2	2	0	0	0	0	0	0	0	0	0	0	0	2	0			0	0	2	2	0	0	2	2	0
10839	0	0	0	0	0	2	0	0	0	0	0	0	2	0	0	0	0	2	2	2	0	0	0	2	2	0	0	0	0	0	0	0	0	0	0	0	2	0	2	2	0	0	2	2	0	0	2	2	0
10843		0											0	2	0	0	0	2	2	2	0	0	0	2	2	0	0	0	0	0	0	0	0	0	0	0	2	0	2	2	0	0	2	2	0	0	2	2	0
10845	2	0	0		0	2							0	2	0	0	0	2	2	2	0	0	0	2	2	0	0	0	0	0	0	0	0	0	0	0	2	0	2	2	0	0	2	2	0	0	2	2	0
10856	2	0	0	0		2	2	0	2	2	2	0	0	2	0	0	0	2	2	2	0	0	0	2	2	0	0	0	0	0	0	0	0	0	0	0	2	0	2	2	0	0	2	2	0	0	2	2	0
10880		0											0	2	0	0	0	2	2	2	0	0	0	2	2	0	0	0	0	0		0	0	0	0	0	2				0
10901		0	0	0	2	2	0	0	0	0	0	0	0	2	0	0	0	2	2	2	0	0	0	2	2	0	0	0	0	0	0	0	0	0	0	0	2	0	2	2	0	0	2	2	0	0	2	2	0
10905	0	0	0		0	2	0	0	0	0	0	0	0	0	0	0	0	2	2	2	0	0	0	2	2	0	0	0	0	0	0	0	0	0	0	0	2	0	2	2	0	0	2	2	0	0	2	2	0
10918	2	0	0	2	0	2	0	0	0	0	0	0	0	2	0	0	0	2	2	2	0	0	0	2	2	0	0	0	0	0	0	0	0	0	0	0	2	0	2	2	0	0	2	2	0	0	2	2	0
10924	0	0	0	0	0	2	0	0	0	0	0	0	0	0	0	0	0	2	2	2	0	0	0	2	2	0	0	0	0	0	0	0	0	0	0	0	2	0	2	2	0	0	2	2	0	0	2	2	0
10937	0	0	2	0	0	2	0	0	0	0	0	0	0	0	0			2	2	2	0	0	0	2	2	0	0	0	0	0	0	0	0	0	0	0	2	0	2	2	0	0	2	2	0	0	2	2	0
10941	0	0		0		2							0	0	0			2	2	2	0	0	0	2	2	0	0	0	0	0	0	0	0			0	2	0	2	2	0	0	2	2	0	0	2	2	0
10954		0	0		0	2	2	0	2	2	2	2	0	2	0	0	0	2	2	2	0	0	0	2	2	0	0	0	0	0	0	0	0	0	0	0	2	0	2	2	0	0	2	2	0	0	2	2	0
10957	0	0	0	0	0	2	0	0	0	0	0	0	0	0	0	0	0	2	2	2	0	0	0	2	2	0	0	0	0	0	0	0	0	0	0	0	2	0	2	2	0
10966	0	0	0	0	0	2	0	0	0	0	0	0	0	0	0	0	0	2	2	2	0	0	0	2	0	0	0	0	0	0	0	0	0	0	0	0	0	0	0	0	0	0	2	2	0	0	0	0	2
10969																		2	2	2	0	0	0	2	0	0	0	0	0	0		0	0			0					0	0	2	2	0		0
10972	0	0	2	0	0	2	0	0	0	0	0	0	0	0	0	0	0	0	0	0	0	0	0	2	0	0	0	0	0	0	0	0	0	0	0	2	2	0	0	0	0	0	2	2	2	2	0	2	0
10987	0	0	0		0	2	0	0	0	0	0	0	0	0	0	0	0	0	0	0	0	0	0		2	0	0	2	2	2	2	0	0	2	2	0	0	2	2	2	0	0	2	2	0	0	2	2	0
10989	0	0											0	0	0	0	0	0	2	2	2									2	0	0	0	0	0	0	0	0			0
10993	0	0	0		0	2	2	0	2	2	2	2	0	0	0	0	0	0	0	0	2	0	2	2	2	0	0	2	0	0	0	2	0	0	0	0	2	0	2	2	0	0	2	2	2	2	0	2	0
11001	0	0											0	0	0	0	0	2	2	2	0	0	0	2	0	0	0	0	0	0	0	0	0	0	0	0	0	0			0	0	2	2	0		0
11006	0	0	2			2							0	0	0	0	0	2	2	2	0	0	0	2	0	0	0	0	0	0	0	0	0	0	0	0	0	0	0	0	0	0	2	2	0	0	0	0	2
11018	0	0											0	0	0	0	0	0	0	0	2	0	0	2	0	0	0	2	0	2	0	0	0	2	0	0	0				0	0	0	2	0	2	0	2	0
11059	0	2	0	0	0	2	0	0	0	0	0	0	0	2	0	0	0	0	0	0	0	0	0	2	0	0	0	0	0	0	0	0	0	0	0	2	2	0	0	0	0	0	2	2	2	2	0	2	0
11079													0	0				2	2	2	0	0	0	2	2	0	0	0	0	0		0				0	2				0		2	2	0			2	0
11084	0	0											0	2	2	2	2	0	0	0	0	0	0	2	0	0	0	0	0	0	0	0	0	0	0	2	2	0	0	0	0	0	2	2	2	2	0	2	0
11099		0											0	0	0	0	0	0	0	0	0	0	0	2	0	0	0	0	0	0			0				2				0
11152	2	0											0	2	0	0	0	2	2	2	0	0	0	2	2	0	0	0	0	0	0	0	0	0	0	0	2	0	2	2	0	0	2	2	0	0	2	2	0
11262	0	2					0	0	0	0	0	0	0	2	0	0	0	0	0	0	0	0	0	2	0	0	0	0	0	0	0	0	0	0	0	2	2	0	0	0	0	0	2	2	2	2	0	2	0
11288		0											0		0	0	0	2	2	2	0	0	0	2	2	0	0	0	0	0		0	0	0	0	0	2				0		2	2				2	0
11465	2	0	0	0		2							0	2	0	0	0	2	2	2	0	0	0	2	2	0	0	0	0	0	0	0	0	0	0	0	2	0	2	2	0	0	2	2	0	0	2	2	0
11468	0	0	2		0	2	0	0	0	0	0	0	0	0	0	0	0	0	0	0	0	0	0	0	0					0	0	0	0	0	0	0	2	0	0	0	0	0	2	0	0	2	0	2	0
11475	0												0	2	2	2	2	0	0	0	0	0	0	0	2	0	0	2				0	0			0	0		2	2	0	0	2	2				2	0
11479	0	0											0	0	0			0	0	0	0	0	0	2	2					0	0	0	0	0	0	0	2	0	0	0	2	2	0	2	2	2	0	2	0
11482	0	0												0	0	0	0	0	0	0	0	0	0	0	0	0	0		0		0	0	0	0	0	0	0			2	0			2		2	0
11493	0												0	0				0	2	2	2		0	2	0						0	0	0				0	0			0	0	2		2	2	0
11497	0	0											0	0				0	2	2	2	2	0	2	0	0	0	0	0	2	0	0	0	0	0	0	0	0			0	0	2	0	2	2	0	0	2
11505	0	0											0	0	0	0	0	0	0	0	0	0	0	0	2	0	0	2		2		0	0	2		0	0		2	2	0	0	2	2	0	0	2	2	0
11520	0	0											0	0				0	2	2	2	2	0	2	0					2	0	0	0	0	0	0	0	0			0	0	2	0	2	2	0	0
11530													0	0	0	0	0	0	0	0	0	0			0	0	0	0	0				0			2	2				0
11542													0	0	0			0	0	0	0	0	0	2	0	0	0	0	0	0		0	0	0	0	2	2				0	0	2	2	2	2	0	2	0
11544													0	2	0	0	0	0	0	0	0	0	0		0	0	2	0	0			0	0			0	2				0	0	2		0	2	0	2	0
11550	0	0	0	0		0							0	0	0	0	0	0	0	0	0	0	0	2	0	0	0	0	0	0	0	0	0	0	0	2	2	0	0	0	0	0	2	2	2	2	0	2	0
11551													0		2			0	0	0	0	0	0	2	0					0		0	0	0	0				0	0	0
11552	0	2	0			2							0	2	0	0	0	0	0	0	0	0	0	2	0	0	0	0	0	0	0	0	0	0	0	2	2	0	0	0	0	0	2	2	2	2	0	2	0
11570															0								0	2	2	0	0	0	0			0				0	2				0
11576													0	0				0	0	0	2	0		2	2							2	0			0	2				0	0	2	2	2	2	0	2	0
11580													0	0				0	0	0	0	0	0		2	0	0	2				0	0			0	0				0	0	2	2	0			2	0
11581		0											0	2	0	0	0	2	2	2	0	0	0	2	2	0	0	0	0		0	0	0			0					0	0	2	2	0	0	2	2	0
11586													0	0	0	0	0	0	0	0	0	0	0	2	2							0	0			0	2
11588																		2	2	2	0	0			0	0	0	0	0			0				0
11592	0	0	0	0	0	2	0	0	0	0	0	0	0	0	0	0	0	0	0	0	0	0	0	2	2					0	0	0	0	0	0	0	2	0	0	0	2	2	0	2	2	2	0	2	0
11605													0	2	0	0	0	2	2	2	0	0			0	0	0	0	0			0				0						0	2	2	0		0
11606	0	0											0	0				0	0	0	2	0	2	2	2	0	0	0	0	0	0	2	0	0	0	0	2	0	2	2	0	0	2	2	2	2	0	2	0
11611	0	0					0	0	0	0	0	0	0	0				0	0	0	2	0		2	2					0	0		0	0	0	0	2	0	2	2	0	0	2	2	2	2	0	2	0
11612	0	0					0	0	0	0	0	0	0	0	0	0	0	0	0	0	2	0	2	2	2						0		0				2		2	2	0	0	2	2	2	2	0	2	0
11614	0	0	0	0	0	0	2	2	2	2	0	2	0	2	0			0	0	0	0	0	0	2	2	0	0		0	0	0	0	0	0	0	0	2	0	0	0	2	2	0	2	2	2	0	2	0
11641	0	0											0	2	0	0	0	0	0	0	0	0	0	2	2	0	0	0	0	0	0	0	0	2	2	0	0	2			0	0	0	2	0	2		2	0
11674	0	0	0	0		2	0	0	0	0	0	0	0	0	0	0	0	0	0	0	0	0	2	2	0	0	0	0	0	0	0	0	0	0	0	0	0	0	0	0	2	0	0	0	2	2	0	0	2
11685	0	0	0	0	0	0	0	0	0	0	0	0	0	2	2	2	2	2	2	2	0	0	0	2	2	0	0	0	0	0	0	0	0	0	0	0	2	0	2	2	0	0	2	2	0	0	2	2	0
11690	0	2	0		0	2	0	0	0	0	0	0	0	2	0	0	0	0	0	0	0	0	0	2	0	0	0	0	0	0	0	0	0	0	0	2	2	0	0	0	0	0	2	2	2	2	0	2	0
11733	0	2	0	0		2	2	2	2	2	2	2	0	2	0	0	0	0	0	0	0	0	0	0	0	0	0	2	0	0	0	0	0	0	0	0	0	2	0	0	2	2	0	2	0	2	0	0	2
11778															0	0	0	0	0	0	0	0	0		2	0	0	0	0	0		0	0			0	0				0	0	2	2	0			2	0
11797	2	0											0	2	0	0	0	2	2	2	0	0	0	2	2	0	0	0	0	0	0	0	0	0	0	0	2				0	0	2	2	0	0	2	2	0
11805	2	0	0	0	0	2	0	0	0	0	0	0	0	2	0	0	0	2	2	2	0	0	0	2	2	0	0	0	0	0	0	0	0	0	0	0	2	0	2	2	0	0	2	2	0	0	2	2	0
11822	0	0	0			0							0	2	0	0	0	0	0	0	0	0	0	2	0	0	0	0	0	0	0	0	0	0	0	2	2	0	0	0	0	0	2	2	2	2	0	2	0
11825	0	2	0	0	0	2							0	2	0	0	0	0	0	0	0	0	0	2	2					0	0	0	0	0	0	0	2	0	0	0	2	0		2	0	2	0	2	0
11830	0												0	2	2			0	2	2	2		0	2	0					2	0	0	0	0	0	0	0	0			0	0	2		2	2	0	0
11834	0	0											0	0				2	2	2	0	0	0	2	2	0	0	0	0	0	0	0	2	2		0	2	2	2	2	0	0	2	2	0	2	0	0	0
11835	0	0	0	0	0	2	0	0	0	0	0	0	0	0	0	0	0	0	0	0	0	0	0	2	0	0	0	0	0	0	0	0	0	0	0	2	2	0	0	0	0	0	2	2	2	2	0	2	0
11840		0											0	2	0	0	0	2	2	2	0	0	0	2	2	0	0	0	0	0	0	0	0	0	0	0	2				0	0	2	2	0	0	2	2	0
11843													0	0	0	0	0	0	0	0	0	0			0	0	0	0	0			0	0			2	2
11845													0	0	0	0	0	0	0	0	2	0	2	2	2	0	0		0			2	0			0	2				0	0	2	2	2	2	0	2	0
11850													0	2	0	0	0	2	2	2	0	0	0	2	2	0	0	0	0			0	0			0	2				0	0	2	2	0	0	2	2	0
11853	0	0	0	0	0	0	0	0	0	0	0	0	0	0	0	0	0	0	0	0	2	0	2	2	2	0	0	2	0	0	0	2	0	0	0	0	2	0	2	2	0	0	2	2	2	2	0	2	0
11854	2	0	0	0		2	0	0	0	0	0	0	0	2	0	0	0	2	2	2	0	0	0	2	2	0	0	0	0	0	0	0	0	0	0	0	2	0	2	2	0	0	2	2	0	0	2	2	0
11856	0	0											0	0				0	0	0	0	0	0	2	0	0	0	0	0	0	0	0	0	0	0	2	2	0	0	0	0	0	2	2	2	2	0	2	0
11862	0	0	0	0	0	2	0	0	0	0	0	0	0	2	0	0	0	0	0	0	0	0	0	0	0	0		0	0	0	0	0	0	0	0	0	2	0	0	0	0	0	2	0	0	2	0	2	0
11869	0												0	0	0	0	0	2	2	2	0	0	0	2	0	0	0	0	0	0	0	0	0	0	0	0	0				0	0	2	2	0	0	0	0	2
11876															0	0	0	0	0	0		0	2	2	2					0			0	0	0	0	2				0	0	2	2	2	2	0	2	0
11888	2	0											0	2	0	0	0	2	2	2	0	0	0	2	2	0	0	0	0	0	0	0	0	0	0	0	2		2	2	0	0	2	2	0	0	2	2	0
11896	2	0	0			2	0	0	0	0	0	0	0	2	0	0	0	2	2	2	0	0	0	2	2	0	0	0	0	0	0	0	0	0	0	0	2	0	2	2	0	0	2	2	0	0	2	2	0
11913	0	0	0	0	0	0	0	0	0	0	0	0	0	0	0	0	0	0	0	0	2	0	2	2	2	2	2		0	0	0	2	0	0	0	0	2	0	2	2	0	0	2	2	2	2	0	2	0
11938	0	0											0	0				0	0	0	2	0	2	2	2	2	2		0	0	0	2	0	0	0	0	2	0	2	2	0	0	2	2	2	2	0	2	0
11941		0											0	2	0	0	0	0	0	0	0	0	0	2	0	0	0	0	0	0	0	0	0	0	0	2	2	0			0	0	2	2	2	2	0	2	0
11944	0	0	0	0	0	2							0	0				0	0	0	0	0	0	2	0	0	0	0	0	0	0	0	0	0	0	2	2	0	0	0	0	0	2	2	2	2	0	2	0
11950	0	0	0	0		0							0	0				0	0	0	0	0	0	2	0	0	0	0	0	0	0	0	0	0	0	2	2	0	0	0	0	0	2	2	2	2	0	2	0
11965	0	0	0	0		2							0	0	0			0	0	0	0	0	0	2	0	0	0	0	0	0	0	0	0	0	0	2	2	0			0	0	2	2	2	2	0	2	0
11985	0	0	0	0	0	2	0	0	0	0	0	0	0	0	0			0	0	0	0	0	0	2	0	0	0	0	0	0	0	0	0	0	0	2	2	0	0	0	0	0	2	2	2	2	0	2	0
11995	0	0	0	0		2	0	0	0	0	0	0	0	0	0			0	0	0	2	0	2	2	2	0	0		0	0	0	2	0	0	0	0	2	0	2	2	0	0	2	2	2	2	0	2	0
11997	0	0	0		0	2	0	0	0	0	0	0	0	0	0	0	0	0	0	0	0	0	0	2	2	0	2		0	0	0	0	0	0	0	0	2	0	0	0	2	2	0	2	2	2	0	2	0
12000													0	0	0	0	0	0	0	0	0	0	0	2	0	0	0	0	0			0	0			2	2
12015		0											0	2	0	0	0	2	2	2	0	0	0	2	2	0	0	0	0	0	0	0	0	0	0	0	2	0	2	2	0	0	2	2	0	0	2
12042													0	2	2	2	2	2	2	2	0	0	0	2	2	0	0	0	0	0	0	0	0	0	0	0	2				0		2	2	0			2	0
12130	0	0											0	2	0	0	0	2	2	2	0	0	0	2	2	0	0	0	0	0	0	0	2	2	2	0	2				0	0	2	2	0	2	0	0	0
12165	2	0	0	0	0	2	0	0	0	0	0	0	0	2	0	0	0	2	2	2	0	0	0	2	2	0	0	0	0	0	0	0	0	0	0	0	2	0	2	2	0	0	2	2	0	0	2	2	0
12179															0	0	0	0	0	0	0	0			0	0	0	0	0				0			2	2				0
12309	0												0	0	0	0	0	0	0	0	0	0	0	2	0	0	0	0	0	0	0	0	0	0	0	2	2	0			0	0	2	2	2	2	0	2	0
12354	0	0	0	0	0	0	0	0	0	0	0	0	0	0	0	0	0	0	0	0	0	0	0	0	0	0	0	0	0	0	0	0	0	0	0	0	0	2	2	2	2	0	2	2	0	2	0	2	0
12396	0	0					0	0	0	0	0	0	0	0	0	0	0	0	0	0	0	0	0	2	0	0	0	0	0	0	0	0	0	0	0	2	2	0			0	0	2	2	2	2	0	2	0
12440		0											0	2	0	0	0	2	2	2	0	0	0	2	2					0	0	0	0			0	2	0			0		2	2	0			2	0
12529		0											0	2	0	0	0	2	2	2	0	0	0	2	2	0	0	0	0	0	0	0	0	0	0	0	2	0			0		2	2	0			2	0
99007	0												0	0	0			0	0	0	0	0	0	0	2	0	0	2				0	0	2	2	0	0		2	2	0	0	2	2	0	0	2	2	0
99015		0	0	0	0	2	0	0	0	0	0	0	0	2	0	0	0	2	2	2	0	0	0	2	2	0	0	0	0	0	0	0	0	0	0	0	2	0	2	2	0	0	2	2	0	0	2	2	0
99019	0												0	0	0			0	0	0	0	0	0		2	0	0	0	0	0	0	0	0		0	2	0				2	2	2		0	2	0	2	0
99028	0	0	0			2	0	0	0	0	0	0	0	2	0	0	0	0	0	0	0	0	0	2	2	0	0	0	0	0	0	0	0	0	0	0	0	2	0	0	2	0	0	0	0	2	0	0	0
99029	2	0	0	0	0	2	0	0	0	0	0	0	0	2	0	0	0	2	2	2	0	0	0	2	2	0	0	0	0	0	0	0	0	0	0	0	2	0	2	2	0	0	2	2	0	0	2	2	0
99030	0	2											0	2	0	0	0	0	0	0	0	0	0	2	2	0	0	0	0	0	0	0	0	0	0	0	2	0	2	2	2	0	2	2	2	2	0	2	0
99037	0	2	0	0	0	2	0	0	0	0	0	0	0	2	0	0	0	0	0	0	0	0	0	2	0	0	0	0	0	0	0	0	0	0	0	2	2	0			0		2	2				2	0
99041	0	0											0	0	0	0	0	0	0	0	0	0	0	2	2	0	0	0	0	0	0	0	0	2	0	2	0	2	2	2	0	0	2	2	0	2	0	2	0
99042	0	0					0	0	0	0	0	0	0	2	2	2	2	2	2	2	0	0	0	2	2	0	0	0	0	0	0	0	0	0	0	0	2	0	2	2	0	0	2	2	0	0	2	2	0
99043		0											0	2	0	0	0	2	2	2	0	0	0	2	2	0	0	0	0	0	0	0	0	0	0	0	2				0	0	2	2	0	0	2	2	0
99045															0	0	0	2	2	2	0	0	0	2	2	0	0	0	0		0	0	0			0	2				0
99056	0	0	0		0	2	0	0	0	0	0	0	0	0	0	0	0	2	2	2	0	0	0	2	2	0	0	0	0	0	0	0	2	2	2	0	2	2	2	2	0	0	2	2	0	2	0	0	0
99064	0	0		0	0	2	2	0	0	2	2	2	0	0	0	0	0	0	0	0	0	0	0	2	2	2	2		0	0	0	0	0	0	0	0	2	0	0	0	2	2	0	2	2	2	0	2	0
99065	0	0											0	0	0	0	0	0	0	0	0	0	0	2	0	0	0	0	0	0	0	0	0	0	0	2	2	0	0	0	0	0	2	2	2	2	0	2	0
99069	0	0					0	0	0	0	0	0	0	0	0	0	0	2	2	2	0	0	0	2	2	0	0	0	0	0	0	0	0	0	0	0	2	0	2	2	0	0	2	2	0	0	2	2	0
99071	2	0					0	0	0	0	0	0	0	2	0	0	0	2	2	2	0	0	0	2	2	0	0	0	0	0	0	0	0	0	0	0	2				0	0	2	2	0	0	2	2	0
99078													0	0				0	0	0	0	0	0	2	0	0	0	0	0			0	0	0	0		2				0	0	2	2	2	2	0	2	0
99079	2												0	2	0	0	0	0	0	0	0	0	0	2	0	0	0	0	0	0	0	0	0	0	0	2	2		2	2	0	0	2	2	2	2	0	2	0
99081																		0	0	0	0	0	0	2	0	0	0	0	0	0		0	0	0	0		2				0
99082	0	0											0	0				0	0	0	0	0	0	2	0	0	0	0	0	0	0	0	0	0	0	2	2	0	0	0	0	0	2	2	2	2	0	2	0
99085	0	0					0	0	0	0	0	0	0	0				0	0	0	0	0	0	2	2					0	0	0	0	0	0	0	2	0	0	0	2	2	0	2	2	2	0	2	0
99090		0	0	0	0	2	0	0	0	0	0	0	0	2	0	0	0	2	2	2	0	0	0	2	2	0	0	0	0	0	0	0	0	0	0	0	2	0	2	2	0	0	2	2	0	0	2	2	0
99092	0	0	0	0		2							0	0				0	0	0	0	0	0	2	0	0	0	0	0	0	0	0	0	0	0	2	2	0			0	0	2	2	2	2	0	2	0
99094	2	0					0	0	0	0	0	0	0	2	0	0	0	2	2	2	0	0	0	2	2	0	0	0	0	0	0	0	0	0	0	0	2	0	2	2	0	0	2	2	0	0	2	2	0
99096	0														0	0	0	0	0	0	0	0	0		0	0	0	0	0	0		0	0			0	0				2	0	2	2	0	2	0	2	0
99097	0	0											0	0				2	2	2	0	0	0	2	0	0	0	0	0	0	0	0	0	0	0	0	0	0	0	0	0	0	2	2	0	0	0	0
99100													0	2	0	0	0	0	0	0	2	0	2	2	2	0	2	2	0	0		2	0	0	0	0	2				0	0	2	2	2	2	0	2	0
99103	0	0	0		0	0	2	2	2	2	2	2	0	0	0	0	0	0	0	0	2	0	2	2	2	0	2		0	0	0	2	0	0	0	0	2	0	2	2	0	0	2	2	2	2	0	2	0
99105		0																2	2	2	0	0	0	2	2	0	0	0	0	0	0	0	0			0	2	0			0		2	2	0			2	0
99107	0	0	0	0	0	2							0	2	0			0	0	0	2	0	0	0	0	0	0	0	0	0	0	0	0	2	0	0	2	2	0	0	2	0	0	0	0	2	0	2	0
99108	0	0	0			2	0	0	0	0	0	0	0	0	0			0	0	0	0	0	0	2	0	0	0	0	0	0	0	0	0	0	0	2	2	0	0	0	0	0	2	2	2	2	0	2	0
99109	2	0	0	0	0	2							0	2	0	0	0	2	2	2	0	0	0	2	2	0	0	0	0	0	0	0	0	0	0	0	2	0	2	2	0	0	2	2	0	0	2	2	0
99110	0	0											0	0	0	0	0	2	2	2	0	0	0	2	2	0	0	0	0	0	0	0	0			0	2				0
99111													0	2	0	0	0	2	2	2	0	0	0	2	2	0	0	0	0	0	0	0	0	0	0	0	2				0	0	2	2	0	0	2	2	0
99112													0	2	0	0	0	2	2	2	0	0	0	2	2	0	0	0	0			0	0	0	0	0	2				0	0	2	2	0	0	2	2	0
99113		0											0	0				2	2	2	0	0	0	2	2	0	0	0	0	0	0		0			0	2				0
99114	0	0											0	0	0	0	0	0	0	0	0	0	0	2	2	0	0	0	0	0	0	0	0	0	0	0	0	2	2	2	2	0	0	2	0	0	2	2	0
[truncated: 59 more columns]

## Sheet: Table S9 - Published genomes
Supplementary Table 9. ENA accession numbers of previously published WGS data.
Sample	ENA
QS0056-C	ERR1035493
QS0087-C	ERR1035520
QS0104-C	ERR1035536
QS0109-C	ERR1045266
QS0110-C	ERR1045267
QS0116-C	ERR1045271
QS0126-C	ERR1045280
QS0127-C	ERR1045281
QS0128-C	ERR1045282
QS0129-C	ERR1045283
QS0132-C	ERR1045286
QS0133-C	ERR1045287
QS0135-C	ERR1045288
QS0144-C	ERR1045295
QS0154-C	ERR1106575
QS0155-C	ERR1106606
QS0156-C	ERR1106576
QS0157-C	ERR1106577
QS0159-C	ERR1106579
QS0162-C	ERR1106581
QS0163-C	ERR1106582
QS0166-C	ERR1106584
QS0168-C	ERR1106586
QS0169-C	ERR1106587
QS0170-C	ERR1106590
HB3	ERR012788
DD2	ERR012840
3D7	ERR019061

[truncated: 2 more sheets: Table S10 - WGS summary stats, Table S11 - Results by RDT]
