# Supplementary material for: Plasmodium falciparum is evolving to escape malaria rapid diagnostic tests in Ethiopia
Source: Nat Microbiol. 2021 Sep 27;6(10):1289–99. doi: 10.1038/s41564-021-00962-4 (PMC8478644; doi:10.1038/s41564-021-00962-4)
Supplement: Supplementary file 6 — De-identified demographic, clinical, and malaria RDT results for all subjects (n = 12,572). [file 41564_2021_962_MOESM6_ESM.xlsx]

## Sheet: Meta_full_clean
	participant_ID	Reg	District	Age	Sex	Location	Fever	Headache	Joint Pain	FeelingCold	Nausea	Appetite	Treatment History	IfYesWh Drug	carestart	sd	DBSCollected	rdt_discordant	rdt_discordant_f	rdt_pf_pos	rdt_pf_pos_f
1	1	Am	West Armachiho	14	Male	Rural	Yes	Yes	Yes	Yes	Yes	Yes	No	NA	Ng	PfPLDH	Yes	2	2 HRP2-, 1 PfLDH+ bands	1	Any Pf band
2	2	Am	Quara	35	Female	Rural	Yes	Yes	Yes	Yes	Yes	Yes	No	NA	Pf	Both PfHRP2 and PFPLDH	No	0	2 HRP2+ bands	1	Any Pf band
3	3	Am	West Armachiho	10	Female	Urban	Yes	Yes	No	Yes	No	No	Yes	Unknown	Ng	Ng	No	1	2 HRP2-, 1 PfLDH- bands	0	All Pf bands neg
4	4	Am	Quara	18	Male	Rural	Yes	Yes	Yes	Yes	No	Yes	No	NA	Pf	Both PfHRP2 and PFPLDH	No	0	2 HRP2+ bands	1	Any Pf band
5	5	Am	Tegede	21	Male	Urban	Yes	No	Yes	No	No	Yes	No	NA	Ng	Ng	No	1	2 HRP2-, 1 PfLDH- bands	0	All Pf bands neg
6	6	Am	West Armachiho	22	Male	Rural	Yes	Yes	Yes	Yes	Yes	Yes	No	NA	Pv	Ng	Yes	1	2 HRP2-, 1 PfLDH- bands	0	All Pf bands neg
7	7	Am	Tegede	8	Male	Urban	Yes	Yes	No	No	No	Yes	No	NA	Ng	Ng	No	1	2 HRP2-, 1 PfLDH- bands	0	All Pf bands neg
8	8	Am	West Armachiho	20	Female	Rural	Yes	Yes	Yes	Yes	No	Yes	No	NA	Ng	Ng	No	1	2 HRP2-, 1 PfLDH- bands	0	All Pf bands neg
9	9	Am	Tegede	20	Male	Rural	Yes	Yes	Yes	Yes	No	No	No	ACT	Ng	PfPLDH	Yes	2	2 HRP2-, 1 PfLDH+ bands	1	Any Pf band
10	10	Am	Quara	30	Female	Rural	Yes	Yes	Yes	Yes	Yes	Yes	Yes	ACT	Pf	PfHRP2	No	0	2 HRP2+ bands	1	Any Pf band
11	11	Tg	Ahferom	2	Female	Rural	Yes	Yes	No	No	No	Yes	No	NA	Pv	Ng	No	1	2 HRP2-, 1 PfLDH- bands	0	All Pf bands neg
12	12	Tg	Atseged Tsimbila	2	Female	Rural	Yes	No	No	No	No	No	No	NA	Ng	Ng	No	1	2 HRP2-, 1 PfLDH- bands	0	All Pf bands neg
13	13	Tg	Ahferom	4	Female	NA	Yes	Yes	No	No	No	No	No	NA	Ng	Ng	No	1	2 HRP2-, 1 PfLDH- bands	0	All Pf bands neg
14	14	Am	Quara	16	Female	Rural	Yes	Yes	Yes	No	Yes	Yes	No	NA	Ng	Ng	No	1	2 HRP2-, 1 PfLDH- bands	0	All Pf bands neg
15	15	Am	Quara	3	Female	Rural	Yes	Yes	No	No	Yes	No	No	NA	Ng	Ng	No	1	2 HRP2-, 1 PfLDH- bands	0	All Pf bands neg
16	16	Tg	Atseged Tsimbila	3	Male	Rural	No	Yes	No	Yes	No	No	No	NA	Ng	Ng	No	1	2 HRP2-, 1 PfLDH- bands	0	All Pf bands neg
17	17	Tg	Ahferom	6	Male	Rural	Yes	Yes	No	No	No	Yes	No	NA	Pv	Ng	No	1	2 HRP2-, 1 PfLDH- bands	0	All Pf bands neg
18	18	Tg	Ahferom	26	Female	Rural	No	No	No	No	Yes	Yes	No	NA	Ng	Ng	No	1	2 HRP2-, 1 PfLDH- bands	0	All Pf bands neg
19	19	Tg	Ahferom	12	Female	Rural	Yes	Yes	No	No	No	Yes	No	NA	Ng	Ng	No	1	2 HRP2-, 1 PfLDH- bands	0	All Pf bands neg
20	20	Tg	Ahferom	22	Female	Urban	No	Yes	No	Yes	No	No	No	NA	Pv	Ng	No	1	2 HRP2-, 1 PfLDH- bands	0	All Pf bands neg
21	21	Am	Quara	58	Female	Rural	Yes	Yes	Yes	Yes	No	Yes	No	NA	Ng	Ng	No	1	2 HRP2-, 1 PfLDH- bands	0	All Pf bands neg
22	22	Tg	Atseged Tsimbila	59	Male	Rural	Yes	Yes	Yes	Yes	No	No	No	NA	Ng	Ng	No	1	2 HRP2-, 1 PfLDH- bands	0	All Pf bands neg
23	23	Tg	Ahferom	5	Female	Rural	Yes	Yes	No	Yes	No	No	No	NA	Pv	Ng	No	1	2 HRP2-, 1 PfLDH- bands	0	All Pf bands neg
24	24	Tg	Atseged Tsimbila	26	Male	Rural	Yes	Yes	Yes	Yes	No	No	No	NA	Ng	Ng	No	1	2 HRP2-, 1 PfLDH- bands	0	All Pf bands neg
25	25	Am	Quara	27	Female	Rural	Yes	Yes	Yes	Yes	No	Yes	No	NA	Ng	Ng	No	1	2 HRP2-, 1 PfLDH- bands	0	All Pf bands neg
26	26	Tg	Ahferom	49	Female	Rural	Yes	Yes	No	No	No	No	No	NA	Ng	Ng	No	1	2 HRP2-, 1 PfLDH- bands	0	All Pf bands neg
27	27	Am	Quara	30	Male	Rural	Yes	Yes	Yes	Yes	No	Yes	No	NA	Ng	Ng	No	1	2 HRP2-, 1 PfLDH- bands	0	All Pf bands neg
28	28	Tg	Ahferom	36	Female	Rural	Yes	Yes	Yes	Yes	Yes	Yes	No	NA	Pv	Ng	No	1	2 HRP2-, 1 PfLDH- bands	0	All Pf bands neg
29	29	Tg	Ahferom	44	Male	Rural	Yes	Yes	No	No	No	No	No	NA	Ng	Ng	No	1	2 HRP2-, 1 PfLDH- bands	0	All Pf bands neg
30	30	Tg	Atseged Tsimbila	62	Male	Rural	No	Yes	No	No	No	No	No	NA	Ng	Ng	No	1	2 HRP2-, 1 PfLDH- bands	0	All Pf bands neg
31	31	Tg	Atseged Tsimbila	1	Male	Rural	Yes	No	No	No	No	No	No	NA	Ng	Ng	No	1	2 HRP2-, 1 PfLDH- bands	0	All Pf bands neg
32	32	Tg	Ahferom	8	Female	Urban	Yes	Yes	No	Yes	No	Yes	No	NA	Pv	Ng	No	1	2 HRP2-, 1 PfLDH- bands	0	All Pf bands neg
33	33	Am	Quara	26	Female	Rural	Yes	Yes	Yes	No	Yes	Yes	No	NA	Ng	Ng	No	1	2 HRP2-, 1 PfLDH- bands	0	All Pf bands neg
34	34	Tg	Ahferom	43	Male	Rural	Yes	Yes	No	Yes	No	Yes	No	NA	Ng	Ng	No	1	2 HRP2-, 1 PfLDH- bands	0	All Pf bands neg
35	35	Tg	Atseged Tsimbila	4	Male	Rural	Yes	No	Yes	Yes	Yes	No	No	NA	Ng	Ng	No	1	2 HRP2-, 1 PfLDH- bands	0	All Pf bands neg
36	36	Tg	Ahferom	17	Male	Urban	Yes	Yes	No	Yes	Yes	Yes	No	NA	Pv	Ng	No	1	2 HRP2-, 1 PfLDH- bands	0	All Pf bands neg
37	37	Tg	Ahferom	18	Male	Rural	Yes	No	No	No	No	Yes	No	NA	Ng	Ng	No	1	2 HRP2-, 1 PfLDH- bands	0	All Pf bands neg
38	38	Am	Quara	65	Male	Rural	Yes	Yes	Yes	No	No	No	No	NA	Ng	Ng	No	1	2 HRP2-, 1 PfLDH- bands	0	All Pf bands neg
39	39	Tg	Atseged Tsimbila	3	Male	Rural	No	Yes	No	No	Yes	No	No	NA	Ng	Ng	No	1	2 HRP2-, 1 PfLDH- bands	0	All Pf bands neg
40	40	Tg	Ahferom	22	Male	Rural	Yes	Yes	Yes	Yes	Yes	Yes	No	NA	Pv	Ng	No	1	2 HRP2-, 1 PfLDH- bands	0	All Pf bands neg
41	41	Am	Quara	30	Female	Rural	Yes	Yes	Yes	Yes	No	Yes	No	NA	Ng	Ng	No	1	2 HRP2-, 1 PfLDH- bands	0	All Pf bands neg
42	42	Tg	Ahferom	40	Female	Rural	Yes	Yes	No	No	No	Yes	No	NA	Ng	Ng	No	1	2 HRP2-, 1 PfLDH- bands	0	All Pf bands neg
43	43	Tg	Ahferom	13	Female	Rural	Yes	Yes	No	No	No	Yes	No	NA	Ng	Ng	No	1	2 HRP2-, 1 PfLDH- bands	0	All Pf bands neg
44	44	Tg	Ahferom	16	Male	Rural	Yes	Yes	No	Yes	No	Yes	No	NA	Pv	Ng	No	1	2 HRP2-, 1 PfLDH- bands	0	All Pf bands neg
45	45	Am	Quara	20	Male	Rural	Yes	Yes	Yes	Yes	Yes	Yes	No	NA	Ng	Ng	No	1	2 HRP2-, 1 PfLDH- bands	0	All Pf bands neg
46	46	Tg	Atseged Tsimbila	52	Female	Rural	Yes	Yes	No	Yes	Yes	No	Yes	Panadol	Ng	Ng	No	1	2 HRP2-, 1 PfLDH- bands	0	All Pf bands neg
47	47	Tg	Ahferom	7	Male	Rural	Yes	Yes	No	No	No	Yes	No	NA	Ng	Ng	No	1	2 HRP2-, 1 PfLDH- bands	0	All Pf bands neg
48	48	Tg	Atseged Tsimbila	9	Female	Rural	Yes	Yes	No	Yes	No	No	No	NA	Ng	Ng	No	1	2 HRP2-, 1 PfLDH- bands	0	All Pf bands neg
49	49	Tg	Ahferom	18	Male	Rural	No	No	Yes	Yes	No	Yes	No	NA	Pv	Ng	No	1	2 HRP2-, 1 PfLDH- bands	0	All Pf bands neg
50	50	Am	Quara	35	Female	Rural	Yes	Yes	Yes	Yes	No	No	No	NA	Ng	Ng	No	1	2 HRP2-, 1 PfLDH- bands	0	All Pf bands neg
51	51	Am	Tegede	0	Female	Urban	Yes	No	No	No	Yes	No	No	NA	Ng	Ng	No	1	2 HRP2-, 1 PfLDH- bands	0	All Pf bands neg
52	52	Am	Tegede	9	Female	Rural	Yes	Yes	No	Yes	No	No	No	ACT	Ng	PfPLDH	Yes	2	2 HRP2-, 1 PfLDH+ bands	1	Any Pf band
53	53	Am	West Armachiho	12	Female	Rural	Yes	Yes	Yes	No	No	No	No	NA	Ng	Ng	No	1	2 HRP2-, 1 PfLDH- bands	0	All Pf bands neg
54	54	Am	Quara	35	Male	Urban	Yes	Yes	Yes	Yes	Yes	Yes	No	NA	Pf	Both PfHRP2 and PFPLDH	No	0	2 HRP2+ bands	1	Any Pf band
55	55	Tg	Ahferom	21	Female	Rural	Yes	Yes	No	No	No	Yes	No	NA	Ng	Ng	No	1	2 HRP2-, 1 PfLDH- bands	0	All Pf bands neg
56	56	Tg	Atseged Tsimbila	26	Female	Rural	Yes	Yes	Yes	Yes	Yes	Yes	No	NA	Ng	Ng	No	1	2 HRP2-, 1 PfLDH- bands	0	All Pf bands neg
57	57	Tg	Ahferom	26	Male	Rural	Yes	Yes	Yes	No	No	No	No	NA	Pv	Ng	No	1	2 HRP2-, 1 PfLDH- bands	0	All Pf bands neg
58	58	Am	Quara	47	Male	Rural	Yes	Yes	Yes	No	Yes	Yes	No	NA	Ng	Ng	No	1	2 HRP2-, 1 PfLDH- bands	0	All Pf bands neg
59	59	Tg	Ahferom	6	Female	Rural	Yes	Yes	No	Yes	Yes	Yes	No	NA	Pv	Ng	No	1	2 HRP2-, 1 PfLDH- bands	0	All Pf bands neg
60	60	Am	Quara	12	Female	Rural	Yes	Yes	Yes	Yes	No	No	No	NA	Ng	Ng	No	1	2 HRP2-, 1 PfLDH- bands	0	All Pf bands neg
61	61	Tg	Ahferom	53	Female	Rural	Yes	Yes	No	No	No	Yes	No	NA	Ng	Ng	No	1	2 HRP2-, 1 PfLDH- bands	0	All Pf bands neg
62	62	Tg	Atseged Tsimbila	60	Female	Rural	Yes	Yes	Yes	Yes	No	Yes	No	NA	Ng	Ng	No	1	2 HRP2-, 1 PfLDH- bands	0	All Pf bands neg
63	63	Tg	Ahferom	6	Male	Rural	Yes	Yes	No	No	No	No	No	NA	Ng	Ng	No	1	2 HRP2-, 1 PfLDH- bands	0	All Pf bands neg
64	64	Tg	Ahferom	12	Male	Rural	Yes	Yes	No	Yes	No	No	No	NA	Pv	Ng	No	1	2 HRP2-, 1 PfLDH- bands	0	All Pf bands neg
65	65	Tg	Atseged Tsimbila	12	Male	Rural	Yes	Yes	No	No	Yes	No	No	NA	Ng	Ng	No	1	2 HRP2-, 1 PfLDH- bands	0	All Pf bands neg
66	66	Am	Quara	30	Male	Rural	Yes	Yes	Yes	Yes	Yes	Yes	No	NA	Ng	Ng	No	1	2 HRP2-, 1 PfLDH- bands	0	All Pf bands neg
67	67	Tg	Ahferom	19	Male	Rural	Yes	Yes	No	Yes	No	Yes	No	NA	Pv	Ng	No	1	2 HRP2-, 1 PfLDH- bands	0	All Pf bands neg
68	68	Am	Quara	20	Female	Rural	Yes	Yes	Yes	No	Yes	Yes	No	NA	Ng	Ng	No	1	2 HRP2-, 1 PfLDH- bands	0	All Pf bands neg
69	69	Tg	Atseged Tsimbila	30	Male	Rural	No	Yes	No	No	No	No	No	NA	Ng	Ng	No	1	2 HRP2-, 1 PfLDH- bands	0	All Pf bands neg
70	70	Tg	Ahferom	40	Female	Rural	Yes	Yes	No	No	No	Yes	No	NA	Ng	Ng	No	1	2 HRP2-, 1 PfLDH- bands	0	All Pf bands neg
71	71	Tg	Ahferom	22	Male	Urban	Yes	Yes	Yes	Yes	No	Yes	No	NA	Pv	Ng	No	1	2 HRP2-, 1 PfLDH- bands	0	All Pf bands neg
72	72	Tg	Ahferom	29	Male	Rural	Yes	Yes	No	No	No	Yes	No	NA	Ng	Ng	No	1	2 HRP2-, 1 PfLDH- bands	0	All Pf bands neg
73	73	Tg	Atseged Tsimbila	55	Male	Rural	Yes	Yes	No	No	No	No	No	NA	Ng	Ng	No	1	2 HRP2-, 1 PfLDH- bands	0	All Pf bands neg
74	74	Am	Quara	60	Male	Rural	Yes	Yes	Yes	Yes	No	Yes	No	NA	Ng	Ng	No	1	2 HRP2-, 1 PfLDH- bands	0	All Pf bands neg
75	75	Tg	Ahferom	6	Female	Urban	Yes	Yes	No	Yes	Yes	Yes	No	NA	Pv	Ng	No	1	2 HRP2-, 1 PfLDH- bands	0	All Pf bands neg
76	76	Tg	Atseged Tsimbila	14	Male	Rural	Yes	Yes	No	No	Yes	No	No	NA	Ng	Ng	No	1	2 HRP2-, 1 PfLDH- bands	0	All Pf bands neg
77	77	Tg	Ahferom	50	Male	Urban	Yes	Yes	No	No	No	No	No	NA	Ng	Ng	No	1	2 HRP2-, 1 PfLDH- bands	0	All Pf bands neg
78	78	Am	Quara	55	Male	Rural	Yes	Yes	Yes	Yes	No	Yes	No	NA	Ng	Ng	No	1	2 HRP2-, 1 PfLDH- bands	0	All Pf bands neg
79	79	Tg	Atseged Tsimbila	0	Male	Rural	No	No	Yes	Yes	No	No	No	NA	Ng	Ng	No	1	2 HRP2-, 1 PfLDH- bands	0	All Pf bands neg
80	80	Tg	Ahferom	3	Male	Rural	Yes	Yes	No	No	No	Yes	No	NA	Ng	Ng	No	1	2 HRP2-, 1 PfLDH- bands	0	All Pf bands neg
81	81	Tg	Ahferom	4	Male	Urban	Yes	Yes	No	Yes	Yes	No	No	NA	Pv	Ng	No	1	2 HRP2-, 1 PfLDH- bands	0	All Pf bands neg
82	82	Am	Quara	7	Male	Rural	Yes	Yes	Yes	No	Yes	No	No	NA	Ng	Ng	No	1	2 HRP2-, 1 PfLDH- bands	0	All Pf bands neg
83	83	Tg	Ahferom	9	Female	Rural	Yes	Yes	Yes	No	No	Yes	No	NA	Ng	Ng	No	1	2 HRP2-, 1 PfLDH- bands	0	All Pf bands neg
84	84	Tg	Ahferom	17	Male	Rural	Yes	Yes	Yes	Yes	Yes	Yes	No	NA	Pv	Ng	No	1	2 HRP2-, 1 PfLDH- bands	0	All Pf bands neg
85	85	Am	Quara	28	Male	Rural	Yes	Yes	Yes	Yes	No	No	No	NA	Ng	Ng	No	1	2 HRP2-, 1 PfLDH- bands	0	All Pf bands neg
86	86	Tg	Atseged Tsimbila	34	Female	Rural	Yes	Yes	No	Yes	No	No	No	NA	Ng	Ng	No	1	2 HRP2-, 1 PfLDH- bands	0	All Pf bands neg
87	87	Am	Quara	8	Male	Rural	Yes	Yes	Yes	No	No	Yes	No	NA	Ng	Ng	No	1	2 HRP2-, 1 PfLDH- bands	0	All Pf bands neg
88	88	Tg	Ahferom	31	Female	Rural	Yes	Yes	Yes	Yes	No	No	No	NA	Ng	Ng	No	1	2 HRP2-, 1 PfLDH- bands	0	All Pf bands neg
89	89	Tg	Ahferom	47	Male	Rural	Yes	No	Yes	No	No	No	No	NA	Pv	Ng	No	1	2 HRP2-, 1 PfLDH- bands	0	All Pf bands neg
90	90	Tg	Atseged Tsimbila	58	Male	Rural	Yes	Yes	No	Yes	No	No	No	NA	Ng	Ng	No	1	2 HRP2-, 1 PfLDH- bands	0	All Pf bands neg
91	91	Tg	Ahferom	2	Female	Rural	Yes	Yes	Yes	No	No	Yes	No	NA	Ng	Ng	No	1	2 HRP2-, 1 PfLDH- bands	0	All Pf bands neg
92	92	Tg	Ahferom	39	Male	Rural	Yes	Yes	Yes	No	No	Yes	No	NA	Pv	Ng	No	1	2 HRP2-, 1 PfLDH- bands	0	All Pf bands neg
93	93	Tg	Atseged Tsimbila	40	Male	Rural	Yes	Yes	Yes	Yes	No	No	No	NA	Ng	Ng	No	1	2 HRP2-, 1 PfLDH- bands	0	All Pf bands neg
94	94	Am	Quara	50	Female	Rural	Yes	Yes	Yes	Yes	No	No	No	NA	Ng	Ng	No	1	2 HRP2-, 1 PfLDH- bands	0	All Pf bands neg
95	95	Am	West Armachiho	3	Female	Rural	Yes	Yes	Yes	Yes	No	Yes	No	NA	Ng	Ng	No	1	2 HRP2-, 1 PfLDH- bands	0	All Pf bands neg
96	96	Am	Tegede	6	Male	Urban	Yes	Yes	No	No	Yes	No	No	NA	Ng	Ng	No	1	2 HRP2-, 1 PfLDH- bands	0	All Pf bands neg
97	97	Am	Metema	19	Female	Rural	Yes	Yes	Yes	No	Yes	Yes	No	NA	Ng	PfPLDH	Yes	2	2 HRP2-, 1 PfLDH+ bands	1	Any Pf band
98	98	Am	Quara	25	Male	Urban	Yes	Yes	Yes	Yes	Yes	Yes	Yes	NA	Pf	Both PfHRP2 and PFPLDH	No	0	2 HRP2+ bands	1	Any Pf band
99	99	Tg	Ahferom	1	Male	Urban	Yes	Yes	No	No	No	No	No	NA	Ng	Ng	No	1	2 HRP2-, 1 PfLDH- bands	0	All Pf bands neg
100	100	Tg	Atseged Tsimbila	4	Male	Rural	Yes	Yes	Yes	Yes	No	No	No	NA	Ng	Ng	No	1	2 HRP2-, 1 PfLDH- bands	0	All Pf bands neg
101	101	Am	Quara	12	Female	Rural	Yes	Yes	Yes	Yes	No	No	No	NA	Ng	Ng	No	1	2 HRP2-, 1 PfLDH- bands	0	All Pf bands neg
102	102	Tg	Ahferom	20	Male	Rural	Yes	Yes	Yes	No	No	Yes	No	NA	Pv	Ng	No	1	2 HRP2-, 1 PfLDH- bands	0	All Pf bands neg
103	103	Tg	Ahferom	3	Male	Rural	Yes	No	Yes	Yes	Yes	Yes	No	NA	Pv	Ng	No	1	2 HRP2-, 1 PfLDH- bands	0	All Pf bands neg
104	104	Tg	Atseged Tsimbila	5	Female	Rural	Yes	Yes	Yes	Yes	No	No	No	NA	Ng	Ng	No	1	2 HRP2-, 1 PfLDH- bands	0	All Pf bands neg
105	105	Tg	Ahferom	50	Female	Urban	Yes	Yes	No	No	No	Yes	No	NA	Ng	Ng	No	1	2 HRP2-, 1 PfLDH- bands	0	All Pf bands neg
106	106	Am	Quara	59	Female	Rural	Yes	Yes	Yes	Yes	No	No	No	NA	Ng	Ng	No	1	2 HRP2-, 1 PfLDH- bands	0	All Pf bands neg
107	107	Tg	Ahferom	6	Female	Rural	Yes	No	No	Yes	No	Yes	No	NA	Pv	Ng	No	1	2 HRP2-, 1 PfLDH- bands	0	All Pf bands neg
108	108	Am	Quara	8	Male	Rural	Yes	Yes	Yes	Yes	No	No	No	NA	Ng	Ng	No	1	2 HRP2-, 1 PfLDH- bands	0	All Pf bands neg
109	109	Tg	Atseged Tsimbila	14	Male	Rural	Yes	Yes	Yes	Yes	Yes	No	No	NA	Ng	Ng	No	1	2 HRP2-, 1 PfLDH- bands	0	All Pf bands neg
110	110	Tg	Ahferom	26	Male	Rural	Yes	Yes	No	No	No	No	No	NA	Ng	Ng	No	1	2 HRP2-, 1 PfLDH- bands	0	All Pf bands neg
111	111	Am	Quara	8	Male	Rural	Yes	Yes	Yes	Yes	Yes	No	No	NA	Ng	Ng	No	1	2 HRP2-, 1 PfLDH- bands	0	All Pf bands neg
112	112	Tg	Ahferom	9	Male	Rural	Yes	No	No	Yes	No	Yes	No	NA	Pv	Ng	No	1	2 HRP2-, 1 PfLDH- bands	0	All Pf bands neg
113	113	Tg	Atseged Tsimbila	27	Female	Rural	Yes	Yes	Yes	No	No	No	No	NA	Ng	Ng	No	1	2 HRP2-, 1 PfLDH- bands	0	All Pf bands neg
114	114	Tg	Ahferom	27	Female	Urban	Yes	Yes	Yes	No	No	No	No	NA	Ng	Ng	No	1	2 HRP2-, 1 PfLDH- bands	0	All Pf bands neg
115	115	Tg	Ahferom	6	Male	Rural	Yes	No	No	No	No	Yes	No	NA	Ng	Ng	No	1	2 HRP2-, 1 PfLDH- bands	0	All Pf bands neg
116	116	Am	Quara	8	Male	Rural	Yes	Yes	Yes	Yes	Yes	No	No	NA	Ng	Ng	No	1	2 HRP2-, 1 PfLDH- bands	0	All Pf bands neg
117	117	Tg	Ahferom	11	Male	Rural	Yes	Yes	No	Yes	No	Yes	Yes	Chloroquine	Pv	Ng	No	1	2 HRP2-, 1 PfLDH- bands	0	All Pf bands neg
118	118	Tg	Atseged Tsimbila	24	Female	Rural	Yes	No	Yes	Yes	Yes	Yes	No	NA	Ng	Ng	No	1	2 HRP2-, 1 PfLDH- bands	0	All Pf bands neg
119	119	Am	Quara	9	Female	Rural	Yes	Yes	Yes	No	No	No	No	NA	Ng	Ng	No	1	2 HRP2-, 1 PfLDH- bands	0	All Pf bands neg
120	120	Tg	Ahferom	11	Female	Rural	Yes	Yes	No	No	No	Yes	Yes	Unknown	Ng	Ng	No	1	2 HRP2-, 1 PfLDH- bands	0	All Pf bands neg
121	121	Tg	Ahferom	25	Female	Urban	Yes	Yes	No	Yes	No	Yes	No	NA	Pv	Ng	No	1	2 HRP2-, 1 PfLDH- bands	0	All Pf bands neg
122	122	Tg	Atseged Tsimbila	25	Female	Rural	Yes	Yes	Yes	Yes	No	No	No	NA	Ng	Ng	No	1	2 HRP2-, 1 PfLDH- bands	0	All Pf bands neg
123	123	Tg	Ahferom	13	Female	Rural	Yes	Yes	No	Yes	No	Yes	No	NA	Pv	Ng	No	1	2 HRP2-, 1 PfLDH- bands	0	All Pf bands neg
124	124	Tg	Ahferom	19	Male	Rural	Yes	Yes	Yes	No	Yes	Yes	No	NA	Ng	Ng	No	1	2 HRP2-, 1 PfLDH- bands	0	All Pf bands neg
125	125	Tg	Atseged Tsimbila	27	Female	Rural	Yes	Yes	Yes	Yes	No	Yes	No	NA	Ng	Ng	No	1	2 HRP2-, 1 PfLDH- bands	0	All Pf bands neg
126	126	Am	Quara	35	Male	Rural	Yes	Yes	Yes	Yes	No	Yes	No	NA	Ng	Ng	No	1	2 HRP2-, 1 PfLDH- bands	0	All Pf bands neg
127	127	Tg	Ahferom	13	Female	Rural	Yes	Yes	Yes	No	Yes	Yes	No	NA	Pv	Ng	No	1	2 HRP2-, 1 PfLDH- bands	0	All Pf bands neg
128	128	Tg	Ahferom	22	Male	Rural	Yes	Yes	Yes	Yes	No	Yes	Yes	Unknown	Ng	Ng	No	1	2 HRP2-, 1 PfLDH- bands	0	All Pf bands neg
129	129	Tg	Atseged Tsimbila	30	Female	Rural	Yes	Yes	Yes	Yes	Yes	Yes	No	NA	Ng	Ng	No	1	2 HRP2-, 1 PfLDH- bands	0	All Pf bands neg
130	130	Am	Quara	50	Male	Rural	Yes	Yes	Yes	Yes	No	No	No	NA	Ng	Ng	No	1	2 HRP2-, 1 PfLDH- bands	0	All Pf bands neg
131	131	Tg	Ahferom	17	Male	Urban	Yes	No	Yes	No	Yes	No	No	NA	Pv	Ng	Yes	1	2 HRP2-, 1 PfLDH- bands	0	All Pf bands neg
132	132	Tg	Atseged Tsimbila	25	Female	Rural	Yes	Yes	No	Yes	No	No	No	NA	Ng	Ng	No	1	2 HRP2-, 1 PfLDH- bands	0	All Pf bands neg
133	133	Am	Quara	30	Male	Rural	Yes	Yes	Yes	Yes	No	No	No	NA	Ng	Ng	No	1	2 HRP2-, 1 PfLDH- bands	0	All Pf bands neg
134	134	Tg	Ahferom	70	Male	Rural	Yes	No	Yes	No	No	No	No	NA	Ng	Ng	No	1	2 HRP2-, 1 PfLDH- bands	0	All Pf bands neg
135	135	Tg	Ahferom	13	Male	Rural	Yes	No	Yes	No	Yes	No	No	NA	Ng	Ng	No	1	2 HRP2-, 1 PfLDH- bands	0	All Pf bands neg
136	136	Tg	Atseged Tsimbila	19	Male	Rural	Yes	Yes	No	Yes	No	No	No	NA	Ng	Ng	No	1	2 HRP2-, 1 PfLDH- bands	0	All Pf bands neg
137	137	Tg	Ahferom	23	Male	Rural	Yes	Yes	Yes	No	No	Yes	No	NA	Pv	Ng	No	1	2 HRP2-, 1 PfLDH- bands	0	All Pf bands neg
138	138	Am	Quara	50	Male	Rural	Yes	Yes	Yes	No	No	No	No	NA	Ng	Ng	No	1	2 HRP2-, 1 PfLDH- bands	0	All Pf bands neg
139	139	Am	Quara	18	Male	Urban	Yes	Yes	Yes	Yes	Yes	Yes	Yes	ACT	Pf	PfHRP2	No	0	2 HRP2+ bands	1	Any Pf band
140	140	Am	West Armachiho	19	Male	Rural	Yes	Yes	Yes	Yes	Yes	Yes	No	NA	Ng	Ng	No	1	2 HRP2-, 1 PfLDH- bands	0	All Pf bands neg
141	141	Am	Metema	20	Male	Rural	Yes	Yes	Yes	Yes	Yes	Yes	No	NA	Ng	PfPLDH	Yes	2	2 HRP2-, 1 PfLDH+ bands	1	Any Pf band
142	142	Am	Tegede	31	Female	Urban	Yes	No	No	No	Yes	No	No	NA	Ng	Ng	No	1	2 HRP2-, 1 PfLDH- bands	0	All Pf bands neg
143	143	Tg	Ahferom	2	Female	Rural	Yes	No	No	No	No	Yes	No	NA	Pv	Ng	No	1	2 HRP2-, 1 PfLDH- bands	0	All Pf bands neg
144	144	Am	Quara	2	Male	Rural	Yes	Yes	Yes	Yes	No	No	No	NA	Ng	Ng	No	1	2 HRP2-, 1 PfLDH- bands	0	All Pf bands neg
145	145	Tg	Ahferom	13	Male	Rural	No	No	No	No	No	No	No	NA	Ng	Ng	No	1	2 HRP2-, 1 PfLDH- bands	0	All Pf bands neg
146	146	Tg	Atseged Tsimbila	52	Female	Rural	Yes	Yes	No	Yes	No	No	No	NA	Ng	Ng	No	1	2 HRP2-, 1 PfLDH- bands	0	All Pf bands neg
147	147	Tg	Ahferom	8	Female	Rural	No	Yes	No	Yes	No	No	No	NA	Pv	Ng	No	1	2 HRP2-, 1 PfLDH- bands	0	All Pf bands neg
148	148	Tg	Ahferom	15	Male	Rural	No	Yes	No	No	No	No	No	NA	Ng	Ng	No	1	2 HRP2-, 1 PfLDH- bands	0	All Pf bands neg
149	149	Tg	Atseged Tsimbila	37	Male	Rural	Yes	Yes	Yes	Yes	No	No	No	NA	Ng	Ng	No	1	2 HRP2-, 1 PfLDH- bands	0	All Pf bands neg
150	150	Am	Quara	58	Male	Rural	Yes	Yes	Yes	Yes	No	No	No	NA	Ng	Ng	No	1	2 HRP2-, 1 PfLDH- bands	0	All Pf bands neg
151	151	Am	Quara	10	Female	Rural	Yes	Yes	Yes	Yes	No	No	No	NA	Ng	Ng	No	1	2 HRP2-, 1 PfLDH- bands	0	All Pf bands neg
152	152	Tg	Atseged Tsimbila	12	Female	Rural	Yes	Yes	No	No	Yes	No	No	NA	Ng	Ng	No	1	2 HRP2-, 1 PfLDH- bands	0	All Pf bands neg
153	153	Tg	Ahferom	13	Male	Urban	Yes	Yes	No	No	Yes	No	No	NA	Pv	Ng	No	1	2 HRP2-, 1 PfLDH- bands	0	All Pf bands neg
154	154	Tg	Ahferom	56	Male	Rural	Yes	Yes	No	Yes	No	No	No	NA	Ng	Ng	No	1	2 HRP2-, 1 PfLDH- bands	0	All Pf bands neg
155	155	Tg	Atseged Tsimbila	4	Male	Rural	Yes	No	No	No	Yes	No	No	NA	Ng	Ng	No	1	2 HRP2-, 1 PfLDH- bands	0	All Pf bands neg
156	156	Tg	Ahferom	11	Female	Rural	Yes	Yes	Yes	No	Yes	No	Yes	NA	Ng	Ng	No	1	2 HRP2-, 1 PfLDH- bands	0	All Pf bands neg
157	157	Tg	Ahferom	28	Female	Rural	No	No	Yes	Yes	No	Yes	No	NA	Pv	Ng	No	1	2 HRP2-, 1 PfLDH- bands	0	All Pf bands neg
158	158	Am	Quara	50	Female	Rural	Yes	Yes	Yes	Yes	No	No	No	NA	Ng	Ng	No	1	2 HRP2-, 1 PfLDH- bands	0	All Pf bands neg
159	159	Tg	Atseged Tsimbila	2	Male	Rural	Yes	Yes	No	No	Yes	No	No	NA	Ng	Ng	No	1	2 HRP2-, 1 PfLDH- bands	0	All Pf bands neg
160	160	Tg	Ahferom	7	Male	Rural	Yes	Yes	Yes	Yes	Yes	Yes	No	NA	Pv	Ng	No	1	2 HRP2-, 1 PfLDH- bands	0	All Pf bands neg
161	161	Am	Quara	12	Female	Rural	Yes	Yes	Yes	No	No	No	No	NA	Ng	Ng	No	1	2 HRP2-, 1 PfLDH- bands	0	All Pf bands neg
162	162	Tg	Ahferom	35	Male	Rural	Yes	No	No	Yes	Yes	No	No	NA	Ng	Ng	No	1	2 HRP2-, 1 PfLDH- bands	0	All Pf bands neg
163	163	Tg	Metema	4	Male	Rural	No	No	No	No	No	Yes	No	NA	Ng	Ng	No	1	2 HRP2-, 1 PfLDH- bands	0	All Pf bands neg
164	164	Tg	Ahferom	9	Female	Rural	No	Yes	No	Yes	No	Yes	No	NA	Pv	Ng	No	1	2 HRP2-, 1 PfLDH- bands	0	All Pf bands neg
165	165	Am	Quara	35	Female	Rural	Yes	Yes	Yes	No	No	No	No	NA	Ng	Ng	No	1	2 HRP2-, 1 PfLDH- bands	0	All Pf bands neg
166	166	Tg	Atseged Tsimbila	40	Female	Rural	Yes	Yes	No	No	No	No	No	NA	Ng	Ng	No	1	2 HRP2-, 1 PfLDH- bands	0	All Pf bands neg
167	167	Tg	Ahferom	4	Female	Rural	Yes	No	No	No	No	No	No	NA	Ng	Ng	No	1	2 HRP2-, 1 PfLDH- bands	0	All Pf bands neg
168	168	Tg	Ahferom	10	Male	Rural	Yes	Yes	Yes	Yes	No	Yes	No	NA	Pv	Ng	No	1	2 HRP2-, 1 PfLDH- bands	0	All Pf bands neg
169	169	Am	Quara	53	Male	Rural	Yes	Yes	Yes	Yes	No	No	No	NA	Ng	Ng	No	1	2 HRP2-, 1 PfLDH- bands	0	All Pf bands neg
170	170	Tg	Atseged Tsimbila	69	Male	Rural	Yes	Yes	No	Yes	No	No	No	NA	Ng	Ng	No	1	2 HRP2-, 1 PfLDH- bands	0	All Pf bands neg
171	171	Am	Quara	15	Male	Rural	Yes	Yes	Yes	Yes	No	No	No	NA	Ng	Ng	No	1	2 HRP2-, 1 PfLDH- bands	0	All Pf bands neg
172	172	Tg	Ahferom	20	Female	Rural	Yes	Yes	No	No	No	No	No	NA	Pv	Ng	No	1	2 HRP2-, 1 PfLDH- bands	0	All Pf bands neg
173	173	Tg	Atseged Tsimbila	40	Female	Rural	Yes	No	No	No	Yes	No	No	NA	Ng	Ng	No	1	2 HRP2-, 1 PfLDH- bands	0	All Pf bands neg
174	174	Tg	Ahferom	66	Female	Rural	No	No	Yes	No	No	No	No	NA	Ng	Ng	No	1	2 HRP2-, 1 PfLDH- bands	0	All Pf bands neg
175	175	Tg	Ahferom	12	Male	Rural	No	No	Yes	No	No	No	Yes	Other	Ng	Ng	No	1	2 HRP2-, 1 PfLDH- bands	0	All Pf bands neg
176	176	Tg	Ahferom	14	Male	Rural	Yes	Yes	No	Yes	No	No	No	NA	Pv	Ng	No	1	2 HRP2-, 1 PfLDH- bands	0	All Pf bands neg
177	177	Am	Quara	19	Male	Rural	Yes	Yes	Yes	No	No	No	No	NA	Ng	Ng	No	1	2 HRP2-, 1 PfLDH- bands	0	All Pf bands neg
178	178	Tg	K/Humera	35	Female	Rural	Yes	Yes	No	No	No	No	No	NA	Ng	Ng	No	1	2 HRP2-, 1 PfLDH- bands	0	All Pf bands neg
179	179	Tg	Ahferom	2	Female	Rural	Yes	No	Yes	No	Yes	No	No	NA	Ng	Ng	No	1	2 HRP2-, 1 PfLDH- bands	0	All Pf bands neg
180	180	Tg	K/Humera	8	Female	Rural	Yes	Yes	No	Yes	No	No	No	NA	Ng	Ng	No	1	2 HRP2-, 1 PfLDH- bands	0	All Pf bands neg
181	181	Tg	Ahferom	22	Female	Rural	Yes	No	No	Yes	No	No	No	NA	Pv	Ng	No	1	2 HRP2-, 1 PfLDH- bands	0	All Pf bands neg
182	182	Am	Quara	30	Female	Rural	Yes	Yes	Yes	Yes	No	No	No	NA	Ng	Ng	No	1	2 HRP2-, 1 PfLDH- bands	0	All Pf bands neg
183	183	Am	West Armachiho	18	Female	Urban	Yes	Yes	Yes	Yes	Yes	Yes	No	NA	Ng	Ng	No	1	2 HRP2-, 1 PfLDH- bands	0	All Pf bands neg
184	184	Am	Tegede	18	Female	Urban	Yes	Yes	Yes	Yes	No	No	No	NA	Ng	Ng	No	1	2 HRP2-, 1 PfLDH- bands	0	All Pf bands neg
185	185	Am	Tegede	20	Male	Rural	Yes	Yes	Yes	Yes	No	Yes	No	ACT	Ng	PfPLDH	Yes	2	2 HRP2-, 1 PfLDH+ bands	1	Any Pf band
186	186	Am	Quara	25	Female	Urban	Yes	Yes	Yes	Yes	Yes	Yes	No	NA	Pf	Both PfHRP2 and PFPLDH	No	0	2 HRP2+ bands	1	Any Pf band
187	187	Am	Quara	7	Female	Rural	Yes	Yes	Yes	No	Yes	No	No	NA	Ng	Ng	No	1	2 HRP2-, 1 PfLDH- bands	0	All Pf bands neg
188	188	Tg	K/Humera	10	Male	Rural	Yes	Yes	No	No	No	No	No	NA	Ng	Ng	No	1	2 HRP2-, 1 PfLDH- bands	0	All Pf bands neg
189	189	Tg	Ahferom	12	Female	Rural	Yes	Yes	No	No	No	Yes	No	NA	Pv	Ng	No	1	2 HRP2-, 1 PfLDH- bands	0	All Pf bands neg
190	190	Tg	Ahferom	50	Female	Rural	Yes	Yes	No	No	No	No	No	NA	Ng	Ng	No	1	2 HRP2-, 1 PfLDH- bands	0	All Pf bands neg
191	191	Tg	Ahferom	1	Male	Rural	No	Yes	No	No	No	Yes	No	NA	Pv	Ng	No	1	2 HRP2-, 1 PfLDH- bands	0	All Pf bands neg
192	192	Tg	Ahferom	18	Male	Urban	No	Yes	No	No	No	No	No	NA	Ng	Ng	No	1	2 HRP2-, 1 PfLDH- bands	0	All Pf bands neg
193	193	Tg	K/Humera	20	Male	Rural	Yes	No	No	No	No	No	No	NA	Ng	Ng	No	1	2 HRP2-, 1 PfLDH- bands	0	All Pf bands neg
194	194	Am	Quara	35	Female	Rural	Yes	Yes	Yes	No	No	No	No	NA	Ng	Ng	No	1	2 HRP2-, 1 PfLDH- bands	0	All Pf bands neg
195	195	Am	Quara	4	Male	Rural	Yes	Yes	No	Yes	Yes	No	No	NA	Ng	Ng	No	1	2 HRP2-, 1 PfLDH- bands	0	All Pf bands neg
196	196	Tg	Ahferom	6	Male	Rural	No	No	No	No	No	No	No	NA	Ng	Ng	No	1	2 HRP2-, 1 PfLDH- bands	0	All Pf bands neg
197	197	Tg	Ahferom	16	Male	Rural	No	Yes	Yes	No	Yes	Yes	No	NA	Pv	Ng	No	1	2 HRP2-, 1 PfLDH- bands	0	All Pf bands neg
198	198	Tg	K/Humera	35	Female	Rural	Yes	No	Yes	No	No	Yes	No	NA	Ng	Ng	No	1	2 HRP2-, 1 PfLDH- bands	0	All Pf bands neg
199	199	Tg	Ahferom	3	Male	Rural	Yes	Yes	No	No	Yes	No	No	NA	Pv	Ng	No	1	2 HRP2-, 1 PfLDH- bands	0	All Pf bands neg
200	200	Tg	K/Humera	15	Male	Rural	Yes	Yes	Yes	No	No	No	No	NA	Ng	Ng	No	1	2 HRP2-, 1 PfLDH- bands	0	All Pf bands neg
201	201	Tg	Ahferom	20	Female	Rural	No	No	No	No	Yes	Yes	No	NA	Ng	Ng	No	1	2 HRP2-, 1 PfLDH- bands	0	All Pf bands neg
202	202	Am	Quara	42	Male	Rural	Yes	Yes	Yes	Yes	No	No	No	NA	Ng	Ng	No	1	2 HRP2-, 1 PfLDH- bands	0	All Pf bands neg
203	203	Am	Quara	9	Male	Rural	No	No	No	No	No	No	No	NA	Ng	Ng	No	1	2 HRP2-, 1 PfLDH- bands	0	All Pf bands neg
204	204	Tg	Ahferom	12	Female	Rural	Yes	Yes	No	Yes	Yes	Yes	No	NA	Pv	Ng	No	1	2 HRP2-, 1 PfLDH- bands	0	All Pf bands neg
205	205	Tg	Ahferom	17	Female	Urban	Yes	Yes	Yes	No	Yes	No	No	NA	Ng	Ng	No	1	2 HRP2-, 1 PfLDH- bands	0	All Pf bands neg
206	206	Tg	K/Humera	18	Male	Rural	Yes	Yes	Yes	Yes	No	Yes	No	NA	Ng	Ng	No	1	2 HRP2-, 1 PfLDH- bands	0	All Pf bands neg
207	207	Tg	Ahferom	5	Female	Urban	Yes	Yes	No	Yes	Yes	No	No	NA	Pv	Ng	No	1	2 HRP2-, 1 PfLDH- bands	0	All Pf bands neg
208	208	Am	Quara	9	Female	Rural	No	No	No	No	No	No	No	NA	Ng	Ng	No	1	2 HRP2-, 1 PfLDH- bands	0	All Pf bands neg
209	209	Tg	K/Humera	9	Male	Rural	Yes	Yes	Yes	Yes	Yes	Yes	No	NA	Ng	Ng	No	1	2 HRP2-, 1 PfLDH- bands	0	All Pf bands neg
210	210	Tg	Ahferom	40	Female	Rural	Yes	Yes	No	No	No	No	No	NA	Ng	Ng	No	1	2 HRP2-, 1 PfLDH- bands	0	All Pf bands neg
211	211	Tg	K/Humera	7	Male	Rural	Yes	Yes	Yes	Yes	Yes	Yes	Yes	NA	Ng	Ng	No	1	2 HRP2-, 1 PfLDH- bands	0	All Pf bands neg
212	212	Tg	Ahferom	10	Male	Rural	Yes	Yes	No	No	No	Yes	No	NA	Ng	Ng	No	1	2 HRP2-, 1 PfLDH- bands	0	All Pf bands neg
213	213	Tg	Ahferom	14	Female	Rural	Yes	Yes	No	Yes	Yes	No	No	NA	Pf	Both PfHRP2 and PFPLDH	No	0	2 HRP2+ bands	1	Any Pf band
214	214	Am	Quara	31	Male	Rural	No	No	No	No	No	No	No	NA	Ng	Ng	No	1	2 HRP2-, 1 PfLDH- bands	0	All Pf bands neg
215	215	Tg	Ahferom	17	Female	Rural	Yes	Yes	No	No	No	No	No	NA	Ng	Ng	No	1	2 HRP2-, 1 PfLDH- bands	0	All Pf bands neg
216	216	Tg	Ahferom	18	Female	Urban	Yes	Yes	No	Yes	No	No	No	NA	Pv	Ng	No	1	2 HRP2-, 1 PfLDH- bands	0	All Pf bands neg
217	217	Tg	K/Humera	20	Male	Rural	Yes	Yes	Yes	No	No	No	No	NA	Ng	Ng	No	1	2 HRP2-, 1 PfLDH- bands	0	All Pf bands neg
218	218	Am	Quara	38	Male	Rural	No	No	No	No	No	No	No	NA	Ng	Ng	No	1	2 HRP2-, 1 PfLDH- bands	0	All Pf bands neg
219	219	Tg	K/Humera	10	Female	Rural	Yes	Yes	No	No	No	No	No	NA	Ng	Ng	No	1	2 HRP2-, 1 PfLDH- bands	0	All Pf bands neg
220	220	Tg	Ahferom	11	Male	Rural	Yes	Yes	No	No	No	No	Yes	NA	Ng	Ng	No	1	2 HRP2-, 1 PfLDH- bands	0	All Pf bands neg
221	221	Am	Quara	30	Female	Rural	No	No	No	No	No	No	No	NA	Ng	Ng	No	1	2 HRP2-, 1 PfLDH- bands	0	All Pf bands neg
222	222	Tg	Ahferom	38	Male	Rural	Yes	Yes	No	No	No	Yes	No	NA	Pv	Ng	No	1	2 HRP2-, 1 PfLDH- bands	0	All Pf bands neg
223	223	Tg	Ahferom	2	Male	Urban	Yes	Yes	No	Yes	No	Yes	No	NA	Ng	Ng	No	1	2 HRP2-, 1 PfLDH- bands	0	All Pf bands neg
224	224	Tg	Ahferom	21	Male	Rural	Yes	Yes	No	Yes	No	Yes	No	NA	Ng	Ng	No	1	2 HRP2-, 1 PfLDH- bands	0	All Pf bands neg
225	225	Tg	K/Humera	23	Male	Rural	Yes	Yes	No	No	No	No	No	NA	Ng	Ng	No	1	2 HRP2-, 1 PfLDH- bands	0	All Pf bands neg
226	226	Am	Quara	48	Female	Rural	Yes	Yes	Yes	Yes	Yes	Yes	No	NA	Ng	Ng	No	1	2 HRP2-, 1 PfLDH- bands	0	All Pf bands neg
227	227	Am	Quara	3	Female	Rural	Yes	Yes	Yes	Yes	Yes	Yes	Yes	ACT	Pf	Both PfHRP2 and PFPLDH	No	0	2 HRP2+ bands	1	Any Pf band
228	228	Am	Tegede	13	Male	Rural	Yes	Yes	Yes	No	No	No	No	NA	Ng	PfPLDH	Yes	2	2 HRP2-, 1 PfLDH+ bands	1	Any Pf band
229	229	Am	West Armachiho	18	Female	Urban	Yes	Yes	Yes	Yes	Yes	Yes	No	NA	Ng	Ng	No	1	2 HRP2-, 1 PfLDH- bands	0	All Pf bands neg
230	230	Am	Tegede	22	Male	Urban	Yes	No	Yes	Yes	No	No	Yes	ACT	Ng	Ng	No	1	2 HRP2-, 1 PfLDH- bands	0	All Pf bands neg
231	231	Am	Quara	0	Female	Urban	No	No	No	No	No	No	No	NA	Ng	Ng	No	1	2 HRP2-, 1 PfLDH- bands	0	All Pf bands neg
232	232	Tg	Ahferom	20	Male	Urban	No	Yes	Yes	No	No	No	No	NA	Pv	Ng	No	1	2 HRP2-, 1 PfLDH- bands	0	All Pf bands neg
233	233	Tg	K/Humera	45	Male	Rural	Yes	Yes	No	No	No	No	No	NA	Ng	Ng	No	1	2 HRP2-, 1 PfLDH- bands	0	All Pf bands neg
234	234	Tg	Ahferom	46	Male	Rural	Yes	No	Yes	No	No	Yes	No	NA	Ng	Ng	No	1	2 HRP2-, 1 PfLDH- bands	0	All Pf bands neg
235	235	Tg	Ahferom	1	Male	Rural	Yes	No	Yes	No	No	Yes	No	NA	Ng	Ng	No	1	2 HRP2-, 1 PfLDH- bands	0	All Pf bands neg
236	236	Am	Quara	20	Female	Rural	No	No	No	No	No	No	No	NA	Ng	Ng	No	1	2 HRP2-, 1 PfLDH- bands	0	All Pf bands neg
237	237	Tg	K/Humera	20	Male	Rural	Yes	No	Yes	No	No	Yes	No	NA	Ng	Ng	No	1	2 HRP2-, 1 PfLDH- bands	0	All Pf bands neg
238	238	Tg	Ahferom	70	Male	Rural	Yes	Yes	No	Yes	Yes	Yes	No	NA	Pv	Ng	No	1	2 HRP2-, 1 PfLDH- bands	0	All Pf bands neg
239	239	Tg	K/Humera	5	Female	Rural	Yes	No	No	No	No	No	No	NA	Ng	Ng	No	1	2 HRP2-, 1 PfLDH- bands	0	All Pf bands neg
240	240	Tg	Ahferom	25	Male	Urban	Yes	Yes	Yes	Yes	No	No	No	NA	Pv	Ng	No	1	2 HRP2-, 1 PfLDH- bands	0	All Pf bands neg
241	241	Am	Quara	28	Female	Rural	No	No	No	No	No	No	No	NA	Ng	Ng	No	1	2 HRP2-, 1 PfLDH- bands	0	All Pf bands neg
242	242	Tg	Ahferom	70	Male	Rural	Yes	No	No	No	No	No	Yes	NA	Ng	Ng	No	1	2 HRP2-, 1 PfLDH- bands	0	All Pf bands neg
243	243	Tg	K/Humera	6	Male	Rural	No	Yes	No	No	Yes	No	No	NA	Ng	Ng	No	1	2 HRP2-, 1 PfLDH- bands	0	All Pf bands neg
244	244	Am	Quara	16	Female	Rural	No	No	No	No	No	No	No	NA	Ng	Ng	No	1	2 HRP2-, 1 PfLDH- bands	0	All Pf bands neg
245	245	Tg	Ahferom	17	Male	Urban	Yes	Yes	Yes	Yes	Yes	Yes	No	NA	Pv	Ng	No	1	2 HRP2-, 1 PfLDH- bands	0	All Pf bands neg
246	246	Tg	Ahferom	30	Female	Rural	No	Yes	Yes	Yes	No	Yes	No	NA	Ng	Ng	No	1	2 HRP2-, 1 PfLDH- bands	0	All Pf bands neg
247	247	Tg	Ahferom	2	Female	Rural	Yes	No	Yes	No	No	Yes	No	NA	Ng	Ng	No	1	2 HRP2-, 1 PfLDH- bands	0	All Pf bands neg
248	248	Tg	K/Humera	12	Male	Rural	Yes	Yes	No	Yes	No	No	No	NA	Ng	Ng	No	1	2 HRP2-, 1 PfLDH- bands	0	All Pf bands neg
249	249	Tg	Ahferom	20	Male	Rural	Yes	Yes	No	No	No	Yes	No	NA	Pv	Ng	No	1	2 HRP2-, 1 PfLDH- bands	0	All Pf bands neg
250	250	Am	Quara	30	Female	Rural	No	No	No	No	No	No	No	NA	Ng	Ng	No	1	2 HRP2-, 1 PfLDH- bands	0	All Pf bands neg
251	251	Am	Quara	0	Male	Urban	No	No	No	No	No	No	No	NA	Ng	Ng	No	1	2 HRP2-, 1 PfLDH- bands	0	All Pf bands neg
252	252	Tg	Ahferom	5	Female	Rural	Yes	Yes	Yes	Yes	Yes	Yes	No	NA	Pv	Ng	No	1	2 HRP2-, 1 PfLDH- bands	0	All Pf bands neg
253	253	Tg	K/Humera	9	Male	Rural	Yes	Yes	No	No	No	No	No	NA	Ng	Ng	No	1	2 HRP2-, 1 PfLDH- bands	0	All Pf bands neg
254	254	Tg	Ahferom	22	Female	Rural	No	Yes	No	Yes	No	No	No	NA	Ng	Ng	No	1	2 HRP2-, 1 PfLDH- bands	0	All Pf bands neg
255	255	Am	Quara	0	Male	Urban	No	No	No	No	No	No	No	NA	Ng	Ng	No	1	2 HRP2-, 1 PfLDH- bands	0	All Pf bands neg
256	256	Tg	K/Humera	9	Male	Rural	Yes	Yes	Yes	Yes	Yes	Yes	No	NA	Pv	Ng	No	1	2 HRP2-, 1 PfLDH- bands	0	All Pf bands neg
257	257	Tg	Ahferom	22	Male	Rural	Yes	Yes	No	Yes	No	Yes	No	NA	Pv	Ng	No	1	2 HRP2-, 1 PfLDH- bands	0	All Pf bands neg
258	258	Tg	Ahferom	40	Male	Rural	Yes	Yes	No	Yes	Yes	Yes	No	NA	Ng	Ng	No	1	2 HRP2-, 1 PfLDH- bands	0	All Pf bands neg
259	259	Am	Quara	18	Male	Rural	No	No	No	No	No	No	No	NA	Ng	Ng	No	1	2 HRP2-, 1 PfLDH- bands	0	All Pf bands neg
260	260	Tg	K/Humera	21	Male	Rural	Yes	Yes	Yes	No	Yes	No	No	NA	Ng	Ng	No	1	2 HRP2-, 1 PfLDH- bands	0	All Pf bands neg
261	261	Tg	Ahferom	22	Male	Rural	Yes	Yes	No	Yes	Yes	Yes	No	NA	Pv	Ng	No	1	2 HRP2-, 1 PfLDH- bands	0	All Pf bands neg
262	262	Tg	Ahferom	66	Female	Rural	No	Yes	Yes	No	No	Yes	No	NA	Ng	Ng	No	1	2 HRP2-, 1 PfLDH- bands	0	All Pf bands neg
263	263	Am	Quara	0	Female	Urban	No	No	No	No	No	No	No	NA	Ng	Ng	No	1	2 HRP2-, 1 PfLDH- bands	0	All Pf bands neg
264	264	Tg	K/Humera	24	Male	Rural	No	Yes	No	No	No	No	No	NA	Ng	Ng	No	1	2 HRP2-, 1 PfLDH- bands	0	All Pf bands neg
265	265	Tg	Ahferom	35	Female	Rural	Yes	Yes	Yes	Yes	Yes	Yes	No	NA	Pv	Ng	No	1	2 HRP2-, 1 PfLDH- bands	0	All Pf bands neg
266	266	Tg	Ahferom	53	Female	Rural	No	No	No	Yes	No	Yes	No	NA	Ng	Ng	No	1	2 HRP2-, 1 PfLDH- bands	0	All Pf bands neg
267	267	Tg	Ahferom	2	Female	Rural	Yes	Yes	No	No	No	Yes	No	NA	Ng	Ng	No	1	2 HRP2-, 1 PfLDH- bands	0	All Pf bands neg
268	268	Tg	Ahferom	3	Female	Rural	Yes	Yes	No	Yes	No	No	No	NA	Pv	Ng	No	1	2 HRP2-, 1 PfLDH- bands	0	All Pf bands neg
269	269	Tg	K/Humera	9	Female	Rural	Yes	Yes	Yes	No	No	No	No	NA	Ng	Ng	No	1	2 HRP2-, 1 PfLDH- bands	0	All Pf bands neg
270	270	Am	Quara	11	Female	Urban	No	No	No	No	No	No	No	NA	Ng	Ng	No	1	2 HRP2-, 1 PfLDH- bands	0	All Pf bands neg
271	271	Am	West Armachiho	3	Male	Rural	Yes	Yes	Yes	Yes	Yes	Yes	No	NA	Ng	Ng	No	1	2 HRP2-, 1 PfLDH- bands	0	All Pf bands neg
272	272	Am	Quara	19	Male	Rural	No	Yes	Yes	Yes	No	No	No	NA	Ng	PfPLDH	Yes	2	2 HRP2-, 1 PfLDH+ bands	1	Any Pf band
273	273	Am	Quara	20	Male	Rural	Yes	Yes	Yes	Yes	Yes	Yes	Yes	ACT	Pf	Both PfHRP2 and PFPLDH	No	0	2 HRP2+ bands	1	Any Pf band
274	274	Am	Tegede	22	Male	Urban	Yes	No	Yes	Yes	No	No	Yes	ACT	Ng	Ng	No	1	2 HRP2-, 1 PfLDH- bands	0	All Pf bands neg
275	275	Tg	K/Humera	8	Male	Rural	Yes	Yes	No	No	No	Yes	No	NA	Ng	Ng	No	1	2 HRP2-, 1 PfLDH- bands	0	All Pf bands neg
276	276	Tg	Ahferom	16	Female	Urban	Yes	Yes	Yes	Yes	No	Missing	Yes	NA	Pf	PfHRP2	No	0	2 HRP2+ bands	1	Any Pf band
277	277	Am	Quara	28	Male	Urban	No	No	No	No	No	No	No	NA	Ng	Ng	No	1	2 HRP2-, 1 PfLDH- bands	0	All Pf bands neg
278	278	Tg	Ahferom	34	Female	Rural	Yes	No	Yes	No	No	No	No	NA	Ng	Ng	No	1	2 HRP2-, 1 PfLDH- bands	0	All Pf bands neg
279	279	Am	Quara	0	Female	NA	No	No	No	No	No	No	No	NA	Ng	Ng	No	1	2 HRP2-, 1 PfLDH- bands	0	All Pf bands neg
280	280	Tg	K/Humera	5	Male	Rural	Yes	Yes	No	Yes	No	No	No	NA	Ng	Ng	No	1	2 HRP2-, 1 PfLDH- bands	0	All Pf bands neg
281	281	Tg	Ahferom	19	Male	Urban	Yes	No	Yes	Yes	No	Yes	No	NA	Pv	Ng	No	1	2 HRP2-, 1 PfLDH- bands	0	All Pf bands neg
282	282	Tg	Ahferom	53	Female	Rural	Yes	Yes	No	No	No	Yes	No	NA	Ng	Ng	No	1	2 HRP2-, 1 PfLDH- bands	0	All Pf bands neg
283	283	Tg	Ahferom	6	Male	Rural	Yes	Yes	No	No	No	Yes	Yes	Unknown	Ng	Ng	No	1	2 HRP2-, 1 PfLDH- bands	0	All Pf bands neg
284	284	Tg	K/Humera	8	Female	Rural	Yes	No	No	No	No	No	No	NA	Ng	Ng	No	1	2 HRP2-, 1 PfLDH- bands	0	All Pf bands neg
285	285	Tg	Ahferom	23	Male	Rural	Yes	Yes	Yes	Yes	No	Yes	No	NA	Pv	Ng	No	1	2 HRP2-, 1 PfLDH- bands	0	All Pf bands neg
286	286	Am	Quara	37	Female	Rural	No	No	No	No	No	No	No	NA	Ng	Ng	No	1	2 HRP2-, 1 PfLDH- bands	0	All Pf bands neg
287	287	Tg	Ahferom	4	Female	Rural	No	Yes	No	No	No	No	No	NA	Ng	Ng	No	1	2 HRP2-, 1 PfLDH- bands	0	All Pf bands neg
288	288	Tg	K/Humera	5	Male	Rural	Yes	Yes	No	No	No	No	No	NA	Ng	Ng	No	1	2 HRP2-, 1 PfLDH- bands	0	All Pf bands neg
289	289	Tg	Ahferom	21	Female	Urban	Yes	Yes	No	Yes	No	Yes	No	NA	Pv	Ng	No	1	2 HRP2-, 1 PfLDH- bands	0	All Pf bands neg
290	290	Am	Quara	25	Female	Rural	No	No	No	No	No	No	No	NA	Ng	Ng	No	1	2 HRP2-, 1 PfLDH- bands	0	All Pf bands neg
291	291	Tg	Ahferom	4	Female	Rural	Yes	No	No	No	No	Yes	No	NA	Ng	Ng	No	1	2 HRP2-, 1 PfLDH- bands	0	All Pf bands neg
292	292	Tg	K/Humera	16	Female	Rural	Yes	Yes	No	No	No	No	No	NA	Ng	Ng	No	1	2 HRP2-, 1 PfLDH- bands	0	All Pf bands neg
293	293	Am	Quara	20	Male	Urban	No	No	No	No	No	No	No	NA	Ng	Ng	No	1	2 HRP2-, 1 PfLDH- bands	0	All Pf bands neg
294	294	Tg	Ahferom	21	Male	Rural	Yes	Yes	No	No	Yes	Yes	No	NA	Pv	Ng	No	1	2 HRP2-, 1 PfLDH- bands	0	All Pf bands neg
295	295	Tg	K/Humera	21	Male	Rural	Yes	Yes	No	No	Yes	No	No	NA	Ng	Ng	No	1	2 HRP2-, 1 PfLDH- bands	0	All Pf bands neg
296	296	Am	Quara	24	Male	Urban	No	No	No	No	No	No	No	NA	Ng	Ng	No	1	2 HRP2-, 1 PfLDH- bands	0	All Pf bands neg
297	297	Tg	Ahferom	24	Male	Rural	Yes	No	No	No	No	No	Yes	Panadol	Ng	Ng	No	1	2 HRP2-, 1 PfLDH- bands	0	All Pf bands neg
298	298	Tg	Ahferom	35	Female	Rural	Yes	Yes	Yes	Yes	No	Yes	No	NA	Pv	Ng	No	1	2 HRP2-, 1 PfLDH- bands	0	All Pf bands neg
299	299	Tg	Ahferom	1	Female	Rural	Yes	No	No	No	No	Yes	No	NA	Ng	Ng	No	1	2 HRP2-, 1 PfLDH- bands	0	All Pf bands neg
300	300	Tg	T/Adiabo	5	Male	Rural	Yes	Yes	Yes	Yes	Yes	No	No	NA	Ng	PfPLDH	Yes	2	2 HRP2-, 1 PfLDH+ bands	1	Any Pf band
301	301	Tg	K/Humera	17	Male	Rural	Yes	Yes	Yes	Yes	Yes	Yes	No	NA	Ng	Ng	No	1	2 HRP2-, 1 PfLDH- bands	0	All Pf bands neg
302	302	Am	Quara	50	Female	Rural	No	No	No	No	No	No	No	NA	Ng	Ng	No	1	2 HRP2-, 1 PfLDH- bands	0	All Pf bands neg
303	303	Tg	K/Humera	10	Male	Rural	Yes	Yes	No	No	No	No	No	NA	Ng	Ng	No	1	2 HRP2-, 1 PfLDH- bands	0	All Pf bands neg
304	304	Tg	Ahferom	12	Male	Rural	Yes	Yes	No	No	No	No	No	NA	Ng	Ng	No	1	2 HRP2-, 1 PfLDH- bands	0	All Pf bands neg
305	305	Am	Quara	22	Male	Rural	No	No	No	No	No	No	No	NA	Ng	Ng	No	1	2 HRP2-, 1 PfLDH- bands	0	All Pf bands neg
306	306	Tg	L.Adiabo	50	Female	Rural	Yes	Yes	Yes	Yes	Yes	Yes	No	NA	Pf	PfPLDH	Yes	3	1 HRP2+, 1HRP2- band	1	Any Pf band
307	307	Tg	L.Adiabo	16	Male	Rural	Yes	Yes	Yes	No	No	No	No	NA	Ng	PfPLDH	Yes	2	2 HRP2-, 1 PfLDH+ bands	1	Any Pf band
308	308	Tg	K/Humera	24	Female	Rural	Yes	Yes	No	No	No	No	No	NA	Ng	Ng	No	1	2 HRP2-, 1 PfLDH- bands	0	All Pf bands neg
309	309	Am	Quara	32	Female	Urban	No	No	No	No	No	No	No	NA	Ng	Ng	No	1	2 HRP2-, 1 PfLDH- bands	0	All Pf bands neg
310	310	Tg	Ahferom	51	Female	Rural	Yes	No	No	No	No	No	No	NA	Ng	Ng	No	1	2 HRP2-, 1 PfLDH- bands	0	All Pf bands neg
311	311	Tg	L.Adiabo	7	Female	Rural	Yes	Yes	No	Yes	Yes	Yes	No	NA	Ng	PfPLDH	Yes	2	2 HRP2-, 1 PfLDH+ bands	1	Any Pf band
312	312	Tg	K/Humera	7	Male	Rural	No	Yes	No	No	Yes	No	No	NA	Ng	Ng	No	1	2 HRP2-, 1 PfLDH- bands	0	All Pf bands neg
313	313	Tg	Ahferom	30	Male	Rural	Yes	Yes	Yes	Yes	Yes	Yes	No	NA	Ng	Ng	No	1	2 HRP2-, 1 PfLDH- bands	0	All Pf bands neg
314	314	Am	Quara	40	Female	Rural	No	No	No	No	No	No	No	NA	Ng	Ng	No	1	2 HRP2-, 1 PfLDH- bands	0	All Pf bands neg
315	315	Am	Tegede	0	Male	Urban	Yes	No	No	No	Yes	No	No	NA	Ng	Ng	No	1	2 HRP2-, 1 PfLDH- bands	0	All Pf bands neg
316	316	Am	Quara	17	Female	Urban	Yes	Yes	Yes	Yes	Yes	Yes	Yes	ACT	Pf	Both PfHRP2 and PFPLDH	No	0	2 HRP2+ bands	1	Any Pf band
317	317	Am	Quara	19	Male	Rural	Yes	No	Yes	Yes	No	Yes	Yes	Panadol	Ng	PfPLDH	Yes	2	2 HRP2-, 1 PfLDH+ bands	1	Any Pf band
318	318	Am	West Armachiho	30	Male	Rural	Yes	Yes	Yes	Yes	No	Yes	No	NA	Ng	Ng	No	1	2 HRP2-, 1 PfLDH- bands	0	All Pf bands neg
319	319	Tg	L.Adiabo	7	Female	Rural	Yes	Yes	Yes	Yes	Yes	Yes	No	NA	Ng	PfPLDH	No	2	2 HRP2-, 1 PfLDH+ bands	1	Any Pf band
320	320	Tg	K/Humera	10	Female	Rural	No	No	No	Yes	Yes	No	No	NA	Ng	Ng	No	1	2 HRP2-, 1 PfLDH- bands	0	All Pf bands neg
321	321	Tg	Ahferom	33	Male	Urban	Yes	Yes	Yes	No	No	No	No	NA	Ng	Ng	No	1	2 HRP2-, 1 PfLDH- bands	0	All Pf bands neg
322	322	Am	Quara	48	Female	Rural	No	No	No	No	No	No	No	NA	Ng	Ng	No	1	2 HRP2-, 1 PfLDH- bands	0	All Pf bands neg
323	323	Tg	L.Adiabo	1	Female	Rural	Yes	Yes	Yes	Yes	Yes	Yes	No	NA	Ng	PfPLDH	Yes	2	2 HRP2-, 1 PfLDH+ bands	1	Any Pf band
324	324	Tg	Ahferom	8	Male	Rural	Yes	Yes	Yes	No	No	No	No	NA	Ng	Ng	No	1	2 HRP2-, 1 PfLDH- bands	0	All Pf bands neg
325	325	Tg	K/Humera	9	Male	Rural	Yes	Yes	Yes	Yes	Yes	Yes	No	NA	Ng	Ng	No	1	2 HRP2-, 1 PfLDH- bands	0	All Pf bands neg
326	326	Am	Quara	35	Male	Urban	No	No	No	No	No	No	No	NA	Ng	Ng	No	1	2 HRP2-, 1 PfLDH- bands	0	All Pf bands neg
327	327	Tg	Ahferom	2	Female	Rural	Yes	Yes	No	No	No	Yes	No	NA	Ng	Ng	No	1	2 HRP2-, 1 PfLDH- bands	0	All Pf bands neg
328	328	Am	Quara	16	Male	Urban	No	No	No	No	No	No	No	NA	Ng	Ng	No	1	2 HRP2-, 1 PfLDH- bands	0	All Pf bands neg
329	329	Tg	L.Adiabo	28	Male	Rural	Yes	Yes	Yes	Yes	Yes	Yes	No	NA	Ng	PfPLDH	No	2	2 HRP2-, 1 PfLDH+ bands	1	Any Pf band
330	330	Tg	K/Humera	57	Male	Rural	Yes	Yes	Yes	Yes	No	Yes	No	NA	Ng	Ng	No	1	2 HRP2-, 1 PfLDH- bands	0	All Pf bands neg
331	331	Tg	Ahferom	14	Male	Urban	Yes	Yes	No	Yes	No	Yes	No	NA	Ng	Ng	No	1	2 HRP2-, 1 PfLDH- bands	0	All Pf bands neg
332	332	Tg	K/Humera	16	Female	Rural	Yes	Yes	Yes	Yes	Yes	Yes	No	NA	Ng	Ng	No	1	2 HRP2-, 1 PfLDH- bands	0	All Pf bands neg
333	333	Tg	L.Adiabo	17	Male	Rural	Yes	Yes	Yes	Yes	Yes	Yes	No	NA	Ng	PfPLDH	Yes	2	2 HRP2-, 1 PfLDH+ bands	1	Any Pf band
334	334	Am	Quara	20	Male	Rural	No	No	No	No	No	No	No	NA	Ng	Ng	No	1	2 HRP2-, 1 PfLDH- bands	0	All Pf bands neg
335	335	Tg	K/Humera	4	Male	Rural	Yes	No	No	Yes	No	No	No	NA	Ng	Ng	No	1	2 HRP2-, 1 PfLDH- bands	0	All Pf bands neg
336	336	Tg	L.Adiabo	6	Male	Rural	Yes	Yes	Yes	Yes	Yes	Yes	No	NA	Ng	PfPLDH	No	2	2 HRP2-, 1 PfLDH+ bands	1	Any Pf band
337	337	Tg	Ahferom	9	Female	Rural	Yes	Yes	Yes	No	Yes	No	No	NA	Ng	Ng	No	1	2 HRP2-, 1 PfLDH- bands	0	All Pf bands neg
338	338	Am	Quara	16	Female	NA	No	No	No	No	No	No	No	NA	Ng	Ng	No	1	2 HRP2-, 1 PfLDH- bands	0	All Pf bands neg
339	339	Am	Quara	3	Female	Urban	No	No	No	No	No	No	No	NA	Ng	Ng	No	1	2 HRP2-, 1 PfLDH- bands	0	All Pf bands neg
340	340	Tg	Ahferom	11	Female	Rural	Yes	No	No	Yes	No	No	No	NA	Ng	Ng	No	1	2 HRP2-, 1 PfLDH- bands	0	All Pf bands neg
341	341	Tg	K/Humera	18	Female	Rural	Yes	Yes	Yes	Yes	Yes	No	No	NA	Ng	Ng	No	1	2 HRP2-, 1 PfLDH- bands	0	All Pf bands neg
342	342	Tg	L.Adiabo	20	Male	Rural	Yes	Yes	Yes	Yes	No	Yes	No	NA	Ng	PfPLDH	Yes	2	2 HRP2-, 1 PfLDH+ bands	1	Any Pf band
343	343	Am	Quara	3	Female	Urban	No	No	No	No	No	No	No	NA	Ng	Ng	No	1	2 HRP2-, 1 PfLDH- bands	0	All Pf bands neg
344	344	Tg	L.Adiabo	18	Male	Rural	Yes	Yes	Yes	Yes	Yes	Yes	No	NA	Ng	PfPLDH	No	2	2 HRP2-, 1 PfLDH+ bands	1	Any Pf band
345	345	Tg	Ahferom	28	Female	Rural	Yes	Yes	No	No	No	No	Yes	NA	Ng	Ng	No	1	2 HRP2-, 1 PfLDH- bands	0	All Pf bands neg
346	346	Tg	K/Humera	45	Male	Rural	Yes	No	Yes	Yes	No	Yes	No	NA	Ng	Ng	No	1	2 HRP2-, 1 PfLDH- bands	0	All Pf bands neg
347	347	Tg	K/Humera	4	Male	Rural	Yes	No	No	No	No	Yes	No	NA	Ng	Ng	No	1	2 HRP2-, 1 PfLDH- bands	0	All Pf bands neg
348	348	Tg	Ahferom	4	Male	Urban	Yes	No	Yes	No	No	No	No	NA	Ng	Ng	No	1	2 HRP2-, 1 PfLDH- bands	0	All Pf bands neg
349	349	Tg	L.Adiabo	18	Male	Rural	Yes	Yes	No	Yes	Yes	No	No	NA	Ng	PfPLDH	No	2	2 HRP2-, 1 PfLDH+ bands	1	Any Pf band
350	350	Am	Quara	30	Female	Urban	No	No	No	No	No	No	No	NA	Ng	Ng	No	1	2 HRP2-, 1 PfLDH- bands	0	All Pf bands neg
351	351	Tg	K/Humera	1	Female	Rural	Yes	No	No	No	Yes	Yes	No	NA	Ng	Ng	No	1	2 HRP2-, 1 PfLDH- bands	0	All Pf bands neg
352	352	Tg	L.Adiabo	15	Male	Rural	Yes	Yes	Yes	Yes	No	No	No	NA	Ng	PfPLDH	No	2	2 HRP2-, 1 PfLDH+ bands	1	Any Pf band
353	353	Tg	Ahferom	20	Male	Urban	Yes	Yes	No	No	No	No	No	NA	Ng	Ng	No	1	2 HRP2-, 1 PfLDH- bands	0	All Pf bands neg
354	354	Am	Quara	28	Male	Urban	No	No	No	No	No	No	No	NA	Ng	Ng	No	1	2 HRP2-, 1 PfLDH- bands	0	All Pf bands neg
355	355	Am	Quara	0	Male	NA	No	No	No	No	No	No	No	NA	Ng	Ng	No	1	2 HRP2-, 1 PfLDH- bands	0	All Pf bands neg
356	356	Tg	L.Adiabo	12	Female	Rural	Yes	Yes	Yes	Yes	Yes	Yes	No	NA	Ng	PfPLDH	Yes	2	2 HRP2-, 1 PfLDH+ bands	1	Any Pf band
357	357	Tg	Ahferom	17	Male	Urban	Yes	Yes	No	No	No	No	No	NA	Ng	Ng	No	1	2 HRP2-, 1 PfLDH- bands	0	All Pf bands neg
358	358	Tg	K/Humera	49	Male	Rural	Yes	Yes	Yes	Yes	No	Yes	No	NA	Ng	Ng	No	1	2 HRP2-, 1 PfLDH- bands	0	All Pf bands neg
359	359	Am	Quara	14	Male	Rural	Yes	Yes	Yes	Yes	Yes	Yes	No	NA	Ng	PfPLDH	Yes	2	2 HRP2-, 1 PfLDH+ bands	1	Any Pf band
360	360	Am	Quara	20	Female	Rural	Yes	Yes	Yes	Yes	Yes	Yes	No	NA	Pf	PfHRP2	No	0	2 HRP2+ bands	1	Any Pf band
361	361	Am	West Armachiho	27	Female	Rural	No	No	No	No	No	No	No	NA	Ng	Ng	No	1	2 HRP2-, 1 PfLDH- bands	0	All Pf bands neg
362	362	Am	Tegede	60	Female	Urban	Yes	Yes	Yes	No	No	No	No	NA	Ng	Ng	No	1	2 HRP2-, 1 PfLDH- bands	0	All Pf bands neg
363	363	Tg	L.Adiabo	6	Male	Rural	Yes	Yes	Yes	Yes	No	Yes	Yes	Chloroquine	Ng	PfPLDH	Yes	2	2 HRP2-, 1 PfLDH+ bands	1	Any Pf band
364	364	Tg	K/Humera	32	Male	Rural	Yes	Yes	Yes	Yes	Yes	Yes	No	NA	Ng	Ng	No	1	2 HRP2-, 1 PfLDH- bands	0	All Pf bands neg
365	365	Am	Quara	45	Male	Rural	No	No	No	No	No	No	No	NA	Ng	Ng	No	1	2 HRP2-, 1 PfLDH- bands	0	All Pf bands neg
366	366	Tg	Ahferom	68	Male	Rural	Yes	No	Yes	No	No	Yes	No	NA	Ng	Ng	No	1	2 HRP2-, 1 PfLDH- bands	0	All Pf bands neg
367	367	Am	Quara	0	Male	NA	No	No	No	No	No	No	No	NA	Ng	Ng	No	1	2 HRP2-, 1 PfLDH- bands	0	All Pf bands neg
368	368	Tg	Ahferom	6	Male	Rural	Yes	Yes	No	No	No	No	Yes	NA	Ng	Ng	No	1	2 HRP2-, 1 PfLDH- bands	0	All Pf bands neg
369	369	Tg	L.Adiabo	25	Male	Rural	Yes	Yes	No	Yes	No	Yes	No	NA	Ng	PfPLDH	Yes	2	2 HRP2-, 1 PfLDH+ bands	1	Any Pf band
370	370	Tg	K/Humera	46	Male	Rural	Yes	Yes	Yes	No	No	Yes	No	NA	Ng	Ng	No	1	2 HRP2-, 1 PfLDH- bands	0	All Pf bands neg
371	371	Tg	L.Adiabo	23	Male	Rural	Yes	Yes	Yes	Yes	Yes	Yes	No	NA	Ng	PfPLDH	Yes	2	2 HRP2-, 1 PfLDH+ bands	1	Any Pf band
372	372	Am	West Armachiho	26	Male	Urban	No	No	No	No	No	No	No	NA	Ng	Ng	No	1	2 HRP2-, 1 PfLDH- bands	0	All Pf bands neg
373	373	Tg	K/Humera	46	Female	Rural	Yes	Yes	Yes	Yes	No	Yes	No	NA	Ng	Ng	No	1	2 HRP2-, 1 PfLDH- bands	0	All Pf bands neg
374	374	Tg	Ahferom	76	Male	Rural	No	Yes	Yes	Yes	No	Yes	No	NA	Ng	Ng	No	1	2 HRP2-, 1 PfLDH- bands	0	All Pf bands neg
375	375	Tg	K/Humera	13	Male	Rural	Yes	Yes	No	No	No	No	No	NA	Ng	Ng	No	1	2 HRP2-, 1 PfLDH- bands	0	All Pf bands neg
376	376	Tg	L.Adiabo	14	Male	Rural	Yes	Yes	Yes	Yes	Yes	Yes	No	NA	Ng	PfPLDH	Yes	2	2 HRP2-, 1 PfLDH+ bands	1	Any Pf band
377	377	Am	Quara	22	Female	Urban	No	No	No	No	No	No	No	NA	Ng	Ng	No	1	2 HRP2-, 1 PfLDH- bands	0	All Pf bands neg
378	378	Tg	Ahferom	50	Female	Rural	Yes	No	Yes	No	Yes	No	No	NA	Ng	Ng	No	1	2 HRP2-, 1 PfLDH- bands	0	All Pf bands neg
379	379	Am	Quara	15	Female	Rural	No	No	No	No	No	No	No	NA	Ng	Ng	No	1	2 HRP2-, 1 PfLDH- bands	0	All Pf bands neg
380	380	Tg	L.Adiabo	20	Male	Rural	Yes	No	Yes	No	Yes	Yes	No	NA	Ng	PfPLDH	Yes	2	2 HRP2-, 1 PfLDH+ bands	1	Any Pf band
381	381	Tg	Ahferom	30	Female	Rural	No	Yes	No	Yes	No	No	No	NA	Ng	Ng	No	1	2 HRP2-, 1 PfLDH- bands	0	All Pf bands neg
382	382	Tg	K/Humera	38	Male	Rural	Yes	Yes	Yes	Yes	No	No	No	NA	Ng	Ng	No	1	2 HRP2-, 1 PfLDH- bands	0	All Pf bands neg
383	383	Tg	Ahferom	2	Female	Rural	Yes	Yes	Yes	Yes	No	No	No	NA	Ng	Ng	No	1	2 HRP2-, 1 PfLDH- bands	0	All Pf bands neg
384	384	Tg	L.Adiabo	9	Male	Rural	Yes	Yes	No	Yes	Yes	Yes	No	NA	Ng	PfPLDH	Yes	2	2 HRP2-, 1 PfLDH+ bands	1	Any Pf band
385	385	Am	Quara	12	Male	Rural	No	No	No	No	No	No	No	NA	Ng	Ng	No	1	2 HRP2-, 1 PfLDH- bands	0	All Pf bands neg
386	386	Tg	K/Humera	48	Male	Rural	Yes	Yes	Yes	Yes	No	No	No	NA	Pf	Ng	Yes	3	1 HRP2+, 1HRP2- band	1	Any Pf band
387	387	Am	Quara	2	Male	Urban	Yes	No	No	No	Yes	No	No	NA	Ng	Ng	No	1	2 HRP2-, 1 PfLDH- bands	0	All Pf bands neg
388	388	Tg	L.Adiabo	3	Male	Rural	Yes	Yes	Yes	No	No	Yes	No	NA	Invalid	PfPLDH	No	NA	NA	1	Any Pf band
389	389	Tg	K/Humera	65	Female	Rural	Yes	Yes	Yes	Yes	Yes	Yes	No	NA	Ng	Ng	No	1	2 HRP2-, 1 PfLDH- bands	0	All Pf bands neg
390	390	Tg	Ahferom	70	Male	Rural	Yes	Yes	No	Yes	No	No	No	NA	Ng	Ng	No	1	2 HRP2-, 1 PfLDH- bands	0	All Pf bands neg
391	391	Tg	K/Humera	1	Female	Rural	Yes	No	No	Yes	No	Yes	No	NA	Ng	Ng	No	1	2 HRP2-, 1 PfLDH- bands	0	All Pf bands neg
392	392	Am	Quara	3	Female	Urban	Yes	No	No	Yes	No	Yes	No	NA	Ng	Ng	No	1	2 HRP2-, 1 PfLDH- bands	0	All Pf bands neg
393	393	Tg	L.Adiabo	4	Male	Rural	Yes	Yes	Yes	Yes	Yes	Yes	No	NA	Ng	PfPLDH	Yes	2	2 HRP2-, 1 PfLDH+ bands	1	Any Pf band
394	394	Tg	Ahferom	17	Female	Rural	Yes	Yes	No	No	No	Yes	No	NA	Ng	Ng	No	1	2 HRP2-, 1 PfLDH- bands	0	All Pf bands neg
395	395	Tg	L.Adiabo	15	Male	Rural	No	Yes	No	Yes	No	No	No	NA	Ng	PfPLDH	Yes	2	2 HRP2-, 1 PfLDH+ bands	1	Any Pf band
396	396	Tg	K/Humera	36	Male	Rural	Yes	Yes	Yes	Yes	Yes	No	No	NA	Ng	Ng	No	1	2 HRP2-, 1 PfLDH- bands	0	All Pf bands neg
397	397	Tg	Ahferom	50	Female	Rural	Yes	Yes	No	No	No	Yes	No	NA	Ng	Ng	No	1	2 HRP2-, 1 PfLDH- bands	0	All Pf bands neg
398	398	Am	Quara	56	Male	Urban	Yes	No	Yes	No	No	Yes	No	NA	Ng	Ng	No	1	2 HRP2-, 1 PfLDH- bands	0	All Pf bands neg
399	399	Tg	Ahferom	1	Female	Rural	Yes	Yes	No	No	No	Yes	No	NA	Ng	Ng	No	1	2 HRP2-, 1 PfLDH- bands	0	All Pf bands neg
400	400	Tg	L.Adiabo	17	Female	Rural	Yes	Yes	Yes	Yes	No	No	No	NA	Ng	PfPLDH	Yes	2	2 HRP2-, 1 PfLDH+ bands	1	Any Pf band
401	401	Tg	K/Humera	18	Male	Rural	Yes	Yes	Yes	No	No	No	No	NA	Ng	Ng	No	1	2 HRP2-, 1 PfLDH- bands	0	All Pf bands neg
402	402	Am	Quara	23	Male	Urban	Yes	Yes	No	No	No	Yes	No	NA	Ng	Ng	No	1	2 HRP2-, 1 PfLDH- bands	0	All Pf bands neg
403	403	Am	Tegede	1	Female	Urban	Yes	Yes	No	Yes	No	No	No	NA	Ng	Ng	No	1	2 HRP2-, 1 PfLDH- bands	0	All Pf bands neg
404	404	Am	Quara	7	Male	Rural	Yes	Yes	Yes	Yes	Yes	Yes	No	NA	Pf	PfHRP2	No	0	2 HRP2+ bands	1	Any Pf band
405	405	Am	Quara	15	Male	Urban	Yes	Yes	No	Yes	No	No	Yes	ACT	Ng	PfPLDH	Yes	2	2 HRP2-, 1 PfLDH+ bands	1	Any Pf band
406	406	Am	West Armachiho	28	Male	Rural	Yes	Yes	Yes	No	No	Yes	No	NA	Ng	Ng	No	1	2 HRP2-, 1 PfLDH- bands	0	All Pf bands neg
407	407	Tg	L.Adiabo	16	Male	Rural	Yes	Yes	Yes	Yes	Yes	Yes	Yes	ACT	Ng	PfHRP2	Yes	3	1 HRP2+, 1HRP2- band	1	Any Pf band
408	408	Tg	K/Humera	38	Male	Rural	Yes	Yes	Yes	Yes	No	Yes	No	NA	Ng	Ng	No	1	2 HRP2-, 1 PfLDH- bands	0	All Pf bands neg
409	409	Am	Quara	39	Female	Rural	Yes	No	Yes	No	No	Yes	No	NA	Ng	Ng	No	1	2 HRP2-, 1 PfLDH- bands	0	All Pf bands neg
410	410	Tg	Ahferom	42	Female	Rural	Yes	Yes	No	Yes	No	No	No	NA	Ng	Ng	No	1	2 HRP2-, 1 PfLDH- bands	0	All Pf bands neg
411	411	Tg	K/Humera	20	Female	Rural	Yes	Yes	Yes	Yes	No	Yes	No	NA	Ng	Ng	No	1	2 HRP2-, 1 PfLDH- bands	0	All Pf bands neg
412	412	Tg	L.Adiabo	23	Male	Rural	Yes	Yes	No	Yes	No	Yes	No	NA	Ng	PfPLDH	Yes	2	2 HRP2-, 1 PfLDH+ bands	1	Any Pf band
413	413	Am	Quara	29	Male	Rural	Yes	No	Yes	No	No	Yes	No	NA	Ng	Ng	No	1	2 HRP2-, 1 PfLDH- bands	0	All Pf bands neg
414	414	Tg	Ahferom	31	Female	Rural	Yes	Yes	No	Yes	No	No	No	NA	Ng	Ng	No	1	2 HRP2-, 1 PfLDH- bands	0	All Pf bands neg
415	415	Tg	K/Humera	11	Male	Rural	Yes	Yes	No	No	No	Yes	No	NA	Ng	Ng	No	1	2 HRP2-, 1 PfLDH- bands	0	All Pf bands neg
416	416	Tg	Ahferom	24	Male	Rural	Yes	Yes	No	Yes	Yes	No	No	NA	Ng	Ng	No	1	2 HRP2-, 1 PfLDH- bands	0	All Pf bands neg
417	417	Tg	L.Adiabo	40	Female	Rural	Yes	Yes	Yes	Yes	No	No	No	NA	Pv	Ng	Yes	1	2 HRP2-, 1 PfLDH- bands	0	All Pf bands neg
418	418	Am	Quara	40	Male	Rural	Yes	Yes	Yes	Yes	No	Yes	Yes	Other	Ng	Ng	No	1	2 HRP2-, 1 PfLDH- bands	0	All Pf bands neg
419	419	Tg	L.Adiabo	4	Male	Rural	Yes	Yes	No	Yes	No	Yes	No	NA	Pf	Both PfHRP2 and PFPLDH	Yes	0	2 HRP2+ bands	1	Any Pf band
420	420	Am	West Armachiho	20	Female	Rural	Yes	Yes	No	Yes	No	Yes	No	NA	Ng	Ng	No	1	2 HRP2-, 1 PfLDH- bands	0	All Pf bands neg
421	421	Tg	Ahferom	28	Female	Rural	Yes	Yes	No	Yes	No	No	No	NA	Ng	Ng	No	1	2 HRP2-, 1 PfLDH- bands	0	All Pf bands neg
422	422	Tg	K/Humera	28	Female	Rural	Yes	Yes	Yes	Yes	No	No	No	NA	Ng	Ng	No	1	2 HRP2-, 1 PfLDH- bands	0	All Pf bands neg
423	423	Tg	K/Humera	15	Male	Rural	Yes	Yes	Yes	Yes	Yes	No	No	NA	Ng	Ng	No	1	2 HRP2-, 1 PfLDH- bands	0	All Pf bands neg
424	424	Tg	L.Adiabo	30	Male	Rural	Yes	Yes	Yes	Yes	Yes	No	No	NA	Pf	Both PfHRP2 and PFPLDH	Yes	0	2 HRP2+ bands	1	Any Pf band
425	425	Am	Quara	35	Male	Rural	Yes	Yes	No	No	No	Yes	No	NA	Ng	Ng	No	1	2 HRP2-, 1 PfLDH- bands	0	All Pf bands neg
426	426	Tg	Ahferom	51	Male	Rural	Yes	Yes	No	Yes	No	No	No	NA	Ng	Ng	No	1	2 HRP2-, 1 PfLDH- bands	0	All Pf bands neg
427	427	Tg	L.Adiabo	2	Female	Rural	Yes	Yes	No	Yes	Yes	Yes	No	NA	Pf	Both PfHRP2 and PFPLDH	Yes	0	2 HRP2+ bands	1	Any Pf band
428	428	Tg	Ahferom	10	Female	Urban	Yes	Yes	No	Yes	No	No	No	NA	Ng	Ng	No	1	2 HRP2-, 1 PfLDH- bands	0	All Pf bands neg
429	429	Tg	K/Humera	10	Female	Rural	Yes	Yes	Yes	Yes	No	No	No	NA	Ng	Ng	No	1	2 HRP2-, 1 PfLDH- bands	0	All Pf bands neg
430	430	Am	Quara	30	Male	Urban	Yes	Yes	Yes	Yes	No	Yes	No	NA	Ng	Ng	No	1	2 HRP2-, 1 PfLDH- bands	0	All Pf bands neg
431	431	Tg	K/Humera	1	Female	Rural	Yes	No	No	No	Yes	No	No	NA	Ng	Ng	No	1	2 HRP2-, 1 PfLDH- bands	0	All Pf bands neg
432	432	Tg	Ahferom	14	Male	Rural	No	No	No	No	No	No	No	NA	Ng	Ng	No	1	2 HRP2-, 1 PfLDH- bands	0	All Pf bands neg
433	433	Tg	L.Adiabo	27	Male	Rural	No	Yes	Yes	Yes	No	Yes	No	NA	Pf	Both PfHRP2 and PFPLDH	Yes	0	2 HRP2+ bands	1	Any Pf band
434	434	Am	Quara	40	Male	Urban	Yes	Yes	No	Yes	Yes	No	No	NA	Ng	Ng	No	1	2 HRP2-, 1 PfLDH- bands	0	All Pf bands neg
435	435	Tg	L.Adiabo	25	Female	Rural	Yes	Yes	Yes	Yes	Yes	Yes	No	NA	Pf	Both PfHRP2 and PFPLDH	Yes	0	2 HRP2+ bands	1	Any Pf band
436	436	Am	Quara	25	Male	Urban	Yes	Yes	Yes	Yes	No	Yes	No	NA	Ng	Ng	No	1	2 HRP2-, 1 PfLDH- bands	0	All Pf bands neg
437	437	Tg	K/Humera	36	Female	Rural	Yes	Yes	Yes	Yes	Yes	Yes	Yes	Other	Ng	Ng	No	1	2 HRP2-, 1 PfLDH- bands	0	All Pf bands neg
438	438	Tg	Ahferom	46	Female	Rural	Yes	Yes	No	Yes	No	No	No	NA	Ng	Ng	No	1	2 HRP2-, 1 PfLDH- bands	0	All Pf bands neg
439	439	Tg	L.Adiabo	9	Male	Rural	Yes	Yes	Yes	Yes	No	Yes	No	NA	Pf	Both PfHRP2 and PFPLDH	Yes	0	2 HRP2+ bands	1	Any Pf band
440	440	Tg	K/Humera	18	Male	Rural	Yes	Yes	No	Yes	Yes	No	No	NA	Ng	Ng	No	1	2 HRP2-, 1 PfLDH- bands	0	All Pf bands neg
441	441	Tg	Ahferom	31	Female	Rural	Yes	Yes	No	Yes	No	No	No	NA	Ng	Ng	No	1	2 HRP2-, 1 PfLDH- bands	0	All Pf bands neg
442	442	Am	Quara	53	Male	Urban	Yes	Yes	Yes	No	No	Yes	No	NA	Ng	Ng	No	1	2 HRP2-, 1 PfLDH- bands	0	All Pf bands neg
443	443	Tg	L.Adiabo	5	Female	Rural	Yes	Yes	Yes	Yes	Yes	Yes	No	NA	Pf	Both PfHRP2 and PFPLDH	Yes	0	2 HRP2+ bands	1	Any Pf band
444	444	Tg	Ahferom	17	Male	Rural	No	Yes	No	Yes	No	No	No	NA	Ng	Ng	No	1	2 HRP2-, 1 PfLDH- bands	0	All Pf bands neg
445	445	Am	Quara	28	Male	Urban	Yes	Yes	No	Yes	No	No	No	NA	Ng	Ng	No	1	2 HRP2-, 1 PfLDH- bands	0	All Pf bands neg
446	446	Tg	K/Humera	48	Male	Rural	Yes	Yes	Yes	Yes	No	Yes	No	NA	Ng	Ng	No	1	2 HRP2-, 1 PfLDH- bands	0	All Pf bands neg
447	447	Am	West Armachiho	5	Female	Rural	Yes	Yes	Yes	Yes	Yes	Yes	No	NA	Ng	PfPLDH	Yes	2	2 HRP2-, 1 PfLDH+ bands	1	Any Pf band
448	448	Am	Quara	19	Female	Urban	Yes	Yes	Yes	Yes	No	Yes	No	NA	Pf	Both PfHRP2 and PFPLDH	No	0	2 HRP2+ bands	1	Any Pf band
449	449	Am	West Armachiho	35	Male	Rural	Yes	Yes	Yes	Yes	Yes	Yes	No	NA	Ng	Ng	No	1	2 HRP2-, 1 PfLDH- bands	0	All Pf bands neg
450	450	Am	Tegede	42	Male	Urban	Yes	Yes	No	Yes	Yes	Missing	No	NA	Ng	Ng	No	1	2 HRP2-, 1 PfLDH- bands	0	All Pf bands neg
451	451	Am	Quara	9	Female	Rural	Yes	Yes	No	Yes	Yes	No	Yes	Other	Ng	PfPLDH	Yes	2	2 HRP2-, 1 PfLDH+ bands	1	Any Pf band
452	452	Am	Quara	18	Male	Rural	Yes	Yes	Yes	Yes	Yes	Yes	Yes	Panadol	Pf	Both PfHRP2 and PFPLDH	No	0	2 HRP2+ bands	1	Any Pf band
453	453	Am	Tegede	20	Female	Urban	Yes	Yes	Yes	Yes	No	No	No	NA	Ng	Ng	No	1	2 HRP2-, 1 PfLDH- bands	0	All Pf bands neg
454	454	Am	West Armachiho	33	Male	Rural	Yes	Yes	Yes	No	No	No	No	NA	Ng	Ng	No	1	2 HRP2-, 1 PfLDH- bands	0	All Pf bands neg
455	455	Am	Quara	2	Male	Urban	Yes	No	No	Yes	Yes	Yes	No	NA	Ng	Ng	No	1	2 HRP2-, 1 PfLDH- bands	0	All Pf bands neg
456	456	Tg	Ahferom	13	Male	Rural	Yes	Yes	No	Yes	Yes	No	No	NA	Ng	Ng	No	1	2 HRP2-, 1 PfLDH- bands	0	All Pf bands neg
457	457	Tg	L.Adiabo	20	Male	Rural	No	Yes	No	Yes	No	No	No	NA	Pf	Both PfHRP2 and PFPLDH	Yes	0	2 HRP2+ bands	1	Any Pf band
458	458	Tg	K/Humera	65	Female	Rural	Yes	Yes	Yes	Yes	No	Yes	Yes	Other	Ng	Ng	No	1	2 HRP2-, 1 PfLDH- bands	0	All Pf bands neg
459	459	Tg	K/Humera	0	Male	Rural	Yes	No	No	No	Yes	No	No	NA	Ng	Ng	No	1	2 HRP2-, 1 PfLDH- bands	0	All Pf bands neg
460	460	Tg	Ahferom	15	Male	Rural	Yes	Yes	No	Yes	No	Yes	No	NA	Ng	Ng	No	1	2 HRP2-, 1 PfLDH- bands	0	All Pf bands neg
461	461	Tg	L.Adiabo	28	Female	Rural	Yes	Yes	Yes	Yes	No	Yes	No	NA	Pf	PfPLDH	Yes	3	1 HRP2+, 1HRP2- band	1	Any Pf band
462	462	Am	Quara	35	Female	NA	Yes	No	Yes	No	No	Yes	No	NA	Ng	Ng	No	1	2 HRP2-, 1 PfLDH- bands	0	All Pf bands neg
463	463	Am	Quara	14	Female	Urban	Yes	Yes	No	Yes	No	Yes	No	NA	Ng	Ng	No	1	2 HRP2-, 1 PfLDH- bands	0	All Pf bands neg
464	464	Tg	K/Humera	14	Male	Rural	Yes	Yes	No	No	No	No	No	NA	Ng	Ng	No	1	2 HRP2-, 1 PfLDH- bands	0	All Pf bands neg
465	465	Tg	L.Adiabo	23	Male	Rural	Yes	Yes	Yes	Yes	Yes	Yes	No	NA	Pf	PfPLDH	Yes	3	1 HRP2+, 1HRP2- band	1	Any Pf band
466	466	Tg	Ahferom	50	Female	Rural	Yes	Yes	Yes	Yes	No	Yes	No	NA	Ng	Ng	No	1	2 HRP2-, 1 PfLDH- bands	0	All Pf bands neg
467	467	Am	Quara	2	Female	Rural	Yes	No	No	No	Yes	Yes	No	NA	Ng	Ng	No	1	2 HRP2-, 1 PfLDH- bands	0	All Pf bands neg
468	468	Tg	L.Adiabo	10	Male	Rural	Yes	Yes	Yes	No	No	No	No	NA	Pf	Both PfHRP2 and PFPLDH	Yes	0	2 HRP2+ bands	1	Any Pf band
469	469	Tg	K/Humera	28	Female	Rural	Yes	Yes	Yes	Yes	Yes	Yes	No	NA	Ng	Ng	No	1	2 HRP2-, 1 PfLDH- bands	0	All Pf bands neg
470	470	Tg	Ahferom	74	Female	Rural	No	Yes	Yes	Yes	No	No	No	NA	Ng	Ng	No	1	2 HRP2-, 1 PfLDH- bands	0	All Pf bands neg
471	471	Tg	Ahferom	4	Female	Rural	Yes	Yes	No	Yes	No	Yes	No	NA	Ng	Ng	No	1	2 HRP2-, 1 PfLDH- bands	0	All Pf bands neg
472	472	Am	Quara	10	Male	Urban	Yes	Yes	No	Yes	No	Yes	No	NA	Ng	Ng	No	1	2 HRP2-, 1 PfLDH- bands	0	All Pf bands neg
473	473	Tg	L.Adiabo	20	Male	Rural	Yes	Yes	No	Yes	No	No	No	NA	Pf	Both PfHRP2 and PFPLDH	Yes	0	2 HRP2+ bands	1	Any Pf band
474	474	Tg	K/Humera	50	Male	Rural	Yes	Yes	Yes	Yes	Yes	Yes	No	NA	Ng	Ng	No	1	2 HRP2-, 1 PfLDH- bands	0	All Pf bands neg
475	475	Tg	Ahferom	3	Female	Rural	Yes	Yes	No	No	No	No	No	NA	Ng	Ng	No	1	2 HRP2-, 1 PfLDH- bands	0	All Pf bands neg
476	476	Tg	L.Adiabo	24	Male	Rural	Yes	Yes	Yes	Yes	Yes	Yes	No	NA	Pf	Both PfHRP2 and PFPLDH	Yes	0	2 HRP2+ bands	1	Any Pf band
477	477	Am	Quara	37	Female	Urban	Yes	Yes	No	Yes	No	Yes	No	NA	Ng	Ng	No	1	2 HRP2-, 1 PfLDH- bands	0	All Pf bands neg
478	478	Tg	K/Humera	40	Female	Rural	Yes	Yes	Yes	Yes	No	Yes	No	NA	Ng	Ng	No	1	2 HRP2-, 1 PfLDH- bands	0	All Pf bands neg
479	479	Tg	Ahferom	9	Male	Rural	No	No	Yes	No	No	Yes	No	NA	Ng	Ng	No	1	2 HRP2-, 1 PfLDH- bands	0	All Pf bands neg
480	480	Tg	L.Adiabo	17	Female	Rural	Yes	No	Yes	No	Yes	Yes	No	NA	Pf	Both PfHRP2 and PFPLDH	Yes	0	2 HRP2+ bands	1	Any Pf band
481	481	Am	Quara	25	Female	Urban	Yes	No	No	Yes	No	Yes	No	NA	Ng	Ng	No	1	2 HRP2-, 1 PfLDH- bands	0	All Pf bands neg
482	482	Tg	K/Humera	35	Female	Rural	No	Yes	Yes	Yes	Yes	Yes	No	NA	Ng	Ng	No	1	2 HRP2-, 1 PfLDH- bands	0	All Pf bands neg
483	483	Tg	K/Humera	20	Female	Urban	No	Yes	Yes	Yes	No	No	No	NA	Ng	Ng	No	1	2 HRP2-, 1 PfLDH- bands	0	All Pf bands neg
484	484	Am	Quara	25	Female	Rural	Yes	Yes	No	Yes	No	Yes	No	NA	Ng	Ng	No	1	2 HRP2-, 1 PfLDH- bands	0	All Pf bands neg
485	485	Tg	L.Adiabo	27	Male	Rural	Yes	Yes	Yes	Yes	Yes	Yes	No	NA	Pf	Both PfHRP2 and PFPLDH	Yes	0	2 HRP2+ bands	1	Any Pf band
486	486	Tg	Ahferom	49	Female	Rural	Yes	Yes	Yes	Yes	Yes	Yes	No	NA	Ng	Ng	No	1	2 HRP2-, 1 PfLDH- bands	0	All Pf bands neg
487	487	Tg	K/Humera	10	Female	Rural	Yes	Yes	No	No	No	No	No	NA	Ng	Ng	No	1	2 HRP2-, 1 PfLDH- bands	0	All Pf bands neg
488	488	Tg	L.Adiabo	15	Male	Rural	Yes	Yes	Yes	Yes	Yes	Yes	No	NA	Mixed of Pf and Pv	Both PfHRP2 and PFPLDH	Yes	0	2 HRP2+ bands	1	Any Pf band
489	489	Tg	Ahferom	49	Male	Rural	Yes	Yes	Yes	Yes	No	Yes	No	NA	Ng	Ng	No	1	2 HRP2-, 1 PfLDH- bands	0	All Pf bands neg
490	490	Am	Quara	59	Male	Urban	Yes	Yes	No	Yes	No	Yes	No	NA	Ng	Ng	No	1	2 HRP2-, 1 PfLDH- bands	0	All Pf bands neg
491	491	Tg	K/Humera	3	Male	Rural	Yes	No	No	No	No	No	No	NA	Ng	Ng	No	1	2 HRP2-, 1 PfLDH- bands	0	All Pf bands neg
492	492	Tg	L.Adiabo	19	Male	Rural	Yes	Yes	Yes	Yes	Yes	Yes	No	NA	Pf	Both PfHRP2 and PFPLDH	Yes	0	2 HRP2+ bands	1	Any Pf band
493	493	Am	Quara	20	Female	Urban	Yes	Yes	No	Yes	No	Yes	No	NA	Ng	Ng	No	1	2 HRP2-, 1 PfLDH- bands	0	All Pf bands neg
494	494	Tg	Ahferom	45	Female	Urban	Yes	Yes	Yes	Yes	No	Yes	No	NA	Ng	Ng	No	1	2 HRP2-, 1 PfLDH- bands	0	All Pf bands neg
495	495	Am	Tegede	1	Female	Urban	Yes	Yes	Yes	Yes	Yes	No	No	NA	Ng	Ng	No	1	2 HRP2-, 1 PfLDH- bands	0	All Pf bands neg
496	496	Am	Quara	4	Female	Rural	Yes	Yes	Yes	Yes	Yes	Yes	Yes	Panadol	Pf	PfHRP2	No	0	2 HRP2+ bands	1	Any Pf band
497	497	Am	Quara	10	Male	Urban	Yes	Yes	No	Yes	No	No	No	NA	Ng	PfPLDH	Yes	2	2 HRP2-, 1 PfLDH+ bands	1	Any Pf band
498	498	Am	West Armachiho	28	Female	Rural	Yes	Yes	Yes	Yes	Yes	Yes	No	NA	Ng	Ng	No	1	2 HRP2-, 1 PfLDH- bands	0	All Pf bands neg
499	499	Am	Quara	22	Female	Urban	Yes	Yes	No	Yes	No	Yes	No	NA	Ng	Ng	No	1	2 HRP2-, 1 PfLDH- bands	0	All Pf bands neg
500	500	Tg	L.Adiabo	29	Male	Rural	Yes	Yes	Yes	Yes	No	Yes	No	NA	Pf	Both PfHRP2 and PFPLDH	Yes	0	2 HRP2+ bands	1	Any Pf band
501	501	Tg	K/Humera	34	Female	Rural	Yes	Yes	Yes	Yes	Yes	Yes	No	NA	Ng	Ng	No	1	2 HRP2-, 1 PfLDH- bands	0	All Pf bands neg
502	502	Tg	Ahferom	61	Female	Rural	Yes	Yes	Yes	Yes	No	Yes	No	NA	Ng	Ng	No	1	2 HRP2-, 1 PfLDH- bands	0	All Pf bands neg
503	503	Tg	Ahferom	9	Female	Rural	Yes	Yes	Yes	Yes	No	No	No	NA	Ng	Ng	No	1	2 HRP2-, 1 PfLDH- bands	0	All Pf bands neg
504	504	Tg	K/Humera	10	Male	Rural	Yes	Yes	No	No	Yes	Yes	No	NA	Ng	Ng	No	1	2 HRP2-, 1 PfLDH- bands	0	All Pf bands neg
505	505	Tg	L.Adiabo	20	Male	Rural	Yes	Yes	Yes	Yes	Yes	Yes	No	NA	Pf	Both PfHRP2 and PFPLDH	Yes	0	2 HRP2+ bands	1	Any Pf band
506	506	Am	Quara	55	Male	Rural	Yes	Yes	Yes	Yes	No	Yes	No	NA	Ng	Ng	No	1	2 HRP2-, 1 PfLDH- bands	0	All Pf bands neg
507	507	Tg	Ahferom	0	Male	Rural	Yes	Yes	Yes	Yes	No	No	No	NA	Ng	Ng	No	1	2 HRP2-, 1 PfLDH- bands	0	All Pf bands neg
508	508	Tg	K/Humera	13	Male	Rural	Yes	Yes	No	No	No	No	No	NA	Ng	Ng	No	1	2 HRP2-, 1 PfLDH- bands	0	All Pf bands neg
509	509	Tg	L.Adiabo	38	Female	Rural	Yes	No	Yes	No	No	Yes	No	NA	Mixed of Pf and Pv	PfHRP2	Yes	0	2 HRP2+ bands	1	Any Pf band
510	510	Am	Quara	54	Female	Urban	Yes	Yes	No	Yes	No	Yes	No	NA	Ng	Ng	No	1	2 HRP2-, 1 PfLDH- bands	0	All Pf bands neg
511	511	Tg	Ahferom	9	Female	Rural	Yes	Yes	No	Yes	Yes	Yes	No	NA	Ng	Ng	No	1	2 HRP2-, 1 PfLDH- bands	0	All Pf bands neg
512	512	Tg	L.Adiabo	24	Male	Rural	Yes	Yes	Yes	Yes	No	Yes	No	NA	Pf	PfHRP2	Yes	0	2 HRP2+ bands	1	Any Pf band
513	513	Tg	K/Humera	27	Female	Rural	Yes	Yes	Yes	Yes	Yes	Yes	No	NA	Ng	Ng	No	1	2 HRP2-, 1 PfLDH- bands	0	All Pf bands neg
514	514	Am	Quara	41	Male	Urban	Yes	Yes	Yes	Yes	No	Yes	No	NA	Ng	Ng	No	1	2 HRP2-, 1 PfLDH- bands	0	All Pf bands neg
515	515	Tg	K/Humera	1	Female	Rural	Yes	No	No	No	Yes	Yes	No	NA	Ng	Ng	No	1	2 HRP2-, 1 PfLDH- bands	0	All Pf bands neg
516	516	Tg	Ahferom	2	Male	Rural	Yes	No	No	Yes	Yes	No	No	NA	Ng	Ng	No	1	2 HRP2-, 1 PfLDH- bands	0	All Pf bands neg
517	517	Tg	L.Adiabo	4	Female	Rural	Yes	Yes	Yes	Yes	No	Yes	No	NA	Pf	PfHRP2	Yes	0	2 HRP2+ bands	1	Any Pf band
518	518	Am	Quara	18	Male	Urban	Yes	Yes	No	Yes	No	Yes	No	NA	Ng	Ng	No	1	2 HRP2-, 1 PfLDH- bands	0	All Pf bands neg
519	519	Tg	K/Humera	6	Female	Urban	Yes	No	No	Yes	Yes	Yes	No	NA	Ng	Ng	No	1	2 HRP2-, 1 PfLDH- bands	0	All Pf bands neg
520	520	Am	West Armachiho	12	Male	Urban	Yes	Yes	No	Yes	No	Yes	No	NA	Ng	Ng	No	1	2 HRP2-, 1 PfLDH- bands	0	All Pf bands neg
521	521	Tg	Ahferom	18	Male	Urban	No	No	No	Yes	No	No	No	NA	Ng	Ng	No	1	2 HRP2-, 1 PfLDH- bands	0	All Pf bands neg
522	522	Tg	L.Adiabo	24	Female	Rural	Yes	Yes	Yes	Yes	Yes	Yes	No	NA	Mixed of Pf and Pv	Both PfHRP2 and PFPLDH	Yes	0	2 HRP2+ bands	1	Any Pf band
523	523	Am	Quara	5	Female	Urban	Yes	Yes	No	Yes	Yes	Yes	No	NA	Ng	Ng	No	1	2 HRP2-, 1 PfLDH- bands	0	All Pf bands neg
524	524	Tg	Ahferom	8	Male	Rural	Yes	No	No	Yes	Yes	No	No	NA	Ng	Ng	No	1	2 HRP2-, 1 PfLDH- bands	0	All Pf bands neg
525	525	Tg	K/Humera	18	Female	Rural	No	Yes	Yes	Yes	No	No	No	NA	Ng	Ng	No	1	2 HRP2-, 1 PfLDH- bands	0	All Pf bands neg
526	526	Tg	L.Adiabo	19	Male	Rural	Yes	Yes	Yes	No	No	Yes	No	NA	Pf	PfHRP2	Yes	0	2 HRP2+ bands	1	Any Pf band
527	527	Tg	K/Humera	1	Male	Rural	Yes	Yes	No	No	No	No	No	NA	Ng	Ng	No	1	2 HRP2-, 1 PfLDH- bands	0	All Pf bands neg
528	528	Am	West Armachiho	2	Female	Urban	Yes	No	No	Yes	Yes	Yes	No	NA	Ng	Ng	No	1	2 HRP2-, 1 PfLDH- bands	0	All Pf bands neg
529	529	Tg	Ahferom	2	Female	Rural	Yes	Yes	No	No	Yes	Yes	Yes	NA	Ng	Ng	No	1	2 HRP2-, 1 PfLDH- bands	0	All Pf bands neg
530	530	Tg	L.Adiabo	21	Male	Rural	Yes	Yes	Yes	Yes	No	No	No	NA	Pf	Both PfHRP2 and PFPLDH	Yes	0	2 HRP2+ bands	1	Any Pf band
531	531	Am	Quara	6	Female	Urban	Yes	Yes	No	Yes	No	Yes	No	NA	Ng	Ng	No	1	2 HRP2-, 1 PfLDH- bands	0	All Pf bands neg
532	532	Tg	Ahferom	20	Male	Rural	Yes	Yes	Yes	Yes	No	Yes	No	NA	Ng	Ng	No	1	2 HRP2-, 1 PfLDH- bands	0	All Pf bands neg
533	533	Tg	K/Humera	40	Female	Rural	No	Yes	Yes	No	No	Yes	No	NA	Ng	Ng	No	1	2 HRP2-, 1 PfLDH- bands	0	All Pf bands neg
534	534	Tg	L.Adiabo	52	Male	Rural	Yes	No	Yes	Yes	Yes	Yes	No	NA	Pf	PfHRP2	Yes	0	2 HRP2+ bands	1	Any Pf band
535	535	Tg	L.Adiabo	3	Male	Rural	Yes	Yes	Yes	No	No	No	No	NA	Pf	Both PfHRP2 and PFPLDH	Yes	0	2 HRP2+ bands	1	Any Pf band
536	536	Am	Quara	10	Female	Rural	Yes	Yes	No	Yes	No	Yes	No	NA	Ng	Ng	No	1	2 HRP2-, 1 PfLDH- bands	0	All Pf bands neg
537	537	Tg	K/Humera	32	Female	Rural	Yes	Yes	Yes	Yes	Yes	Yes	No	NA	Ng	Ng	No	1	2 HRP2-, 1 PfLDH- bands	0	All Pf bands neg
538	538	Tg	Ahferom	90	Male	Rural	Yes	Yes	Yes	No	No	No	No	NA	Ng	Ng	No	1	2 HRP2-, 1 PfLDH- bands	0	All Pf bands neg
539	539	Am	West Armachiho	22	Male	Rural	Yes	Yes	Yes	Yes	Yes	Yes	No	NA	Ng	Ng	No	1	2 HRP2-, 1 PfLDH- bands	0	All Pf bands neg
540	540	Am	Quara	23	Female	Rural	Yes	Yes	Yes	Yes	Yes	Yes	No	NA	Ng	PfPLDH	Yes	2	2 HRP2-, 1 PfLDH+ bands	1	Any Pf band
541	541	Am	Quara	25	Female	Rural	Yes	Yes	Yes	Yes	Yes	Yes	No	NA	Pf	PfHRP2	No	0	2 HRP2+ bands	1	Any Pf band
542	542	Am	Tegede	38	Male	Urban	Yes	Yes	No	Yes	Yes	Yes	No	NA	Ng	Ng	No	1	2 HRP2-, 1 PfLDH- bands	0	All Pf bands neg
543	543	Am	Quara	25	Female	Rural	Yes	Yes	Yes	Yes	No	Yes	No	NA	Ng	Ng	No	1	2 HRP2-, 1 PfLDH- bands	0	All Pf bands neg
544	544	Tg	K/Humera	26	Female	Rural	Yes	Yes	Yes	No	No	No	No	NA	Ng	Ng	No	1	2 HRP2-, 1 PfLDH- bands	0	All Pf bands neg
545	545	Tg	L.Adiabo	31	Male	Rural	Yes	Yes	Yes	No	No	No	No	NA	Pf	PfHRP2	Yes	0	2 HRP2+ bands	1	Any Pf band
546	546	Tg	Ahferom	35	Female	Rural	Yes	Yes	Yes	Yes	No	Yes	No	NA	Ng	Ng	No	1	2 HRP2-, 1 PfLDH- bands	0	All Pf bands neg
547	547	Tg	Ahferom	9	Male	Rural	Yes	Yes	Yes	Yes	No	Yes	No	NA	Ng	Ng	No	1	2 HRP2-, 1 PfLDH- bands	0	All Pf bands neg
548	548	Tg	L.Adiabo	17	Male	Rural	Yes	Yes	Yes	Yes	No	No	No	NA	Pf	PfPLDH	Yes	3	1 HRP2+, 1HRP2- band	1	Any Pf band
549	549	Tg	K/Humera	25	Female	Rural	No	Yes	Yes	No	No	No	No	NA	Ng	Ng	No	1	2 HRP2-, 1 PfLDH- bands	0	All Pf bands neg
550	550	Am	Quara	25	Male	Urban	Yes	Yes	Yes	Yes	No	Yes	No	NA	Ng	Ng	No	1	2 HRP2-, 1 PfLDH- bands	0	All Pf bands neg
551	551	Tg	K/Humera	2	Male	Rural	Yes	No	No	No	No	Yes	No	NA	Ng	Ng	No	1	2 HRP2-, 1 PfLDH- bands	0	All Pf bands neg
552	552	Tg	L.Adiabo	10	Male	Urban	Yes	Yes	Yes	Yes	Yes	Yes	No	NA	Pf	Both PfHRP2 and PFPLDH	Yes	0	2 HRP2+ bands	1	Any Pf band
553	553	Tg	Ahferom	12	Female	Rural	Yes	Yes	No	No	No	No	No	NA	Ng	Ng	No	1	2 HRP2-, 1 PfLDH- bands	0	All Pf bands neg
554	554	Am	Quara	20	Female	Rural	Yes	Yes	No	Yes	No	Yes	No	NA	Ng	Ng	No	1	2 HRP2-, 1 PfLDH- bands	0	All Pf bands neg
555	555	Tg	K/Humera	2	Male	Urban	Yes	No	No	No	No	Yes	No	NA	Ng	Ng	No	1	2 HRP2-, 1 PfLDH- bands	0	All Pf bands neg
556	556	Tg	Ahferom	5	Female	Rural	Yes	Yes	Yes	Yes	Yes	No	No	NA	Ng	Ng	No	1	2 HRP2-, 1 PfLDH- bands	0	All Pf bands neg
557	557	Am	Quara	37	Male	Rural	Yes	Yes	No	Yes	No	Yes	No	NA	Ng	Ng	No	1	2 HRP2-, 1 PfLDH- bands	0	All Pf bands neg
558	558	Tg	L.Adiabo	45	Male	Rural	No	Yes	Yes	Yes	No	Yes	No	NA	Pf	Both PfHRP2 and PFPLDH	Yes	0	2 HRP2+ bands	1	Any Pf band
559	559	Am	Quara	4	Male	Rural	Yes	Yes	No	Yes	No	No	No	NA	Ng	Ng	No	1	2 HRP2-, 1 PfLDH- bands	0	All Pf bands neg
560	560	Tg	L.Adiabo	20	Male	Rural	Yes	Yes	No	Yes	No	No	No	NA	Pf	Both PfHRP2 and PFPLDH	Yes	0	2 HRP2+ bands	1	Any Pf band
561	561	Tg	K/Humera	27	Female	Urban	Yes	Yes	No	Yes	No	Yes	No	NA	Ng	Ng	No	1	2 HRP2-, 1 PfLDH- bands	0	All Pf bands neg
562	562	Tg	Ahferom	60	Male	Rural	Yes	Yes	Yes	Yes	No	No	No	NA	Ng	Ng	No	1	2 HRP2-, 1 PfLDH- bands	0	All Pf bands neg
563	563	Am	Quara	3	Female	Urban	Yes	No	No	No	Yes	No	No	NA	Ng	Ng	No	1	2 HRP2-, 1 PfLDH- bands	0	All Pf bands neg
564	564	Tg	Ahferom	3	Female	Rural	Yes	Yes	Yes	Yes	No	Yes	No	NA	Ng	Ng	No	1	2 HRP2-, 1 PfLDH- bands	0	All Pf bands neg
565	565	Tg	K/Humera	17	Male	Urban	Yes	Yes	No	Yes	No	Yes	No	NA	Ng	Ng	No	1	2 HRP2-, 1 PfLDH- bands	0	All Pf bands neg
566	566	Tg	L.Adiabo	21	Male	Rural	Yes	Yes	Yes	Yes	Yes	Yes	No	NA	Pf	PfHRP2	Yes	0	2 HRP2+ bands	1	Any Pf band
567	567	Tg	Ahferom	5	Female	Rural	Yes	Yes	Yes	Yes	Yes	Yes	No	NA	Ng	Ng	No	1	2 HRP2-, 1 PfLDH- bands	0	All Pf bands neg
568	568	Am	Quara	5	Male	Rural	Yes	Yes	No	Yes	No	Yes	No	NA	Ng	Ng	No	1	2 HRP2-, 1 PfLDH- bands	0	All Pf bands neg
569	569	Tg	L.Adiabo	12	Female	Rural	Yes	Yes	No	No	Yes	Yes	No	NA	Pf	PfHRP2	Yes	0	2 HRP2+ bands	1	Any Pf band
570	570	Tg	K/Humera	12	Male	Urban	Yes	Yes	No	Yes	No	Yes	No	NA	Ng	Ng	No	1	2 HRP2-, 1 PfLDH- bands	0	All Pf bands neg
571	571	Tg	L.Adiabo	0	Female	Rural	Yes	Yes	No	No	Yes	Yes	No	NA	Pf	PfHRP2	Yes	0	2 HRP2+ bands	1	Any Pf band
572	572	Tg	K/Humera	2	Female	Urban	Yes	No	No	No	Yes	Yes	No	NA	Ng	Ng	No	1	2 HRP2-, 1 PfLDH- bands	0	All Pf bands neg
573	573	Am	Quara	9	Male	Rural	Yes	Yes	No	Yes	No	Yes	No	NA	Ng	Ng	No	1	2 HRP2-, 1 PfLDH- bands	0	All Pf bands neg
574	574	Tg	Ahferom	11	Female	Rural	No	No	No	No	Yes	No	No	NA	Ng	Ng	No	1	2 HRP2-, 1 PfLDH- bands	0	All Pf bands neg
575	575	Tg	Ahferom	2	Male	Rural	Yes	Yes	No	No	No	No	No	NA	Ng	Ng	No	1	2 HRP2-, 1 PfLDH- bands	0	All Pf bands neg
576	576	Am	Quara	22	Male	Urban	Yes	Yes	Yes	Yes	No	Yes	No	NA	Ng	Ng	No	1	2 HRP2-, 1 PfLDH- bands	0	All Pf bands neg
577	577	Tg	K/Humera	28	Female	Urban	No	Yes	Yes	No	No	Yes	No	NA	Ng	Ng	No	1	2 HRP2-, 1 PfLDH- bands	0	All Pf bands neg
578	578	Tg	L.Adiabo	60	Male	Rural	Yes	Yes	No	No	Yes	Yes	No	NA	Pf	PfHRP2	No	0	2 HRP2+ bands	1	Any Pf band
579	579	Tg	K/Humera	0	Male	Rural	Yes	No	No	No	No	No	No	NA	Ng	Ng	No	1	2 HRP2-, 1 PfLDH- bands	0	All Pf bands neg
580	580	Tg	L.Adiabo	17	Male	Rural	Yes	Yes	Yes	Yes	Yes	Yes	No	NA	Pf	PfHRP2	No	0	2 HRP2+ bands	1	Any Pf band
581	581	Am	Quara	30	Female	Rural	Yes	Yes	No	No	No	Yes	No	NA	Ng	Ng	No	1	2 HRP2-, 1 PfLDH- bands	0	All Pf bands neg
582	582	Tg	Ahferom	72	Female	Rural	Yes	Yes	Yes	Yes	Yes	Yes	No	NA	Ng	Ng	No	1	2 HRP2-, 1 PfLDH- bands	0	All Pf bands neg
583	583	Am	Quara	15	Female	Urban	Yes	Yes	Yes	Yes	Yes	Yes	No	NA	Pf	PfHRP2	No	0	2 HRP2+ bands	1	Any Pf band
584	584	Am	Tegede	16	Male	Rural	Yes	Yes	Yes	Yes	Yes	Yes	No	NA	Ng	PfPLDH	Yes	2	2 HRP2-, 1 PfLDH+ bands	1	Any Pf band
585	585	Am	Tegede	18	Male	Rural	Yes	No	No	No	Yes	Yes	No	NA	Ng	Ng	No	1	2 HRP2-, 1 PfLDH- bands	0	All Pf bands neg
586	586	Am	West Armachiho	49	Male	Rural	Yes	Yes	Yes	Yes	Yes	Yes	No	NA	Ng	Ng	No	1	2 HRP2-, 1 PfLDH- bands	0	All Pf bands neg
587	587	Tg	L.Adiabo	9	Male	Urban	No	Yes	No	No	Yes	Yes	No	NA	Pf	PfHRP2	Yes	0	2 HRP2+ bands	1	Any Pf band
588	588	Tg	Ahferom	10	Male	Urban	Yes	Yes	No	No	Yes	Yes	No	NA	Ng	Ng	No	1	2 HRP2-, 1 PfLDH- bands	0	All Pf bands neg
589	589	Tg	K/Humera	13	Female	Urban	Yes	Yes	No	Yes	No	Yes	No	NA	Ng	Ng	No	1	2 HRP2-, 1 PfLDH- bands	0	All Pf bands neg
590	590	Am	Quara	25	Male	Urban	Yes	Yes	Yes	Yes	No	No	No	NA	Ng	Ng	No	1	2 HRP2-, 1 PfLDH- bands	0	All Pf bands neg
591	591	Am	Quara	4	Male	Rural	No	No	No	Yes	Yes	No	No	NA	Ng	Ng	No	1	2 HRP2-, 1 PfLDH- bands	0	All Pf bands neg
592	592	Tg	L.Adiabo	23	Male	Rural	Yes	Yes	Yes	No	No	Yes	No	NA	Pf	PfHRP2	Yes	0	2 HRP2+ bands	1	Any Pf band
593	593	Tg	K/Humera	24	Female	Rural	No	Yes	Yes	Yes	No	Yes	No	NA	Ng	Ng	No	1	2 HRP2-, 1 PfLDH- bands	0	All Pf bands neg
594	594	Tg	Ahferom	62	Male	Rural	Yes	No	No	Yes	No	No	No	NA	Ng	Ng	No	1	2 HRP2-, 1 PfLDH- bands	0	All Pf bands neg
595	595	Am	Quara	2	Male	Urban	Yes	No	No	Yes	Yes	No	No	NA	Ng	Ng	No	1	2 HRP2-, 1 PfLDH- bands	0	All Pf bands neg
596	596	Tg	Ahferom	25	Female	Rural	Yes	Yes	Yes	Yes	No	Yes	No	NA	Ng	Ng	No	1	2 HRP2-, 1 PfLDH- bands	0	All Pf bands neg
597	597	Tg	K/Humera	35	Female	Urban	Yes	Yes	No	Yes	Yes	Yes	No	NA	Ng	Ng	No	1	2 HRP2-, 1 PfLDH- bands	0	All Pf bands neg
598	598	Tg	L.Adiabo	45	Female	Rural	Yes	Yes	Yes	Yes	Yes	No	No	NA	Pf	PfHRP2	Yes	0	2 HRP2+ bands	1	Any Pf band
599	599	Tg	L.Adiabo	12	Male	Rural	Yes	Yes	No	Yes	No	No	No	NA	Pf	PfHRP2	Yes	0	2 HRP2+ bands	1	Any Pf band
600	600	Tg	Ahferom	23	Female	Rural	Yes	Yes	Yes	Yes	No	Yes	No	NA	Ng	Ng	No	1	2 HRP2-, 1 PfLDH- bands	0	All Pf bands neg
601	601	Am	Quara	25	Male	Urban	Yes	Yes	Yes	Yes	No	No	No	NA	Ng	Ng	No	1	2 HRP2-, 1 PfLDH- bands	0	All Pf bands neg
602	602	Tg	K/Humera	35	Female	Rural	Yes	Yes	Yes	Yes	Yes	Yes	No	NA	Ng	Ng	No	1	2 HRP2-, 1 PfLDH- bands	0	All Pf bands neg
603	603	Tg	K/Humera	3	Male	Rural	Yes	No	No	No	No	Yes	No	NA	Ng	Ng	No	1	2 HRP2-, 1 PfLDH- bands	0	All Pf bands neg
604	604	Tg	L.Adiabo	22	Male	Rural	Yes	Yes	Yes	No	No	Yes	No	NA	Pf	PfHRP2	Yes	0	2 HRP2+ bands	1	Any Pf band
605	605	Tg	Ahferom	31	Female	Rural	Yes	Yes	Yes	Yes	No	Yes	No	NA	Ng	Ng	No	1	2 HRP2-, 1 PfLDH- bands	0	All Pf bands neg
606	606	Am	Quara	31	Female	Urban	Yes	Yes	No	Yes	No	No	No	NA	Ng	Ng	No	1	2 HRP2-, 1 PfLDH- bands	0	All Pf bands neg
607	607	Am	Quara	7	Female	Urban	Yes	No	No	Yes	Yes	Yes	No	NA	Ng	Ng	No	1	2 HRP2-, 1 PfLDH- bands	0	All Pf bands neg
608	608	Tg	Ahferom	19	Female	Rural	Yes	Yes	No	Yes	No	Yes	No	NA	Ng	Ng	No	1	2 HRP2-, 1 PfLDH- bands	0	All Pf bands neg
609	609	Tg	K/Humera	36	Male	Rural	No	Yes	Yes	Yes	No	Yes	No	NA	Ng	Ng	No	1	2 HRP2-, 1 PfLDH- bands	0	All Pf bands neg
610	610	Tg	L.Adiabo	50	Male	Rural	Yes	Yes	Yes	No	No	No	No	NA	Pf	PfHRP2	Yes	0	2 HRP2+ bands	1	Any Pf band
611	611	Tg	K/Humera	1	Male	Urban	Yes	No	No	No	Yes	Yes	No	NA	Ng	Ng	No	1	2 HRP2-, 1 PfLDH- bands	0	All Pf bands neg
612	612	Tg	Ahferom	16	Female	Rural	No	Yes	No	No	Yes	Yes	No	NA	Ng	Ng	No	1	2 HRP2-, 1 PfLDH- bands	0	All Pf bands neg
613	613	Tg	L.Adiabo	16	Male	Rural	Yes	Yes	Yes	No	No	Yes	No	NA	Pf	PfHRP2	Yes	0	2 HRP2+ bands	1	Any Pf band
614	614	Am	Quara	46	Female	Rural	Yes	Yes	Yes	Yes	No	Yes	No	NA	Ng	Ng	No	1	2 HRP2-, 1 PfLDH- bands	0	All Pf bands neg
615	615	Tg	K/Humera	20	Female	Rural	No	Yes	Yes	Yes	No	Yes	No	NA	Ng	Ng	No	1	2 HRP2-, 1 PfLDH- bands	0	All Pf bands neg
616	616	Tg	Ahferom	22	Female	Rural	Yes	Yes	Yes	Yes	Yes	Yes	No	NA	Ng	Ng	No	1	2 HRP2-, 1 PfLDH- bands	0	All Pf bands neg
617	617	Tg	L.Adiabo	24	Male	Rural	Yes	Yes	Yes	No	No	Yes	No	NA	Pf	PfHRP2	Yes	0	2 HRP2+ bands	1	Any Pf band
618	618	Am	Quara	30	Male	Urban	Yes	Yes	No	Yes	No	No	No	NA	Ng	Ng	No	1	2 HRP2-, 1 PfLDH- bands	0	All Pf bands neg
619	619	Am	Quara	5	Male	Urban	Yes	Yes	No	No	Yes	No	No	NA	Ng	Ng	No	1	2 HRP2-, 1 PfLDH- bands	0	All Pf bands neg
620	620	Tg	L.Adiabo	23	Male	Rural	Yes	Yes	No	Yes	Yes	Yes	No	NA	Pf	Both PfHRP2 and PFPLDH	No	0	2 HRP2+ bands	1	Any Pf band
621	621	Tg	Ahferom	55	Female	Rural	No	Yes	Yes	Yes	No	No	No	NA	Ng	Ng	No	1	2 HRP2-, 1 PfLDH- bands	0	All Pf bands neg
622	622	Tg	K/Humera	60	Female	Rural	Yes	Yes	Yes	Yes	No	Yes	No	NA	Ng	Ng	No	1	2 HRP2-, 1 PfLDH- bands	0	All Pf bands neg
623	623	Tg	L.Adiabo	18	Male	Rural	No	Yes	Yes	Yes	No	Yes	No	NA	Pf	Both PfHRP2 and PFPLDH	No	0	2 HRP2+ bands	1	Any Pf band
624	624	Am	Quara	21	Male	Urban	Yes	Yes	Yes	Yes	No	Yes	No	NA	Ng	Ng	No	1	2 HRP2-, 1 PfLDH- bands	0	All Pf bands neg
625	625	Tg	K/Humera	23	Male	Rural	No	Yes	Yes	Yes	Yes	Yes	No	NA	Ng	Ng	No	1	2 HRP2-, 1 PfLDH- bands	0	All Pf bands neg
626	626	Tg	Ahferom	38	Female	Rural	Yes	Yes	Yes	Yes	No	Yes	No	NA	Ng	Ng	No	1	2 HRP2-, 1 PfLDH- bands	0	All Pf bands neg
627	627	Am	Quara	1	Female	Rural	Yes	No	No	No	Yes	No	No	NA	Pf	PfHRP2	No	0	2 HRP2+ bands	1	Any Pf band
628	628	Am	Tegede	7	Male	Rural	Yes	Yes	No	No	Yes	No	No	NA	Ng	PfPLDH	Yes	2	2 HRP2-, 1 PfLDH+ bands	1	Any Pf band
629	629	Am	West Armachiho	24	Male	Rural	Yes	Yes	Yes	Yes	Yes	Yes	No	NA	Ng	Ng	No	1	2 HRP2-, 1 PfLDH- bands	0	All Pf bands neg
630	630	Am	Tegede	30	Male	Rural	Yes	Yes	Yes	No	Yes	Yes	No	NA	Ng	Ng	No	1	2 HRP2-, 1 PfLDH- bands	0	All Pf bands neg
631	631	Am	Quara	20	Male	Rural	Yes	No	No	No	No	No	No	NA	Ng	Ng	No	1	2 HRP2-, 1 PfLDH- bands	0	All Pf bands neg
632	632	Tg	L.Adiabo	22	Female	Rural	Yes	Yes	Yes	Yes	Yes	Yes	Yes	ACT	Pf	Both PfHRP2 and PFPLDH	No	0	2 HRP2+ bands	1	Any Pf band
633	633	Tg	K/Humera	22	Female	Rural	Yes	Yes	Yes	Yes	No	Yes	No	NA	Ng	Ng	No	1	2 HRP2-, 1 PfLDH- bands	0	All Pf bands neg
634	634	Tg	Ahferom	77	Male	Rural	No	No	Yes	Yes	No	No	No	NA	Ng	Ng	No	1	2 HRP2-, 1 PfLDH- bands	0	All Pf bands neg
635	635	Tg	Ahferom	0	Female	Rural	No	Yes	No	Yes	No	Yes	No	NA	Ng	Ng	No	1	2 HRP2-, 1 PfLDH- bands	0	All Pf bands neg
636	636	Am	Quara	4	Female	Urban	Yes	No	No	Yes	Yes	No	No	NA	Ng	Ng	No	1	2 HRP2-, 1 PfLDH- bands	0	All Pf bands neg
637	637	Tg	K/Humera	8	Male	Rural	Yes	No	No	Yes	Yes	Yes	No	NA	Ng	Ng	No	1	2 HRP2-, 1 PfLDH- bands	0	All Pf bands neg
638	638	Tg	L.Adiabo	19	Male	Rural	Yes	No	No	Yes	No	No	No	NA	Pf	Both PfHRP2 and PFPLDH	No	0	2 HRP2+ bands	1	Any Pf band
639	639	Tg	Ahferom	10	Female	Rural	Yes	No	No	No	No	No	No	NA	Ng	Ng	No	1	2 HRP2-, 1 PfLDH- bands	0	All Pf bands neg
640	640	Tg	L.Adiabo	12	Male	Rural	Yes	Yes	No	Yes	Yes	Yes	No	NA	Pf	Both PfHRP2 and PFPLDH	No	0	2 HRP2+ bands	1	Any Pf band
641	641	Tg	K/Humera	29	Female	Rural	Yes	Yes	Yes	Yes	Yes	Yes	No	NA	Ng	Ng	No	1	2 HRP2-, 1 PfLDH- bands	0	All Pf bands neg
642	642	Am	Quara	31	Male	Urban	Yes	Yes	No	Yes	No	No	No	NA	Ng	Ng	No	1	2 HRP2-, 1 PfLDH- bands	0	All Pf bands neg
643	643	Am	Quara	2	Female	Rural	Yes	No	No	No	Yes	Yes	No	NA	Ng	Ng	No	1	2 HRP2-, 1 PfLDH- bands	0	All Pf bands neg
644	644	Tg	K/Humera	20	Male	Rural	Yes	Yes	Yes	No	No	No	No	NA	Ng	Ng	No	1	2 HRP2-, 1 PfLDH- bands	0	All Pf bands neg
645	645	Tg	Ahferom	23	Male	Rural	No	No	No	Yes	No	No	No	NA	Ng	Ng	No	1	2 HRP2-, 1 PfLDH- bands	0	All Pf bands neg
646	646	Tg	L.Adiabo	25	Female	Rural	Yes	Yes	Yes	Yes	Yes	Yes	Yes	ACT	Mixed of Pf and Pv	PfHRP2	No	0	2 HRP2+ bands	1	Any Pf band
647	647	Tg	L.Adiabo	5	Male	Rural	Yes	Yes	Yes	No	Yes	Yes	No	NA	Pf	PfHRP2	No	0	2 HRP2+ bands	1	Any Pf band
648	648	Am	Quara	26	Female	Rural	Yes	No	No	Yes	No	No	No	NA	Ng	Ng	No	1	2 HRP2-, 1 PfLDH- bands	0	All Pf bands neg
649	649	Tg	K/Humera	36	Female	Rural	No	No	No	No	No	No	No	NA	Ng	Ng	No	1	2 HRP2-, 1 PfLDH- bands	0	All Pf bands neg
650	650	Tg	Ahferom	70	Male	Rural	Yes	Yes	Yes	No	No	Yes	No	NA	Ng	Ng	No	1	2 HRP2-, 1 PfLDH- bands	0	All Pf bands neg
651	651	Tg	K/Humera	1	Male	Rural	Yes	No	No	No	No	Yes	No	NA	Ng	Ng	No	1	2 HRP2-, 1 PfLDH- bands	0	All Pf bands neg
652	652	Tg	L.Adiabo	19	Male	Rural	Yes	Yes	Yes	Yes	No	No	No	NA	Pf	Both PfHRP2 and PFPLDH	No	0	2 HRP2+ bands	1	Any Pf band
653	653	Am	Quara	46	Male	Rural	Yes	Yes	Yes	Yes	No	Yes	No	NA	Ng	Ng	No	1	2 HRP2-, 1 PfLDH- bands	0	All Pf bands neg
654	654	Tg	Ahferom	74	Male	Rural	Yes	Yes	No	Yes	No	No	No	NA	Ng	Ng	No	1	2 HRP2-, 1 PfLDH- bands	0	All Pf bands neg
655	655	Am	Quara	5	Male	Urban	Yes	Yes	No	Yes	Yes	No	No	NA	Ng	Ng	No	1	2 HRP2-, 1 PfLDH- bands	0	All Pf bands neg
656	656	Tg	L.Adiabo	20	Male	Rural	Yes	Yes	Yes	Yes	No	Yes	No	NA	Pf	Both PfHRP2 and PFPLDH	No	0	2 HRP2+ bands	1	Any Pf band
657	657	Tg	K/Humera	27	Male	Rural	Yes	Yes	No	Yes	Yes	Yes	No	NA	Ng	Ng	No	1	2 HRP2-, 1 PfLDH- bands	0	All Pf bands neg
658	658	Tg	Ahferom	46	Male	Rural	Yes	Yes	Yes	Yes	No	No	No	NA	Ng	Ng	No	1	2 HRP2-, 1 PfLDH- bands	0	All Pf bands neg
659	659	Am	Quara	2	Male	Rural	Yes	No	No	Yes	Yes	Yes	No	NA	Ng	Ng	No	1	2 HRP2-, 1 PfLDH- bands	0	All Pf bands neg
660	660	Tg	L.Adiabo	16	Male	Rural	Yes	Yes	Yes	Yes	No	Yes	No	NA	Pf	Both PfHRP2 and PFPLDH	No	0	2 HRP2+ bands	1	Any Pf band
661	661	Tg	K/Humera	20	Male	Rural	Yes	No	Yes	Yes	No	Yes	No	NA	Ng	Ng	No	1	2 HRP2-, 1 PfLDH- bands	0	All Pf bands neg
662	662	Tg	Ahferom	60	Male	Rural	Yes	Yes	Yes	Yes	Yes	No	Yes	NA	Ng	Ng	No	1	2 HRP2-, 1 PfLDH- bands	0	All Pf bands neg
663	663	Tg	L.Adiabo	1	Male	Rural	Yes	Yes	Yes	Yes	Yes	Yes	No	NA	Pf	Both PfHRP2 and PFPLDH	No	0	2 HRP2+ bands	1	Any Pf band
664	664	Am	Quara	7	Female	Rural	Yes	Yes	No	Yes	Yes	No	No	NA	Ng	Ng	No	1	2 HRP2-, 1 PfLDH- bands	0	All Pf bands neg
665	665	Tg	K/Humera	19	Male	Rural	Yes	Yes	No	Yes	No	Yes	No	NA	Ng	Ng	No	1	2 HRP2-, 1 PfLDH- bands	0	All Pf bands neg
666	666	Tg	Ahferom	25	Female	Rural	No	Yes	No	Yes	No	No	No	NA	Ng	Ng	No	1	2 HRP2-, 1 PfLDH- bands	0	All Pf bands neg
667	667	Tg	K/Humera	2	Male	Urban	Yes	No	No	Yes	No	Yes	No	NA	Ng	Ng	No	1	2 HRP2-, 1 PfLDH- bands	0	All Pf bands neg
668	668	Tg	Ahferom	4	Female	Rural	No	No	No	No	No	No	No	NA	Ng	Ng	No	1	2 HRP2-, 1 PfLDH- bands	0	All Pf bands neg
669	669	Am	Quara	18	Male	Rural	Yes	No	No	Yes	No	Yes	No	NA	Ng	Ng	No	1	2 HRP2-, 1 PfLDH- bands	0	All Pf bands neg
670	670	Tg	L.Adiabo	25	Male	Rural	Yes	No	Yes	Yes	No	No	No	NA	Pf	Both PfHRP2 and PFPLDH	No	0	2 HRP2+ bands	1	Any Pf band
671	671	Am	Quara	16	Male	Urban	Yes	Yes	Yes	Yes	Yes	Yes	No	NA	Pf	Both PfHRP2 and PFPLDH	No	0	2 HRP2+ bands	1	Any Pf band
672	672	Am	Quara	20	Female	Rural	Yes	Yes	Yes	Yes	No	Yes	No	NA	Ng	PfPLDH	Yes	2	2 HRP2-, 1 PfLDH+ bands	1	Any Pf band
673	673	Am	Tegede	20	Female	Rural	Yes	No	No	No	No	No	No	NA	Ng	Ng	No	1	2 HRP2-, 1 PfLDH- bands	0	All Pf bands neg
674	674	Am	West Armachiho	20	Male	Rural	Yes	Yes	Yes	Yes	Yes	Yes	No	NA	Ng	Ng	No	1	2 HRP2-, 1 PfLDH- bands	0	All Pf bands neg
675	675	Tg	K/Humera	2	Male	Rural	Yes	No	No	Yes	No	Yes	No	NA	Ng	Ng	No	1	2 HRP2-, 1 PfLDH- bands	0	All Pf bands neg
676	676	Tg	L.Adiabo	3	Female	Rural	Yes	Yes	Yes	Yes	No	Yes	No	NA	Pf	Both PfHRP2 and PFPLDH	No	0	2 HRP2+ bands	1	Any Pf band
677	677	Tg	Ahferom	13	Female	Rural	Yes	Yes	No	No	No	No	No	NA	Ng	Ng	No	1	2 HRP2-, 1 PfLDH- bands	0	All Pf bands neg
678	678	Am	Quara	25	Male	Urban	Yes	Yes	No	Yes	No	Yes	No	NA	Ng	Ng	No	1	2 HRP2-, 1 PfLDH- bands	0	All Pf bands neg
679	679	Tg	K/Humera	5	Male	Urban	Yes	Yes	No	Yes	Yes	Yes	No	NA	Ng	Ng	No	1	2 HRP2-, 1 PfLDH- bands	0	All Pf bands neg
680	680	Tg	L.Adiabo	9	Female	Rural	Yes	Yes	Yes	Yes	Yes	Yes	No	NA	Pf	Both PfHRP2 and PFPLDH	No	0	2 HRP2+ bands	1	Any Pf band
681	681	Am	Quara	23	Female	Rural	Yes	Yes	No	Yes	No	Yes	No	NA	Ng	Ng	No	1	2 HRP2-, 1 PfLDH- bands	0	All Pf bands neg
682	682	Tg	Ahferom	25	Female	Rural	No	Yes	No	Yes	Yes	Yes	No	NA	Ng	Ng	No	1	2 HRP2-, 1 PfLDH- bands	0	All Pf bands neg
683	683	Tg	Ahferom	3	Female	NA	Yes	No	No	Yes	No	Yes	No	NA	Ng	Ng	No	1	2 HRP2-, 1 PfLDH- bands	0	All Pf bands neg
684	684	Tg	L.Adiabo	10	Male	Rural	Yes	Yes	Yes	Yes	No	No	No	NA	Pf	PfHRP2	No	0	2 HRP2+ bands	1	Any Pf band
685	685	Tg	K/Humera	20	Female	Rural	Yes	Yes	No	Yes	No	Yes	No	NA	Ng	Ng	No	1	2 HRP2-, 1 PfLDH- bands	0	All Pf bands neg
686	686	Am	Quara	22	Female	Rural	Yes	Yes	No	Yes	Yes	No	No	NA	Ng	Ng	No	1	2 HRP2-, 1 PfLDH- bands	0	All Pf bands neg
687	687	Tg	Ahferom	10	Male	Rural	Yes	Yes	Yes	Yes	No	No	No	NA	Ng	Ng	No	1	2 HRP2-, 1 PfLDH- bands	0	All Pf bands neg
688	688	Tg	L.Adiabo	20	Male	Rural	Yes	Yes	No	Yes	No	No	No	NA	Pf	PfHRP2	No	0	2 HRP2+ bands	1	Any Pf band
689	689	Am	Quara	40	Female	Urban	Yes	Yes	No	Yes	No	Yes	No	NA	Ng	Ng	No	1	2 HRP2-, 1 PfLDH- bands	0	All Pf bands neg
690	690	Tg	K/Humera	43	Male	Rural	Yes	Yes	Yes	Yes	No	Yes	No	NA	Ng	Ng	No	1	2 HRP2-, 1 PfLDH- bands	0	All Pf bands neg
691	691	Tg	L.Adiabo	9	Male	Urban	Yes	Yes	No	Yes	Yes	Yes	No	NA	Pf	Both PfHRP2 and PFPLDH	No	0	2 HRP2+ bands	1	Any Pf band
692	692	Tg	K/Humera	11	Male	Urban	Yes	Yes	Yes	Yes	No	Yes	No	NA	Ng	Ng	No	1	2 HRP2-, 1 PfLDH- bands	0	All Pf bands neg
693	693	Am	Quara	30	Female	Rural	Yes	Yes	No	No	No	Yes	No	NA	Ng	Ng	No	1	2 HRP2-, 1 PfLDH- bands	0	All Pf bands neg
694	694	Tg	Ahferom	35	Female	Rural	Yes	Yes	Yes	Yes	No	Yes	No	NA	Ng	Ng	No	1	2 HRP2-, 1 PfLDH- bands	0	All Pf bands neg
695	695	Am	Quara	3	Male	Rural	Yes	No	No	Yes	Yes	Yes	No	NA	Ng	Ng	No	1	2 HRP2-, 1 PfLDH- bands	0	All Pf bands neg
696	696	Tg	L.Adiabo	18	Male	Urban	Yes	Yes	No	Yes	Yes	Yes	No	NA	Pf	Both PfHRP2 and PFPLDH	No	0	2 HRP2+ bands	1	Any Pf band
697	697	Tg	Ahferom	36	Female	Rural	Yes	Yes	No	Yes	No	No	No	NA	Ng	Ng	No	1	2 HRP2-, 1 PfLDH- bands	0	All Pf bands neg
698	698	Tg	K/Humera	50	Male	Rural	No	No	No	No	No	No	No	NA	Ng	Ng	No	1	2 HRP2-, 1 PfLDH- bands	0	All Pf bands neg
699	699	Tg	L.Adiabo	9	Male	Urban	Yes	Yes	No	Yes	No	Yes	No	NA	Pf	Both PfHRP2 and PFPLDH	No	0	2 HRP2+ bands	1	Any Pf band
700	700	Tg	Ahferom	16	Female	Rural	No	Yes	No	No	No	No	No	NA	Ng	Ng	No	1	2 HRP2-, 1 PfLDH- bands	0	All Pf bands neg
701	701	Am	Quara	35	Male	Urban	Yes	Yes	No	Yes	No	No	No	NA	Ng	Ng	No	1	2 HRP2-, 1 PfLDH- bands	0	All Pf bands neg
702	702	Tg	K/Humera	40	Male	Urban	Yes	Yes	Yes	No	No	Yes	No	NA	Ng	Ng	No	1	2 HRP2-, 1 PfLDH- bands	0	All Pf bands neg
703	703	Tg	Ahferom	14	Male	Rural	Yes	Yes	No	No	No	Yes	No	NA	Ng	Ng	No	1	2 HRP2-, 1 PfLDH- bands	0	All Pf bands neg
704	704	Tg	K/Humera	18	Female	Rural	Yes	Yes	Yes	No	Yes	No	No	NA	Ng	Ng	No	1	2 HRP2-, 1 PfLDH- bands	0	All Pf bands neg
705	705	Tg	L.Adiabo	24	Male	Rural	Yes	Yes	Yes	Yes	Yes	Yes	No	NA	Pf	Both PfHRP2 and PFPLDH	No	0	2 HRP2+ bands	1	Any Pf band
706	706	Am	Quara	50	Male	Urban	Yes	Yes	No	Yes	No	Yes	No	NA	Ng	Ng	No	1	2 HRP2-, 1 PfLDH- bands	0	All Pf bands neg
707	707	Tg	Ahferom	22	Female	Rural	Yes	Yes	No	No	No	No	No	NA	Ng	Ng	No	1	2 HRP2-, 1 PfLDH- bands	0	All Pf bands neg
708	708	Am	Quara	30	Female	Rural	Yes	Yes	No	No	No	Yes	No	NA	Ng	Ng	No	1	2 HRP2-, 1 PfLDH- bands	0	All Pf bands neg
709	709	Tg	K/Humera	32	Female	Urban	Yes	Yes	Yes	Yes	No	No	No	NA	Ng	Ng	No	1	2 HRP2-, 1 PfLDH- bands	0	All Pf bands neg
710	710	Tg	L.Adiabo	36	Female	Rural	Yes	Yes	Yes	Yes	Yes	Yes	No	NA	Pf	PfHRP2	No	0	2 HRP2+ bands	1	Any Pf band
711	711	Am	Quara	2	Male	Urban	Yes	No	No	Yes	Yes	Yes	No	NA	Ng	Ng	No	1	2 HRP2-, 1 PfLDH- bands	0	All Pf bands neg
712	712	Tg	L.Adiabo	7	Female	Rural	Yes	Yes	Yes	Yes	Yes	Yes	No	NA	Pf	PfHRP2	No	0	2 HRP2+ bands	1	Any Pf band
713	713	Tg	K/Humera	21	Female	Rural	Yes	Yes	Yes	Yes	No	Yes	No	NA	Ng	Ng	No	1	2 HRP2-, 1 PfLDH- bands	0	All Pf bands neg
714	714	Tg	Ahferom	39	Female	Rural	Yes	Yes	Yes	No	No	Yes	No	NA	Ng	Ng	No	1	2 HRP2-, 1 PfLDH- bands	0	All Pf bands neg
715	715	Am	Quara	4	Male	Urban	Yes	No	No	No	Yes	Yes	No	NA	Pf	PfHRP2	No	0	2 HRP2+ bands	1	Any Pf band
716	716	Am	West Armachiho	18	Female	Rural	Yes	Yes	Yes	Yes	Yes	Yes	No	NA	Ng	Ng	No	1	2 HRP2-, 1 PfLDH- bands	0	All Pf bands neg
717	717	Am	Tegede	18	Male	Rural	Yes	Yes	Yes	No	Yes	Yes	No	NA	Ng	Ng	No	1	2 HRP2-, 1 PfLDH- bands	0	All Pf bands neg
718	718	Am	Quara	20	Male	Urban	Yes	Yes	No	No	Yes	No	Yes	NA	Ng	PfPLDH	Yes	2	2 HRP2-, 1 PfLDH+ bands	1	Any Pf band
719	719	Tg	L.Adiabo	1	Female	Rural	Yes	Yes	No	Yes	Yes	Yes	No	NA	Pf	PfHRP2	No	0	2 HRP2+ bands	1	Any Pf band
720	720	Tg	Ahferom	14	Female	Urban	Yes	Yes	Yes	Yes	No	No	No	NA	Ng	Ng	No	1	2 HRP2-, 1 PfLDH- bands	0	All Pf bands neg
721	721	Tg	K/Humera	20	Female	Urban	Yes	Yes	No	Yes	No	Yes	No	NA	Ng	Ng	No	1	2 HRP2-, 1 PfLDH- bands	0	All Pf bands neg
722	722	Am	Quara	24	Male	Urban	Yes	Yes	Yes	No	Yes	Yes	No	NA	Ng	Ng	No	1	2 HRP2-, 1 PfLDH- bands	0	All Pf bands neg
723	723	Am	Quara	2	Female	Rural	Yes	Yes	No	Yes	Yes	Yes	No	NA	Ng	Ng	No	1	2 HRP2-, 1 PfLDH- bands	0	All Pf bands neg
724	724	Tg	L.Adiabo	8	Male	Rural	Yes	Yes	Yes	Yes	Yes	Yes	No	NA	Pf	PfHRP2	No	0	2 HRP2+ bands	1	Any Pf band
725	725	Tg	K/Humera	20	Female	Urban	Yes	Yes	Yes	Yes	No	Yes	No	NA	Ng	Ng	No	1	2 HRP2-, 1 PfLDH- bands	0	All Pf bands neg
726	726	Tg	Ahferom	28	Male	Rural	Yes	Yes	Yes	No	No	No	No	NA	Ng	Ng	No	1	2 HRP2-, 1 PfLDH- bands	0	All Pf bands neg
727	727	Am	Quara	3	Female	Rural	Yes	Yes	Yes	Yes	No	Yes	No	NA	Ng	Ng	No	1	2 HRP2-, 1 PfLDH- bands	0	All Pf bands neg
728	728	Tg	K/Humera	7	Female	Urban	Yes	Yes	Yes	Yes	Yes	No	No	NA	Ng	Ng	No	1	2 HRP2-, 1 PfLDH- bands	0	All Pf bands neg
729	729	Tg	Ahferom	15	Female	NA	Yes	Yes	No	Yes	No	No	No	NA	Ng	Ng	No	1	2 HRP2-, 1 PfLDH- bands	0	All Pf bands neg
730	730	Tg	L.Adiabo	40	Male	Rural	Yes	Yes	No	No	Yes	Yes	No	NA	Pf	PfHRP2	No	0	2 HRP2+ bands	1	Any Pf band
731	731	Tg	K/Humera	1	Male	Urban	Yes	Yes	Yes	Yes	No	Yes	No	NA	Ng	Ng	No	1	2 HRP2-, 1 PfLDH- bands	0	All Pf bands neg
732	732	Tg	L.Adiabo	20	Male	Rural	Yes	Yes	Yes	Yes	No	Yes	No	NA	Pf	Both PfHRP2 and PFPLDH	No	0	2 HRP2+ bands	1	Any Pf band
733	733	Am	Quara	35	Female	Urban	Yes	Yes	Yes	Yes	No	Yes	No	NA	Ng	Ng	No	1	2 HRP2-, 1 PfLDH- bands	0	All Pf bands neg
734	734	Tg	Ahferom	80	Female	Rural	No	Yes	Yes	No	No	Yes	No	NA	Ng	Ng	No	1	2 HRP2-, 1 PfLDH- bands	0	All Pf bands neg
735	735	Tg	L.Adiabo	22	Male	Urban	Yes	No	No	Yes	Missing	No	Yes	NA	Pf	Both PfHRP2 and PFPLDH	No	0	2 HRP2+ bands	1	Any Pf band
736	736	Tg	K/Humera	44	Male	Urban	Yes	Yes	No	No	No	No	No	NA	Ng	Ng	No	1	2 HRP2-, 1 PfLDH- bands	0	All Pf bands neg
737	737	Tg	Ahferom	50	Female	Rural	No	Yes	Yes	No	No	No	No	NA	Ng	Ng	No	1	2 HRP2-, 1 PfLDH- bands	0	All Pf bands neg
738	738	Am	Quara	50	Male	Urban	Yes	Yes	No	Yes	Yes	Yes	No	NA	Ng	Ng	No	1	2 HRP2-, 1 PfLDH- bands	0	All Pf bands neg
739	739	Tg	Ahferom	6	Male	Rural	Yes	No	No	Yes	Yes	No	No	NA	Ng	Ng	No	1	2 HRP2-, 1 PfLDH- bands	0	All Pf bands neg
740	740	Tg	L.Adiabo	9	Female	Rural	Yes	Yes	Yes	Yes	Yes	Yes	No	NA	Pf	Both PfHRP2 and PFPLDH	No	0	2 HRP2+ bands	1	Any Pf band
741	741	Am	Quara	18	Male	Urban	Yes	Yes	No	No	No	Yes	No	NA	Ng	Ng	No	1	2 HRP2-, 1 PfLDH- bands	0	All Pf bands neg
742	742	Tg	K/Humera	30	Female	Rural	Yes	Yes	No	Yes	No	No	No	NA	Ng	Ng	No	1	2 HRP2-, 1 PfLDH- bands	0	All Pf bands neg
743	743	Tg	K/Humera	14	Female	Rural	Yes	Yes	Yes	No	No	No	No	NA	Ng	Ng	No	1	2 HRP2-, 1 PfLDH- bands	0	All Pf bands neg
744	744	Am	Quara	24	Female	Urban	Yes	Yes	Yes	Yes	No	No	No	NA	Ng	Ng	No	1	2 HRP2-, 1 PfLDH- bands	0	All Pf bands neg
745	745	Tg	L.Adiabo	25	Male	Rural	No	Yes	Yes	Yes	No	Yes	No	NA	Pf	Both PfHRP2 and PFPLDH	No	0	2 HRP2+ bands	1	Any Pf band
746	746	Tg	Ahferom	75	Male	Rural	No	No	No	No	Yes	No	No	NA	Ng	Ng	No	1	2 HRP2-, 1 PfLDH- bands	0	All Pf bands neg
747	747	Am	Quara	4	Male	Urban	Yes	No	No	Yes	Yes	No	No	NA	Ng	Ng	No	1	2 HRP2-, 1 PfLDH- bands	0	All Pf bands neg
748	748	Tg	Ahferom	23	Female	Rural	No	No	No	No	No	No	No	NA	Ng	Ng	No	1	2 HRP2-, 1 PfLDH- bands	0	All Pf bands neg
749	749	Tg	K/Humera	27	Female	Rural	Yes	Yes	Yes	No	No	No	No	NA	Ng	Ng	No	1	2 HRP2-, 1 PfLDH- bands	0	All Pf bands neg
750	750	Tg	L.Adiabo	60	Male	Rural	Yes	Yes	Yes	Yes	No	Yes	No	NA	Pf	PfPLDH	No	3	1 HRP2+, 1HRP2- band	1	Any Pf band
751	751	Tg	K/Humera	6	Male	Rural	Yes	Yes	Yes	Yes	No	No	No	NA	Ng	Ng	No	1	2 HRP2-, 1 PfLDH- bands	0	All Pf bands neg
752	752	Tg	L.Adiabo	18	Male	Rural	Yes	Yes	No	Yes	Yes	Yes	No	NA	Pf	Both PfHRP2 and PFPLDH	No	0	2 HRP2+ bands	1	Any Pf band
753	753	Am	Quara	32	Female	Urban	Yes	Yes	No	Yes	No	Yes	No	NA	Ng	Ng	No	1	2 HRP2-, 1 PfLDH- bands	0	All Pf bands neg
754	754	Tg	Ahferom	38	Male	Rural	Yes	Yes	No	No	No	No	No	NA	Ng	Ng	No	1	2 HRP2-, 1 PfLDH- bands	0	All Pf bands neg
755	755	Tg	K/Humera	0	Female	Rural	Yes	Yes	Yes	No	No	No	No	NA	Ng	Ng	No	1	2 HRP2-, 1 PfLDH- bands	0	All Pf bands neg
756	756	Tg	L.Adiabo	14	Male	Rural	Yes	Yes	Yes	No	No	Yes	No	NA	Pf	Both PfHRP2 and PFPLDH	No	0	2 HRP2+ bands	1	Any Pf band
757	757	Am	Quara	30	Female	Rural	Yes	Yes	Yes	Yes	No	Yes	No	NA	Ng	Ng	No	1	2 HRP2-, 1 PfLDH- bands	0	All Pf bands neg
758	758	Tg	Ahferom	64	Male	NA	No	Yes	Yes	No	No	No	No	NA	Ng	Ng	No	1	2 HRP2-, 1 PfLDH- bands	0	All Pf bands neg
759	759	Am	Metema	29	Male	Rural	Yes	Yes	No	Yes	No	Yes	No	NA	Ng	PfPLDH	Yes	2	2 HRP2-, 1 PfLDH+ bands	1	Any Pf band
760	760	Am	Tegede	31	Male	Rural	Yes	Yes	Yes	Yes	No	No	No	NA	Ng	Ng	No	1	2 HRP2-, 1 PfLDH- bands	0	All Pf bands neg
761	761	Am	Quara	37	Female	Rural	Yes	Yes	Yes	Yes	Yes	Yes	No	NA	Pf	PfHRP2	No	0	2 HRP2+ bands	1	Any Pf band
762	762	Am	Ahferom	57	Male	Rural	Yes	Yes	Yes	Yes	Yes	Yes	No	NA	Ng	Ng	No	1	2 HRP2-, 1 PfLDH- bands	0	All Pf bands neg
763	763	Tg	Ahferom	20	Female	Rural	Yes	No	Yes	No	No	No	No	NA	Ng	Ng	No	1	2 HRP2-, 1 PfLDH- bands	0	All Pf bands neg
764	764	Tg	L.Adiabo	24	Male	Rural	Yes	Yes	Yes	Yes	No	Yes	No	NA	Pf	Both PfHRP2 and PFPLDH	No	0	2 HRP2+ bands	1	Any Pf band
765	765	Tg	K/Humera	35	Female	Rural	Yes	Yes	Yes	Yes	No	No	No	NA	Ng	Ng	No	1	2 HRP2-, 1 PfLDH- bands	0	All Pf bands neg
766	766	Am	Quara	58	Male	Rural	Yes	Yes	Yes	No	No	Yes	No	NA	Ng	Ng	No	1	2 HRP2-, 1 PfLDH- bands	0	All Pf bands neg
767	767	Am	Quara	2	Male	Rural	Yes	Yes	Yes	No	Yes	Yes	No	NA	Ng	Ng	No	1	2 HRP2-, 1 PfLDH- bands	0	All Pf bands neg
768	768	Tg	L.Adiabo	7	Male	Rural	Yes	Yes	No	Yes	No	No	No	NA	Pf	Both PfHRP2 and PFPLDH	No	0	2 HRP2+ bands	1	Any Pf band
769	769	Tg	K/Humera	10	Male	Rural	Yes	Yes	Yes	No	No	No	No	NA	Ng	Ng	No	1	2 HRP2-, 1 PfLDH- bands	0	All Pf bands neg
770	770	Tg	Ahferom	15	Male	NA	Yes	Yes	No	Yes	No	No	No	NA	Ng	Ng	No	1	2 HRP2-, 1 PfLDH- bands	0	All Pf bands neg
771	771	Tg	L.Adiabo	2	Male	Rural	Yes	No	No	Yes	Yes	No	No	NA	Pf	Both PfHRP2 and PFPLDH	No	0	2 HRP2+ bands	1	Any Pf band
772	772	Tg	Ahferom	15	Male	NA	Yes	Yes	No	No	No	No	No	NA	Ng	Ng	No	1	2 HRP2-, 1 PfLDH- bands	0	All Pf bands neg
773	773	Tg	K/Humera	26	Male	Rural	Yes	Yes	Yes	No	Yes	No	No	NA	Ng	Ng	No	1	2 HRP2-, 1 PfLDH- bands	0	All Pf bands neg
774	774	Am	Quara	36	Female	Rural	Yes	Yes	No	Yes	No	Yes	No	NA	Ng	Ng	No	1	2 HRP2-, 1 PfLDH- bands	0	All Pf bands neg
775	775	Am	Quara	2	Male	Rural	Yes	No	No	No	No	No	No	NA	Ng	Ng	No	1	2 HRP2-, 1 PfLDH- bands	0	All Pf bands neg
776	776	Tg	Ahferom	8	Female	NA	Yes	No	No	Yes	No	No	No	NA	Ng	Ng	No	1	2 HRP2-, 1 PfLDH- bands	0	All Pf bands neg
777	777	Tg	L.Adiabo	8	Male	Rural	Yes	No	Yes	Yes	Yes	Yes	No	NA	Pf	Both PfHRP2 and PFPLDH	No	0	2 HRP2+ bands	1	Any Pf band
778	778	Tg	K/Humera	10	Male	Rural	Yes	Yes	Yes	No	Yes	Yes	No	NA	Ng	Ng	No	1	2 HRP2-, 1 PfLDH- bands	0	All Pf bands neg
779	779	Tg	K/Humera	6	Male	Urban	Yes	Yes	Yes	Yes	No	Yes	No	NA	Ng	Ng	No	1	2 HRP2-, 1 PfLDH- bands	0	All Pf bands neg
780	780	Tg	L.Adiabo	18	Male	Rural	Yes	Yes	Yes	Yes	Yes	Yes	No	NA	Pf	Both PfHRP2 and PFPLDH	No	0	2 HRP2+ bands	1	Any Pf band
781	781	Am	Quara	32	Male	Rural	Yes	Yes	Yes	Yes	No	No	No	NA	Ng	Ng	No	1	2 HRP2-, 1 PfLDH- bands	0	All Pf bands neg
782	782	Tg	Ahferom	67	Male	NA	No	Yes	Yes	Yes	No	No	No	NA	Ng	Ng	No	1	2 HRP2-, 1 PfLDH- bands	0	All Pf bands neg
783	783	Am	Quara	3	Male	Rural	Yes	Yes	No	No	Yes	Yes	Yes	NA	Ng	Ng	No	1	2 HRP2-, 1 PfLDH- bands	0	All Pf bands neg
784	784	Tg	Ahferom	12	Male	NA	Yes	Yes	No	Yes	No	No	No	NA	Ng	Ng	No	1	2 HRP2-, 1 PfLDH- bands	0	All Pf bands neg
785	785	Tg	K/Humera	25	Male	Rural	Yes	Yes	Yes	Yes	Yes	Yes	No	NA	Ng	Ng	No	1	2 HRP2-, 1 PfLDH- bands	0	All Pf bands neg
786	786	Tg	L.Adiabo	41	Male	Rural	Yes	Yes	Yes	Yes	Yes	Yes	No	NA	Pf	Both PfHRP2 and PFPLDH	No	0	2 HRP2+ bands	1	Any Pf band
787	787	Tg	K/Humera	10	Male	Urban	Yes	Yes	Yes	Yes	Yes	Yes	No	NA	Ng	Ng	No	1	2 HRP2-, 1 PfLDH- bands	0	All Pf bands neg
788	788	Tg	L.Adiabo	21	Male	Rural	Yes	Yes	No	Yes	No	Yes	No	NA	Pf	PfHRP2	No	0	2 HRP2+ bands	1	Any Pf band
789	789	Am	Quara	40	Male	Rural	Yes	Yes	Yes	Yes	No	Yes	No	NA	Ng	Ng	No	1	2 HRP2-, 1 PfLDH- bands	0	All Pf bands neg
790	790	Tg	Ahferom	46	Female	NA	No	Yes	Yes	Yes	No	No	No	NA	Ng	Ng	No	1	2 HRP2-, 1 PfLDH- bands	0	All Pf bands neg
791	791	Tg	K/Humera	10	Male	Rural	Yes	Yes	Yes	Yes	Yes	Yes	No	NA	Pv	Ng	No	1	2 HRP2-, 1 PfLDH- bands	0	All Pf bands neg
792	792	Tg	L.Adiabo	11	Male	Rural	Yes	Yes	No	Yes	Yes	Yes	No	NA	Pf	Both PfHRP2 and PFPLDH	No	0	2 HRP2+ bands	1	Any Pf band
793	793	Am	Quara	30	Female	Urban	Yes	Yes	Yes	Yes	No	Yes	No	NA	Ng	Ng	No	1	2 HRP2-, 1 PfLDH- bands	0	All Pf bands neg
794	794	Tg	Ahferom	50	Female	NA	Yes	Yes	Yes	No	No	No	No	NA	Ng	Ng	No	1	2 HRP2-, 1 PfLDH- bands	0	All Pf bands neg
795	795	Am	Quara	10	Male	Rural	Yes	Yes	Yes	Yes	No	No	No	NA	Ng	Ng	No	1	2 HRP2-, 1 PfLDH- bands	0	All Pf bands neg
796	796	Tg	Ahferom	19	Female	NA	No	Yes	No	Yes	No	No	No	NA	Ng	Ng	No	1	2 HRP2-, 1 PfLDH- bands	0	All Pf bands neg
797	797	Tg	L.Adiabo	20	Male	Rural	Yes	Yes	Yes	Yes	No	Yes	No	NA	Pf	Both PfHRP2 and PFPLDH	No	0	2 HRP2+ bands	1	Any Pf band
798	798	Tg	K/Humera	21	Male	Rural	Yes	Yes	Yes	Yes	No	No	No	NA	Ng	Ng	No	1	2 HRP2-, 1 PfLDH- bands	0	All Pf bands neg
799	799	Tg	K/Humera	6	Female	Rural	Yes	Yes	No	No	No	No	No	NA	Ng	Ng	No	1	2 HRP2-, 1 PfLDH- bands	0	All Pf bands neg
800	800	Tg	Ahferom	12	Male	NA	Yes	Yes	No	Yes	No	No	No	NA	Ng	Ng	No	1	2 HRP2-, 1 PfLDH- bands	0	All Pf bands neg
801	801	Tg	L.Adiabo	30	Male	Rural	Yes	No	Yes	Yes	No	Yes	Yes	Panadol	Pf	Both PfHRP2 and PFPLDH	No	0	2 HRP2+ bands	1	Any Pf band
802	802	Am	Quara	47	Male	Urban	Yes	Yes	Yes	Yes	No	No	No	NA	Ng	Ng	No	1	2 HRP2-, 1 PfLDH- bands	0	All Pf bands neg
803	803	Am	Quara	1	Female	Urban	Yes	Yes	Yes	Yes	Yes	Yes	No	NA	Pf	PfHRP2	No	0	2 HRP2+ bands	1	Any Pf band
804	804	Am	Metema	21	Male	Rural	Yes	Yes	Yes	No	No	Yes	Yes	Other	Ng	PfPLDH	Yes	2	2 HRP2-, 1 PfLDH+ bands	1	Any Pf band
805	805	Am	West Armachiho	29	Male	Rural	Yes	Yes	Yes	Yes	Yes	Yes	No	NA	Ng	Ng	No	1	2 HRP2-, 1 PfLDH- bands	0	All Pf bands neg
806	806	Am	Tegede	38	Female	Rural	Yes	Yes	Yes	Yes	No	Yes	No	NA	Ng	Ng	No	1	2 HRP2-, 1 PfLDH- bands	0	All Pf bands neg
807	807	Tg	Ahferom	5	Male	NA	Yes	No	No	Yes	No	No	No	NA	Ng	Ng	No	1	2 HRP2-, 1 PfLDH- bands	0	All Pf bands neg
808	808	Tg	K/Humera	6	Female	Rural	Yes	Yes	No	Yes	Yes	Yes	No	NA	Ng	Ng	No	1	2 HRP2-, 1 PfLDH- bands	0	All Pf bands neg
809	809	Am	Quara	25	Female	Rural	Yes	Yes	Yes	Yes	No	No	No	NA	Ng	Ng	No	1	2 HRP2-, 1 PfLDH- bands	0	All Pf bands neg
810	810	Tg	L.Adiabo	42	Male	Urban	Yes	Yes	Yes	Yes	Yes	Yes	Yes	ACT	Pf	PfHRP2	Yes	0	2 HRP2+ bands	1	Any Pf band
811	811	Tg	K/Humera	0	Male	Rural	Yes	Yes	Yes	Yes	No	Yes	No	NA	Ng	Ng	No	1	2 HRP2-, 1 PfLDH- bands	0	All Pf bands neg
812	812	Tg	Ahferom	0	Male	Urban	Yes	No	Yes	No	Yes	No	No	NA	Ng	Ng	No	1	2 HRP2-, 1 PfLDH- bands	0	All Pf bands neg
813	813	Tg	L.Adiabo	16	Male	Rural	Yes	Yes	Yes	Yes	No	No	No	NA	Pf	PfHRP2	No	0	2 HRP2+ bands	1	Any Pf band
814	814	Am	Quara	29	Female	Rural	Yes	Yes	Yes	Yes	Yes	Yes	No	NA	Ng	Ng	No	1	2 HRP2-, 1 PfLDH- bands	0	All Pf bands neg
815	815	Tg	K/Humera	12	Female	Rural	Yes	Yes	Yes	Yes	Yes	Yes	No	NA	Ng	Ng	No	1	2 HRP2-, 1 PfLDH- bands	0	All Pf bands neg
816	816	Tg	Ahferom	13	Female	Rural	Yes	Yes	No	Yes	No	Yes	No	NA	Ng	Ng	No	1	2 HRP2-, 1 PfLDH- bands	0	All Pf bands neg
817	817	Am	Quara	20	Female	Urban	Yes	Yes	Yes	No	No	No	No	NA	Ng	Ng	No	1	2 HRP2-, 1 PfLDH- bands	0	All Pf bands neg
818	818	Tg	L.Adiabo	20	Female	Rural	Yes	Yes	Yes	Yes	Yes	No	No	NA	Pf	Both PfHRP2 and PFPLDH	No	0	2 HRP2+ bands	1	Any Pf band
819	819	Tg	K/Humera	14	Male	Rural	Yes	Yes	Yes	No	No	Yes	No	NA	Ng	Ng	No	1	2 HRP2-, 1 PfLDH- bands	0	All Pf bands neg
820	820	Am	Quara	15	Male	Rural	Yes	Yes	No	No	Yes	No	No	NA	Ng	Ng	No	1	2 HRP2-, 1 PfLDH- bands	0	All Pf bands neg
821	821	Tg	L.Adiabo	20	Male	Rural	Yes	Yes	No	Yes	No	No	No	NA	Pf	Both PfHRP2 and PFPLDH	No	0	2 HRP2+ bands	1	Any Pf band
822	822	Tg	Ahferom	24	Female	Urban	Yes	Yes	Yes	Yes	No	Yes	No	NA	Ng	Ng	No	1	2 HRP2-, 1 PfLDH- bands	0	All Pf bands neg
823	823	Tg	K/Humera	0	Female	Rural	Yes	Yes	Yes	No	Yes	Yes	No	NA	Ng	Ng	No	1	2 HRP2-, 1 PfLDH- bands	0	All Pf bands neg
824	824	Am	Quara	12	Female	Rural	Yes	Yes	No	No	Yes	Yes	No	NA	Ng	Ng	No	1	2 HRP2-, 1 PfLDH- bands	0	All Pf bands neg
825	825	Tg	L.Adiabo	19	Male	Rural	Yes	Yes	Yes	Yes	Yes	Yes	No	NA	Pf	Both PfHRP2 and PFPLDH	No	0	2 HRP2+ bands	1	Any Pf band
826	826	Tg	Ahferom	39	Female	Urban	Yes	No	Yes	Yes	No	No	No	NA	Ng	Ng	No	1	2 HRP2-, 1 PfLDH- bands	0	All Pf bands neg
827	827	Tg	Ahferom	5	Female	Urban	No	No	No	No	No	Yes	No	NA	Ng	Ng	No	1	2 HRP2-, 1 PfLDH- bands	0	All Pf bands neg
828	828	Tg	K/Humera	10	Female	Rural	Yes	Yes	Yes	Yes	No	Yes	No	NA	Ng	Ng	No	1	2 HRP2-, 1 PfLDH- bands	0	All Pf bands neg
829	829	Tg	L.Adiabo	16	Male	Rural	Yes	Yes	No	Yes	No	No	No	NA	Pf	Both PfHRP2 and PFPLDH	No	0	2 HRP2+ bands	1	Any Pf band
830	830	Am	Quara	40	Female	Rural	Yes	Yes	Yes	Yes	No	No	No	NA	Ng	Ng	No	1	2 HRP2-, 1 PfLDH- bands	0	All Pf bands neg
831	831	Am	Quara	6	Female	Rural	Yes	Yes	Yes	Yes	No	No	No	NA	Ng	Ng	No	1	2 HRP2-, 1 PfLDH- bands	0	All Pf bands neg
832	832	Tg	Ahferom	14	Female	NA	Yes	Yes	No	No	Yes	No	No	NA	Ng	Ng	No	1	2 HRP2-, 1 PfLDH- bands	0	All Pf bands neg
833	833	Tg	L.Adiabo	18	Male	Rural	Yes	Yes	Yes	Yes	No	Yes	No	NA	Pf	Both PfHRP2 and PFPLDH	No	0	2 HRP2+ bands	1	Any Pf band
834	834	Tg	K/Humera	32	Male	Rural	Yes	Yes	Yes	Yes	No	No	No	NA	Ng	Ng	No	1	2 HRP2-, 1 PfLDH- bands	0	All Pf bands neg
835	835	Tg	Ahferom	2	Male	NA	Yes	No	No	No	Yes	No	No	NA	Ng	Ng	No	1	2 HRP2-, 1 PfLDH- bands	0	All Pf bands neg
836	836	Tg	L.Adiabo	5	Female	Rural	Yes	Yes	No	Yes	Yes	No	No	NA	Pf	Both PfHRP2 and PFPLDH	No	0	2 HRP2+ bands	1	Any Pf band
837	837	Am	Quara	28	Female	Rural	Yes	Yes	Yes	Yes	No	No	No	NA	Ng	Ng	No	1	2 HRP2-, 1 PfLDH- bands	0	All Pf bands neg
838	838	Tg	K/Humera	37	Female	Rural	Yes	Yes	Yes	No	No	Yes	No	NA	Ng	Ng	No	1	2 HRP2-, 1 PfLDH- bands	0	All Pf bands neg
839	839	Tg	Ahferom	10	Male	NA	No	Yes	No	No	Yes	No	No	NA	Ng	Ng	No	1	2 HRP2-, 1 PfLDH- bands	0	All Pf bands neg
840	840	Tg	K/Humera	15	Male	Rural	Yes	Yes	Yes	No	No	No	No	NA	Ng	Ng	No	1	2 HRP2-, 1 PfLDH- bands	0	All Pf bands neg
841	841	Am	Quara	32	Male	Rural	Yes	Yes	Yes	Yes	No	No	No	NA	Ng	Ng	No	1	2 HRP2-, 1 PfLDH- bands	0	All Pf bands neg
842	842	Tg	L.Adiabo	52	Female	Rural	Yes	Yes	No	Yes	No	No	No	NA	Pf	Both PfHRP2 and PFPLDH	No	0	2 HRP2+ bands	1	Any Pf band
843	843	Am	Quara	2	Male	Rural	Yes	No	No	No	No	Yes	No	NA	Ng	Ng	No	1	2 HRP2-, 1 PfLDH- bands	0	All Pf bands neg
844	844	Tg	Ahferom	10	Male	NA	No	Yes	No	No	Yes	No	No	NA	Ng	Ng	No	1	2 HRP2-, 1 PfLDH- bands	0	All Pf bands neg
845	845	Tg	K/Humera	11	Female	Rural	Yes	No	No	No	Yes	No	No	NA	Ng	Ng	No	1	2 HRP2-, 1 PfLDH- bands	0	All Pf bands neg
846	846	Tg	L.Adiabo	21	Male	Rural	Yes	Yes	Yes	Yes	No	Yes	No	NA	Pf	Both PfHRP2 and PFPLDH	No	0	2 HRP2+ bands	1	Any Pf band
847	847	Am	Tegede	6	Female	Rural	Yes	No	No	No	No	Yes	Yes	NA	Ng	Ng	No	1	2 HRP2-, 1 PfLDH- bands	0	All Pf bands neg
848	848	Am	Quara	20	Female	Urban	Yes	Yes	Yes	Yes	Yes	Yes	No	NA	Pf	PfHRP2	No	0	2 HRP2+ bands	1	Any Pf band
849	849	Am	Metema	26	Male	Rural	Yes	Yes	Yes	No	No	No	No	NA	Ng	PfPLDH	Yes	2	2 HRP2-, 1 PfLDH+ bands	1	Any Pf band
850	850	Am	West Armachiho	27	Male	Rural	Yes	Yes	Yes	Yes	Yes	Yes	No	NA	Ng	Ng	No	1	2 HRP2-, 1 PfLDH- bands	0	All Pf bands neg
851	851	Tg	Ahferom	20	Female	NA	Yes	Yes	No	No	No	No	No	NA	Ng	Ng	No	1	2 HRP2-, 1 PfLDH- bands	0	All Pf bands neg
852	852	Tg	L.Adiabo	28	Male	Rural	Yes	Yes	Yes	Yes	No	Yes	No	NA	Pf	Both PfHRP2 and PFPLDH	No	0	2 HRP2+ bands	1	Any Pf band
853	853	Tg	K/Humera	33	Male	Rural	Yes	No	No	No	No	No	No	NA	Ng	Ng	No	1	2 HRP2-, 1 PfLDH- bands	0	All Pf bands neg
854	854	Am	Quara	65	Male	Rural	Yes	Yes	Yes	Yes	No	No	No	NA	Ng	Ng	No	1	2 HRP2-, 1 PfLDH- bands	0	All Pf bands neg
855	855	Am	Quara	2	Male	NA	Yes	No	No	No	Yes	Yes	No	NA	Ng	Ng	No	1	2 HRP2-, 1 PfLDH- bands	0	All Pf bands neg
856	856	Tg	L.Adiabo	17	Male	Rural	Yes	Yes	Yes	Yes	No	Yes	Yes	Panadol	Pf	Both PfHRP2 and PFPLDH	No	0	2 HRP2+ bands	1	Any Pf band
857	857	Tg	K/Humera	50	Male	Rural	Yes	No	No	No	No	No	No	NA	Ng	Ng	No	1	2 HRP2-, 1 PfLDH- bands	0	All Pf bands neg
858	858	Tg	Ahferom	54	Male	Rural	Yes	Yes	Yes	Yes	No	No	No	NA	Ng	Ng	No	1	2 HRP2-, 1 PfLDH- bands	0	All Pf bands neg
859	859	Am	Quara	2	Male	NA	Yes	No	No	No	Yes	Yes	No	NA	Ng	Ng	No	1	2 HRP2-, 1 PfLDH- bands	0	All Pf bands neg
860	860	Tg	K/Humera	5	Male	Rural	Yes	Yes	No	No	No	No	No	NA	Ng	Ng	No	1	2 HRP2-, 1 PfLDH- bands	0	All Pf bands neg
861	861	Tg	Ahferom	12	Male	NA	Yes	Yes	No	No	Yes	No	No	NA	Ng	Ng	No	1	2 HRP2-, 1 PfLDH- bands	0	All Pf bands neg
862	862	Tg	L.Adiabo	17	Male	Rural	Yes	Yes	No	Yes	No	Yes	No	NA	Pf	PfHRP2	No	0	2 HRP2+ bands	1	Any Pf band
863	863	Tg	Ahferom	6	Female	NA	Yes	Yes	No	Yes	No	No	No	NA	Ng	Ng	No	1	2 HRP2-, 1 PfLDH- bands	0	All Pf bands neg
864	864	Tg	L.Adiabo	15	Male	Rural	Yes	Yes	Yes	Yes	No	Yes	No	NA	Pf	Both PfHRP2 and PFPLDH	No	0	2 HRP2+ bands	1	Any Pf band
865	865	Tg	K/Humera	17	Male	Rural	Yes	Yes	No	No	No	No	No	NA	Ng	Ng	No	1	2 HRP2-, 1 PfLDH- bands	0	All Pf bands neg
866	866	Am	Quara	39	Male	NA	Yes	Yes	Yes	Yes	No	Yes	No	NA	Ng	Ng	No	1	2 HRP2-, 1 PfLDH- bands	0	All Pf bands neg
867	867	Tg	L.Adiabo	6	Male	Rural	Yes	Yes	Yes	Yes	Yes	Yes	Yes	Quinine	Pf	Both PfHRP2 and PFPLDH	No	0	2 HRP2+ bands	1	Any Pf band
868	868	Tg	Ahferom	10	Female	NA	Yes	No	No	No	No	Yes	No	NA	Ng	Ng	No	1	2 HRP2-, 1 PfLDH- bands	0	All Pf bands neg
869	869	Am	Quara	10	Male	NA	Yes	Yes	No	No	No	Yes	No	NA	Ng	Ng	No	1	2 HRP2-, 1 PfLDH- bands	0	All Pf bands neg
870	870	Tg	K/Humera	42	Male	Rural	Yes	Yes	No	No	No	Yes	No	NA	Ng	Ng	No	1	2 HRP2-, 1 PfLDH- bands	0	All Pf bands neg
871	871	Am	Quara	30	Female	Rural	Yes	Yes	Yes	No	No	Yes	No	NA	Ng	Ng	No	1	2 HRP2-, 1 PfLDH- bands	0	All Pf bands neg
872	872	Tg	Ahferom	38	Female	Rural	Yes	Yes	No	Yes	No	Yes	No	NA	Ng	Ng	No	1	2 HRP2-, 1 PfLDH- bands	0	All Pf bands neg
873	873	Tg	L.Adiabo	41	Male	Rural	Yes	Yes	Yes	Yes	No	Yes	No	NA	Pf	Both PfHRP2 and PFPLDH	No	0	2 HRP2+ bands	1	Any Pf band
874	874	Tg	K/Humera	48	Male	Rural	Yes	Yes	Yes	Yes	Yes	No	No	NA	Ng	Ng	No	1	2 HRP2-, 1 PfLDH- bands	0	All Pf bands neg
875	875	Tg	L.Adiabo	19	Male	Rural	Yes	Yes	Yes	Yes	No	Yes	No	NA	Pf	Both PfHRP2 and PFPLDH	No	0	2 HRP2+ bands	1	Any Pf band
876	876	Tg	K/Humera	30	Female	Rural	Yes	Yes	Yes	No	Yes	Yes	No	NA	Ng	Ng	No	1	2 HRP2-, 1 PfLDH- bands	0	All Pf bands neg
877	877	Tg	Ahferom	41	Male	Rural	Yes	Yes	Yes	Yes	No	No	No	NA	Ng	Ng	No	1	2 HRP2-, 1 PfLDH- bands	0	All Pf bands neg
878	878	Am	Quara	54	Male	Rural	Yes	Yes	Yes	No	No	No	Yes	Unknown	Ng	Ng	No	1	2 HRP2-, 1 PfLDH- bands	0	All Pf bands neg
879	879	Tg	Ahferom	0	Female	Urban	Yes	No	No	No	No	Yes	No	NA	Ng	Ng	No	1	2 HRP2-, 1 PfLDH- bands	0	All Pf bands neg
880	880	Tg	L.Adiabo	5	Male	Rural	Yes	Yes	No	No	No	Yes	No	NA	Pf	PfHRP2	No	0	2 HRP2+ bands	1	Any Pf band
881	881	Tg	K/Humera	16	Male	Rural	Yes	Yes	Yes	Yes	Yes	Yes	No	NA	Ng	Ng	No	1	2 HRP2-, 1 PfLDH- bands	0	All Pf bands neg
882	882	Am	Quara	22	Male	Rural	Yes	Yes	Yes	Yes	No	Yes	No	NA	Ng	Ng	NA	1	2 HRP2-, 1 PfLDH- bands	0	All Pf bands neg
883	883	Tg	K/Humera	0	Male	Rural	No	No	No	No	No	No	No	NA	Ng	Ng	No	1	2 HRP2-, 1 PfLDH- bands	0	All Pf bands neg
884	884	Am	Quara	4	Male	Rural	Yes	Yes	No	Yes	Yes	Yes	No	NA	Ng	Ng	No	1	2 HRP2-, 1 PfLDH- bands	0	All Pf bands neg
885	885	Tg	L.Adiabo	6	Male	Rural	Yes	Yes	Yes	Yes	Yes	Yes	No	NA	Pf	Both PfHRP2 and PFPLDH	No	0	2 HRP2+ bands	1	Any Pf band
886	886	Tg	Ahferom	44	Female	Rural	Yes	Yes	No	Yes	No	Yes	No	NA	Ng	Ng	No	1	2 HRP2-, 1 PfLDH- bands	0	All Pf bands neg
887	887	Tg	L.Adiabo	17	Male	Rural	Yes	Yes	No	Yes	No	Yes	No	NA	Pf	Both PfHRP2 and PFPLDH	No	0	2 HRP2+ bands	1	Any Pf band
888	888	Tg	K/Humera	19	Male	Rural	Yes	Yes	No	No	No	No	No	NA	Ng	Ng	No	1	2 HRP2-, 1 PfLDH- bands	0	All Pf bands neg
889	889	Am	Quara	23	Female	Rural	Yes	Yes	No	No	No	No	No	NA	Ng	Ng	No	1	2 HRP2-, 1 PfLDH- bands	0	All Pf bands neg
890	890	Tg	Ahferom	48	Female	Urban	Yes	Yes	Yes	Yes	No	No	Yes	Chloroquine	Ng	Ng	No	1	2 HRP2-, 1 PfLDH- bands	0	All Pf bands neg
891	891	Am	West Armachiho	3	Male	Urban	Yes	Yes	Yes	Yes	Yes	Yes	No	NA	Ng	PfPLDH	Yes	2	2 HRP2-, 1 PfLDH+ bands	1	Any Pf band
892	892	Am	West Armachiho	18	Male	Urban	Yes	Yes	No	Yes	Yes	Missing	No	NA	Ng	Ng	No	1	2 HRP2-, 1 PfLDH- bands	0	All Pf bands neg
893	893	Am	Quara	20	Male	Urban	Yes	Yes	No	Yes	Yes	No	No	NA	Pf	Both PfHRP2 and PFPLDH	No	0	2 HRP2+ bands	1	Any Pf band
894	894	Am	Tegede	27	Male	Urban	Yes	Yes	Yes	No	No	Yes	No	NA	Ng	Ng	No	1	2 HRP2-, 1 PfLDH- bands	0	All Pf bands neg
895	895	Am	Quara	18	Male	Rural	Yes	Yes	Yes	Yes	Yes	Yes	No	NA	Pf	Ng	No	3	1 HRP2+, 1HRP2- band	1	Any Pf band
896	896	Am	West Armachiho	19	Male	Rural	Yes	Yes	Yes	Yes	Yes	Yes	No	NA	Ng	Ng	No	1	2 HRP2-, 1 PfLDH- bands	0	All Pf bands neg
897	897	Am	Metema	25	Male	Rural	Yes	Yes	Yes	Yes	No	No	No	NA	Ng	PfPLDH	Yes	2	2 HRP2-, 1 PfLDH+ bands	1	Any Pf band
898	898	Am	Tegede	34	Female	Rural	Yes	Yes	Yes	Yes	No	No	No	NA	Ng	Ng	No	1	2 HRP2-, 1 PfLDH- bands	0	All Pf bands neg
899	899	Tg	K/Humera	13	Male	Rural	Yes	Yes	No	No	No	No	No	NA	Ng	Ng	No	1	2 HRP2-, 1 PfLDH- bands	0	All Pf bands neg
900	900	Am	Quara	27	Male	Urban	Yes	No	Yes	Yes	Yes	Yes	Yes	ACT	Ng	Ng	No	1	2 HRP2-, 1 PfLDH- bands	0	All Pf bands neg
901	901	Tg	L.Adiabo	37	Female	Rural	Yes	Yes	Yes	Yes	Yes	Yes	No	NA	Pf	PfHRP2	No	0	2 HRP2+ bands	1	Any Pf band
902	902	Tg	Ahferom	58	Female	Rural	Yes	No	Yes	Yes	No	No	No	NA	Ng	Ng	No	1	2 HRP2-, 1 PfLDH- bands	0	All Pf bands neg
903	903	Am	Quara	2	Female	Rural	Yes	Yes	No	Yes	No	Yes	Yes	ACT	Ng	Ng	No	1	2 HRP2-, 1 PfLDH- bands	0	All Pf bands neg
904	904	Tg	Ahferom	8	Female	Urban	Yes	No	Yes	Yes	No	Yes	No	NA	Ng	Ng	No	1	2 HRP2-, 1 PfLDH- bands	0	All Pf bands neg
905	905	Tg	L.Adiabo	8	Male	Rural	Yes	Yes	Yes	Yes	Yes	Yes	Yes	Quinine	Pf	Both PfHRP2 and PFPLDH	No	0	2 HRP2+ bands	1	Any Pf band
906	906	Tg	K/Humera	10	Female	Rural	Yes	Yes	No	No	No	No	No	NA	Ng	Ng	No	1	2 HRP2-, 1 PfLDH- bands	0	All Pf bands neg
907	907	Tg	K/Humera	6	Male	Rural	Yes	No	No	No	No	Yes	No	NA	Ng	Ng	No	1	2 HRP2-, 1 PfLDH- bands	0	All Pf bands neg
908	908	Am	Quara	12	Male	Rural	Yes	Yes	Yes	Yes	No	No	No	NA	Ng	Ng	No	1	2 HRP2-, 1 PfLDH- bands	0	All Pf bands neg
909	909	Tg	L.Adiabo	16	Male	Rural	Yes	Yes	Yes	Yes	Yes	Yes	No	NA	Pf	Both PfHRP2 and PFPLDH	No	0	2 HRP2+ bands	1	Any Pf band
910	910	Tg	Ahferom	60	Male	Rural	Yes	Yes	No	No	No	No	No	NA	Ng	Ng	No	1	2 HRP2-, 1 PfLDH- bands	0	All Pf bands neg
911	911	Tg	L.Adiabo	1	Female	Rural	Yes	No	No	No	Yes	Yes	No	NA	Pf	PfHRP2	No	0	2 HRP2+ bands	1	Any Pf band
912	912	Tg	K/Humera	6	Female	Rural	Yes	Yes	No	No	No	No	No	NA	Ng	Ng	No	1	2 HRP2-, 1 PfLDH- bands	0	All Pf bands neg
913	913	Am	Quara	24	Female	Rural	Yes	Yes	Yes	No	No	Yes	No	NA	Ng	Ng	No	1	2 HRP2-, 1 PfLDH- bands	0	All Pf bands neg
914	914	Tg	Ahferom	60	Male	Rural	Yes	Yes	Yes	No	No	No	No	NA	Ng	Ng	No	1	2 HRP2-, 1 PfLDH- bands	0	All Pf bands neg
915	915	Tg	K/Humera	10	Female	Rural	Yes	Yes	No	No	No	No	No	NA	Ng	Ng	No	1	2 HRP2-, 1 PfLDH- bands	0	All Pf bands neg
916	916	Tg	L.Adiabo	22	Male	Rural	Yes	Yes	Yes	No	No	Yes	No	NA	Pv	Ng	No	1	2 HRP2-, 1 PfLDH- bands	0	All Pf bands neg
917	917	Am	Quara	40	Male	Rural	Yes	Yes	Yes	Yes	Yes	Yes	No	NA	Ng	Ng	No	1	2 HRP2-, 1 PfLDH- bands	0	All Pf bands neg
918	918	Tg	Ahferom	45	Female	NA	Yes	Yes	Yes	No	No	No	No	NA	Ng	Ng	No	1	2 HRP2-, 1 PfLDH- bands	0	All Pf bands neg
919	919	Tg	L.Adiabo	12	Male	Rural	Yes	Yes	Yes	No	No	Yes	No	NA	Pv	Both PfHRP2 and PFPLDH	No	3	1 HRP2+, 1HRP2- band	1	Any Pf band
920	920	Tg	K/Humera	23	Female	Rural	Yes	No	Yes	No	No	No	No	NA	Ng	Ng	No	1	2 HRP2-, 1 PfLDH- bands	0	All Pf bands neg
921	921	Tg	Ahferom	23	Female	NA	Yes	Yes	No	No	Yes	No	No	NA	Ng	Ng	No	1	2 HRP2-, 1 PfLDH- bands	0	All Pf bands neg
922	922	Am	Quara	31	Female	Urban	Yes	Yes	Yes	No	No	No	No	NA	Ng	Ng	No	1	2 HRP2-, 1 PfLDH- bands	0	All Pf bands neg
923	923	Tg	L.Adiabo	2	Female	Rural	Yes	Yes	Yes	Yes	Yes	Yes	No	NA	Pv	Both PfHRP2 and PFPLDH	No	3	1 HRP2+, 1HRP2- band	1	Any Pf band
924	924	Tg	K/Humera	17	Male	Rural	Yes	Yes	No	Yes	No	No	No	NA	Ng	Ng	No	1	2 HRP2-, 1 PfLDH- bands	0	All Pf bands neg
925	925	Am	Quara	20	Female	Rural	Yes	Yes	Yes	Yes	No	No	No	NA	Ng	Ng	No	1	2 HRP2-, 1 PfLDH- bands	0	All Pf bands neg
926	926	Tg	Ahferom	38	Female	NA	Yes	Yes	Yes	No	No	No	No	NA	Ng	Ng	No	1	2 HRP2-, 1 PfLDH- bands	0	All Pf bands neg
927	927	Tg	K/Humera	21	Female	Rural	Yes	No	Yes	No	No	No	No	NA	Ng	Ng	No	1	2 HRP2-, 1 PfLDH- bands	0	All Pf bands neg
928	928	Tg	Ahferom	24	Female	Rural	No	Yes	No	No	Yes	No	No	NA	Ng	Ng	No	1	2 HRP2-, 1 PfLDH- bands	0	All Pf bands neg
929	929	Tg	L.Adiabo	24	Male	Rural	Yes	Yes	Yes	Yes	Yes	Yes	No	NA	Pv	Both PfHRP2 and PFPLDH	No	3	1 HRP2+, 1HRP2- band	1	Any Pf band
930	930	Am	Quara	36	Female	Rural	Yes	Yes	Yes	Yes	Yes	No	No	NA	Ng	Ng	No	1	2 HRP2-, 1 PfLDH- bands	0	All Pf bands neg
931	931	Tg	L.Adiabo	3	Male	Rural	Yes	Yes	Yes	No	No	Yes	No	NA	Pf	Ng	No	3	1 HRP2+, 1HRP2- band	1	Any Pf band
932	932	Am	Quara	4	Female	Rural	Yes	Yes	Yes	No	No	Yes	No	NA	Ng	Ng	No	1	2 HRP2-, 1 PfLDH- bands	0	All Pf bands neg
933	933	Tg	K/Humera	18	Female	Rural	Yes	No	No	No	No	Yes	No	NA	Ng	Ng	No	1	2 HRP2-, 1 PfLDH- bands	0	All Pf bands neg
934	934	Tg	Ahferom	70	Female	Rural	Yes	Yes	No	No	Yes	Yes	No	NA	Ng	Ng	No	1	2 HRP2-, 1 PfLDH- bands	0	All Pf bands neg
935	935	Tg	K/Humera	7	Male	Rural	Yes	No	No	Yes	No	No	No	NA	Ng	Ng	No	1	2 HRP2-, 1 PfLDH- bands	0	All Pf bands neg
936	936	Am	Quara	18	Female	Rural	Yes	Yes	Yes	Yes	Yes	Yes	No	NA	Ng	Ng	No	1	2 HRP2-, 1 PfLDH- bands	0	All Pf bands neg
937	937	Tg	L.Adiabo	22	Female	Rural	Yes	Yes	No	Yes	No	No	No	NA	Pf	Both PfHRP2 and PFPLDH	No	0	2 HRP2+ bands	1	Any Pf band
938	938	Tg	Ahferom	66	Female	Rural	Yes	Yes	Yes	Yes	No	Yes	No	NA	Ng	Ng	No	1	2 HRP2-, 1 PfLDH- bands	0	All Pf bands neg
939	939	Am	Tegede	1	Female	Rural	Yes	No	No	No	Yes	No	No	NA	Ng	Ng	No	1	2 HRP2-, 1 PfLDH- bands	0	All Pf bands neg
940	940	Am	Tegede	2	Male	Rural	Yes	Yes	No	Yes	Yes	Yes	No	NA	Ng	PfPLDH	Yes	2	2 HRP2-, 1 PfLDH+ bands	1	Any Pf band
941	941	Am	Quara	20	Female	Urban	Yes	Yes	Yes	Yes	Yes	Yes	No	NA	Pf	Both PfHRP2 and PFPLDH	No	0	2 HRP2+ bands	1	Any Pf band
942	942	Am	West Armachiho	55	Male	Rural	Yes	Yes	Yes	Yes	Yes	Yes	No	NA	Ng	Ng	No	1	2 HRP2-, 1 PfLDH- bands	0	All Pf bands neg
943	943	Am	Quara	3	Female	Urban	Yes	Yes	No	Yes	No	Yes	Yes	Unknown	Ng	Ng	No	1	2 HRP2-, 1 PfLDH- bands	0	All Pf bands neg
944	944	Tg	K/Humera	21	Male	Rural	Yes	Yes	No	No	No	No	No	NA	Ng	Ng	No	1	2 HRP2-, 1 PfLDH- bands	0	All Pf bands neg
945	945	Tg	L.Adiabo	34	Female	Rural	Yes	Yes	Yes	Yes	Yes	Yes	No	NA	Pv	Ng	No	1	2 HRP2-, 1 PfLDH- bands	0	All Pf bands neg
946	946	Tg	Ahferom	54	Female	Urban	No	Yes	Yes	Yes	No	Yes	Yes	Chloroquine	Ng	Ng	No	1	2 HRP2-, 1 PfLDH- bands	0	All Pf bands neg
947	947	Tg	L.Adiabo	15	Male	Rural	Yes	Yes	Yes	Yes	Yes	Yes	No	NA	Pv	Ng	No	1	2 HRP2-, 1 PfLDH- bands	0	All Pf bands neg
948	948	Tg	K/Humera	18	Male	Rural	Yes	Yes	No	No	No	No	No	NA	Ng	Ng	No	1	2 HRP2-, 1 PfLDH- bands	0	All Pf bands neg
949	949	Am	Quara	20	Male	Rural	Yes	Yes	No	Yes	No	Yes	No	NA	Ng	Ng	No	1	2 HRP2-, 1 PfLDH- bands	0	All Pf bands neg
950	950	Tg	Ahferom	60	Female	Urban	Yes	Yes	Yes	No	No	No	No	NA	Ng	Ng	No	1	2 HRP2-, 1 PfLDH- bands	0	All Pf bands neg
951	951	Tg	K/Humera	6	Female	Rural	Yes	Yes	No	Yes	No	Yes	No	NA	Ng	Ng	No	1	2 HRP2-, 1 PfLDH- bands	0	All Pf bands neg
952	952	Am	Quara	7	Male	Urban	Yes	Yes	No	No	No	Yes	No	NA	Ng	Ng	No	1	2 HRP2-, 1 PfLDH- bands	0	All Pf bands neg
953	953	Tg	L.Adiabo	14	Male	Rural	Yes	Yes	Yes	Yes	No	No	No	NA	Pv	Ng	No	1	2 HRP2-, 1 PfLDH- bands	0	All Pf bands neg
954	954	Tg	Ahferom	43	Male	Rural	No	Yes	Yes	No	Yes	No	Yes	NA	Ng	Ng	No	1	2 HRP2-, 1 PfLDH- bands	0	All Pf bands neg
955	955	Tg	K/Humera	9	Male	Rural	Yes	No	No	Yes	Yes	Yes	No	NA	Ng	Ng	No	1	2 HRP2-, 1 PfLDH- bands	0	All Pf bands neg
956	956	Tg	L.Adiabo	15	Male	Rural	Yes	Yes	Yes	Yes	Yes	Yes	No	NA	Pv	Ng	No	1	2 HRP2-, 1 PfLDH- bands	0	All Pf bands neg
957	957	Am	Quara	24	Male	Rural	Yes	Yes	Yes	Yes	No	Yes	No	NA	Ng	Ng	No	1	2 HRP2-, 1 PfLDH- bands	0	All Pf bands neg
958	958	Tg	Ahferom	40	Female	Urban	Yes	Yes	Yes	Yes	No	No	No	NA	Ng	Ng	No	1	2 HRP2-, 1 PfLDH- bands	0	All Pf bands neg
959	959	Am	Quara	2	Female	Urban	Yes	No	No	No	Yes	Yes	No	NA	Ng	Ng	No	1	2 HRP2-, 1 PfLDH- bands	0	All Pf bands neg
960	960	Tg	K/Humera	12	Female	Rural	Yes	No	No	No	Yes	No	No	NA	Ng	Ng	No	1	2 HRP2-, 1 PfLDH- bands	0	All Pf bands neg
961	961	Tg	L.Adiabo	21	Male	Rural	Yes	No	Yes	Yes	No	No	No	NA	Pv	Ng	No	1	2 HRP2-, 1 PfLDH- bands	0	All Pf bands neg
962	962	Tg	Ahferom	59	Male	Urban	Yes	Yes	No	No	No	Yes	No	NA	Ng	Ng	No	1	2 HRP2-, 1 PfLDH- bands	0	All Pf bands neg
963	963	Tg	Ahferom	16	Female	Urban	Yes	Yes	No	No	No	Yes	No	NA	Ng	Ng	No	1	2 HRP2-, 1 PfLDH- bands	0	All Pf bands neg
964	964	Tg	K/Humera	17	Male	Rural	Yes	Yes	No	No	No	No	No	NA	Ng	Ng	No	1	2 HRP2-, 1 PfLDH- bands	0	All Pf bands neg
965	965	Tg	L.Adiabo	25	Male	Rural	Yes	Yes	Yes	Yes	Yes	Yes	No	NA	Pv	Ng	No	1	2 HRP2-, 1 PfLDH- bands	0	All Pf bands neg
966	966	Am	Quara	28	Female	Rural	Yes	Yes	Yes	Yes	No	Yes	No	NA	Ng	Ng	No	1	2 HRP2-, 1 PfLDH- bands	0	All Pf bands neg
967	967	Tg	K/Humera	9	Male	Rural	Yes	No	No	No	No	No	No	NA	Ng	Ng	No	1	2 HRP2-, 1 PfLDH- bands	0	All Pf bands neg
968	968	Tg	L.Adiabo	15	Male	Rural	No	Yes	Yes	Yes	Yes	Yes	No	NA	Pv	Ng	No	1	2 HRP2-, 1 PfLDH- bands	0	All Pf bands neg
969	969	Tg	Ahferom	23	Female	Urban	No	Yes	Yes	Yes	Yes	No	No	NA	Ng	Ng	No	1	2 HRP2-, 1 PfLDH- bands	0	All Pf bands neg
970	970	Am	Quara	52	Male	Rural	Yes	Yes	Yes	Yes	No	No	No	NA	Ng	Ng	No	1	2 HRP2-, 1 PfLDH- bands	0	All Pf bands neg
971	971	Tg	L.Adiabo	3	Female	Rural	Yes	Yes	No	Yes	No	Yes	No	NA	Pv	Ng	No	1	2 HRP2-, 1 PfLDH- bands	0	All Pf bands neg
972	972	Tg	K/Humera	8	Male	Rural	Yes	No	No	No	No	No	No	NA	Ng	Ng	No	1	2 HRP2-, 1 PfLDH- bands	0	All Pf bands neg
973	973	Am	Quara	22	Female	Urban	Yes	Yes	Yes	No	No	No	No	NA	Ng	Ng	No	1	2 HRP2-, 1 PfLDH- bands	0	All Pf bands neg
974	974	Tg	Ahferom	25	Male	Rural	No	Yes	No	Yes	No	Yes	Yes	Chloroquine	Ng	Ng	No	1	2 HRP2-, 1 PfLDH- bands	0	All Pf bands neg
975	975	Am	Quara	3	Female	Urban	Yes	Yes	No	No	No	Yes	No	NA	Ng	Ng	No	1	2 HRP2-, 1 PfLDH- bands	0	All Pf bands neg
976	976	Tg	Ahferom	5	Female	Rural	Yes	Yes	Yes	Yes	Yes	No	Yes	Chloroquine	Ng	Ng	No	1	2 HRP2-, 1 PfLDH- bands	0	All Pf bands neg
977	977	Tg	L.Adiabo	24	Male	Rural	Yes	Yes	Yes	No	No	Yes	No	NA	Pv	Ng	No	1	2 HRP2-, 1 PfLDH- bands	0	All Pf bands neg
978	978	Tg	K/Humera	25	Male	Rural	Yes	No	No	Yes	Yes	No	No	NA	Ng	Ng	No	1	2 HRP2-, 1 PfLDH- bands	0	All Pf bands neg
979	979	Tg	L.Adiabo	6	Male	Rural	Yes	Yes	Yes	Yes	No	No	No	NA	Pv	Ng	No	1	2 HRP2-, 1 PfLDH- bands	0	All Pf bands neg
980	980	Tg	Ahferom	21	Female	Urban	Yes	No	No	Yes	No	Yes	No	NA	Ng	Ng	No	1	2 HRP2-, 1 PfLDH- bands	0	All Pf bands neg
981	981	Tg	K/Humera	21	Male	Rural	Yes	Yes	No	No	Yes	No	No	NA	Ng	Ng	No	1	2 HRP2-, 1 PfLDH- bands	0	All Pf bands neg
982	982	Am	Quara	23	Female	Urban	No	No	No	No	Yes	Yes	No	NA	Ng	Ng	No	1	2 HRP2-, 1 PfLDH- bands	0	All Pf bands neg
983	983	Am	West Armachiho	10	Male	Rural	Yes	Yes	Yes	Yes	Yes	Yes	No	NA	Ng	Ng	No	1	2 HRP2-, 1 PfLDH- bands	0	All Pf bands neg
984	984	Am	Tegede	12	Male	Rural	Yes	Yes	Yes	Yes	Yes	Yes	No	NA	Ng	PfPLDH	Yes	2	2 HRP2-, 1 PfLDH+ bands	1	Any Pf band
985	985	Am	Quara	15	Male	Urban	Yes	Yes	Yes	Yes	Yes	Yes	No	NA	Pf	Both PfHRP2 and PFPLDH	No	0	2 HRP2+ bands	1	Any Pf band
986	986	Am	Tegede	35	Female	Rural	Yes	Yes	Yes	Yes	No	Yes	No	NA	Ng	Ng	No	1	2 HRP2-, 1 PfLDH- bands	0	All Pf bands neg
987	987	Tg	L.Adiabo	8	Female	Rural	Yes	Yes	Yes	Yes	Yes	Yes	No	NA	Pv	Ng	No	1	2 HRP2-, 1 PfLDH- bands	0	All Pf bands neg
988	988	Tg	K/Humera	9	Female	Rural	Yes	No	Yes	Yes	Yes	No	No	NA	Ng	Ng	No	1	2 HRP2-, 1 PfLDH- bands	0	All Pf bands neg
989	989	Am	Quara	17	Male	Rural	Yes	Yes	No	Yes	No	No	No	NA	Ng	Ng	No	1	2 HRP2-, 1 PfLDH- bands	0	All Pf bands neg
990	990	Tg	Ahferom	21	Female	Urban	Yes	Yes	No	Yes	No	Yes	No	NA	Ng	Ng	No	1	2 HRP2-, 1 PfLDH- bands	0	All Pf bands neg
991	991	Am	Quara	5	Female	Rural	Yes	Yes	Yes	No	No	No	No	NA	Ng	Ng	No	1	2 HRP2-, 1 PfLDH- bands	0	All Pf bands neg
992	992	Tg	K/Humera	10	Female	Rural	Yes	No	Yes	No	No	No	No	NA	Ng	Ng	No	1	2 HRP2-, 1 PfLDH- bands	0	All Pf bands neg
993	993	Tg	L.Adiabo	18	Female	Rural	No	No	No	Yes	No	Yes	No	NA	Pv	Ng	No	1	2 HRP2-, 1 PfLDH- bands	0	All Pf bands neg
994	994	Tg	Ahferom	66	Male	Rural	No	No	Yes	No	No	Yes	Yes	Chloroquine	Ng	Ng	No	1	2 HRP2-, 1 PfLDH- bands	0	All Pf bands neg
995	995	Am	Quara	3	Male	Urban	Yes	Yes	No	No	Yes	Yes	No	NA	Ng	Ng	No	1	2 HRP2-, 1 PfLDH- bands	0	All Pf bands neg
996	996	Tg	K/Humera	5	Male	Rural	Yes	No	No	No	No	No	No	NA	Ng	Ng	No	1	2 HRP2-, 1 PfLDH- bands	0	All Pf bands neg
997	997	Tg	L.Adiabo	11	Male	Rural	Yes	Yes	Yes	Yes	Yes	Yes	No	NA	Pv	Ng	No	1	2 HRP2-, 1 PfLDH- bands	0	All Pf bands neg
998	998	Tg	Ahferom	37	Male	Rural	No	Yes	Yes	Yes	No	Yes	No	NA	Ng	Ng	No	1	2 HRP2-, 1 PfLDH- bands	0	All Pf bands neg
999	999	Tg	K/Humera	1	Male	Rural	Yes	No	Yes	No	Yes	Yes	No	NA	Ng	Ng	No	1	2 HRP2-, 1 PfLDH- bands	0	All Pf bands neg
1000	1000	Am	Quara	4	Female	Rural	Yes	Yes	No	No	No	Yes	No	NA	Ng	Ng	No	1	2 HRP2-, 1 PfLDH- bands	0	All Pf bands neg
1001	1001	Tg	L.Adiabo	19	Male	Rural	Yes	Yes	Yes	Yes	Yes	Yes	No	NA	Pv	Ng	No	1	2 HRP2-, 1 PfLDH- bands	0	All Pf bands neg
1002	1002	Tg	Ahferom	39	Female	Rural	No	Yes	No	Yes	No	Yes	No	NA	Ng	Ng	No	1	2 HRP2-, 1 PfLDH- bands	0	All Pf bands neg
1003	1003	Tg	Ahferom	1	Male	Rural	Yes	No	No	Yes	Yes	Yes	Yes	Panadol	Ng	Ng	No	1	2 HRP2-, 1 PfLDH- bands	0	All Pf bands neg
1004	1004	Am	Quara	2	Female	Urban	Yes	No	Yes	Yes	No	Yes	No	NA	Ng	Ng	No	1	2 HRP2-, 1 PfLDH- bands	0	All Pf bands neg
1005	1005	Tg	L.Adiabo	17	Male	Rural	Yes	Yes	Yes	Yes	Yes	No	No	NA	Pv	Ng	No	1	2 HRP2-, 1 PfLDH- bands	0	All Pf bands neg
1006	1006	Tg	K/Humera	35	Female	Rural	Yes	Yes	No	Yes	Yes	No	No	NA	Ng	Ng	No	1	2 HRP2-, 1 PfLDH- bands	0	All Pf bands neg
1007	1007	Tg	Ahferom	9	Male	Rural	Yes	Yes	Yes	No	No	No	No	NA	Ng	Ng	No	1	2 HRP2-, 1 PfLDH- bands	0	All Pf bands neg
1008	1008	Tg	K/Humera	9	Male	Rural	Yes	Yes	No	Yes	No	No	No	NA	Ng	Ng	No	1	2 HRP2-, 1 PfLDH- bands	0	All Pf bands neg
1009	1009	Tg	L.Adiabo	20	Female	Rural	Yes	Yes	Yes	Yes	Yes	Yes	No	NA	Pv	Ng	No	1	2 HRP2-, 1 PfLDH- bands	0	All Pf bands neg
1010	1010	Am	Quara	20	Female	Urban	Yes	No	Yes	No	No	Yes	No	NA	Ng	Ng	No	1	2 HRP2-, 1 PfLDH- bands	0	All Pf bands neg
1011	1011	Am	Quara	6	Female	Rural	Yes	Yes	No	Yes	Yes	Yes	No	NA	Ng	Ng	No	1	2 HRP2-, 1 PfLDH- bands	0	All Pf bands neg
1012	1012	Tg	Ahferom	9	Male	Rural	Yes	Yes	Yes	No	No	No	No	NA	Ng	Ng	No	1	2 HRP2-, 1 PfLDH- bands	0	All Pf bands neg
1013	1013	Tg	L.Adiabo	14	Male	Rural	Yes	Yes	No	Yes	No	No	No	NA	Pv	Ng	No	1	2 HRP2-, 1 PfLDH- bands	0	All Pf bands neg
1014	1014	Tg	K/Humera	42	Male	Rural	Yes	Yes	No	Yes	No	No	No	NA	Ng	Ng	No	1	2 HRP2-, 1 PfLDH- bands	0	All Pf bands neg
1015	1015	Tg	Ahferom	5	Male	Rural	Yes	No	No	No	No	No	No	NA	Ng	Ng	No	1	2 HRP2-, 1 PfLDH- bands	0	All Pf bands neg
1016	1016	Tg	L.Adiabo	19	Male	Urban	Yes	Yes	No	Yes	Yes	No	No	NA	Pv	Ng	No	1	2 HRP2-, 1 PfLDH- bands	0	All Pf bands neg
1017	1017	Am	Quara	28	Female	Rural	Yes	Yes	Yes	Yes	Yes	Yes	No	NA	Ng	Ng	No	1	2 HRP2-, 1 PfLDH- bands	0	All Pf bands neg
1018	1018	Tg	K/Humera	42	Male	Rural	Yes	Yes	No	Yes	No	No	No	NA	Ng	Ng	No	1	2 HRP2-, 1 PfLDH- bands	0	All Pf bands neg
1019	1019	Tg	Ahferom	5	Female	Urban	Yes	Yes	No	Yes	Yes	Yes	No	NA	Ng	Ng	No	1	2 HRP2-, 1 PfLDH- bands	0	All Pf bands neg
1020	1020	Am	Quara	8	Female	Rural	Yes	Yes	Yes	Yes	Yes	Yes	No	NA	Ng	Ng	No	1	2 HRP2-, 1 PfLDH- bands	0	All Pf bands neg
1021	1021	Tg	L.Adiabo	14	Male	Rural	Yes	Yes	No	Yes	No	Yes	Yes	ACT	Pv	Ng	No	1	2 HRP2-, 1 PfLDH- bands	0	All Pf bands neg
1022	1022	Tg	K/Humera	24	Female	Rural	Yes	Yes	No	No	Yes	No	No	NA	Ng	Ng	No	1	2 HRP2-, 1 PfLDH- bands	0	All Pf bands neg
1023	1023	Tg	Ahferom	10	Male	Urban	Yes	No	No	Yes	Yes	Yes	No	NA	Ng	Ng	No	1	2 HRP2-, 1 PfLDH- bands	0	All Pf bands neg
1024	1024	Tg	K/Humera	11	Female	Rural	Yes	Yes	Yes	No	No	No	No	NA	Ng	Ng	No	1	2 HRP2-, 1 PfLDH- bands	0	All Pf bands neg
1025	1025	Tg	L.Adiabo	12	Female	Rural	Yes	Yes	No	Yes	Yes	Yes	No	NA	Pv	Ng	No	1	2 HRP2-, 1 PfLDH- bands	0	All Pf bands neg
1026	1026	Am	Quara	25	Female	Urban	Yes	Yes	No	Yes	No	Yes	No	NA	Ng	Ng	No	1	2 HRP2-, 1 PfLDH- bands	0	All Pf bands neg
1027	1027	Am	West Armachiho	23	Female	Rural	Yes	Yes	Yes	Yes	Yes	Yes	No	NA	Ng	Ng	No	1	2 HRP2-, 1 PfLDH- bands	0	All Pf bands neg
1028	1028	Am	Quara	27	Female	Urban	Yes	Yes	Yes	Yes	Yes	Yes	No	NA	Pf	PfHRP2	No	0	2 HRP2+ bands	1	Any Pf band
1029	1029	Am	Tegede	30	Male	Rural	Yes	Yes	Yes	Yes	Yes	Yes	No	NA	Ng	PfPLDH	Yes	2	2 HRP2-, 1 PfLDH+ bands	1	Any Pf band
1030	1030	Am	Tegede	32	Female	Rural	Yes	Yes	Yes	No	No	No	No	NA	Ng	Ng	No	1	2 HRP2-, 1 PfLDH- bands	0	All Pf bands neg
1031	1031	Tg	L.Adiabo	4	Female	Rural	Yes	Yes	Yes	Yes	No	Yes	No	NA	Pv	Ng	No	1	2 HRP2-, 1 PfLDH- bands	0	All Pf bands neg
1032	1032	Tg	Ahferom	19	Male	Rural	Yes	Yes	No	Yes	No	No	No	NA	Ng	Ng	No	1	2 HRP2-, 1 PfLDH- bands	0	All Pf bands neg
1033	1033	Tg	K/Humera	25	Female	Rural	Yes	No	No	No	No	No	No	NA	Ng	Ng	No	1	2 HRP2-, 1 PfLDH- bands	0	All Pf bands neg
1034	1034	Am	Quara	39	Female	Rural	Yes	Yes	Yes	Yes	No	Yes	No	NA	Ng	Ng	No	1	2 HRP2-, 1 PfLDH- bands	0	All Pf bands neg
1035	1035	Am	Quara	8	Female	Rural	Yes	Yes	Yes	No	Yes	Yes	No	NA	Ng	Ng	No	1	2 HRP2-, 1 PfLDH- bands	0	All Pf bands neg
1036	1036	Tg	L.Adiabo	14	Male	Urban	Yes	Yes	Yes	Yes	No	Yes	No	NA	Ng	Ng	No	1	2 HRP2-, 1 PfLDH- bands	0	All Pf bands neg
1037	1037	Tg	K/Humera	17	Male	Rural	Yes	Yes	No	No	No	Yes	No	NA	Ng	Ng	No	1	2 HRP2-, 1 PfLDH- bands	0	All Pf bands neg
1038	1038	Tg	Ahferom	43	Male	Rural	Yes	Yes	Yes	Yes	Yes	Yes	Yes	Other	Ng	Ng	No	1	2 HRP2-, 1 PfLDH- bands	0	All Pf bands neg
1039	1039	Am	Quara	1	Female	Rural	Yes	Yes	No	Yes	No	Yes	No	NA	Ng	Ng	No	1	2 HRP2-, 1 PfLDH- bands	0	All Pf bands neg
1040	1040	Tg	L.Adiabo	6	Male	Rural	Yes	Yes	Yes	Yes	Yes	Yes	No	NA	Pv	Ng	No	1	2 HRP2-, 1 PfLDH- bands	0	All Pf bands neg
1041	1041	Tg	K/Humera	17	Male	Rural	Yes	Yes	No	No	No	No	No	NA	Ng	Ng	No	1	2 HRP2-, 1 PfLDH- bands	0	All Pf bands neg
1042	1042	Am	Tegede	21	Female	Rural	Yes	Yes	Yes	No	Yes	Yes	No	NA	Ng	Ng	No	1	2 HRP2-, 1 PfLDH- bands	0	All Pf bands neg
1043	1043	Tg	Ahferom	5	Female	Rural	Yes	No	No	No	Yes	No	No	NA	Ng	Ng	No	1	2 HRP2-, 1 PfLDH- bands	0	All Pf bands neg
1044	1044	Tg	K/Humera	14	Female	Rural	Yes	No	Yes	Yes	No	Yes	No	NA	Ng	Ng	No	1	2 HRP2-, 1 PfLDH- bands	0	All Pf bands neg
1045	1045	Am	Quara	20	Male	Urban	Yes	Yes	Yes	Yes	No	Yes	No	NA	Ng	Ng	No	1	2 HRP2-, 1 PfLDH- bands	0	All Pf bands neg
1046	1046	Tg	L.Adiabo	50	Male	Rural	Yes	No	Yes	No	No	No	No	NA	Pv	Ng	No	1	2 HRP2-, 1 PfLDH- bands	0	All Pf bands neg
1047	1047	Tg	K/Humera	17	Female	Rural	No	Yes	No	Yes	Yes	Yes	No	NA	Ng	Ng	No	1	2 HRP2-, 1 PfLDH- bands	0	All Pf bands neg
1048	1048	Tg	L.Adiabo	30	Female	Urban	Yes	Yes	Yes	Yes	No	Yes	Yes	ACT	Pv	Ng	No	1	2 HRP2-, 1 PfLDH- bands	0	All Pf bands neg
1049	1049	Tg	Ahferom	38	Female	Rural	Yes	Yes	No	Yes	No	Yes	No	NA	Ng	Ng	No	1	2 HRP2-, 1 PfLDH- bands	0	All Pf bands neg
1050	1050	Am	Quara	41	Male	Rural	Yes	Yes	No	Yes	Yes	Yes	No	NA	Ng	Ng	No	1	2 HRP2-, 1 PfLDH- bands	0	All Pf bands neg
1051	1051	Tg	L.Adiabo	4	Female	Rural	Yes	Yes	Yes	Yes	No	Yes	No	NA	Pv	Ng	No	1	2 HRP2-, 1 PfLDH- bands	0	All Pf bands neg
1052	1052	Am	Quara	23	Female	Urban	No	Yes	Yes	Yes	No	No	No	NA	Ng	Ng	No	1	2 HRP2-, 1 PfLDH- bands	0	All Pf bands neg
1053	1053	Tg	K/Humera	35	Female	Rural	Yes	No	Yes	No	Yes	Yes	No	NA	Ng	Ng	No	1	2 HRP2-, 1 PfLDH- bands	0	All Pf bands neg
1054	1054	Tg	Ahferom	50	Male	Rural	Yes	Yes	No	Yes	No	Yes	No	NA	Ng	Ng	No	1	2 HRP2-, 1 PfLDH- bands	0	All Pf bands neg
1055	1055	Tg	L.Adiabo	4	Male	Rural	Yes	Yes	No	Yes	No	Yes	No	NA	Pv	Ng	No	1	2 HRP2-, 1 PfLDH- bands	0	All Pf bands neg
1056	1056	Tg	Ahferom	6	Male	Rural	Yes	Yes	No	Yes	Yes	Yes	No	NA	Ng	Ng	No	1	2 HRP2-, 1 PfLDH- bands	0	All Pf bands neg
1057	1057	Am	Quara	30	Female	Urban	Yes	Yes	Yes	Yes	No	No	No	NA	Ng	Ng	No	1	2 HRP2-, 1 PfLDH- bands	0	All Pf bands neg
1058	1058	Tg	K/Humera	36	Female	Rural	Yes	Yes	No	Yes	No	Yes	No	NA	Ng	Ng	No	1	2 HRP2-, 1 PfLDH- bands	0	All Pf bands neg
1059	1059	Tg	K/Humera	10	Male	Rural	Yes	No	Yes	No	Yes	No	No	NA	Ng	Ng	No	1	2 HRP2-, 1 PfLDH- bands	0	All Pf bands neg
1060	1060	Tg	L.Adiabo	19	Male	Rural	Yes	Yes	Yes	Yes	Yes	Yes	Yes	Quinine	Pv	Ng	No	1	2 HRP2-, 1 PfLDH- bands	0	All Pf bands neg
1061	1061	Am	Quara	27	Male	Urban	Yes	Yes	No	No	No	No	No	NA	Ng	Ng	No	1	2 HRP2-, 1 PfLDH- bands	0	All Pf bands neg
1062	1062	Tg	Ahferom	45	Female	Rural	Yes	Yes	Yes	Yes	Yes	Yes	No	NA	Ng	Ng	No	1	2 HRP2-, 1 PfLDH- bands	0	All Pf bands neg
1063	1063	Am	Quara	2	Female	Urban	Yes	Yes	Yes	No	No	Yes	No	NA	Ng	Ng	No	1	2 HRP2-, 1 PfLDH- bands	0	All Pf bands neg
1064	1064	Tg	K/Humera	9	Male	Rural	Yes	Yes	No	Yes	No	No	No	NA	Ng	Ng	No	1	2 HRP2-, 1 PfLDH- bands	0	All Pf bands neg
1065	1065	Tg	L.Adiabo	16	Male	Rural	Yes	Yes	Yes	Yes	No	Yes	No	NA	Pv	Ng	No	1	2 HRP2-, 1 PfLDH- bands	0	All Pf bands neg
1066	1066	Tg	Ahferom	65	Male	Rural	Yes	Yes	Yes	Yes	Yes	Yes	No	NA	Ng	Ng	No	1	2 HRP2-, 1 PfLDH- bands	0	All Pf bands neg
1067	1067	Tg	Ahferom	6	Male	Rural	Yes	Yes	Yes	Yes	No	Yes	No	NA	Ng	Ng	No	1	2 HRP2-, 1 PfLDH- bands	0	All Pf bands neg
1068	1068	Tg	L.Adiabo	18	Male	Rural	Yes	Yes	No	Yes	Yes	Yes	No	NA	Pv	Ng	No	1	2 HRP2-, 1 PfLDH- bands	0	All Pf bands neg
1069	1069	Tg	K/Humera	20	Male	Rural	Yes	Yes	No	Yes	No	Yes	No	NA	Ng	Ng	No	1	2 HRP2-, 1 PfLDH- bands	0	All Pf bands neg
1070	1070	Am	Quara	25	Female	Urban	Yes	Yes	No	Yes	No	Yes	No	NA	Ng	Ng	No	1	2 HRP2-, 1 PfLDH- bands	0	All Pf bands neg
1071	1071	Am	Quara	2	Male	Rural	Yes	Yes	No	No	No	No	No	NA	Pf	PfHRP2	No	0	2 HRP2+ bands	1	Any Pf band
1072	1072	Am	Tegede	20	Female	Rural	Yes	Yes	Yes	No	No	No	No	NA	Ng	Ng	No	1	2 HRP2-, 1 PfLDH- bands	0	All Pf bands neg
1073	1073	Am	West Armachiho	26	Male	Rural	Yes	Yes	Yes	Yes	No	Yes	No	NA	Ng	Ng	No	1	2 HRP2-, 1 PfLDH- bands	0	All Pf bands neg
1074	1074	Am	Quara	28	Male	Rural	Yes	Yes	Yes	No	No	No	Yes	Panadol	Ng	PfPLDH	Yes	2	2 HRP2-, 1 PfLDH+ bands	1	Any Pf band
1075	1075	Am	Quara	3	Male	Rural	Yes	No	No	Yes	Yes	Yes	No	NA	Ng	Ng	No	1	2 HRP2-, 1 PfLDH- bands	0	All Pf bands neg
1076	1076	Tg	Ahferom	6	Female	Urban	Yes	Yes	Yes	Yes	No	Yes	No	NA	Ng	Ng	No	1	2 HRP2-, 1 PfLDH- bands	0	All Pf bands neg
1077	1077	Tg	L.Adiabo	9	Male	Rural	Yes	Yes	Yes	Yes	Yes	Yes	No	NA	Pv	Ng	No	1	2 HRP2-, 1 PfLDH- bands	0	All Pf bands neg
1078	1078	Tg	K/Humera	15	Female	Rural	Yes	Yes	No	Yes	No	No	No	NA	Ng	Ng	No	1	2 HRP2-, 1 PfLDH- bands	0	All Pf bands neg
1079	1079	Tg	K/Humera	3	Male	Rural	Yes	Yes	No	No	Yes	No	No	NA	Ng	Ng	No	1	2 HRP2-, 1 PfLDH- bands	0	All Pf bands neg
1080	1080	Tg	L.Adiabo	3	Male	Rural	Yes	Yes	Yes	No	No	No	Yes	ACT	Pv	Ng	No	1	2 HRP2-, 1 PfLDH- bands	0	All Pf bands neg
1081	1081	Am	Quara	5	Male	Rural	Yes	Yes	No	No	No	Yes	No	NA	Ng	Ng	No	1	2 HRP2-, 1 PfLDH- bands	0	All Pf bands neg
1082	1082	Tg	Ahferom	13	Female	Urban	Yes	Yes	Yes	Yes	No	No	No	NA	Ng	Ng	No	1	2 HRP2-, 1 PfLDH- bands	0	All Pf bands neg
1083	1083	Am	Quara	2	Female	Urban	Yes	Yes	No	No	No	Yes	No	NA	Ng	Ng	No	1	2 HRP2-, 1 PfLDH- bands	0	All Pf bands neg
1084	1084	Tg	K/Humera	2	Female	Rural	Yes	Yes	No	Yes	No	Yes	No	NA	Ng	Ng	No	1	2 HRP2-, 1 PfLDH- bands	0	All Pf bands neg
1085	1085	Tg	L.Adiabo	2	Male	Rural	Yes	Yes	Yes	Yes	Yes	Yes	No	NA	Pv	Ng	No	1	2 HRP2-, 1 PfLDH- bands	0	All Pf bands neg
1086	1086	Tg	Ahferom	2	Male	Urban	Yes	No	No	No	No	No	No	NA	Ng	Ng	No	1	2 HRP2-, 1 PfLDH- bands	0	All Pf bands neg
1087	1087	Tg	L.Adiabo	8	Female	Rural	Yes	Yes	Yes	Yes	Yes	Yes	No	NA	Pv	Ng	No	1	2 HRP2-, 1 PfLDH- bands	0	All Pf bands neg
1088	1088	Tg	Ahferom	18	Female	Rural	Yes	Yes	No	Yes	No	Yes	No	NA	Ng	Ng	No	1	2 HRP2-, 1 PfLDH- bands	0	All Pf bands neg
1089	1089	Am	Quara	28	Female	Rural	Yes	Yes	Yes	Yes	Missing	No	Yes	NA	Ng	Ng	No	1	2 HRP2-, 1 PfLDH- bands	0	All Pf bands neg
1090	1090	Tg	K/Humera	32	Male	Rural	Yes	Yes	Yes	Yes	No	No	Yes	Panadol	Ng	Ng	No	1	2 HRP2-, 1 PfLDH- bands	0	All Pf bands neg
1091	1091	Tg	Ahferom	5	Female	Rural	Yes	No	No	No	No	Yes	Yes	NA	Ng	Ng	No	1	2 HRP2-, 1 PfLDH- bands	0	All Pf bands neg
1092	1092	Tg	K/Humera	20	Female	Rural	Yes	Yes	Yes	Yes	Yes	Yes	No	NA	Ng	Ng	No	1	2 HRP2-, 1 PfLDH- bands	0	All Pf bands neg
1093	1093	Tg	L.Adiabo	23	Male	Rural	Yes	Yes	Yes	Yes	No	No	No	NA	Pf	Both PfHRP2 and PFPLDH	No	0	2 HRP2+ bands	1	Any Pf band
1094	1094	Am	Quara	24	Female	Rural	Yes	No	Yes	Yes	No	Yes	No	NA	Ng	Ng	No	1	2 HRP2-, 1 PfLDH- bands	0	All Pf bands neg
1095	1095	Tg	L.Adiabo	6	Female	Rural	Yes	Yes	No	Yes	Yes	Yes	No	NA	Pv	Ng	No	1	2 HRP2-, 1 PfLDH- bands	0	All Pf bands neg
1096	1096	Tg	K/Humera	8	Female	Rural	Yes	Yes	No	Yes	No	No	No	NA	Ng	Ng	No	1	2 HRP2-, 1 PfLDH- bands	0	All Pf bands neg
1097	1097	Tg	Ahferom	40	Male	Rural	Yes	No	Yes	Yes	No	Yes	No	NA	Ng	Ng	No	1	2 HRP2-, 1 PfLDH- bands	0	All Pf bands neg
1098	1098	Am	Quara	42	Male	Urban	Yes	Yes	Yes	Yes	No	Yes	No	NA	Ng	Ng	No	1	2 HRP2-, 1 PfLDH- bands	0	All Pf bands neg
1099	1099	Tg	Ahferom	0	Male	Rural	Yes	No	No	No	Yes	Yes	No	NA	Ng	Ng	No	1	2 HRP2-, 1 PfLDH- bands	0	All Pf bands neg
1100	1100	Tg	K/Humera	13	Male	Rural	Yes	Yes	Yes	No	No	No	No	NA	Ng	Ng	No	1	2 HRP2-, 1 PfLDH- bands	0	All Pf bands neg
1101	1101	Tg	L.Adiabo	21	Male	Rural	Yes	No	Yes	Yes	Yes	No	No	NA	Pv	Ng	No	1	2 HRP2-, 1 PfLDH- bands	0	All Pf bands neg
1102	1102	Am	Quara	25	Female	Rural	Yes	Yes	Yes	Yes	No	Yes	No	NA	Ng	Ng	No	1	2 HRP2-, 1 PfLDH- bands	0	All Pf bands neg
1103	1103	Tg	K/Humera	8	Male	Rural	Yes	Yes	Yes	No	No	No	No	NA	Ng	Ng	No	1	2 HRP2-, 1 PfLDH- bands	0	All Pf bands neg
1104	1104	Tg	L.Adiabo	12	Female	Rural	Yes	Yes	Yes	Yes	Yes	Yes	No	NA	Pv	Ng	No	1	2 HRP2-, 1 PfLDH- bands	0	All Pf bands neg
1105	1105	Am	Quara	28	Female	Rural	Yes	Yes	No	Yes	No	No	No	NA	Ng	Ng	No	1	2 HRP2-, 1 PfLDH- bands	0	All Pf bands neg
1106	1106	Tg	Ahferom	40	Male	Rural	Yes	Yes	No	No	No	No	No	NA	Ng	Ng	No	1	2 HRP2-, 1 PfLDH- bands	0	All Pf bands neg
1107	1107	Tg	K/Humera	10	Male	Rural	Yes	Yes	Yes	No	No	No	No	NA	Ng	Ng	No	1	2 HRP2-, 1 PfLDH- bands	0	All Pf bands neg
1108	1108	Tg	L.Adiabo	14	Male	Rural	Yes	Yes	Yes	Yes	Yes	Yes	No	NA	Pv	Ng	No	1	2 HRP2-, 1 PfLDH- bands	0	All Pf bands neg
1109	1109	Tg	Ahferom	16	Male	Rural	Yes	Yes	No	Yes	No	No	No	NA	Ng	Ng	No	1	2 HRP2-, 1 PfLDH- bands	0	All Pf bands neg
1110	1110	Am	Quara	20	Female	Rural	Yes	Yes	Yes	Yes	Yes	Yes	No	NA	Ng	Ng	No	1	2 HRP2-, 1 PfLDH- bands	0	All Pf bands neg
1111	1111	Tg	Ahferom	3	Male	Urban	Yes	No	No	No	Yes	Yes	No	NA	Ng	Ng	No	1	2 HRP2-, 1 PfLDH- bands	0	All Pf bands neg
1112	1112	Am	Quara	35	Female	Rural	Yes	Yes	Yes	Yes	No	Yes	No	NA	Ng	Ng	No	1	2 HRP2-, 1 PfLDH- bands	0	All Pf bands neg
1113	1113	Tg	L.Adiabo	36	Male	Rural	Yes	Yes	Yes	Yes	Yes	Yes	No	NA	Pv	Ng	No	1	2 HRP2-, 1 PfLDH- bands	0	All Pf bands neg
1114	1114	Tg	K/Humera	50	Male	Rural	Yes	Yes	No	Yes	No	Yes	No	NA	Ng	Ng	No	1	2 HRP2-, 1 PfLDH- bands	0	All Pf bands neg
1115	1115	Am	Quara	13	Male	Urban	Yes	Yes	Yes	Yes	Yes	Yes	Yes	ACT	Pf	Both PfHRP2 and PFPLDH	No	0	2 HRP2+ bands	1	Any Pf band
1116	1116	Am	Tegede	16	Female	Rural	Yes	Yes	Yes	No	No	No	No	NA	Ng	Ng	No	1	2 HRP2-, 1 PfLDH- bands	0	All Pf bands neg
1117	1117	Am	Metema	27	Male	Rural	Yes	Yes	Yes	No	Yes	No	No	NA	Ng	PfPLDH	Yes	2	2 HRP2-, 1 PfLDH+ bands	1	Any Pf band
1118	1118	Am	West Armachiho	37	Male	Rural	Yes	Yes	Yes	Yes	No	Yes	No	NA	Ng	Ng	No	1	2 HRP2-, 1 PfLDH- bands	0	All Pf bands neg
1119	1119	Am	Quara	4	Female	Rural	Yes	Yes	No	Yes	Yes	Yes	No	NA	Ng	Ng	No	1	2 HRP2-, 1 PfLDH- bands	0	All Pf bands neg
1120	1120	Tg	K/Humera	5	Male	Rural	Yes	Yes	No	Yes	No	No	No	NA	Ng	Ng	No	1	2 HRP2-, 1 PfLDH- bands	0	All Pf bands neg
1121	1121	Tg	L.Adiabo	14	Male	Rural	Yes	Yes	Yes	Yes	Yes	Yes	No	NA	Pv	Ng	No	1	2 HRP2-, 1 PfLDH- bands	0	All Pf bands neg
1122	1122	Tg	Ahferom	27	Female	Urban	Yes	No	Yes	No	Yes	No	No	NA	Ng	Ng	No	1	2 HRP2-, 1 PfLDH- bands	0	All Pf bands neg
1123	1123	Tg	L.Adiabo	15	Male	Rural	Yes	Yes	Yes	Yes	Yes	Yes	No	NA	Pv	Ng	No	1	2 HRP2-, 1 PfLDH- bands	0	All Pf bands neg
1124	1124	Am	Quara	16	Male	Rural	Yes	Yes	No	Yes	Yes	Yes	No	NA	Ng	Ng	No	1	2 HRP2-, 1 PfLDH- bands	0	All Pf bands neg
1125	1125	Tg	Ahferom	21	Female	Rural	Yes	Yes	Yes	No	Yes	Yes	No	NA	Ng	Ng	No	1	2 HRP2-, 1 PfLDH- bands	0	All Pf bands neg
1126	1126	Tg	K/Humera	28	Female	Rural	Yes	Yes	No	Yes	No	No	No	NA	Ng	Ng	No	1	2 HRP2-, 1 PfLDH- bands	0	All Pf bands neg
1127	1127	Tg	K/Humera	10	Female	Rural	Yes	No	No	No	Yes	No	No	NA	Ng	Ng	No	1	2 HRP2-, 1 PfLDH- bands	0	All Pf bands neg
1128	1128	Tg	L.Adiabo	16	Male	Rural	Yes	Yes	Yes	Yes	No	Yes	Yes	Chloroquine	Pv	Ng	No	1	2 HRP2-, 1 PfLDH- bands	0	All Pf bands neg
1129	1129	Am	Quara	21	Female	Rural	No	No	Yes	Yes	No	Yes	No	NA	Ng	Ng	No	1	2 HRP2-, 1 PfLDH- bands	0	All Pf bands neg
1130	1130	Tg	Ahferom	26	Female	Rural	Yes	Yes	Yes	Yes	No	No	No	NA	Ng	Ng	No	1	2 HRP2-, 1 PfLDH- bands	0	All Pf bands neg
1131	1131	Tg	Ahferom	1	Male	Urban	Yes	Yes	No	Yes	No	Yes	No	NA	Ng	Ng	No	1	2 HRP2-, 1 PfLDH- bands	0	All Pf bands neg
1132	1132	Am	Quara	5	Female	Urban	Yes	Yes	Yes	No	No	Yes	No	NA	Ng	Ng	No	1	2 HRP2-, 1 PfLDH- bands	0	All Pf bands neg
1133	1133	Tg	K/Humera	22	Male	Rural	Yes	Yes	Yes	No	No	No	No	NA	Ng	Ng	No	1	2 HRP2-, 1 PfLDH- bands	0	All Pf bands neg
1134	1134	Tg	Atseged Tsimbila	27	Female	Rural	Yes	Yes	Yes	Yes	Yes	No	No	NA	Ng	PfPLDH	Yes	2	2 HRP2-, 1 PfLDH+ bands	1	Any Pf band
1135	1135	Am	Quara	5	Male	Rural	Yes	Yes	No	Yes	No	No	No	NA	Ng	Ng	No	1	2 HRP2-, 1 PfLDH- bands	0	All Pf bands neg
1136	1136	Tg	K/Humera	7	Female	Rural	Yes	No	Yes	No	Yes	No	No	NA	Ng	Ng	No	1	2 HRP2-, 1 PfLDH- bands	0	All Pf bands neg
1137	1137	Tg	Atseged Tsimbila	10	Male	Urban	Yes	Yes	Yes	Yes	Yes	Yes	Yes	ACT	Ng	PfPLDH	Yes	2	2 HRP2-, 1 PfLDH+ bands	1	Any Pf band
1138	1138	Tg	Ahferom	60	Female	Rural	Yes	Yes	No	Yes	Yes	Yes	Yes	Other	Ng	Ng	No	1	2 HRP2-, 1 PfLDH- bands	0	All Pf bands neg
1139	1139	Am	Quara	3	Male	NA	Yes	Yes	No	No	Yes	Yes	No	NA	Ng	Ng	No	1	2 HRP2-, 1 PfLDH- bands	0	All Pf bands neg
1140	1140	Tg	K/Humera	14	Male	Rural	No	No	No	No	No	No	No	NA	Ng	Ng	No	1	2 HRP2-, 1 PfLDH- bands	0	All Pf bands neg
1141	1141	Tg	Ahferom	15	Female	Urban	Yes	Yes	Yes	Yes	No	No	No	NA	Ng	Ng	No	1	2 HRP2-, 1 PfLDH- bands	0	All Pf bands neg
1142	1142	Tg	Atseged Tsimbila	20	Male	Rural	Yes	Yes	Yes	Yes	Yes	Yes	No	NA	Ng	PfHRP2	Yes	3	1 HRP2+, 1HRP2- band	1	Any Pf band
1143	1143	Am	Quara	1	Male	Rural	Yes	Yes	No	No	No	Yes	No	NA	Ng	Ng	No	1	2 HRP2-, 1 PfLDH- bands	0	All Pf bands neg
1144	1144	Tg	Atseged Tsimbila	25	Female	Rural	Yes	Yes	Yes	Yes	Yes	Yes	No	NA	Ng	PfPLDH	No	2	2 HRP2-, 1 PfLDH+ bands	1	Any Pf band
1145	1145	Tg	Ahferom	26	Female	Urban	Yes	Yes	Yes	Yes	No	No	No	NA	Ng	Ng	No	1	2 HRP2-, 1 PfLDH- bands	0	All Pf bands neg
1146	1146	Tg	K/Humera	60	Female	Rural	Yes	Yes	Yes	Yes	No	Yes	No	NA	Ng	Ng	No	1	2 HRP2-, 1 PfLDH- bands	0	All Pf bands neg
1147	1147	Tg	Ahferom	0	Female	Urban	Yes	No	No	Yes	No	No	No	NA	Ng	Ng	No	1	2 HRP2-, 1 PfLDH- bands	0	All Pf bands neg
1148	1148	Am	Quara	3	Male	Urban	Yes	Yes	No	No	No	Yes	No	NA	Ng	Ng	No	1	2 HRP2-, 1 PfLDH- bands	0	All Pf bands neg
1149	1149	Tg	K/Humera	22	Male	Rural	Yes	Yes	Yes	Yes	No	No	No	NA	Ng	Ng	No	1	2 HRP2-, 1 PfLDH- bands	0	All Pf bands neg
1150	1150	Tg	Atseged Tsimbila	50	Male	Rural	Yes	Yes	Yes	Yes	No	No	No	NA	Ng	PfPLDH	Yes	2	2 HRP2-, 1 PfLDH+ bands	1	Any Pf band
1151	1151	Tg	K/Humera	8	Female	Rural	Yes	Yes	Yes	Yes	No	Yes	No	NA	Ng	Ng	No	1	2 HRP2-, 1 PfLDH- bands	0	All Pf bands neg
1152	1152	Tg	Atseged Tsimbila	8	Male	Rural	Yes	Yes	Yes	Yes	Yes	No	No	NA	Pv	PfPLDH	Yes	2	2 HRP2-, 1 PfLDH+ bands	1	Any Pf band
1153	1153	Am	Quara	10	Female	Rural	Yes	Yes	Yes	Yes	No	Yes	No	NA	Ng	Ng	No	1	2 HRP2-, 1 PfLDH- bands	0	All Pf bands neg
1154	1154	Tg	Ahferom	40	Female	Urban	Yes	No	No	Yes	No	No	No	NA	Ng	Ng	No	1	2 HRP2-, 1 PfLDH- bands	0	All Pf bands neg
1155	1155	Tg	K/Humera	22	Male	Rural	Yes	Yes	Yes	Yes	Yes	Yes	No	NA	Ng	Ng	No	1	2 HRP2-, 1 PfLDH- bands	0	All Pf bands neg
1156	1156	Tg	Atseged Tsimbila	24	Female	Rural	Yes	Yes	Yes	Yes	Yes	Yes	No	NA	Ng	PfPLDH	Yes	2	2 HRP2-, 1 PfLDH+ bands	1	Any Pf band
1157	1157	Tg	Atseged Tsimbila	39	Female	Rural	Yes	No	No	No	Yes	No	No	NA	Ng	Ng	No	1	2 HRP2-, 1 PfLDH- bands	0	All Pf bands neg
1158	1158	Tg	Ahferom	48	Female	Rural	Yes	Yes	Yes	Yes	No	Yes	No	NA	Ng	Ng	No	1	2 HRP2-, 1 PfLDH- bands	0	All Pf bands neg
1159	1159	Am	Quara	18	Female	Urban	No	Yes	Yes	Yes	No	Yes	No	NA	Pf	Both PfHRP2 and PFPLDH	No	0	2 HRP2+ bands	1	Any Pf band
1160	1160	Am	West Armachiho	23	Female	Rural	Yes	Yes	Yes	No	No	Yes	No	NA	Ng	Ng	No	1	2 HRP2-, 1 PfLDH- bands	0	All Pf bands neg
1161	1161	Am	Metema	23	Male	Rural	Yes	Yes	Yes	No	Yes	No	No	NA	Ng	PfPLDH	Yes	2	2 HRP2-, 1 PfLDH+ bands	1	Any Pf band
1162	1162	Am	Tegede	25	Male	Rural	Yes	Yes	No	No	No	No	No	NA	Ng	Ng	No	1	2 HRP2-, 1 PfLDH- bands	0	All Pf bands neg
1163	1163	Tg	Ahferom	6	Male	Rural	Yes	No	No	No	No	No	No	NA	Ng	Ng	No	1	2 HRP2-, 1 PfLDH- bands	0	All Pf bands neg
1164	1164	Tg	Atseged Tsimbila	36	Male	Rural	Yes	Yes	Yes	Yes	Yes	Yes	No	NA	Ng	PfPLDH	No	2	2 HRP2-, 1 PfLDH+ bands	1	Any Pf band
1165	1165	Tg	K/Humera	42	Male	Rural	Yes	Yes	Yes	Yes	No	Yes	No	NA	Ng	Ng	No	1	2 HRP2-, 1 PfLDH- bands	0	All Pf bands neg
1166	1166	Tg	Atseged Tsimbila	46	Male	Rural	Yes	Yes	No	No	Yes	No	No	NA	Ng	Ng	No	1	2 HRP2-, 1 PfLDH- bands	0	All Pf bands neg
1167	1167	Tg	Ahferom	9	Female	Urban	Yes	No	No	No	Yes	No	No	NA	Ng	Ng	No	1	2 HRP2-, 1 PfLDH- bands	0	All Pf bands neg
1168	1168	Tg	Atseged Tsimbila	10	Male	Rural	Yes	Yes	Yes	Yes	Yes	Yes	No	NA	Ng	PfPLDH	No	2	2 HRP2-, 1 PfLDH+ bands	1	Any Pf band
1169	1169	Tg	K/Humera	31	Female	Rural	Yes	Yes	Yes	Yes	No	Yes	No	NA	Ng	Ng	No	1	2 HRP2-, 1 PfLDH- bands	0	All Pf bands neg
1170	1170	Tg	NA	43	Male	Rural	Yes	Yes	No	No	Yes	No	No	NA	Ng	Ng	No	1	2 HRP2-, 1 PfLDH- bands	0	All Pf bands neg
1171	1171	Tg	Atseged Tsimbila	4	Male	Rural	Yes	Yes	Yes	Yes	Yes	Yes	No	NA	Ng	PfPLDH	No	2	2 HRP2-, 1 PfLDH+ bands	1	Any Pf band
1172	1172	Tg	NA	20	Male	Urban	Yes	No	No	No	Yes	No	No	NA	Ng	Ng	No	1	2 HRP2-, 1 PfLDH- bands	0	All Pf bands neg
1173	1173	Tg	K/Humera	45	Male	Rural	Yes	Yes	Yes	Yes	No	No	No	NA	Ng	Ng	No	1	2 HRP2-, 1 PfLDH- bands	0	All Pf bands neg
1174	1174	Tg	Ahferom	48	Male	Rural	Yes	Yes	Yes	Yes	No	Yes	No	NA	Ng	Ng	No	1	2 HRP2-, 1 PfLDH- bands	0	All Pf bands neg
1175	1175	Tg	Ahferom	24	Female	Urban	Yes	Yes	No	Yes	Yes	Yes	No	NA	Ng	Ng	No	1	2 HRP2-, 1 PfLDH- bands	0	All Pf bands neg
1176	1176	Tg	Atseged Tsimbila	24	Female	Rural	Yes	Yes	Yes	Yes	Yes	Yes	No	NA	Ng	PfPLDH	Yes	2	2 HRP2-, 1 PfLDH+ bands	1	Any Pf band
1177	1177	Tg	K/Humera	32	Female	Rural	Yes	Yes	Yes	Yes	No	No	No	NA	Ng	Ng	No	1	2 HRP2-, 1 PfLDH- bands	0	All Pf bands neg
1178	1178	Tg	NA	58	Male	Urban	Yes	Yes	Yes	Yes	No	No	No	NA	Ng	Ng	No	1	2 HRP2-, 1 PfLDH- bands	0	All Pf bands neg
1179	1179	Tg	Ahferom	20	Male	Rural	Yes	Yes	Yes	Yes	No	Yes	No	NA	Ng	Ng	No	1	2 HRP2-, 1 PfLDH- bands	0	All Pf bands neg
1180	1180	Tg	K/Humera	21	Male	Rural	Yes	Yes	Yes	Yes	No	Yes	No	NA	Ng	Ng	No	1	2 HRP2-, 1 PfLDH- bands	0	All Pf bands neg
1181	1181	Tg	NA	22	Female	Rural	Yes	Yes	No	Yes	No	No	No	NA	Ng	Ng	No	1	2 HRP2-, 1 PfLDH- bands	0	All Pf bands neg
1182	1182	Tg	Atseged Tsimbila	63	Female	Rural	Yes	Yes	Yes	No	No	Yes	No	NA	Pv	PfPLDH	Yes	2	2 HRP2-, 1 PfLDH+ bands	1	Any Pf band
1183	1183	Tg	Ahferom	9	Female	Urban	Yes	Yes	No	Yes	Yes	Yes	No	NA	Ng	Ng	No	1	2 HRP2-, 1 PfLDH- bands	0	All Pf bands neg
1184	1184	Tg	K/Humera	17	Female	Rural	Yes	Yes	Yes	No	Yes	Yes	No	NA	Ng	Ng	No	1	2 HRP2-, 1 PfLDH- bands	0	All Pf bands neg
1185	1185	Tg	Atseged Tsimbila	22	Female	Rural	Yes	Yes	Yes	Yes	Yes	Yes	No	NA	Pv	PfPLDH	No	2	2 HRP2-, 1 PfLDH+ bands	1	Any Pf band
1186	1186	Tg	NA	52	Female	NA	Yes	Yes	No	Yes	No	No	No	NA	Ng	Ng	No	1	2 HRP2-, 1 PfLDH- bands	0	All Pf bands neg
1187	1187	Tg	K/Humera	27	Female	Rural	Yes	Yes	Yes	No	Yes	Yes	No	NA	Ng	Ng	No	1	2 HRP2-, 1 PfLDH- bands	0	All Pf bands neg
1188	1188	Tg	Ahferom	52	Male	Rural	Yes	Yes	Yes	Yes	No	Yes	No	NA	Ng	Ng	No	1	2 HRP2-, 1 PfLDH- bands	0	All Pf bands neg
1189	1189	Tg	Atseged Tsimbila	53	Male	Rural	Yes	Yes	Yes	Yes	Yes	Yes	No	Other	Ng	PfPLDH	Yes	2	2 HRP2-, 1 PfLDH+ bands	1	Any Pf band
1190	1190	Tg	NA	75	Female	Urban	Yes	No	Yes	No	Yes	No	No	NA	Ng	Ng	No	1	2 HRP2-, 1 PfLDH- bands	0	All Pf bands neg
1191	1191	Tg	NA	7	Female	Urban	Yes	Yes	No	No	Yes	No	No	NA	Ng	Ng	No	1	2 HRP2-, 1 PfLDH- bands	0	All Pf bands neg
1192	1192	Tg	K/Humera	9	Female	Rural	No	No	No	No	No	No	Yes	Panadol	Ng	Ng	No	1	2 HRP2-, 1 PfLDH- bands	0	All Pf bands neg
1193	1193	Tg	Ahferom	24	Male	Urban	Yes	No	Yes	Yes	No	No	No	NA	Ng	Ng	No	1	2 HRP2-, 1 PfLDH- bands	0	All Pf bands neg
1194	1194	Tg	Atseged Tsimbila	27	Female	Rural	Yes	Yes	Yes	No	No	No	No	NA	Ng	PfPLDH	Yes	2	2 HRP2-, 1 PfLDH+ bands	1	Any Pf band
1195	1195	Tg	K/Humera	1	Female	Rural	Yes	No	No	No	No	No	No	NA	Ng	Ng	No	1	2 HRP2-, 1 PfLDH- bands	0	All Pf bands neg
1196	1196	Tg	Ahferom	7	Male	Rural	Yes	Yes	No	Yes	No	No	No	NA	Ng	Ng	No	1	2 HRP2-, 1 PfLDH- bands	0	All Pf bands neg
1197	1197	Tg	Atseged Tsimbila	24	Female	Rural	Yes	Yes	Yes	Yes	Yes	Yes	No	NA	Ng	PfPLDH	Yes	2	2 HRP2-, 1 PfLDH+ bands	1	Any Pf band
1198	1198	Tg	NA	45	Female	Rural	Yes	Yes	No	No	Yes	No	No	NA	Ng	Ng	No	1	2 HRP2-, 1 PfLDH- bands	0	All Pf bands neg
1199	1199	Tg	NA	0	Male	NA	Yes	Yes	No	No	Yes	No	No	NA	Ng	Ng	No	1	2 HRP2-, 1 PfLDH- bands	0	All Pf bands neg
1200	1200	Tg	Atseged Tsimbila	4	Female	Rural	Yes	Yes	Yes	No	Yes	Yes	No	NA	Ng	PfPLDH	Yes	2	2 HRP2-, 1 PfLDH+ bands	1	Any Pf band
1201	1201	Tg	Ahferom	6	Female	Rural	No	Yes	Yes	Yes	Yes	Yes	No	NA	Ng	Ng	No	1	2 HRP2-, 1 PfLDH- bands	0	All Pf bands neg
1202	1202	Tg	K/Humera	32	Male	Rural	No	No	Yes	Yes	No	Yes	No	NA	Ng	Ng	No	1	2 HRP2-, 1 PfLDH- bands	0	All Pf bands neg
1203	1203	Am	West Armachiho	8	Female	Rural	Yes	Yes	Yes	Yes	No	Yes	No	NA	Ng	Ng	No	1	2 HRP2-, 1 PfLDH- bands	0	All Pf bands neg
1204	1204	Am	Metema	15	Female	Urban	Yes	Yes	Yes	No	Yes	Yes	No	NA	Ng	PfPLDH	Yes	2	2 HRP2-, 1 PfLDH+ bands	1	Any Pf band
1205	1205	Am	Tegede	22	Female	Rural	Yes	Yes	Yes	Yes	No	Yes	No	NA	Ng	Ng	No	1	2 HRP2-, 1 PfLDH- bands	0	All Pf bands neg
1206	1206	Am	Quara	30	Male	Urban	Yes	Yes	Yes	Yes	Yes	Yes	Yes	ACT	Pf	Both PfHRP2 and PFPLDH	No	0	2 HRP2+ bands	1	Any Pf band
1207	1207	Tg	NA	2	Female	Urban	Yes	Yes	No	No	Yes	No	No	NA	Ng	Ng	No	1	2 HRP2-, 1 PfLDH- bands	0	All Pf bands neg
1208	1208	Tg	Atseged Tsimbila	17	Male	Rural	Yes	Yes	No	Yes	No	No	No	NA	Ng	PfPLDH	Yes	2	2 HRP2-, 1 PfLDH+ bands	1	Any Pf band
1209	1209	Tg	K/Humera	19	Male	Rural	Yes	Yes	Yes	Yes	No	Yes	No	NA	Ng	Ng	No	1	2 HRP2-, 1 PfLDH- bands	0	All Pf bands neg
1210	1210	Tg	Ahferom	55	Male	Urban	No	Yes	No	No	No	No	No	NA	Ng	Ng	No	1	2 HRP2-, 1 PfLDH- bands	0	All Pf bands neg
1211	1211	Tg	Atseged Tsimbila	15	Female	Rural	Yes	Yes	Yes	No	Yes	Yes	No	NA	Ng	PfPLDH	Yes	2	2 HRP2-, 1 PfLDH+ bands	1	Any Pf band
1212	1212	Tg	K/Humera	15	Female	Rural	Yes	Yes	Yes	Yes	No	Yes	No	NA	Ng	Ng	No	1	2 HRP2-, 1 PfLDH- bands	0	All Pf bands neg
1213	1213	Tg	Ahferom	45	Female	Rural	Yes	Yes	Yes	Yes	Yes	Yes	No	NA	Ng	Ng	No	1	2 HRP2-, 1 PfLDH- bands	0	All Pf bands neg
1214	1214	Tg	NA	51	Female	Rural	Yes	Yes	Yes	No	No	No	No	NA	Ng	Ng	No	1	2 HRP2-, 1 PfLDH- bands	0	All Pf bands neg
1215	1215	Am	NA	2	Female	Rural	Yes	Yes	Yes	No	No	No	No	NA	Ng	Ng	No	1	2 HRP2-, 1 PfLDH- bands	0	All Pf bands neg
1216	1216	Tg	Atseged Tsimbila	19	Male	Rural	Yes	Yes	Yes	No	Yes	Yes	No	NA	Ng	PfPLDH	Yes	2	2 HRP2-, 1 PfLDH+ bands	1	Any Pf band
1217	1217	Tg	K/Humera	20	Male	Rural	Yes	Yes	Yes	Yes	No	Yes	No	NA	Ng	Ng	No	1	2 HRP2-, 1 PfLDH- bands	0	All Pf bands neg
1218	1218	Tg	Ahferom	23	Male	Rural	Yes	Yes	Yes	Yes	Yes	Yes	Yes	NA	Ng	Ng	No	1	2 HRP2-, 1 PfLDH- bands	0	All Pf bands neg
1219	1219	Tg	Ahferom	32	Female	Rural	Yes	Yes	Yes	No	Yes	Yes	No	NA	Ng	Ng	No	1	2 HRP2-, 1 PfLDH- bands	0	All Pf bands neg
1220	1220	Tg	Atseged Tsimbila	37	Female	Rural	Yes	Yes	No	Yes	Yes	Yes	No	NA	Ng	PfPLDH	Yes	2	2 HRP2-, 1 PfLDH+ bands	1	Any Pf band
1221	1221	Tg	K/Humera	40	Male	Rural	Yes	Yes	Yes	Yes	No	Yes	Yes	Panadol	Ng	Ng	No	1	2 HRP2-, 1 PfLDH- bands	0	All Pf bands neg
1222	1222	Tg	NA	44	Male	Urban	Yes	No	No	No	Yes	No	No	NA	Ng	Ng	No	1	2 HRP2-, 1 PfLDH- bands	0	All Pf bands neg
1223	1223	Tg	Ahferom	18	Male	Rural	Yes	No	No	Yes	Yes	No	Yes	ACT	Ng	Ng	No	1	2 HRP2-, 1 PfLDH- bands	0	All Pf bands neg
1224	1224	Tg	K/Humera	57	Male	Rural	Yes	Yes	Yes	No	No	Yes	No	NA	Ng	Ng	No	1	2 HRP2-, 1 PfLDH- bands	0	All Pf bands neg
1225	1225	Tg	Atseged Tsimbila	60	Male	Rural	Yes	Yes	Yes	Yes	No	Yes	No	NA	Ng	PfPLDH	Yes	2	2 HRP2-, 1 PfLDH+ bands	1	Any Pf band
1226	1226	Tg	NA	65	Female	Rural	Yes	Yes	No	No	Yes	No	No	NA	Ng	Ng	No	1	2 HRP2-, 1 PfLDH- bands	0	All Pf bands neg
1227	1227	Tg	NA	3	Female	Urban	Yes	Yes	No	No	Yes	No	No	NA	Ng	Ng	No	1	2 HRP2-, 1 PfLDH- bands	0	All Pf bands neg
1228	1228	Tg	Atseged Tsimbila	8	Male	Rural	Yes	Yes	Yes	Yes	Yes	Yes	No	NA	Ng	PfPLDH	Yes	2	2 HRP2-, 1 PfLDH+ bands	1	Any Pf band
1229	1229	Tg	K/Humera	18	Male	Rural	Yes	Yes	Yes	Yes	Yes	Yes	No	NA	Ng	Ng	No	1	2 HRP2-, 1 PfLDH- bands	0	All Pf bands neg
1230	1230	Tg	Ahferom	55	Male	Urban	Yes	Yes	Yes	Yes	Yes	Yes	No	NA	Ng	Ng	No	1	2 HRP2-, 1 PfLDH- bands	0	All Pf bands neg
1231	1231	Tg	Ahferom	4	Female	Urban	Yes	No	No	Yes	No	No	No	NA	Ng	Ng	No	1	2 HRP2-, 1 PfLDH- bands	0	All Pf bands neg
1232	1232	Tg	NA	5	Female	Urban	Yes	Yes	No	No	Yes	No	No	NA	Ng	Ng	No	1	2 HRP2-, 1 PfLDH- bands	0	All Pf bands neg
1233	1233	Tg	K/Humera	26	Male	Rural	Yes	Yes	Yes	Yes	No	Yes	No	NA	Ng	Ng	No	1	2 HRP2-, 1 PfLDH- bands	0	All Pf bands neg
1234	1234	Tg	Atseged Tsimbila	34	Male	Rural	Yes	Yes	Yes	Yes	Yes	Yes	No	NA	Ng	PfPLDH	Yes	2	2 HRP2-, 1 PfLDH+ bands	1	Any Pf band
1235	1235	Tg	Ahferom	1	Female	Urban	Yes	Yes	No	Yes	No	Yes	No	NA	Ng	Ng	No	1	2 HRP2-, 1 PfLDH- bands	0	All Pf bands neg
1236	1236	Tg	Atseged Tsimbila	10	Female	Rural	Yes	Yes	Yes	Yes	Yes	Yes	No	NA	Ng	PfPLDH	Yes	2	2 HRP2-, 1 PfLDH+ bands	1	Any Pf band
1237	1237	Tg	NA	13	Female	Rural	Yes	Yes	No	No	Yes	No	No	NA	Ng	Ng	No	1	2 HRP2-, 1 PfLDH- bands	0	All Pf bands neg
1238	1238	Tg	K/Humera	65	Male	Rural	Yes	Yes	Yes	Yes	No	Yes	No	NA	Ng	Ng	No	1	2 HRP2-, 1 PfLDH- bands	0	All Pf bands neg
1239	1239	Tg	NA	12	Male	Rural	Yes	Yes	No	Yes	Yes	No	No	NA	Ng	Ng	No	1	2 HRP2-, 1 PfLDH- bands	0	All Pf bands neg
1240	1240	Tg	K/Humera	16	Female	Rural	Yes	Yes	Yes	Yes	No	Yes	No	NA	Ng	Ng	No	1	2 HRP2-, 1 PfLDH- bands	0	All Pf bands neg
1241	1241	Tg	Atseged Tsimbila	24	Male	Rural	Yes	Yes	Yes	Yes	Yes	Yes	No	NA	Ng	PfPLDH	Yes	2	2 HRP2-, 1 PfLDH+ bands	1	Any Pf band
1242	1242	Tg	Ahferom	44	Male	Urban	Yes	Yes	Yes	Yes	No	Yes	No	NA	Ng	Ng	No	1	2 HRP2-, 1 PfLDH- bands	0	All Pf bands neg
1243	1243	Tg	K/Humera	11	Male	Rural	Yes	Yes	Yes	Yes	No	Yes	No	NA	Ng	Ng	No	1	2 HRP2-, 1 PfLDH- bands	0	All Pf bands neg
1244	1244	Tg	Ahferom	18	Male	Rural	Yes	Yes	Yes	Yes	No	Yes	No	NA	Ng	Ng	No	1	2 HRP2-, 1 PfLDH- bands	0	All Pf bands neg
1245	1245	Tg	Atseged Tsimbila	40	Male	Rural	Yes	Yes	Yes	Yes	Yes	Yes	No	NA	Ng	PfPLDH	Yes	2	2 HRP2-, 1 PfLDH+ bands	1	Any Pf band
1246	1246	Tg	NA	44	Female	Rural	Yes	Yes	No	Yes	No	No	No	NA	Ng	Ng	No	1	2 HRP2-, 1 PfLDH- bands	0	All Pf bands neg
1247	1247	Am	West Armachiho	0	Female	Rural	Yes	Yes	Yes	Yes	No	Yes	No	NA	Ng	Ng	No	1	2 HRP2-, 1 PfLDH- bands	0	All Pf bands neg
1248	1248	Am	Tegede	20	Female	Rural	Yes	Yes	Yes	No	No	No	No	NA	Ng	Ng	No	1	2 HRP2-, 1 PfLDH- bands	0	All Pf bands neg
1249	1249	Am	Metema	21	Male	Rural	Yes	Yes	Yes	Yes	No	No	No	NA	Ng	PfPLDH	Yes	2	2 HRP2-, 1 PfLDH+ bands	1	Any Pf band
1250	1250	Am	Quara	23	Male	Rural	Yes	Yes	Yes	Yes	Yes	Yes	No	NA	Pf	PfHRP2	No	0	2 HRP2+ bands	1	Any Pf band
1251	1251	Tg	K/Humera	1	Male	Rural	Yes	Yes	Yes	Yes	Yes	Yes	No	NA	Ng	Ng	No	1	2 HRP2-, 1 PfLDH- bands	0	All Pf bands neg
1252	1252	Tg	NA	12	Female	Rural	Yes	Yes	Yes	No	No	No	No	NA	Ng	Ng	No	1	2 HRP2-, 1 PfLDH- bands	0	All Pf bands neg
1253	1253	Tg	Ahferom	12	Female	Rural	Yes	Yes	No	Yes	Yes	No	No	NA	Ng	Ng	No	1	2 HRP2-, 1 PfLDH- bands	0	All Pf bands neg
1254	1254	Tg	Atseged Tsimbila	20	Female	Rural	Yes	Yes	Yes	Yes	Yes	No	No	NA	Ng	PfPLDH	No	2	2 HRP2-, 1 PfLDH+ bands	1	Any Pf band
1255	1255	Tg	NA	2	Female	Urban	Yes	Yes	No	No	Yes	No	No	NA	Ng	Ng	No	1	2 HRP2-, 1 PfLDH- bands	0	All Pf bands neg
1256	1256	Tg	Ahferom	3	Male	Urban	Yes	No	No	Yes	Yes	No	No	NA	Ng	Ng	No	1	2 HRP2-, 1 PfLDH- bands	0	All Pf bands neg
1257	1257	Tg	K/Humera	12	Male	Rural	Yes	Yes	Yes	Yes	No	Yes	No	NA	Ng	Ng	No	1	2 HRP2-, 1 PfLDH- bands	0	All Pf bands neg
1258	1258	Tg	Atseged Tsimbila	36	Male	Rural	Yes	No	Yes	Yes	Yes	Yes	Yes	Chloroquine	Ng	PfPLDH	Yes	2	2 HRP2-, 1 PfLDH+ bands	1	Any Pf band
1259	1259	Tg	Atseged Tsimbila	1	Male	Rural	Yes	Yes	Yes	Yes	Yes	Yes	No	NA	Pv	PfPLDH	Yes	2	2 HRP2-, 1 PfLDH+ bands	1	Any Pf band
1260	1260	Tg	K/Humera	11	Male	Rural	Yes	Yes	Yes	Yes	No	No	No	NA	Ng	Ng	No	1	2 HRP2-, 1 PfLDH- bands	0	All Pf bands neg
1261	1261	Tg	NA	13	Male	Urban	Yes	Yes	No	No	Yes	No	No	NA	Ng	Ng	No	1	2 HRP2-, 1 PfLDH- bands	0	All Pf bands neg
1262	1262	Tg	Ahferom	14	Male	Rural	Yes	Yes	Yes	No	No	No	No	NA	Ng	Ng	No	1	2 HRP2-, 1 PfLDH- bands	0	All Pf bands neg
1263	1263	Tg	K/Humera	20	Male	Rural	Yes	Yes	No	Yes	No	Yes	No	NA	Ng	Ng	No	1	2 HRP2-, 1 PfLDH- bands	0	All Pf bands neg
1264	1264	Tg	Atseged Tsimbila	34	Female	Rural	Yes	Yes	Yes	No	Yes	Yes	No	NA	Ng	PfPLDH	Yes	2	2 HRP2-, 1 PfLDH+ bands	1	Any Pf band
1265	1265	Tg	Ahferom	56	Female	Rural	Yes	Yes	Yes	Yes	No	Yes	No	NA	Ng	Ng	No	1	2 HRP2-, 1 PfLDH- bands	0	All Pf bands neg
1266	1266	Tg	NA	70	Female	Urban	Yes	Yes	No	Yes	No	No	No	NA	Ng	Ng	No	1	2 HRP2-, 1 PfLDH- bands	0	All Pf bands neg
1267	1267	Tg	NA	18	Male	Urban	Yes	Yes	Yes	No	No	No	No	NA	Ng	Ng	No	1	2 HRP2-, 1 PfLDH- bands	0	All Pf bands neg
1268	1268	Tg	Atseged Tsimbila	37	Female	Rural	Yes	Yes	Yes	No	Yes	Yes	No	NA	Ng	PfPLDH	Yes	2	2 HRP2-, 1 PfLDH+ bands	1	Any Pf band
1269	1269	Tg	K/Humera	48	Male	Rural	Yes	Yes	Yes	No	No	Yes	No	NA	Ng	Ng	No	1	2 HRP2-, 1 PfLDH- bands	0	All Pf bands neg
1270	1270	Tg	Ahferom	54	Female	Rural	Yes	Yes	Yes	No	No	Yes	No	NA	Ng	Ng	No	1	2 HRP2-, 1 PfLDH- bands	0	All Pf bands neg
1271	1271	Tg	Ahferom	1	Female	Rural	Yes	Yes	No	No	Yes	Yes	No	NA	Ng	Ng	No	1	2 HRP2-, 1 PfLDH- bands	0	All Pf bands neg
1272	1272	Tg	K/Humera	16	Male	Rural	Yes	Yes	Yes	Yes	No	Yes	No	NA	Ng	Ng	No	1	2 HRP2-, 1 PfLDH- bands	0	All Pf bands neg
1273	1273	Tg	Atseged Tsimbila	27	Female	Rural	Yes	Yes	Yes	Yes	Yes	Yes	No	NA	Ng	PfPLDH	Yes	2	2 HRP2-, 1 PfLDH+ bands	1	Any Pf band
1274	1274	Tg	NA	36	Female	Urban	Yes	Yes	Yes	No	No	No	No	NA	Ng	Ng	No	1	2 HRP2-, 1 PfLDH- bands	0	All Pf bands neg
1275	1275	Tg	Ahferom	1	Male	Rural	Yes	No	No	No	Yes	No	No	NA	Ng	Ng	No	1	2 HRP2-, 1 PfLDH- bands	0	All Pf bands neg
1276	1276	Tg	NA	12	Male	Urban	Yes	Yes	Yes	Yes	No	No	No	NA	Ng	Ng	No	1	2 HRP2-, 1 PfLDH- bands	0	All Pf bands neg
1277	1277	Tg	K/Humera	17	Female	Rural	Yes	Yes	Yes	Yes	Yes	Yes	Yes	Panadol	Ng	Ng	No	1	2 HRP2-, 1 PfLDH- bands	0	All Pf bands neg
1278	1278	Tg	Atseged Tsimbila	25	Female	Rural	Yes	Yes	Yes	No	Yes	Yes	No	NA	Ng	PfPLDH	Yes	2	2 HRP2-, 1 PfLDH+ bands	1	Any Pf band
1279	1279	Tg	K/Humera	21	Male	Rural	Yes	Yes	Yes	No	Yes	Yes	No	NA	Ng	Ng	No	1	2 HRP2-, 1 PfLDH- bands	0	All Pf bands neg
1280	1280	Tg	NA	35	Male	Urban	Yes	Yes	No	No	Yes	No	No	NA	Ng	Ng	No	1	2 HRP2-, 1 PfLDH- bands	0	All Pf bands neg
1281	1281	Tg	Ahferom	40	Female	Urban	Yes	Yes	No	No	Yes	Yes	No	NA	Ng	Ng	No	1	2 HRP2-, 1 PfLDH- bands	0	All Pf bands neg
1282	1282	Tg	Atseged Tsimbila	46	Male	Rural	Yes	Yes	Yes	Yes	No	Yes	No	NA	Pv	PfPLDH	Yes	2	2 HRP2-, 1 PfLDH+ bands	1	Any Pf band
1283	1283	Tg	Ahferom	5	Female	Rural	Yes	Yes	Yes	Yes	Yes	Yes	No	NA	Ng	Ng	No	1	2 HRP2-, 1 PfLDH- bands	0	All Pf bands neg
1284	1284	Tg	Atseged Tsimbila	14	Male	Rural	Yes	Yes	Yes	Yes	Yes	Yes	No	NA	Ng	PfPLDH	Yes	2	2 HRP2-, 1 PfLDH+ bands	1	Any Pf band
1285	1285	Tg	NA	22	Female	Rural	Yes	Yes	Yes	No	No	Yes	No	NA	Ng	Ng	No	1	2 HRP2-, 1 PfLDH- bands	0	All Pf bands neg
1286	1286	Tg	K/Humera	35	Male	Rural	Yes	Yes	Yes	Yes	No	Yes	No	NA	Ng	Ng	No	1	2 HRP2-, 1 PfLDH- bands	0	All Pf bands neg
1287	1287	Tg	Ahferom	4	Female	Urban	Yes	No	No	No	No	No	No	NA	Ng	Ng	No	1	2 HRP2-, 1 PfLDH- bands	0	All Pf bands neg
1288	1288	Tg	Atseged Tsimbila	12	Male	NA	Yes	Yes	No	No	No	No	No	NA	Ng	Ng	No	1	2 HRP2-, 1 PfLDH- bands	0	All Pf bands neg
1289	1289	Tg	Atseged Tsimbila	14	Female	Rural	Yes	Yes	Yes	Yes	Yes	Yes	No	NA	Ng	PfPLDH	Yes	2	2 HRP2-, 1 PfLDH+ bands	1	Any Pf band
1290	1290	Tg	Atseged Tsimbila	33	Male	Rural	Yes	Yes	Yes	Yes	Yes	Yes	Yes	Quinine	Ng	Ng	No	1	2 HRP2-, 1 PfLDH- bands	0	All Pf bands neg
1291	1291	Am	Quara	4	Female	Urban	Yes	Yes	No	No	Yes	No	No	NA	Pf	Both PfHRP2 and PFPLDH	No	0	2 HRP2+ bands	1	Any Pf band
1292	1292	Am	Tegede	12	Female	Rural	Yes	No	No	No	No	No	No	NA	Ng	Ng	No	1	2 HRP2-, 1 PfLDH- bands	0	All Pf bands neg
1293	1293	Am	West Armachiho	12	Male	Rural	Yes	Yes	Yes	Yes	No	Yes	No	NA	Ng	Ng	No	1	2 HRP2-, 1 PfLDH- bands	0	All Pf bands neg
1294	1294	Am	Metema	24	Female	Rural	Yes	Yes	Yes	No	Yes	Yes	No	NA	Ng	PfPLDH	Yes	2	2 HRP2-, 1 PfLDH+ bands	1	Any Pf band
1295	1295	Tg	NA	0	Male	Rural	Yes	Yes	Yes	Yes	Yes	Yes	No	NA	Ng	Ng	No	1	2 HRP2-, 1 PfLDH- bands	0	All Pf bands neg
1296	1296	Tg	Atseged Tsimbila	6	Female	Urban	Yes	Yes	Yes	No	Yes	No	No	NA	Ng	PfPLDH	Yes	2	2 HRP2-, 1 PfLDH+ bands	1	Any Pf band
1297	1297	Tg	Atseged Tsimbila	26	Female	Rural	Yes	Yes	Yes	Yes	No	No	No	NA	Ng	Ng	No	1	2 HRP2-, 1 PfLDH- bands	0	All Pf bands neg
1298	1298	Tg	Ahferom	32	Female	Rural	Yes	Yes	Yes	Yes	No	Yes	No	NA	Ng	Ng	No	1	2 HRP2-, 1 PfLDH- bands	0	All Pf bands neg
1299	1299	Tg	NA	0	Male	Rural	Yes	Yes	Yes	Yes	Yes	Yes	No	NA	Ng	Ng	No	1	2 HRP2-, 1 PfLDH- bands	0	All Pf bands neg
1300	1300	Tg	Atseged Tsimbila	4	Female	Rural	Yes	Yes	No	No	No	No	No	NA	Ng	Ng	No	1	2 HRP2-, 1 PfLDH- bands	0	All Pf bands neg
1301	1301	Tg	Ahferom	30	Female	Urban	Yes	Yes	Yes	Yes	Yes	Yes	Yes	Other	Ng	Ng	No	1	2 HRP2-, 1 PfLDH- bands	0	All Pf bands neg
1302	1302	Tg	Atseged Tsimbila	38	Male	Rural	Yes	Yes	Yes	Yes	Yes	No	No	NA	Ng	PfPLDH	No	2	2 HRP2-, 1 PfLDH+ bands	1	Any Pf band
1303	1303	Tg	Atseged Tsimbila	4	Female	Rural	Yes	No	No	No	Yes	No	No	NA	Ng	Ng	No	1	2 HRP2-, 1 PfLDH- bands	0	All Pf bands neg
1304	1304	Tg	Atseged Tsimbila	10	Male	Rural	Yes	Yes	Yes	Yes	No	Yes	No	NA	Ng	PfPLDH	No	2	2 HRP2-, 1 PfLDH+ bands	1	Any Pf band
1305	1305	Tg	Ahferom	20	Male	Rural	Yes	Yes	Yes	Yes	No	No	No	NA	Ng	Ng	No	1	2 HRP2-, 1 PfLDH- bands	0	All Pf bands neg
1306	1306	Tg	Atseged Tsimbila	26	Female	Rural	Yes	Yes	Yes	Yes	Yes	Yes	No	NA	Ng	Ng	No	1	2 HRP2-, 1 PfLDH- bands	0	All Pf bands neg
1307	1307	Tg	Ahferom	13	Female	Rural	Yes	Yes	Yes	Yes	No	No	No	NA	Ng	Ng	No	1	2 HRP2-, 1 PfLDH- bands	0	All Pf bands neg
1308	1308	Tg	Atseged Tsimbila	14	Female	Rural	Yes	Yes	Yes	No	No	No	No	NA	Ng	Ng	No	1	2 HRP2-, 1 PfLDH- bands	0	All Pf bands neg
1309	1309	Tg	NA	17	Female	Rural	Yes	Yes	Yes	Yes	No	Yes	No	NA	Ng	Ng	No	1	2 HRP2-, 1 PfLDH- bands	0	All Pf bands neg
1310	1310	Tg	Atseged Tsimbila	24	Male	Urban	Yes	No	Yes	Yes	Yes	Yes	No	NA	Ng	PfPLDH	Yes	2	2 HRP2-, 1 PfLDH+ bands	1	Any Pf band
1311	1311	Tg	Ahferom	10	Male	Urban	Yes	Yes	Yes	Yes	Yes	No	Yes	Other	Ng	Ng	No	1	2 HRP2-, 1 PfLDH- bands	0	All Pf bands neg
1312	1312	Tg	Atseged Tsimbila	33	Male	Rural	Yes	Yes	No	No	No	No	No	NA	Ng	Ng	No	1	2 HRP2-, 1 PfLDH- bands	0	All Pf bands neg
1313	1313	Tg	NA	42	Male	Rural	Yes	Yes	Yes	Yes	No	Yes	No	NA	Ng	Ng	No	1	2 HRP2-, 1 PfLDH- bands	0	All Pf bands neg
1314	1314	Tg	Atseged Tsimbila	54	Male	Rural	Yes	Yes	Yes	Yes	Yes	Yes	No	NA	Ng	PfPLDH	Yes	2	2 HRP2-, 1 PfLDH+ bands	1	Any Pf band
1315	1315	Tg	Atseged Tsimbila	10	Female	Rural	Yes	Yes	No	No	No	No	No	NA	Ng	Ng	No	1	2 HRP2-, 1 PfLDH- bands	0	All Pf bands neg
1316	1316	Tg	NA	11	Male	NA	Yes	Yes	No	No	No	No	No	NA	Ng	Ng	No	1	2 HRP2-, 1 PfLDH- bands	0	All Pf bands neg
1317	1317	Tg	Ahferom	16	Male	Urban	Yes	No	No	Yes	No	No	No	NA	Ng	Ng	No	1	2 HRP2-, 1 PfLDH- bands	0	All Pf bands neg
1318	1318	Tg	Atseged Tsimbila	25	Female	Urban	Yes	Yes	Yes	Yes	Yes	Yes	No	NA	Ng	PfPLDH	Yes	2	2 HRP2-, 1 PfLDH+ bands	1	Any Pf band
1319	1319	Tg	Ahferom	14	Male	Urban	Yes	Yes	Yes	No	No	Yes	No	NA	Ng	Ng	No	1	2 HRP2-, 1 PfLDH- bands	0	All Pf bands neg
1320	1320	Tg	NA	30	Male	NA	Yes	Yes	Yes	Yes	Yes	No	No	NA	Ng	Ng	No	1	2 HRP2-, 1 PfLDH- bands	0	All Pf bands neg
1321	1321	Tg	Atseged Tsimbila	45	Female	Rural	Yes	Yes	No	No	No	No	No	NA	Ng	Ng	No	1	2 HRP2-, 1 PfLDH- bands	0	All Pf bands neg
1322	1322	Tg	Atseged Tsimbila	50	Male	Rural	Yes	Yes	No	Yes	Yes	Yes	No	NA	Ng	PfPLDH	Yes	2	2 HRP2-, 1 PfLDH+ bands	1	Any Pf band
1323	1323	Tg	NA	5	Female	NA	Yes	Yes	No	Yes	No	No	No	NA	Ng	Ng	No	1	2 HRP2-, 1 PfLDH- bands	0	All Pf bands neg
1324	1324	Tg	Atseged Tsimbila	16	Male	Rural	Yes	Yes	Yes	Yes	Yes	Yes	No	NA	Ng	PfPLDH	Yes	2	2 HRP2-, 1 PfLDH+ bands	1	Any Pf band
1325	1325	Tg	Ahferom	24	Female	Rural	No	Yes	No	Yes	No	No	No	NA	Ng	Ng	No	1	2 HRP2-, 1 PfLDH- bands	0	All Pf bands neg
1326	1326	Tg	Atseged Tsimbila	30	Female	Rural	Yes	Yes	No	No	Yes	No	No	NA	Ng	Ng	No	1	2 HRP2-, 1 PfLDH- bands	0	All Pf bands neg
1327	1327	Tg	Ahferom	9	Male	Urban	Yes	Yes	No	Yes	Yes	Yes	No	NA	Ng	Ng	No	1	2 HRP2-, 1 PfLDH- bands	0	All Pf bands neg
1328	1328	Tg	Atseged Tsimbila	12	Male	Rural	Yes	Yes	Yes	Yes	Yes	Yes	No	NA	Ng	PfPLDH	Yes	2	2 HRP2-, 1 PfLDH+ bands	1	Any Pf band
1329	1329	Tg	NA	26	Male	NA	Yes	Yes	Yes	Yes	No	No	No	NA	Ng	Ng	No	1	2 HRP2-, 1 PfLDH- bands	0	All Pf bands neg
1330	1330	Tg	Atseged Tsimbila	40	Female	Rural	Yes	Yes	No	No	No	No	No	NA	Ng	Ng	No	1	2 HRP2-, 1 PfLDH- bands	0	All Pf bands neg
1331	1331	Tg	Atseged Tsimbila	7	Female	Rural	Yes	Yes	No	No	No	No	No	NA	Ng	Ng	No	1	2 HRP2-, 1 PfLDH- bands	0	All Pf bands neg
1332	1332	Tg	NA	12	Male	NA	Yes	Yes	No	No	No	No	No	NA	Ng	Ng	No	1	2 HRP2-, 1 PfLDH- bands	0	All Pf bands neg
1333	1333	Tg	Atseged Tsimbila	50	Male	Rural	Yes	Yes	Yes	Yes	Yes	Yes	No	NA	Ng	PfPLDH	Yes	2	2 HRP2-, 1 PfLDH+ bands	1	Any Pf band
1334	1334	Tg	Ahferom	60	Male	Rural	Yes	No	No	Yes	No	Yes	No	NA	Ng	Ng	No	1	2 HRP2-, 1 PfLDH- bands	0	All Pf bands neg
1335	1335	Am	West Armachiho	10	Female	Rural	Yes	Yes	Yes	Yes	Yes	Yes	No	NA	Ng	PfPLDH	Yes	2	2 HRP2-, 1 PfLDH+ bands	1	Any Pf band
1336	1336	Am	West Armachiho	27	Male	NA	Yes	Yes	Yes	No	Yes	Yes	No	Unknown	Ng	Ng	No	1	2 HRP2-, 1 PfLDH- bands	0	All Pf bands neg
1337	1337	Am	Quara	29	Male	Rural	Yes	Yes	Yes	Yes	Yes	Yes	No	NA	Pf	Both PfHRP2 and PFPLDH	No	0	2 HRP2+ bands	1	Any Pf band
1338	1338	Am	Tegede	30	Male	Urban	Yes	Yes	No	No	No	Yes	No	NA	Ng	Ng	No	1	2 HRP2-, 1 PfLDH- bands	0	All Pf bands neg
1339	1339	Am	Metema	3	Male	Rural	Yes	Yes	Yes	No	No	Yes	Yes	Panadol	Ng	PfPLDH	Yes	2	2 HRP2-, 1 PfLDH+ bands	1	Any Pf band
1340	1340	Am	West Armachiho	20	Male	Rural	Yes	Yes	Yes	Yes	No	Yes	No	NA	Ng	Ng	No	1	2 HRP2-, 1 PfLDH- bands	0	All Pf bands neg
1341	1341	Am	Quara	28	Female	Rural	Yes	Yes	Yes	Yes	Yes	Yes	No	NA	Pf	PfHRP2	No	0	2 HRP2+ bands	1	Any Pf band
1342	1342	Am	Tegede	35	Male	Rural	Yes	Yes	Yes	No	No	No	No	NA	Ng	Ng	No	1	2 HRP2-, 1 PfLDH- bands	0	All Pf bands neg
1343	1343	Tg	NA	12	Female	NA	No	No	No	No	No	No	No	NA	Ng	Ng	No	1	2 HRP2-, 1 PfLDH- bands	0	All Pf bands neg
1344	1344	Tg	Atseged Tsimbila	12	Female	Urban	Yes	Yes	No	Yes	Yes	Yes	Yes	Chloroquine	Mixed of Pf and Pv	PfPLDH	Yes	3	1 HRP2+, 1HRP2- band	1	Any Pf band
1345	1345	Tg	Ahferom	50	Female	Urban	No	Yes	Yes	No	No	Yes	Yes	NA	Ng	Ng	No	1	2 HRP2-, 1 PfLDH- bands	0	All Pf bands neg
1346	1346	Tg	Atseged Tsimbila	58	Female	Rural	Yes	Yes	No	No	No	No	No	NA	Ng	Ng	No	1	2 HRP2-, 1 PfLDH- bands	0	All Pf bands neg
1347	1347	Tg	NA	8	Male	NA	Yes	Yes	No	No	No	No	No	NA	Ng	Ng	No	1	2 HRP2-, 1 PfLDH- bands	0	All Pf bands neg
1348	1348	Tg	Ahferom	9	Male	Rural	Yes	Yes	No	Yes	Yes	Yes	No	NA	Ng	Ng	No	1	2 HRP2-, 1 PfLDH- bands	0	All Pf bands neg
1349	1349	Tg	Atseged Tsimbila	23	Female	Urban	Yes	Yes	Yes	Yes	Yes	Yes	No	NA	Mixed of Pf and Pv	Ng	Yes	3	1 HRP2+, 1HRP2- band	1	Any Pf band
1350	1350	Tg	Atseged Tsimbila	23	Female	Rural	Yes	Yes	Yes	Yes	No	No	No	NA	Ng	Ng	No	1	2 HRP2-, 1 PfLDH- bands	0	All Pf bands neg
1351	1351	Tg	Atseged Tsimbila	2	Female	Rural	Yes	No	No	No	Yes	No	No	NA	Ng	Ng	No	1	2 HRP2-, 1 PfLDH- bands	0	All Pf bands neg
1352	1352	Tg	Atseged Tsimbila	20	Male	NA	Yes	Yes	Yes	Yes	Yes	No	No	NA	Ng	PfPLDH	Yes	2	2 HRP2-, 1 PfLDH+ bands	1	Any Pf band
1353	1353	Tg	Ahferom	66	Male	Rural	Yes	Yes	No	Yes	No	Yes	No	NA	Ng	Ng	No	1	2 HRP2-, 1 PfLDH- bands	0	All Pf bands neg
1354	1354	Tg	NA	76	Female	NA	No	No	No	No	No	No	No	NA	Ng	Ng	No	1	2 HRP2-, 1 PfLDH- bands	0	All Pf bands neg
1355	1355	Tg	NA	4	Male	NA	Yes	Yes	No	No	No	No	No	NA	Ng	Ng	No	1	2 HRP2-, 1 PfLDH- bands	0	All Pf bands neg
1356	1356	Tg	Ahferom	5	Female	Urban	Yes	Yes	No	No	No	Yes	No	NA	Ng	Ng	No	1	2 HRP2-, 1 PfLDH- bands	0	All Pf bands neg
1357	1357	Tg	Atseged Tsimbila	36	Female	Rural	Yes	Yes	No	No	No	No	No	NA	Ng	Ng	No	1	2 HRP2-, 1 PfLDH- bands	0	All Pf bands neg
1358	1358	Tg	Atseged Tsimbila	42	Male	Rural	Yes	Yes	Yes	Yes	Yes	Yes	No	NA	Pf	PfPLDH	Yes	3	1 HRP2+, 1HRP2- band	1	Any Pf band
1359	1359	Tg	Ahferom	1	Female	Urban	Yes	No	No	No	No	Yes	Yes	Panadol	Ng	Ng	No	1	2 HRP2-, 1 PfLDH- bands	0	All Pf bands neg
1360	1360	Tg	NA	5	Female	NA	Yes	No	No	No	No	No	No	NA	Ng	Ng	No	1	2 HRP2-, 1 PfLDH- bands	0	All Pf bands neg
1361	1361	Tg	Atseged Tsimbila	19	Male	Urban	Yes	Yes	No	Yes	Yes	Yes	No	NA	Ng	PfPLDH	Yes	2	2 HRP2-, 1 PfLDH+ bands	1	Any Pf band
1362	1362	Tg	Atseged Tsimbila	50	Male	Rural	No	Yes	No	No	No	No	No	NA	Ng	Ng	No	1	2 HRP2-, 1 PfLDH- bands	0	All Pf bands neg
1363	1363	Tg	Ahferom	4	Female	Urban	Yes	Yes	No	Yes	Yes	Yes	No	NA	Ng	Ng	No	1	2 HRP2-, 1 PfLDH- bands	0	All Pf bands neg
1364	1364	Tg	Atseged Tsimbila	23	Female	Rural	Yes	Yes	No	No	No	No	No	NA	Ng	Ng	No	1	2 HRP2-, 1 PfLDH- bands	0	All Pf bands neg
1365	1365	Tg	Atseged Tsimbila	38	Male	Rural	Yes	Yes	Yes	Yes	Yes	Yes	Yes	ACT	Ng	PfHRP2	Yes	3	1 HRP2+, 1HRP2- band	1	Any Pf band
1366	1366	Tg	NA	67	Female	NA	Yes	Yes	No	No	No	No	No	NA	Ng	Ng	No	1	2 HRP2-, 1 PfLDH- bands	0	All Pf bands neg
1367	1367	Tg	Atseged Tsimbila	1	Male	Rural	Yes	No	No	No	Yes	No	No	NA	Ng	Ng	No	1	2 HRP2-, 1 PfLDH- bands	0	All Pf bands neg
1368	1368	Tg	NA	11	Male	NA	Yes	Yes	No	No	No	No	No	NA	Ng	Ng	No	1	2 HRP2-, 1 PfLDH- bands	0	All Pf bands neg
1369	1369	Tg	Atseged Tsimbila	15	Female	Rural	Yes	Yes	Yes	Yes	Yes	Yes	No	NA	Pf	PfPLDH	Yes	3	1 HRP2+, 1HRP2- band	1	Any Pf band
1370	1370	Tg	Ahferom	26	Male	Rural	No	No	Yes	Yes	No	Yes	No	NA	Ng	Ng	No	1	2 HRP2-, 1 PfLDH- bands	0	All Pf bands neg
1371	1371	Tg	Atseged Tsimbila	5	Female	Rural	Yes	No	No	No	Yes	No	No	NA	Ng	Ng	No	1	2 HRP2-, 1 PfLDH- bands	0	All Pf bands neg
1372	1372	Tg	Atseged Tsimbila	20	Male	Urban	Yes	Yes	Yes	Yes	Yes	Yes	No	NA	Pf	PfHRP2	Yes	0	2 HRP2+ bands	1	Any Pf band
1373	1373	Tg	NA	46	Male	NA	Yes	Yes	Yes	Yes	No	No	No	NA	Ng	Ng	No	1	2 HRP2-, 1 PfLDH- bands	0	All Pf bands neg
1374	1374	Tg	Ahferom	70	Male	Urban	Yes	No	Yes	Yes	Yes	Yes	No	NA	Ng	Ng	No	1	2 HRP2-, 1 PfLDH- bands	0	All Pf bands neg
1375	1375	Tg	NA	4	Female	Rural	Yes	Yes	Yes	Yes	No	No	No	NA	Ng	Ng	No	1	2 HRP2-, 1 PfLDH- bands	0	All Pf bands neg
1376	1376	Tg	Ahferom	5	Male	Rural	Yes	No	No	Yes	No	Yes	No	NA	Ng	Ng	No	1	2 HRP2-, 1 PfLDH- bands	0	All Pf bands neg
1377	1377	Tg	Atseged Tsimbila	18	Male	Rural	Yes	Yes	Yes	Yes	Yes	Yes	No	NA	Pf	Both PfHRP2 and PFPLDH	Yes	0	2 HRP2+ bands	1	Any Pf band
1378	1378	Tg	Atseged Tsimbila	30	Male	Rural	Yes	Yes	Yes	Yes	No	No	No	NA	Ng	Ng	No	1	2 HRP2-, 1 PfLDH- bands	0	All Pf bands neg
1379	1379	Tg	Atseged Tsimbila	3	Female	Rural	Yes	No	No	Yes	No	No	No	NA	Ng	Ng	No	1	2 HRP2-, 1 PfLDH- bands	0	All Pf bands neg
1380	1380	Tg	NA	6	Female	Rural	Yes	Yes	Yes	No	No	No	No	NA	Ng	Ng	No	1	2 HRP2-, 1 PfLDH- bands	0	All Pf bands neg
1381	1381	Tg	Ahferom	13	Male	Urban	Yes	Yes	No	Yes	Yes	Yes	No	NA	Ng	Ng	No	1	2 HRP2-, 1 PfLDH- bands	0	All Pf bands neg
1382	1382	Tg	Atseged Tsimbila	31	Male	Rural	No	Yes	Yes	Yes	Yes	Yes	No	NA	Pf	PfPLDH	Yes	3	1 HRP2+, 1HRP2- band	1	Any Pf band
1383	1383	Am	Tegede	10	Male	Rural	Yes	Yes	No	No	No	No	No	NA	Ng	Ng	No	1	2 HRP2-, 1 PfLDH- bands	0	All Pf bands neg
1384	1384	Am	West Armachiho	28	Female	Rural	No	No	No	No	No	No	No	NA	Ng	Ng	No	1	2 HRP2-, 1 PfLDH- bands	0	All Pf bands neg
1385	1385	Am	Metema	35	Male	Rural	Yes	Yes	Yes	No	No	Yes	No	NA	Ng	PfPLDH	Yes	2	2 HRP2-, 1 PfLDH+ bands	1	Any Pf band
1386	1386	Am	Quara	50	Male	Rural	Yes	Yes	Yes	No	Yes	Yes	No	NA	Pf	PfHRP2	No	0	2 HRP2+ bands	1	Any Pf band
1387	1387	Tg	NA	9	Male	Rural	Yes	Yes	Yes	No	Yes	No	No	NA	Ng	Ng	No	1	2 HRP2-, 1 PfLDH- bands	0	All Pf bands neg
1388	1388	Tg	Atseged Tsimbila	19	Female	Urban	Yes	Yes	Yes	Yes	Yes	Yes	No	NA	Pf	PfHRP2	Yes	0	2 HRP2+ bands	1	Any Pf band
1389	1389	Tg	Ahferom	32	Female	Urban	Yes	No	Yes	No	Yes	Yes	No	NA	Ng	Ng	No	1	2 HRP2-, 1 PfLDH- bands	0	All Pf bands neg
1390	1390	Tg	Atseged Tsimbila	45	Female	Rural	Yes	Yes	No	No	Yes	No	No	NA	Ng	Ng	No	1	2 HRP2-, 1 PfLDH- bands	0	All Pf bands neg
1391	1391	Tg	Ahferom	1	Male	NA	Yes	No	No	No	No	Yes	No	NA	Ng	Ng	No	1	2 HRP2-, 1 PfLDH- bands	0	All Pf bands neg
1392	1392	Tg	NA	8	Female	Rural	Yes	Yes	Yes	No	No	No	No	NA	Ng	Ng	No	1	2 HRP2-, 1 PfLDH- bands	0	All Pf bands neg
1393	1393	Tg	Atseged Tsimbila	35	Female	Rural	Yes	Yes	Yes	Yes	No	Yes	No	NA	Pf	PfHRP2	Yes	0	2 HRP2+ bands	1	Any Pf band
1394	1394	Tg	Atseged Tsimbila	80	Male	Rural	Yes	No	No	No	Yes	No	No	NA	Ng	Ng	No	1	2 HRP2-, 1 PfLDH- bands	0	All Pf bands neg
1395	1395	Tg	Ahferom	1	Male	Urban	Yes	No	No	No	No	No	No	NA	Ng	Ng	No	1	2 HRP2-, 1 PfLDH- bands	0	All Pf bands neg
1396	1396	Tg	NA	20	Male	NA	No	No	No	No	No	No	No	NA	Ng	Ng	No	1	2 HRP2-, 1 PfLDH- bands	0	All Pf bands neg
1397	1397	Tg	Atseged Tsimbila	25	Male	Rural	Yes	Yes	Yes	Yes	No	Yes	No	NA	Pf	Both PfHRP2 and PFPLDH	Yes	0	2 HRP2+ bands	1	Any Pf band
1398	1398	Tg	Atseged Tsimbila	53	Female	Rural	Yes	Yes	No	Yes	No	No	No	NA	Ng	Ng	No	1	2 HRP2-, 1 PfLDH- bands	0	All Pf bands neg
1399	1399	Tg	Atseged Tsimbila	18	Female	Rural	Yes	Yes	No	Yes	No	No	No	NA	Ng	Ng	No	1	2 HRP2-, 1 PfLDH- bands	0	All Pf bands neg
1400	1400	Tg	NA	22	Male	Rural	Yes	Yes	Yes	Yes	Yes	Yes	No	NA	Ng	Ng	No	1	2 HRP2-, 1 PfLDH- bands	0	All Pf bands neg
1401	1401	Tg	Atseged Tsimbila	55	Male	Rural	Yes	Yes	Yes	Yes	Yes	Yes	No	NA	Pf	PfHRP2	Yes	0	2 HRP2+ bands	1	Any Pf band
1402	1402	Tg	Ahferom	70	Female	NA	Yes	Yes	Yes	No	No	Yes	No	NA	Ng	Ng	No	1	2 HRP2-, 1 PfLDH- bands	0	All Pf bands neg
1403	1403	Tg	Atseged Tsimbila	3	Female	Rural	Yes	No	No	Yes	No	No	No	NA	Ng	Ng	No	1	2 HRP2-, 1 PfLDH- bands	0	All Pf bands neg
1404	1404	Tg	NA	10	Female	Rural	Yes	Yes	Yes	Yes	Yes	Yes	No	NA	Ng	Ng	No	1	2 HRP2-, 1 PfLDH- bands	0	All Pf bands neg
1405	1405	Tg	Atseged Tsimbila	17	Male	Rural	Yes	Yes	Yes	Yes	Yes	Yes	No	NA	Ng	PfHRP2	Yes	3	1 HRP2+, 1HRP2- band	1	Any Pf band
1406	1406	Tg	Ahferom	27	Female	Rural	No	Yes	Yes	Yes	No	No	No	NA	Ng	Ng	No	1	2 HRP2-, 1 PfLDH- bands	0	All Pf bands neg
1407	1407	Tg	Atseged Tsimbila	0	Male	Rural	Yes	No	No	No	No	No	No	NA	Ng	Ng	No	1	2 HRP2-, 1 PfLDH- bands	0	All Pf bands neg
1408	1408	Tg	NA	3	Male	Rural	Yes	Yes	No	No	No	Yes	No	NA	Ng	Ng	No	1	2 HRP2-, 1 PfLDH- bands	0	All Pf bands neg
1409	1409	Tg	Atseged Tsimbila	9	Male	Rural	Yes	Yes	Yes	No	Yes	Yes	No	NA	Pf	Both PfHRP2 and PFPLDH	Yes	0	2 HRP2+ bands	1	Any Pf band
1410	1410	Tg	Ahferom	30	Female	Urban	Yes	Yes	Yes	Yes	Yes	Yes	No	NA	Ng	Ng	No	1	2 HRP2-, 1 PfLDH- bands	0	All Pf bands neg
1411	1411	Tg	Atseged Tsimbila	3	Female	Rural	Yes	No	No	No	No	No	No	NA	Ng	Ng	No	1	2 HRP2-, 1 PfLDH- bands	0	All Pf bands neg
1412	1412	Tg	Atseged Tsimbila	10	Male	Rural	Yes	Yes	Yes	No	Yes	Yes	No	NA	Pf	Ng	Yes	3	1 HRP2+, 1HRP2- band	1	Any Pf band
1413	1413	Tg	Atseged Tsimbila	21	Male	Rural	Yes	Yes	No	No	No	Yes	No	NA	Ng	Ng	No	1	2 HRP2-, 1 PfLDH- bands	0	All Pf bands neg
1414	1414	Tg	Ahferom	50	Female	Rural	Yes	Yes	Yes	Yes	Yes	Yes	No	NA	Ng	Ng	No	1	2 HRP2-, 1 PfLDH- bands	0	All Pf bands neg
1415	1415	Tg	Ahferom	1	Female	Rural	Yes	No	No	No	No	No	No	NA	Ng	Ng	No	1	2 HRP2-, 1 PfLDH- bands	0	All Pf bands neg
1416	1416	Tg	Atseged Tsimbila	8	Female	Rural	Yes	Yes	No	No	Yes	No	No	NA	Ng	Ng	No	1	2 HRP2-, 1 PfLDH- bands	0	All Pf bands neg
1417	1417	Tg	Atseged Tsimbila	9	Female	Rural	Yes	Yes	Yes	Yes	Yes	Yes	No	NA	Pf	Ng	Yes	3	1 HRP2+, 1HRP2- band	1	Any Pf band
1418	1418	Tg	Atseged Tsimbila	41	Female	Rural	No	No	Yes	No	Yes	No	No	NA	Ng	Ng	No	1	2 HRP2-, 1 PfLDH- bands	0	All Pf bands neg
1419	1419	Tg	Atseged Tsimbila	8	Male	Rural	Yes	Yes	Yes	Yes	Yes	Yes	No	NA	Pf	PfHRP2	Yes	0	2 HRP2+ bands	1	Any Pf band
1420	1420	Tg	NA	14	Female	Rural	No	No	No	No	No	Yes	No	NA	Ng	Ng	No	1	2 HRP2-, 1 PfLDH- bands	0	All Pf bands neg
1421	1421	Tg	Atseged Tsimbila	36	Male	Rural	Yes	Yes	Yes	Yes	No	No	No	NA	Ng	Ng	No	1	2 HRP2-, 1 PfLDH- bands	0	All Pf bands neg
1422	1422	Tg	Ahferom	50	Female	Rural	Yes	Yes	Yes	Yes	No	Yes	No	NA	Ng	Ng	No	1	2 HRP2-, 1 PfLDH- bands	0	All Pf bands neg
1423	1423	Tg	Ahferom	1	Male	Rural	Yes	No	No	No	Yes	Yes	No	NA	Ng	Ng	No	1	2 HRP2-, 1 PfLDH- bands	0	All Pf bands neg
1424	1424	Tg	NA	34	Male	Rural	Yes	Yes	No	Yes	Yes	No	No	NA	Ng	Ng	No	1	2 HRP2-, 1 PfLDH- bands	0	All Pf bands neg
1425	1425	Tg	Atseged Tsimbila	36	Female	Rural	Yes	Yes	Yes	Yes	Yes	Yes	No	NA	Pf	PfHRP2	Yes	0	2 HRP2+ bands	1	Any Pf band
1426	1426	Tg	Atseged Tsimbila	40	Female	Rural	Yes	Yes	Yes	Yes	No	No	No	NA	Ng	Ng	No	1	2 HRP2-, 1 PfLDH- bands	0	All Pf bands neg
1427	1427	Am	West Armachiho	6	Female	Rural	Yes	Yes	No	No	Yes	No	No	NA	Ng	Ng	No	1	2 HRP2-, 1 PfLDH- bands	0	All Pf bands neg
1428	1428	Am	Quara	15	Female	Rural	Yes	Yes	Yes	Yes	No	Yes	No	NA	Pf	Both PfHRP2 and PFPLDH	No	0	2 HRP2+ bands	1	Any Pf band
1429	1429	Am	Metema	26	Male	Rural	Yes	Yes	Yes	Yes	Yes	Yes	No	NA	Ng	PfPLDH	Yes	2	2 HRP2-, 1 PfLDH+ bands	1	Any Pf band
1430	1430	Am	Tegede	38	Male	Rural	Yes	No	No	No	No	Yes	No	NA	Ng	Ng	No	1	2 HRP2-, 1 PfLDH- bands	0	All Pf bands neg
1431	1431	Tg	Atseged Tsimbila	10	Male	Rural	Yes	Yes	Yes	Yes	Yes	Yes	No	NA	Ng	PfHRP2	Yes	3	1 HRP2+, 1HRP2- band	1	Any Pf band
1432	1432	Tg	NA	17	Female	Rural	No	Yes	Yes	No	No	No	No	NA	Ng	Ng	No	1	2 HRP2-, 1 PfLDH- bands	0	All Pf bands neg
1433	1433	Tg	Ahferom	45	Male	Rural	Yes	Yes	Yes	Yes	No	Yes	No	NA	Ng	Ng	No	1	2 HRP2-, 1 PfLDH- bands	0	All Pf bands neg
1434	1434	Tg	Atseged Tsimbila	57	Male	Rural	Yes	Yes	Yes	Yes	No	No	No	NA	Ng	Ng	No	1	2 HRP2-, 1 PfLDH- bands	0	All Pf bands neg
1435	1435	Tg	Ahferom	3	Female	Urban	Yes	No	No	No	Yes	Yes	Yes	Chloroquine	Ng	Ng	No	1	2 HRP2-, 1 PfLDH- bands	0	All Pf bands neg
1436	1436	Tg	Atseged Tsimbila	18	Male	Rural	Yes	Yes	Yes	Yes	Yes	Yes	No	NA	Pf	PfHRP2	Yes	0	2 HRP2+ bands	1	Any Pf band
1437	1437	Tg	Atseged Tsimbila	30	Female	Rural	Yes	Yes	No	No	No	No	No	NA	Ng	Ng	No	1	2 HRP2-, 1 PfLDH- bands	0	All Pf bands neg
1438	1438	Tg	NA	30	Male	Rural	Yes	No	No	No	Yes	No	No	NA	Ng	Ng	No	1	2 HRP2-, 1 PfLDH- bands	0	All Pf bands neg
1439	1439	Tg	Atseged Tsimbila	17	Male	Rural	Yes	Yes	Yes	Yes	Yes	Yes	No	NA	Pf	PfPLDH	Yes	3	1 HRP2+, 1HRP2- band	1	Any Pf band
1440	1440	Tg	Ahferom	26	Female	Urban	No	Yes	Yes	No	Yes	No	No	NA	Ng	Ng	No	1	2 HRP2-, 1 PfLDH- bands	0	All Pf bands neg
1441	1441	Tg	NA	32	Female	NA	No	No	No	No	No	No	No	NA	Ng	Ng	No	1	2 HRP2-, 1 PfLDH- bands	0	All Pf bands neg
1442	1442	Tg	Atseged Tsimbila	40	Female	Rural	No	Yes	Yes	Yes	No	No	No	NA	Ng	Ng	No	1	2 HRP2-, 1 PfLDH- bands	0	All Pf bands neg
1443	1443	Tg	NA	2	Male	NA	Yes	Yes	Yes	Yes	Yes	No	No	NA	Ng	Ng	No	1	2 HRP2-, 1 PfLDH- bands	0	All Pf bands neg
1444	1444	Tg	Ahferom	7	Female	Urban	Yes	Yes	Yes	Yes	No	Yes	No	NA	Ng	Ng	No	1	2 HRP2-, 1 PfLDH- bands	0	All Pf bands neg
1445	1445	Tg	Atseged Tsimbila	30	Male	Rural	Yes	Yes	Yes	Yes	Yes	Yes	No	NA	Pf	PfHRP2	Yes	0	2 HRP2+ bands	1	Any Pf band
1446	1446	Tg	Atseged Tsimbila	48	Male	Rural	Yes	Yes	No	Yes	No	No	No	NA	Ng	Ng	No	1	2 HRP2-, 1 PfLDH- bands	0	All Pf bands neg
1447	1447	Tg	NA	0	Male	Rural	Yes	Yes	Yes	No	No	Yes	No	NA	Ng	Ng	No	1	2 HRP2-, 1 PfLDH- bands	0	All Pf bands neg
1448	1448	Tg	Ahferom	3	Male	Urban	Yes	No	No	No	Yes	Yes	No	NA	Ng	Ng	No	1	2 HRP2-, 1 PfLDH- bands	0	All Pf bands neg
1449	1449	Tg	Atseged Tsimbila	18	Male	Rural	Yes	Yes	Yes	Yes	Yes	Yes	Yes	Chloroquine	Mixed of Pf and Pv	Both PfHRP2 and PFPLDH	Yes	0	2 HRP2+ bands	1	Any Pf band
1450	1450	Tg	Atseged Tsimbila	26	Female	Rural	Yes	Yes	No	Yes	No	No	No	NA	Ng	Ng	No	1	2 HRP2-, 1 PfLDH- bands	0	All Pf bands neg
1451	1451	Tg	Ahferom	2	Female	Urban	Yes	No	No	No	Yes	Yes	No	NA	Ng	Ng	No	1	2 HRP2-, 1 PfLDH- bands	0	All Pf bands neg
1452	1452	Tg	Atseged Tsimbila	5	Female	Rural	Yes	Yes	Yes	Yes	Yes	Yes	No	NA	Pf	PfHRP2	Yes	0	2 HRP2+ bands	1	Any Pf band
1453	1453	Tg	Atseged Tsimbila	18	Male	Rural	Yes	No	No	No	No	No	No	NA	Ng	Ng	No	1	2 HRP2-, 1 PfLDH- bands	0	All Pf bands neg
1454	1454	Tg	NA	20	Male	NA	Yes	Yes	No	Yes	No	No	No	NA	Ng	Ng	No	1	2 HRP2-, 1 PfLDH- bands	0	All Pf bands neg
1455	1455	Tg	Atseged Tsimbila	2	Female	Rural	Yes	Yes	Yes	Yes	Yes	No	No	NA	Ng	Ng	No	1	2 HRP2-, 1 PfLDH- bands	0	All Pf bands neg
1456	1456	Tg	Atseged Tsimbila	5	Female	NA	Yes	Yes	Yes	Yes	Yes	No	No	NA	Pf	PfHRP2	Yes	0	2 HRP2+ bands	1	Any Pf band
1457	1457	Tg	Ahferom	20	Male	Urban	Yes	Yes	No	Yes	No	Yes	Yes	Other	Ng	Ng	No	1	2 HRP2-, 1 PfLDH- bands	0	All Pf bands neg
1458	1458	Tg	NA	43	Male	NA	Yes	Yes	Yes	Yes	No	No	No	NA	Ng	Ng	No	1	2 HRP2-, 1 PfLDH- bands	0	All Pf bands neg
1459	1459	Tg	Ahferom	2	Female	Rural	Yes	Yes	No	Yes	Yes	Yes	Yes	Other	Ng	Ng	No	1	2 HRP2-, 1 PfLDH- bands	0	All Pf bands neg
1460	1460	Tg	Atseged Tsimbila	5	Female	Rural	Yes	No	No	No	Yes	No	No	NA	Ng	Ng	No	1	2 HRP2-, 1 PfLDH- bands	0	All Pf bands neg
1461	1461	Tg	Atseged Tsimbila	15	Male	Urban	Yes	Yes	Yes	Yes	Yes	Yes	No	NA	Pf	PfHRP2	Yes	0	2 HRP2+ bands	1	Any Pf band
1462	1462	Tg	NA	30	Female	NA	Yes	Yes	No	No	No	No	No	NA	Ng	Ng	No	1	2 HRP2-, 1 PfLDH- bands	0	All Pf bands neg
1463	1463	Tg	Ahferom	2	Female	Rural	Yes	No	No	No	No	No	Yes	NA	Ng	Ng	No	1	2 HRP2-, 1 PfLDH- bands	0	All Pf bands neg
1464	1464	Tg	Atseged Tsimbila	11	Male	Rural	Yes	Yes	No	No	No	No	No	NA	Ng	Ng	No	1	2 HRP2-, 1 PfLDH- bands	0	All Pf bands neg
1465	1465	Tg	Atseged Tsimbila	18	Male	Rural	Yes	Yes	Yes	Yes	Yes	Yes	No	NA	Pf	PfHRP2	Yes	0	2 HRP2+ bands	1	Any Pf band
1466	1466	Tg	NA	25	Male	NA	Yes	Yes	Yes	Yes	No	No	No	NA	Ng	Ng	No	1	2 HRP2-, 1 PfLDH- bands	0	All Pf bands neg
1467	1467	Tg	Ahferom	3	Female	Rural	Yes	No	No	No	Yes	No	No	NA	Ng	Ng	No	1	2 HRP2-, 1 PfLDH- bands	0	All Pf bands neg
1468	1468	Tg	Atseged Tsimbila	18	Male	Rural	Yes	Yes	Yes	Yes	No	Yes	No	NA	Pf	PfHRP2	Yes	0	2 HRP2+ bands	1	Any Pf band
1469	1469	Tg	NA	31	Female	NA	Yes	Yes	Yes	Yes	No	No	No	NA	Ng	Ng	No	1	2 HRP2-, 1 PfLDH- bands	0	All Pf bands neg
1470	1470	Tg	Atseged Tsimbila	60	Male	Rural	Yes	Yes	Yes	No	No	No	Yes	Panadol	Ng	Ng	No	1	2 HRP2-, 1 PfLDH- bands	0	All Pf bands neg
1471	1471	Am	Quara	5	Male	Urban	Yes	Yes	Yes	No	Yes	Yes	No	NA	Pf	Both PfHRP2 and PFPLDH	No	0	2 HRP2+ bands	1	Any Pf band
1472	1472	Am	Tegede	22	Male	Rural	Yes	Yes	Yes	Yes	No	Yes	No	NA	Ng	Ng	No	1	2 HRP2-, 1 PfLDH- bands	0	All Pf bands neg
1473	1473	Am	West Armachiho	29	Male	Rural	Yes	Yes	No	No	Yes	No	No	NA	Ng	Ng	No	1	2 HRP2-, 1 PfLDH- bands	0	All Pf bands neg
1474	1474	Am	Metema	30	Female	Rural	Yes	Yes	Yes	No	No	Yes	No	NA	Ng	PfPLDH	Yes	2	2 HRP2-, 1 PfLDH+ bands	1	Any Pf band
1475	1475	Tg	Ahferom	2	Male	Urban	Yes	Yes	No	No	Yes	Yes	No	NA	Ng	Ng	No	1	2 HRP2-, 1 PfLDH- bands	0	All Pf bands neg
1476	1476	Tg	Atseged Tsimbila	3	Female	Urban	Yes	Yes	Yes	Yes	Yes	Yes	No	NA	Mixed of Pf and Pv	PfHRP2	Yes	0	2 HRP2+ bands	1	Any Pf band
1477	1477	Tg	Atseged Tsimbila	12	Male	Rural	Yes	Yes	No	No	No	No	No	NA	Ng	Ng	No	1	2 HRP2-, 1 PfLDH- bands	0	All Pf bands neg
1478	1478	Tg	NA	21	Female	NA	Yes	Yes	No	No	No	No	No	NA	Ng	Ng	No	1	2 HRP2-, 1 PfLDH- bands	0	All Pf bands neg
1479	1479	Tg	Ahferom	4	Female	Rural	Yes	Yes	No	No	Yes	Yes	No	NA	Ng	Ng	No	1	2 HRP2-, 1 PfLDH- bands	0	All Pf bands neg
1480	1480	Tg	NA	8	Male	NA	Yes	Yes	No	No	No	No	No	NA	Ng	Ng	No	1	2 HRP2-, 1 PfLDH- bands	0	All Pf bands neg
1481	1481	Tg	Atseged Tsimbila	15	Male	Urban	Yes	Yes	Yes	Yes	Yes	Yes	No	NA	Pf	Ng	Yes	3	1 HRP2+, 1HRP2- band	1	Any Pf band
1482	1482	Tg	Atseged Tsimbila	26	Female	Rural	Yes	Yes	Yes	No	Yes	No	No	NA	Ng	Ng	No	1	2 HRP2-, 1 PfLDH- bands	0	All Pf bands neg
1483	1483	Tg	Ahferom	5	Male	Urban	Yes	Yes	No	No	No	Yes	No	NA	Ng	Ng	No	1	2 HRP2-, 1 PfLDH- bands	0	All Pf bands neg
1484	1484	Tg	NA	10	Female	Urban	Yes	No	No	No	Yes	Yes	No	NA	Ng	Ng	No	1	2 HRP2-, 1 PfLDH- bands	0	All Pf bands neg
1485	1485	Tg	Atseged Tsimbila	27	Female	Rural	Yes	Yes	Yes	Yes	Yes	Yes	No	NA	Pf	Both PfHRP2 and PFPLDH	Yes	0	2 HRP2+ bands	1	Any Pf band
1486	1486	Tg	Atseged Tsimbila	33	Female	Rural	Yes	Yes	Yes	Yes	Yes	No	No	NA	Ng	Ng	No	1	2 HRP2-, 1 PfLDH- bands	0	All Pf bands neg
1487	1487	Tg	Ahferom	2	Female	Urban	No	No	No	No	No	Yes	No	NA	Ng	Ng	No	1	2 HRP2-, 1 PfLDH- bands	0	All Pf bands neg
1488	1488	Tg	Atseged Tsimbila	17	Female	Rural	No	Yes	No	No	No	No	No	NA	Ng	Ng	No	1	2 HRP2-, 1 PfLDH- bands	0	All Pf bands neg
1489	1489	Tg	NA	18	Female	Urban	Yes	Yes	Yes	No	Yes	No	No	NA	Ng	Ng	No	1	2 HRP2-, 1 PfLDH- bands	0	All Pf bands neg
1490	1490	Tg	Atseged Tsimbila	22	Female	Urban	Yes	Yes	Yes	No	Yes	Yes	No	NA	Pf	Both PfHRP2 and PFPLDH	Yes	0	2 HRP2+ bands	1	Any Pf band
1491	1491	Tg	Atseged Tsimbila	12	Female	Rural	Yes	Yes	Yes	Yes	Yes	Yes	No	NA	Pf	Both PfHRP2 and PFPLDH	Yes	0	2 HRP2+ bands	1	Any Pf band
1492	1492	Tg	Ahferom	28	Female	Rural	Yes	Yes	Yes	Yes	No	Yes	No	NA	Ng	Ng	No	1	2 HRP2-, 1 PfLDH- bands	0	All Pf bands neg
1493	1493	Tg	NA	50	Female	Rural	Yes	Yes	Yes	Yes	No	No	No	NA	Ng	Ng	No	1	2 HRP2-, 1 PfLDH- bands	0	All Pf bands neg
1494	1494	Tg	Atseged Tsimbila	60	Male	Rural	Yes	Yes	No	No	No	No	No	NA	Ng	Ng	No	1	2 HRP2-, 1 PfLDH- bands	0	All Pf bands neg
1495	1495	Tg	Atseged Tsimbila	19	Male	Rural	Yes	No	No	No	No	No	No	NA	Ng	Ng	No	1	2 HRP2-, 1 PfLDH- bands	0	All Pf bands neg
1496	1496	Tg	NA	25	Female	Urban	Yes	Yes	No	No	No	Yes	No	NA	Ng	Ng	No	1	2 HRP2-, 1 PfLDH- bands	0	All Pf bands neg
1497	1497	Tg	Atseged Tsimbila	44	Male	Rural	Yes	Yes	Yes	No	No	Yes	No	NA	Pf	Both PfHRP2 and PFPLDH	Yes	0	2 HRP2+ bands	1	Any Pf band
1498	1498	Tg	Ahferom	54	Male	Rural	Yes	Yes	No	Yes	Yes	Yes	Yes	Other	Ng	Ng	No	1	2 HRP2-, 1 PfLDH- bands	0	All Pf bands neg
1499	1499	Tg	Atseged Tsimbila	11	Male	Rural	Yes	Yes	No	No	No	No	No	NA	Ng	Ng	No	1	2 HRP2-, 1 PfLDH- bands	0	All Pf bands neg
1500	1500	Tg	NA	17	Female	NA	No	No	No	No	No	No	No	NA	Ng	Ng	No	1	2 HRP2-, 1 PfLDH- bands	0	All Pf bands neg
1501	1501	Tg	Atseged Tsimbila	40	Male	Rural	Yes	Yes	Yes	Yes	Yes	Yes	No	NA	Pf	PfHRP2	No	0	2 HRP2+ bands	1	Any Pf band
1502	1502	Tg	Ahferom	56	Male	Rural	Yes	Yes	Yes	Yes	No	Yes	No	NA	Ng	Ng	No	1	2 HRP2-, 1 PfLDH- bands	0	All Pf bands neg
1503	1503	Tg	Atseged Tsimbila	5	Male	Rural	Yes	Yes	Yes	Yes	Yes	Yes	No	NA	Pf	PfHRP2	No	0	2 HRP2+ bands	1	Any Pf band
1504	1504	Tg	Ahferom	9	Female	Rural	Yes	Yes	No	Yes	No	Yes	No	NA	Ng	Ng	No	1	2 HRP2-, 1 PfLDH- bands	0	All Pf bands neg
1505	1505	Tg	Atseged Tsimbila	16	Male	Rural	No	Yes	No	Yes	Yes	No	No	NA	Ng	Ng	No	1	2 HRP2-, 1 PfLDH- bands	0	All Pf bands neg
1506	1506	Tg	NA	18	Female	Rural	Yes	No	Yes	No	No	Yes	Yes	ACT	Ng	Ng	No	1	2 HRP2-, 1 PfLDH- bands	0	All Pf bands neg
1507	1507	Tg	Ahferom	6	Female	Rural	Yes	Yes	No	Yes	No	Yes	No	NA	Ng	Ng	No	1	2 HRP2-, 1 PfLDH- bands	0	All Pf bands neg
1508	1508	Tg	Atseged Tsimbila	20	Male	Rural	Yes	Yes	Yes	Yes	Yes	Yes	No	NA	Pf	Ng	No	3	1 HRP2+, 1HRP2- band	1	Any Pf band
1509	1509	Tg	Atseged Tsimbila	32	Male	Rural	Yes	Yes	No	No	No	No	No	NA	Ng	Ng	No	1	2 HRP2-, 1 PfLDH- bands	0	All Pf bands neg
1510	1510	Tg	Atseged Tsimbila	48	Male	NA	Yes	Yes	No	No	Yes	No	Yes	NA	Ng	Ng	No	1	2 HRP2-, 1 PfLDH- bands	0	All Pf bands neg
1511	1511	Tg	Atseged Tsimbila	2	Male	Rural	Yes	No	No	Yes	No	No	No	NA	Ng	Ng	No	1	2 HRP2-, 1 PfLDH- bands	0	All Pf bands neg
1512	1512	Tg	Ahferom	4	Female	Rural	No	No	No	No	Yes	Yes	No	NA	Ng	Ng	No	1	2 HRP2-, 1 PfLDH- bands	0	All Pf bands neg
1513	1513	Tg	NA	17	Male	NA	Yes	No	No	Yes	No	No	No	NA	Ng	Ng	No	1	2 HRP2-, 1 PfLDH- bands	0	All Pf bands neg
1514	1514	Tg	Atseged Tsimbila	29	Male	Urban	Yes	Yes	Yes	Yes	Yes	Yes	No	NA	Mixed of Pf and Pv	Ng	No	3	1 HRP2+, 1HRP2- band	1	Any Pf band
1515	1515	Am	Tegede	18	Male	Rural	Yes	No	Yes	Yes	No	No	No	NA	Ng	Ng	No	1	2 HRP2-, 1 PfLDH- bands	0	All Pf bands neg
1516	1516	Am	West Armachiho	21	Female	NA	Yes	Yes	No	Yes	No	No	No	NA	Ng	Ng	No	1	2 HRP2-, 1 PfLDH- bands	0	All Pf bands neg
1517	1517	Am	Metema	23	Female	Rural	Yes	Yes	Yes	No	Yes	Yes	No	NA	Ng	PfPLDH	Yes	2	2 HRP2-, 1 PfLDH+ bands	1	Any Pf band
1518	1518	Am	Quara	26	Male	Rural	Yes	Yes	Yes	Yes	Yes	Yes	No	NA	Pf	Both PfHRP2 and PFPLDH	No	0	2 HRP2+ bands	1	Any Pf band
1519	1519	Tg	Atseged Tsimbila	14	Male	Urban	Yes	Yes	Yes	Yes	Yes	Yes	No	NA	Pf	Both PfHRP2 and PFPLDH	No	0	2 HRP2+ bands	1	Any Pf band
1520	1520	Tg	NA	18	Male	Rural	Yes	Yes	Yes	Yes	No	Yes	Yes	NA	Ng	Ng	No	1	2 HRP2-, 1 PfLDH- bands	0	All Pf bands neg
1521	1521	Tg	Atseged Tsimbila	22	Female	Rural	Yes	Yes	No	Yes	No	No	No	NA	Ng	Ng	No	1	2 HRP2-, 1 PfLDH- bands	0	All Pf bands neg
1522	1522	Tg	Ahferom	36	Male	Urban	Yes	Yes	Yes	No	No	Yes	No	NA	Ng	Ng	No	1	2 HRP2-, 1 PfLDH- bands	0	All Pf bands neg
1523	1523	Tg	NA	13	Female	Rural	Yes	Yes	Yes	Yes	Yes	Yes	No	NA	Ng	Ng	No	1	2 HRP2-, 1 PfLDH- bands	0	All Pf bands neg
1524	1524	Tg	Atseged Tsimbila	30	Female	Rural	Yes	Yes	Yes	No	Yes	Yes	No	NA	Ng	Ng	No	1	2 HRP2-, 1 PfLDH- bands	0	All Pf bands neg
1525	1525	Tg	Ahferom	45	Male	NA	Yes	Yes	Yes	Yes	No	Yes	No	NA	Ng	Ng	No	1	2 HRP2-, 1 PfLDH- bands	0	All Pf bands neg
1526	1526	Tg	Atseged Tsimbila	50	Female	Urban	Yes	Yes	Yes	Yes	Yes	Yes	No	NA	Pf	PfHRP2	No	0	2 HRP2+ bands	1	Any Pf band
1527	1527	Tg	Atseged Tsimbila	8	Female	Rural	Yes	Yes	Yes	Yes	No	No	No	NA	Ng	Ng	No	1	2 HRP2-, 1 PfLDH- bands	0	All Pf bands neg
1528	1528	Tg	Atseged Tsimbila	8	Male	Rural	Yes	Yes	Yes	Yes	Yes	Yes	No	NA	Pf	Ng	No	3	1 HRP2+, 1HRP2- band	1	Any Pf band
1529	1529	Tg	NA	54	Male	Rural	Yes	Yes	Yes	Yes	Yes	Yes	Yes	NA	Ng	Ng	No	1	2 HRP2-, 1 PfLDH- bands	0	All Pf bands neg
1530	1530	Tg	Ahferom	60	Female	Urban	Yes	Yes	No	No	No	Yes	No	NA	Ng	Ng	No	1	2 HRP2-, 1 PfLDH- bands	0	All Pf bands neg
1531	1531	Tg	NA	20	Male	Rural	Yes	Yes	Yes	Yes	No	Yes	No	NA	Ng	Ng	No	1	2 HRP2-, 1 PfLDH- bands	0	All Pf bands neg
1532	1532	Tg	Atseged Tsimbila	28	Male	Rural	Yes	Yes	Yes	Yes	Yes	Yes	No	NA	Pf	PfPLDH	No	3	1 HRP2+, 1HRP2- band	1	Any Pf band
1533	1533	Tg	Ahferom	28	Male	Rural	Yes	Yes	No	Yes	No	Yes	No	NA	Ng	Ng	No	1	2 HRP2-, 1 PfLDH- bands	0	All Pf bands neg
1534	1534	Tg	Atseged Tsimbila	44	Female	Rural	No	Yes	No	Yes	No	No	No	NA	Ng	Ng	No	1	2 HRP2-, 1 PfLDH- bands	0	All Pf bands neg
1535	1535	Tg	Atseged Tsimbila	2	Female	Rural	Yes	Yes	No	No	No	No	No	NA	Ng	Ng	No	1	2 HRP2-, 1 PfLDH- bands	0	All Pf bands neg
1536	1536	Tg	NA	13	Male	Rural	Yes	Yes	No	Yes	No	No	No	NA	Ng	Ng	No	1	2 HRP2-, 1 PfLDH- bands	0	All Pf bands neg
1537	1537	Tg	Atseged Tsimbila	43	Male	Rural	Yes	Yes	Yes	Yes	Yes	Yes	No	NA	Pf	Ng	No	3	1 HRP2+, 1HRP2- band	1	Any Pf band
1538	1538	Tg	Ahferom	46	Male	Rural	Yes	Yes	No	Yes	No	No	No	NA	Ng	Ng	No	1	2 HRP2-, 1 PfLDH- bands	0	All Pf bands neg
1539	1539	Tg	Ahferom	6	Female	Urban	Yes	No	No	No	Yes	Yes	No	NA	Ng	Ng	No	1	2 HRP2-, 1 PfLDH- bands	0	All Pf bands neg
1540	1540	Tg	Atseged Tsimbila	12	Male	Rural	Yes	Yes	Yes	Yes	Yes	Yes	No	NA	Pf	PfHRP2	No	0	2 HRP2+ bands	1	Any Pf band
1541	1541	Tg	NA	28	Female	Rural	Yes	Yes	Yes	No	Yes	No	No	NA	Ng	Ng	No	1	2 HRP2-, 1 PfLDH- bands	0	All Pf bands neg
1542	1542	Tg	Atseged Tsimbila	75	Male	Rural	No	No	Yes	Yes	No	No	No	NA	Ng	Ng	No	1	2 HRP2-, 1 PfLDH- bands	0	All Pf bands neg
1543	1543	Tg	Atseged Tsimbila	1	Male	Rural	Yes	No	No	No	Yes	No	No	NA	Ng	Ng	No	1	2 HRP2-, 1 PfLDH- bands	0	All Pf bands neg
1544	1544	Tg	Ahferom	23	Female	Urban	Yes	Yes	Yes	Yes	No	Yes	No	NA	Ng	Ng	No	1	2 HRP2-, 1 PfLDH- bands	0	All Pf bands neg
1545	1545	Tg	NA	36	Female	Rural	Yes	Yes	Yes	Yes	Yes	No	No	NA	Ng	Ng	No	1	2 HRP2-, 1 PfLDH- bands	0	All Pf bands neg
1546	1546	Tg	Atseged Tsimbila	40	Female	Rural	Yes	Yes	Yes	Yes	Yes	Yes	No	NA	Pf	Both PfHRP2 and PFPLDH	No	0	2 HRP2+ bands	1	Any Pf band
1547	1547	Tg	Ahferom	2	Female	Rural	Yes	No	No	Yes	Yes	No	No	NA	Ng	Ng	No	1	2 HRP2-, 1 PfLDH- bands	0	All Pf bands neg
1548	1548	Tg	NA	27	Female	Rural	Yes	Yes	Yes	Yes	Yes	Yes	No	NA	Ng	Ng	No	1	2 HRP2-, 1 PfLDH- bands	0	All Pf bands neg
1549	1549	Tg	Atseged Tsimbila	40	Male	Rural	Yes	Yes	No	No	No	No	No	NA	Ng	Ng	No	1	2 HRP2-, 1 PfLDH- bands	0	All Pf bands neg
1550	1550	Tg	Atseged Tsimbila	50	Male	Rural	Yes	Yes	Yes	Yes	Yes	Yes	No	NA	Pf	Both PfHRP2 and PFPLDH	No	0	2 HRP2+ bands	1	Any Pf band
1551	1551	Tg	Atseged Tsimbila	4	Male	Rural	Yes	Yes	Yes	Yes	Yes	Yes	No	NA	Pf	PfHRP2	No	0	2 HRP2+ bands	1	Any Pf band
1552	1552	Tg	Ahferom	10	Male	Rural	Yes	Yes	No	Yes	Yes	Yes	No	NA	Ng	Ng	No	1	2 HRP2-, 1 PfLDH- bands	0	All Pf bands neg
1553	1553	Tg	Atseged Tsimbila	20	Female	Rural	Yes	Yes	Yes	Yes	Yes	Yes	No	NA	Ng	Ng	No	1	2 HRP2-, 1 PfLDH- bands	0	All Pf bands neg
1554	1554	Tg	Atseged Tsimbila	60	Male	Rural	Yes	Yes	No	No	No	No	No	NA	Ng	Ng	No	1	2 HRP2-, 1 PfLDH- bands	0	All Pf bands neg
1555	1555	Tg	Ahferom	2	Male	Rural	Yes	Yes	No	No	No	Yes	No	NA	Ng	Ng	No	1	2 HRP2-, 1 PfLDH- bands	0	All Pf bands neg
1556	1556	Tg	Atseged Tsimbila	4	Female	Urban	Yes	Yes	Yes	Yes	Yes	Yes	No	NA	Pf	PfHRP2	No	0	2 HRP2+ bands	1	Any Pf band
1557	1557	Tg	Atseged Tsimbila	10	Female	Rural	Yes	Yes	No	No	Yes	No	No	NA	Ng	Ng	No	1	2 HRP2-, 1 PfLDH- bands	0	All Pf bands neg
1558	1558	Tg	NA	50	Female	Rural	Yes	Yes	Yes	Yes	Yes	Yes	No	NA	Ng	Ng	No	1	2 HRP2-, 1 PfLDH- bands	0	All Pf bands neg
1559	1559	Am	Metema	8	Male	Urban	Yes	Yes	Yes	No	Yes	Yes	No	NA	Ng	PfPLDH	Yes	2	2 HRP2-, 1 PfLDH+ bands	1	Any Pf band
1560	1560	Am	West Armachiho	18	Female	Rural	Yes	Yes	Yes	Yes	No	No	No	NA	Ng	Ng	No	1	2 HRP2-, 1 PfLDH- bands	0	All Pf bands neg
1561	1561	Am	Quara	20	Male	Rural	Yes	Yes	Yes	No	Yes	No	No	NA	Pf	PfHRP2	No	0	2 HRP2+ bands	1	Any Pf band
1562	1562	Am	Tegede	29	Female	Rural	Yes	No	No	Yes	Yes	Yes	No	NA	Ng	Ng	No	1	2 HRP2-, 1 PfLDH- bands	0	All Pf bands neg
1563	1563	Tg	Atseged Tsimbila	7	Male	Rural	No	No	Yes	Yes	Yes	No	No	NA	Ng	Ng	No	1	2 HRP2-, 1 PfLDH- bands	0	All Pf bands neg
1564	1564	Tg	NA	35	Female	Urban	Yes	Yes	Yes	Yes	Yes	Yes	No	NA	Ng	Ng	No	1	2 HRP2-, 1 PfLDH- bands	0	All Pf bands neg
1565	1565	Tg	Atseged Tsimbila	35	Male	Rural	Yes	Yes	Yes	Yes	Yes	Yes	No	NA	Pf	Both PfHRP2 and PFPLDH	No	0	2 HRP2+ bands	1	Any Pf band
1566	1566	Tg	Ahferom	50	Female	Rural	Yes	Yes	Yes	Yes	No	Yes	No	NA	Ng	Ng	No	1	2 HRP2-, 1 PfLDH- bands	0	All Pf bands neg
1567	1567	Tg	Atseged Tsimbila	2	Male	Rural	Yes	No	No	No	No	No	No	NA	Ng	Ng	No	1	2 HRP2-, 1 PfLDH- bands	0	All Pf bands neg
1568	1568	Tg	Ahferom	2	Male	Urban	Yes	No	No	Yes	Yes	Yes	Yes	Other	Ng	Ng	No	1	2 HRP2-, 1 PfLDH- bands	0	All Pf bands neg
1569	1569	Tg	NA	5	Female	Urban	Yes	Yes	Yes	Yes	Yes	Yes	No	NA	Ng	Ng	No	1	2 HRP2-, 1 PfLDH- bands	0	All Pf bands neg
1570	1570	Tg	Atseged Tsimbila	7	Male	Rural	Yes	Yes	Yes	Yes	Yes	Yes	No	NA	Pf	PfHRP2	No	0	2 HRP2+ bands	1	Any Pf band
1571	1571	Tg	Atseged Tsimbila	6	Female	Urban	Yes	Yes	Yes	Yes	Yes	Yes	Yes	NA	Pf	PfHRP2	Yes	0	2 HRP2+ bands	1	Any Pf band
1572	1572	Tg	NA	37	Female	Rural	Yes	Yes	Yes	Yes	Yes	Yes	No	NA	Ng	Ng	No	1	2 HRP2-, 1 PfLDH- bands	0	All Pf bands neg
1573	1573	Tg	Ahferom	56	Male	Rural	No	Yes	No	No	No	Yes	No	NA	Ng	Ng	No	1	2 HRP2-, 1 PfLDH- bands	0	All Pf bands neg
1574	1574	Tg	Atseged Tsimbila	60	Female	Rural	Yes	Yes	Yes	Yes	Yes	No	No	NA	Ng	Ng	No	1	2 HRP2-, 1 PfLDH- bands	0	All Pf bands neg
1575	1575	Tg	Atseged Tsimbila	3	Male	Rural	Yes	Yes	Yes	Yes	Yes	Yes	No	NA	Pf	PfHRP2	No	0	2 HRP2+ bands	1	Any Pf band
1576	1576	Tg	NA	12	Male	Urban	Yes	Yes	Yes	Yes	No	Yes	No	NA	Ng	Ng	No	1	2 HRP2-, 1 PfLDH- bands	0	All Pf bands neg
1577	1577	Tg	L.Adiabo	20	Female	Rural	Yes	Yes	Yes	No	No	No	No	NA	Ng	Ng	No	1	2 HRP2-, 1 PfLDH- bands	0	All Pf bands neg
1578	1578	Tg	Atseged Tsimbila	21	Male	Rural	Yes	Yes	No	No	No	No	No	NA	Ng	Ng	No	1	2 HRP2-, 1 PfLDH- bands	0	All Pf bands neg
1579	1579	Tg	NA	25	Female	Rural	Yes	Yes	Yes	Yes	Yes	No	No	NA	Ng	Ng	No	1	2 HRP2-, 1 PfLDH- bands	0	All Pf bands neg
1580	1580	Tg	Atseged Tsimbila	34	Female	Rural	Yes	Yes	Yes	Yes	Yes	Yes	No	NA	Pf	Both PfHRP2 and PFPLDH	No	0	2 HRP2+ bands	1	Any Pf band
1581	1581	Tg	L.Adiabo	36	Female	Rural	Yes	Yes	No	Yes	No	No	No	NA	Ng	Ng	No	1	2 HRP2-, 1 PfLDH- bands	0	All Pf bands neg
1582	1582	Tg	Atseged Tsimbila	60	Male	Rural	Yes	Yes	No	No	No	No	No	NA	Ng	Ng	No	1	2 HRP2-, 1 PfLDH- bands	0	All Pf bands neg
1583	1583	Tg	Atseged Tsimbila	1	Male	Rural	No	No	No	No	No	No	No	NA	Ng	Ng	No	1	2 HRP2-, 1 PfLDH- bands	0	All Pf bands neg
1584	1584	Tg	Atseged Tsimbila	12	Male	Urban	Yes	Yes	Yes	Yes	Yes	Yes	No	NA	Pf	PfHRP2	No	0	2 HRP2+ bands	1	Any Pf band
1585	1585	Tg	NA	21	Male	Rural	Yes	Yes	No	Yes	Yes	No	No	NA	Ng	Ng	No	1	2 HRP2-, 1 PfLDH- bands	0	All Pf bands neg
1586	1586	Tg	L.Adiabo	29	Male	Rural	Yes	Yes	No	Yes	No	Yes	No	NA	Ng	Ng	No	1	2 HRP2-, 1 PfLDH- bands	0	All Pf bands neg
1587	1587	Tg	Atseged Tsimbila	11	Female	Rural	Yes	Yes	Yes	Yes	Yes	Yes	No	NA	Pf	PfHRP2	No	0	2 HRP2+ bands	1	Any Pf band
1588	1588	Tg	Atseged Tsimbila	15	Female	Rural	Yes	Yes	Yes	Yes	Yes	No	No	NA	Ng	Ng	No	1	2 HRP2-, 1 PfLDH- bands	0	All Pf bands neg
1589	1589	Tg	L.Adiabo	21	Female	Rural	Yes	Yes	No	Yes	No	Yes	No	NA	Ng	Ng	No	1	2 HRP2-, 1 PfLDH- bands	0	All Pf bands neg
1590	1590	Tg	NA	30	Female	Rural	Yes	Yes	Yes	Yes	Yes	No	No	NA	Ng	Ng	No	1	2 HRP2-, 1 PfLDH- bands	0	All Pf bands neg
1591	1591	Tg	Atseged Tsimbila	6	Female	Rural	Yes	Yes	Yes	Yes	Yes	Yes	No	NA	Pf	PfHRP2	No	0	2 HRP2+ bands	1	Any Pf band
1592	1592	Tg	L.Adiabo	8	Male	Rural	No	Yes	Yes	No	Yes	No	No	NA	Ng	Ng	No	1	2 HRP2-, 1 PfLDH- bands	0	All Pf bands neg
1593	1593	Tg	NA	25	Female	Rural	Yes	Yes	No	Yes	No	Yes	No	NA	Ng	Ng	No	1	2 HRP2-, 1 PfLDH- bands	0	All Pf bands neg
1594	1594	Tg	Atseged Tsimbila	50	Male	Rural	Yes	Yes	No	Yes	No	No	No	NA	Ng	Ng	No	1	2 HRP2-, 1 PfLDH- bands	0	All Pf bands neg
1595	1595	Tg	NA	4	Male	NA	Yes	Yes	No	No	Yes	No	No	NA	Ng	Ng	No	1	2 HRP2-, 1 PfLDH- bands	0	All Pf bands neg
1596	1596	Tg	Atseged Tsimbila	19	Female	Rural	Yes	Yes	No	No	No	No	No	NA	Ng	Ng	No	1	2 HRP2-, 1 PfLDH- bands	0	All Pf bands neg
1597	1597	Tg	L.Adiabo	22	Female	Rural	Yes	Yes	No	Yes	No	Yes	No	NA	Ng	Ng	No	1	2 HRP2-, 1 PfLDH- bands	0	All Pf bands neg
1598	1598	Tg	Atseged Tsimbila	30	Male	Rural	Yes	Yes	Yes	Yes	Yes	Yes	No	NA	Pf	PfHRP2	No	0	2 HRP2+ bands	1	Any Pf band
1599	1599	Tg	L.Adiabo	18	Male	Rural	Yes	Yes	Yes	No	Yes	No	No	NA	Ng	Ng	No	1	2 HRP2-, 1 PfLDH- bands	0	All Pf bands neg
1600	1600	Tg	NA	25	Male	NA	Yes	Yes	No	Yes	Yes	No	No	NA	Ng	Ng	No	1	2 HRP2-, 1 PfLDH- bands	0	All Pf bands neg
1601	1601	Tg	Atseged Tsimbila	30	Male	Rural	Yes	Yes	Yes	Yes	Yes	Yes	No	NA	Pf	PfHRP2	No	0	2 HRP2+ bands	1	Any Pf band
1602	1602	Tg	Atseged Tsimbila	70	Female	Rural	No	Yes	No	No	Yes	No	No	NA	Ng	Ng	No	1	2 HRP2-, 1 PfLDH- bands	0	All Pf bands neg
1603	1603	Am	Metema	8	Female	Urban	Yes	Yes	Yes	No	Yes	Yes	No	NA	Ng	PfPLDH	Yes	2	2 HRP2-, 1 PfLDH+ bands	1	Any Pf band
1604	1604	Am	Tegede	14	Female	Rural	Yes	Yes	Yes	Yes	No	Yes	No	NA	Ng	Ng	No	1	2 HRP2-, 1 PfLDH- bands	0	All Pf bands neg
1605	1605	Am	West Armachiho	18	Female	NA	Yes	Yes	Yes	Yes	No	No	No	NA	Ng	Ng	No	1	2 HRP2-, 1 PfLDH- bands	0	All Pf bands neg
1606	1606	Am	Quara	50	Male	Rural	Yes	Yes	Yes	No	Yes	No	No	NA	Pf	Ng	No	3	1 HRP2+, 1HRP2- band	1	Any Pf band
1607	1607	Tg	Atseged Tsimbila	12	Male	Rural	No	Yes	No	No	Yes	No	No	NA	Ng	Ng	No	1	2 HRP2-, 1 PfLDH- bands	0	All Pf bands neg
1608	1608	Tg	L.Adiabo	18	Female	Rural	Yes	Yes	Yes	Yes	Yes	Yes	No	NA	Ng	Ng	No	1	2 HRP2-, 1 PfLDH- bands	0	All Pf bands neg
1609	1609	Tg	Atseged Tsimbila	25	Female	Rural	Yes	Yes	Yes	Yes	Yes	Yes	No	NA	Pf	PfPLDH	No	3	1 HRP2+, 1HRP2- band	1	Any Pf band
1610	1610	Tg	NA	35	Male	Rural	No	Yes	Yes	Yes	No	Yes	No	NA	Ng	Ng	No	1	2 HRP2-, 1 PfLDH- bands	0	All Pf bands neg
1611	1611	Tg	Atseged Tsimbila	25	Female	NA	Yes	No	No	No	Yes	No	No	NA	Ng	Ng	No	1	2 HRP2-, 1 PfLDH- bands	0	All Pf bands neg
1612	1612	Tg	Atseged Tsimbila	50	Female	Rural	Yes	Yes	Yes	Yes	Yes	Yes	No	NA	Pf	Both PfHRP2 and PFPLDH	No	0	2 HRP2+ bands	1	Any Pf band
1613	1613	Tg	Atseged Tsimbila	50	Female	Rural	Yes	Yes	Yes	Yes	No	No	No	NA	Ng	Ng	No	1	2 HRP2-, 1 PfLDH- bands	0	All Pf bands neg
1614	1614	Tg	L.Adiabo	50	Male	Rural	Yes	Yes	No	Yes	No	No	No	NA	Ng	Ng	No	1	2 HRP2-, 1 PfLDH- bands	0	All Pf bands neg
1615	1615	Tg	Atseged Tsimbila	22	Male	Rural	Yes	Yes	Yes	Yes	Yes	Yes	No	NA	Pf	PfHRP2	No	0	2 HRP2+ bands	1	Any Pf band
1616	1616	Tg	Atseged Tsimbila	29	Female	Rural	Yes	Yes	No	Yes	No	No	No	NA	Ng	Ng	No	1	2 HRP2-, 1 PfLDH- bands	0	All Pf bands neg
1617	1617	Tg	L.Adiabo	40	Female	Rural	Yes	Yes	Yes	No	Yes	No	No	NA	Ng	Ng	No	1	2 HRP2-, 1 PfLDH- bands	0	All Pf bands neg
1618	1618	Tg	NA	45	Female	Rural	Yes	Yes	Yes	Yes	No	No	No	NA	Ng	Ng	No	1	2 HRP2-, 1 PfLDH- bands	0	All Pf bands neg
1619	1619	Tg	Atseged Tsimbila	14	Female	Urban	Yes	Yes	Yes	Yes	Yes	Yes	No	NA	Pf	Both PfHRP2 and PFPLDH	No	0	2 HRP2+ bands	1	Any Pf band
1620	1620	Tg	Atseged Tsimbila	32	Male	Rural	Yes	Yes	Yes	Yes	No	No	No	NA	Ng	Ng	No	1	2 HRP2-, 1 PfLDH- bands	0	All Pf bands neg
1621	1621	Tg	Ahferom	33	Female	Rural	No	Yes	Yes	Yes	No	Yes	No	NA	Ng	Ng	No	1	2 HRP2-, 1 PfLDH- bands	0	All Pf bands neg
1622	1622	Tg	L.Adiabo	46	Female	Rural	Yes	Yes	No	No	Yes	No	No	NA	Ng	Ng	No	1	2 HRP2-, 1 PfLDH- bands	0	All Pf bands neg
1623	1623	Tg	L.Adiabo	5	Male	Rural	No	No	No	Yes	Yes	No	No	NA	Ng	Ng	No	1	2 HRP2-, 1 PfLDH- bands	0	All Pf bands neg
1624	1624	Tg	Atseged Tsimbila	10	Female	Rural	Yes	Yes	No	No	No	No	No	NA	Ng	Ng	No	1	2 HRP2-, 1 PfLDH- bands	0	All Pf bands neg
1625	1625	Tg	Atseged Tsimbila	32	Female	Rural	Yes	Yes	Yes	No	No	Yes	No	NA	Pf	PfHRP2	No	0	2 HRP2+ bands	1	Any Pf band
1626	1626	Tg	Ahferom	63	Female	Rural	Yes	Yes	Yes	Yes	No	No	No	NA	Ng	Ng	No	1	2 HRP2-, 1 PfLDH- bands	0	All Pf bands neg
1627	1627	Tg	Atseged Tsimbila	12	Female	Rural	Yes	Yes	Yes	Yes	Yes	Yes	No	NA	Pf	PfHRP2	No	0	2 HRP2+ bands	1	Any Pf band
1628	1628	Tg	L.Adiabo	14	Male	Rural	Yes	Yes	Yes	Yes	No	Yes	No	NA	Ng	Ng	No	1	2 HRP2-, 1 PfLDH- bands	0	All Pf bands neg
1629	1629	Tg	NA	32	Male	Rural	Yes	Yes	No	Yes	Yes	No	No	NA	Ng	Ng	No	1	2 HRP2-, 1 PfLDH- bands	0	All Pf bands neg
1630	1630	Tg	Atseged Tsimbila	77	Male	Rural	Yes	Yes	No	No	Yes	No	No	NA	Ng	Ng	No	1	2 HRP2-, 1 PfLDH- bands	0	All Pf bands neg
1631	1631	Tg	Atseged Tsimbila	2	Female	Rural	Yes	Yes	No	No	No	No	No	NA	Ng	Ng	No	1	2 HRP2-, 1 PfLDH- bands	0	All Pf bands neg
1632	1632	Tg	Atseged Tsimbila	6	Female	Urban	Yes	Yes	Yes	Yes	Yes	Yes	No	NA	Pf	Both PfHRP2 and PFPLDH	No	0	2 HRP2+ bands	1	Any Pf band
1633	1633	Tg	L.Adiabo	15	Female	Rural	Yes	Yes	No	Yes	No	Yes	No	NA	Ng	Ng	No	1	2 HRP2-, 1 PfLDH- bands	0	All Pf bands neg
1634	1634	Tg	Atseged Tsimbila	50	Female	Rural	Yes	Yes	Yes	Yes	Yes	No	No	NA	Ng	Ng	No	1	2 HRP2-, 1 PfLDH- bands	0	All Pf bands neg
1635	1635	Tg	Atseged Tsimbila	21	Male	Rural	Yes	Yes	Yes	Yes	Yes	Yes	No	NA	Pf	PfHRP2	No	0	2 HRP2+ bands	1	Any Pf band
1636	1636	Tg	NA	26	Female	Rural	Yes	Yes	Yes	Yes	Yes	No	No	NA	Ng	Ng	No	1	2 HRP2-, 1 PfLDH- bands	0	All Pf bands neg
1637	1637	Tg	Atseged Tsimbila	29	Female	Rural	No	Yes	No	Yes	Yes	No	No	NA	Ng	Ng	No	1	2 HRP2-, 1 PfLDH- bands	0	All Pf bands neg
1638	1638	Tg	Ahferom	50	Female	Rural	Yes	Yes	Yes	Yes	No	Yes	No	NA	Ng	Ng	No	1	2 HRP2-, 1 PfLDH- bands	0	All Pf bands neg
1639	1639	Tg	Atseged Tsimbila	14	Male	Rural	Yes	Yes	Yes	Yes	Yes	No	No	NA	Ng	Ng	No	1	2 HRP2-, 1 PfLDH- bands	0	All Pf bands neg
1640	1640	Tg	Atseged Tsimbila	30	Female	Rural	Yes	Yes	Yes	Yes	Yes	Yes	No	NA	Pf	PfHRP2	No	0	2 HRP2+ bands	1	Any Pf band
1641	1641	Tg	Atseged Tsimbila	35	Male	Rural	No	Yes	Yes	Yes	No	Yes	Yes	Panadol	Ng	Ng	No	1	2 HRP2-, 1 PfLDH- bands	0	All Pf bands neg
1642	1642	Tg	L.Adiabo	40	Female	Rural	Yes	Yes	Yes	No	No	No	No	NA	Ng	Ng	No	1	2 HRP2-, 1 PfLDH- bands	0	All Pf bands neg
1643	1643	Tg	Atseged Tsimbila	1	Male	Rural	Yes	No	No	No	Yes	No	No	NA	Ng	Ng	No	1	2 HRP2-, 1 PfLDH- bands	0	All Pf bands neg
1644	1644	Tg	Atseged Tsimbila	2	Female	Urban	Yes	Yes	No	No	Yes	No	No	NA	Pf	Both PfHRP2 and PFPLDH	No	0	2 HRP2+ bands	1	Any Pf band
1645	1645	Tg	NA	10	Male	Urban	Yes	Yes	Yes	Yes	Yes	No	No	NA	Ng	Ng	No	1	2 HRP2-, 1 PfLDH- bands	0	All Pf bands neg
1646	1646	Tg	L.Adiabo	37	Male	Rural	Yes	Yes	Yes	Yes	Yes	No	No	NA	Ng	Ng	No	1	2 HRP2-, 1 PfLDH- bands	0	All Pf bands neg
1647	1647	Am	Quara	5	Male	Rural	Yes	Yes	Yes	Yes	Yes	Yes	No	NA	Pf	Ng	No	3	1 HRP2+, 1HRP2- band	1	Any Pf band
1648	1648	Am	West Armachiho	12	Male	NA	Yes	Yes	No	Yes	Yes	No	No	NA	Ng	Ng	No	1	2 HRP2-, 1 PfLDH- bands	0	All Pf bands neg
1649	1649	Am	Tegede	22	Female	Rural	Yes	Yes	Yes	Yes	No	Yes	No	NA	Ng	Ng	No	1	2 HRP2-, 1 PfLDH- bands	0	All Pf bands neg
1650	1650	Am	Metema	25	Male	Rural	Yes	Yes	Yes	Yes	Yes	Yes	No	NA	Ng	PfPLDH	Yes	2	2 HRP2-, 1 PfLDH+ bands	1	Any Pf band
1651	1651	Tg	NA	0	Female	Rural	Yes	Yes	No	No	No	No	No	NA	Ng	Ng	No	1	2 HRP2-, 1 PfLDH- bands	0	All Pf bands neg
1652	1652	Tg	Atseged Tsimbila	17	Female	Rural	Yes	Yes	No	No	No	No	No	NA	Ng	Ng	No	1	2 HRP2-, 1 PfLDH- bands	0	All Pf bands neg
1653	1653	Tg	Atseged Tsimbila	24	Male	Rural	Yes	Yes	Yes	Yes	Yes	Yes	No	NA	Pf	Both PfHRP2 and PFPLDH	No	0	2 HRP2+ bands	1	Any Pf band
1654	1654	Tg	L.Adiabo	55	Female	Rural	Yes	Yes	Yes	Yes	No	Yes	No	NA	Ng	Ng	No	1	2 HRP2-, 1 PfLDH- bands	0	All Pf bands neg
1655	1655	Tg	L.Adiabo	14	Female	Rural	Yes	Yes	No	Yes	Yes	Yes	No	NA	Ng	Ng	No	1	2 HRP2-, 1 PfLDH- bands	0	All Pf bands neg
1656	1656	Tg	Ahferom	23	Male	Rural	Yes	Yes	Yes	No	No	No	No	NA	Ng	Ng	No	1	2 HRP2-, 1 PfLDH- bands	0	All Pf bands neg
1657	1657	Tg	Atseged Tsimbila	26	Female	Rural	Yes	Yes	No	Yes	No	No	No	NA	Ng	Ng	No	1	2 HRP2-, 1 PfLDH- bands	0	All Pf bands neg
1658	1658	Tg	Atseged Tsimbila	41	Male	Rural	Yes	Yes	Yes	Yes	Yes	Yes	No	NA	Pf	PfHRP2	No	0	2 HRP2+ bands	1	Any Pf band
1659	1659	Tg	Ahferom	7	Female	Rural	Yes	No	No	No	Yes	Yes	No	NA	Ng	Ng	No	1	2 HRP2-, 1 PfLDH- bands	0	All Pf bands neg
1660	1660	Tg	Atseged Tsimbila	16	Female	Rural	Yes	Yes	Yes	Yes	Yes	Yes	No	NA	Pf	PfHRP2	No	0	2 HRP2+ bands	1	Any Pf band
1661	1661	Tg	Atseged Tsimbila	37	Male	Rural	Yes	Yes	Yes	No	No	Yes	No	NA	Ng	Ng	No	1	2 HRP2-, 1 PfLDH- bands	0	All Pf bands neg
1662	1662	Tg	L.Adiabo	50	Female	Rural	Yes	Yes	Yes	Yes	No	Yes	No	NA	Ng	Ng	No	1	2 HRP2-, 1 PfLDH- bands	0	All Pf bands neg
1663	1663	Tg	L.Adiabo	3	Female	Rural	Yes	Yes	Yes	No	No	Yes	No	NA	Ng	Ng	No	1	2 HRP2-, 1 PfLDH- bands	0	All Pf bands neg
1664	1664	Tg	Atseged Tsimbila	4	Male	Rural	Yes	No	Yes	No	Yes	Yes	No	NA	Pf	PfHRP2	No	0	2 HRP2+ bands	1	Any Pf band
1665	1665	Tg	Atseged Tsimbila	36	Male	Rural	No	Yes	No	No	No	No	No	NA	Ng	Ng	No	1	2 HRP2-, 1 PfLDH- bands	0	All Pf bands neg
1666	1666	Tg	Ahferom	43	Male	Rural	Yes	Yes	No	Yes	No	Yes	No	NA	Ng	Ng	No	1	2 HRP2-, 1 PfLDH- bands	0	All Pf bands neg
1667	1667	Tg	Atseged Tsimbila	9	Male	Rural	Yes	Yes	No	Yes	No	Yes	No	NA	Pf	PfHRP2	No	0	2 HRP2+ bands	1	Any Pf band
1668	1668	Tg	Atseged Tsimbila	30	Female	Rural	Yes	No	No	Yes	No	No	No	NA	Ng	Ng	No	1	2 HRP2-, 1 PfLDH- bands	0	All Pf bands neg
1669	1669	Tg	L.Adiabo	44	Female	Rural	No	No	No	Yes	No	No	No	NA	Ng	Ng	No	1	2 HRP2-, 1 PfLDH- bands	0	All Pf bands neg
1670	1670	Tg	Ahferom	69	Male	Rural	Yes	Yes	Yes	Yes	Yes	Yes	No	NA	Ng	Ng	No	1	2 HRP2-, 1 PfLDH- bands	0	All Pf bands neg
1671	1671	Tg	Atseged Tsimbila	20	Male	Urban	Yes	Yes	Yes	Yes	Yes	Yes	No	NA	Pf	Ng	No	3	1 HRP2+, 1HRP2- band	1	Any Pf band
1672	1672	Tg	Atseged Tsimbila	52	Male	Rural	No	Yes	No	Yes	No	No	No	NA	Ng	Ng	No	1	2 HRP2-, 1 PfLDH- bands	0	All Pf bands neg
1673	1673	Tg	L.Adiabo	60	Male	Rural	Yes	Yes	Yes	Yes	Yes	Yes	No	NA	Ng	Ng	No	1	2 HRP2-, 1 PfLDH- bands	0	All Pf bands neg
1674	1674	Tg	Ahferom	62	Male	Rural	No	Yes	No	Yes	No	Yes	No	NA	Ng	Ng	No	1	2 HRP2-, 1 PfLDH- bands	0	All Pf bands neg
1675	1675	Tg	Atseged Tsimbila	25	Female	Rural	Yes	No	No	No	No	No	No	NA	Ng	Ng	No	1	2 HRP2-, 1 PfLDH- bands	0	All Pf bands neg
1676	1676	Tg	Atseged Tsimbila	33	Male	Rural	Yes	Yes	Yes	Yes	Yes	Yes	No	NA	Pf	PfHRP2	Yes	0	2 HRP2+ bands	1	Any Pf band
1677	1677	Tg	Ahferom	45	Male	Rural	No	Yes	Yes	No	No	Yes	No	NA	Ng	Ng	No	1	2 HRP2-, 1 PfLDH- bands	0	All Pf bands neg
1678	1678	Tg	L.Adiabo	54	Female	Rural	Yes	Yes	Yes	Yes	Yes	Yes	No	NA	Ng	Ng	No	1	2 HRP2-, 1 PfLDH- bands	0	All Pf bands neg
1679	1679	Tg	Atseged Tsimbila	22	Male	Rural	Yes	Yes	Yes	Yes	Yes	Yes	No	NA	Pf	Ng	No	3	1 HRP2+, 1HRP2- band	1	Any Pf band
1680	1680	Tg	Atseged Tsimbila	22	Male	Rural	No	Yes	No	Yes	No	No	No	NA	Ng	Ng	No	1	2 HRP2-, 1 PfLDH- bands	0	All Pf bands neg
1681	1681	Tg	Ahferom	45	Male	Rural	Yes	Yes	Yes	Yes	Yes	Yes	No	NA	Ng	Ng	No	1	2 HRP2-, 1 PfLDH- bands	0	All Pf bands neg
1682	1682	Tg	Ahferom	57	Female	Rural	Yes	Yes	No	No	No	No	No	NA	Ng	Ng	No	1	2 HRP2-, 1 PfLDH- bands	0	All Pf bands neg
1683	1683	Tg	Atseged Tsimbila	5	Female	Rural	Yes	Yes	Yes	Yes	Yes	Yes	No	NA	Pf	Ng	No	3	1 HRP2+, 1HRP2- band	1	Any Pf band
1684	1684	Tg	L.Adiabo	19	Female	Rural	Yes	Yes	Yes	Yes	Yes	Yes	No	NA	Ng	Ng	No	1	2 HRP2-, 1 PfLDH- bands	0	All Pf bands neg
1685	1685	Tg	Ahferom	22	Male	Rural	No	No	No	No	No	No	No	NA	Ng	Ng	No	1	2 HRP2-, 1 PfLDH- bands	0	All Pf bands neg
1686	1686	Tg	Atseged Tsimbila	44	Male	Rural	Yes	No	No	No	No	No	No	NA	Ng	Ng	No	1	2 HRP2-, 1 PfLDH- bands	0	All Pf bands neg
1687	1687	Tg	Atseged Tsimbila	7	Male	Rural	Yes	Yes	No	No	No	Yes	No	NA	Pf	Ng	No	3	1 HRP2+, 1HRP2- band	1	Any Pf band
1688	1688	Tg	NA	19	Male	Urban	No	Yes	Yes	No	No	Yes	No	NA	Ng	Ng	No	1	2 HRP2-, 1 PfLDH- bands	0	All Pf bands neg
1689	1689	Tg	L.Adiabo	25	Male	Rural	Yes	Yes	Yes	Yes	Yes	Yes	Yes	NA	Ng	Ng	No	1	2 HRP2-, 1 PfLDH- bands	0	All Pf bands neg
1690	1690	Tg	Atseged Tsimbila	39	Female	Rural	Yes	Yes	No	No	Yes	Yes	No	NA	Ng	Ng	No	1	2 HRP2-, 1 PfLDH- bands	0	All Pf bands neg
1691	1691	Am	Metema	8	Female	Rural	Yes	Yes	Yes	Yes	Yes	Yes	No	NA	Ng	PfPLDH	Yes	2	2 HRP2-, 1 PfLDH+ bands	1	Any Pf band
1692	1692	Am	West Armachiho	10	Female	NA	Yes	Yes	No	Yes	No	No	No	NA	Ng	Ng	No	1	2 HRP2-, 1 PfLDH- bands	0	All Pf bands neg
1693	1693	Am	Tegede	23	Male	Rural	Yes	Yes	Yes	Yes	No	Yes	No	NA	Ng	Ng	No	1	2 HRP2-, 1 PfLDH- bands	0	All Pf bands neg
1694	1694	Am	Quara	40	Male	Urban	Yes	Yes	Yes	Yes	Yes	Yes	No	NA	Pf	Both PfHRP2 and PFPLDH	No	0	2 HRP2+ bands	1	Any Pf band
1695	1695	Tg	Atseged Tsimbila	5	Male	Rural	Yes	No	No	No	No	No	No	NA	Ng	Ng	No	1	2 HRP2-, 1 PfLDH- bands	0	All Pf bands neg
1696	1696	Tg	L.Adiabo	20	Female	Rural	Yes	Yes	Yes	Yes	Yes	Yes	No	NA	Ng	Ng	No	1	2 HRP2-, 1 PfLDH- bands	0	All Pf bands neg
1697	1697	Tg	Atseged Tsimbila	36	Female	Rural	Yes	Yes	Yes	Yes	Yes	Yes	No	NA	Pf	PfHRP2	No	0	2 HRP2+ bands	1	Any Pf band
1698	1698	Tg	NA	78	Female	Rural	Yes	Yes	Yes	Yes	No	Yes	No	NA	Ng	Ng	No	1	2 HRP2-, 1 PfLDH- bands	0	All Pf bands neg
1699	1699	Tg	NA	26	Female	Rural	Yes	Yes	Yes	Yes	Yes	No	No	NA	Ng	Ng	No	1	2 HRP2-, 1 PfLDH- bands	0	All Pf bands neg
1700	1700	Tg	L.Adiabo	30	Female	Rural	Yes	Yes	Yes	Yes	Yes	Yes	No	NA	Ng	Ng	No	1	2 HRP2-, 1 PfLDH- bands	0	All Pf bands neg
1701	1701	Tg	Atseged Tsimbila	30	Male	Rural	Yes	Yes	Yes	Yes	No	No	No	NA	Ng	Ng	No	1	2 HRP2-, 1 PfLDH- bands	0	All Pf bands neg
1702	1702	Tg	Atseged Tsimbila	70	Male	Rural	Yes	Yes	Yes	Yes	Yes	Yes	No	NA	Mixed of Pf and Pv	Both PfHRP2 and PFPLDH	No	0	2 HRP2+ bands	1	Any Pf band
1703	1703	Tg	NA	8	Male	Rural	No	No	No	No	Yes	Yes	No	NA	Ng	Ng	No	1	2 HRP2-, 1 PfLDH- bands	0	All Pf bands neg
1704	1704	Tg	Atseged Tsimbila	24	Female	Rural	Yes	Yes	Yes	Yes	Yes	Yes	No	NA	Pf	PfHRP2	No	0	2 HRP2+ bands	1	Any Pf band
1705	1705	Tg	L.Adiabo	25	Female	Rural	Yes	Yes	Yes	Yes	Yes	Yes	No	NA	Ng	Ng	No	1	2 HRP2-, 1 PfLDH- bands	0	All Pf bands neg
1706	1706	Tg	Atseged Tsimbila	31	Female	Rural	Yes	Yes	No	No	No	No	No	NA	Ng	Ng	No	1	2 HRP2-, 1 PfLDH- bands	0	All Pf bands neg
1707	1707	Tg	Atseged Tsimbila	7	Female	Rural	Yes	Yes	No	No	No	No	No	NA	Ng	Ng	No	1	2 HRP2-, 1 PfLDH- bands	0	All Pf bands neg
1708	1708	Tg	NA	8	Male	Rural	Yes	Yes	No	Yes	No	Yes	No	NA	Ng	Ng	No	1	2 HRP2-, 1 PfLDH- bands	0	All Pf bands neg
1709	1709	Tg	Atseged Tsimbila	24	Male	Rural	Yes	Yes	Yes	Yes	Yes	Yes	No	NA	Pf	Both PfHRP2 and PFPLDH	No	0	2 HRP2+ bands	1	Any Pf band
1710	1710	Tg	L.Adiabo	46	Male	Rural	Yes	Yes	Yes	Yes	Yes	Yes	No	NA	Ng	Ng	No	1	2 HRP2-, 1 PfLDH- bands	0	All Pf bands neg
1711	1711	Tg	NA	13	Male	Rural	Yes	No	No	No	No	Yes	No	NA	Ng	Ng	No	1	2 HRP2-, 1 PfLDH- bands	0	All Pf bands neg
1712	1712	Tg	Atseged Tsimbila	30	Male	Rural	Yes	Yes	Yes	Yes	Yes	Yes	No	NA	Pf	Both PfHRP2 and PFPLDH	No	0	2 HRP2+ bands	1	Any Pf band
1713	1713	Tg	Atseged Tsimbila	31	Female	Rural	Yes	Yes	No	No	No	No	No	NA	Ng	Ng	No	1	2 HRP2-, 1 PfLDH- bands	0	All Pf bands neg
1714	1714	Tg	L.Adiabo	54	Male	Rural	Yes	Yes	Yes	Yes	Yes	Yes	No	NA	Ng	Ng	No	1	2 HRP2-, 1 PfLDH- bands	0	All Pf bands neg
1715	1715	Tg	Atseged Tsimbila	3	Male	Rural	Yes	Yes	Yes	Yes	Yes	Yes	No	NA	Pf	Both PfHRP2 and PFPLDH	No	0	2 HRP2+ bands	1	Any Pf band
1716	1716	Tg	Atseged Tsimbila	24	Male	Rural	Yes	Yes	No	No	No	No	No	NA	Ng	Ng	No	1	2 HRP2-, 1 PfLDH- bands	0	All Pf bands neg
1717	1717	Tg	L.Adiabo	27	Female	Rural	No	Yes	Yes	No	No	Yes	No	NA	Ng	Ng	No	1	2 HRP2-, 1 PfLDH- bands	0	All Pf bands neg
1718	1718	Tg	NA	42	Male	Rural	Yes	Yes	No	No	No	No	No	NA	Ng	Ng	No	1	2 HRP2-, 1 PfLDH- bands	0	All Pf bands neg
1719	1719	Tg	Atseged Tsimbila	35	Male	Rural	Yes	Yes	Yes	Yes	Yes	Yes	No	NA	Pf	Both PfHRP2 and PFPLDH	No	0	2 HRP2+ bands	1	Any Pf band
1720	1720	Tg	L.Adiabo	37	Female	Rural	Yes	Yes	Yes	No	Yes	Yes	No	NA	Ng	Ng	No	1	2 HRP2-, 1 PfLDH- bands	0	All Pf bands neg
1721	1721	Tg	Atseged Tsimbila	48	Male	Rural	Yes	Yes	Yes	Yes	Yes	No	No	NA	Ng	Ng	No	1	2 HRP2-, 1 PfLDH- bands	0	All Pf bands neg
1722	1722	Tg	Ahferom	52	Male	Rural	Yes	Yes	Yes	Yes	No	Yes	No	NA	Ng	Ng	No	1	2 HRP2-, 1 PfLDH- bands	0	All Pf bands neg
1723	1723	Tg	Atseged Tsimbila	11	Male	Rural	Yes	Yes	Yes	No	No	No	No	NA	Ng	Ng	No	1	2 HRP2-, 1 PfLDH- bands	0	All Pf bands neg
1724	1724	Tg	Atseged Tsimbila	11	Male	Rural	Yes	Yes	Yes	Yes	Yes	Yes	No	NA	Pf	Both PfHRP2 and PFPLDH	No	0	2 HRP2+ bands	1	Any Pf band
1725	1725	Tg	Ahferom	18	Female	Rural	Yes	Yes	No	Yes	No	No	No	NA	Ng	Ng	No	1	2 HRP2-, 1 PfLDH- bands	0	All Pf bands neg
1726	1726	Tg	L.Adiabo	26	Female	Rural	Yes	Yes	Yes	Yes	Yes	No	No	NA	Ng	Ng	No	1	2 HRP2-, 1 PfLDH- bands	0	All Pf bands neg
1727	1727	Tg	L.Adiabo	17	Female	Rural	Yes	Yes	Yes	Yes	No	Yes	No	NA	Ng	Ng	No	1	2 HRP2-, 1 PfLDH- bands	0	All Pf bands neg
1728	1728	Tg	Atseged Tsimbila	19	Male	Rural	Yes	Yes	Yes	Yes	Yes	Yes	No	NA	Pf	Both PfHRP2 and PFPLDH	No	0	2 HRP2+ bands	1	Any Pf band
1729	1729	Tg	Ahferom	22	Female	Rural	No	Yes	Yes	Yes	No	Yes	No	NA	Ng	Ng	No	1	2 HRP2-, 1 PfLDH- bands	0	All Pf bands neg
1730	1730	Tg	Atseged Tsimbila	22	Male	Rural	Yes	Yes	Yes	Yes	Yes	Yes	No	NA	Ng	Ng	No	1	2 HRP2-, 1 PfLDH- bands	0	All Pf bands neg
1731	1731	Tg	L.Adiabo	2	Female	Rural	Yes	No	Yes	No	Yes	No	No	NA	Ng	Ng	No	1	2 HRP2-, 1 PfLDH- bands	0	All Pf bands neg
1732	1732	Tg	Atseged Tsimbila	2	Female	Rural	Yes	Yes	Yes	Yes	Yes	Yes	No	NA	Pf	Both PfHRP2 and PFPLDH	No	0	2 HRP2+ bands	1	Any Pf band
1733	1733	Tg	Ahferom	13	Female	Rural	No	Yes	No	Yes	No	No	No	NA	Ng	Ng	No	1	2 HRP2-, 1 PfLDH- bands	0	All Pf bands neg
1734	1734	Tg	Atseged Tsimbila	15	Male	Rural	Yes	Yes	Yes	Yes	No	No	No	NA	Ng	Ng	No	1	2 HRP2-, 1 PfLDH- bands	0	All Pf bands neg
1735	1735	Am	Metema	5	Female	Urban	Yes	Yes	No	No	Yes	No	No	NA	Ng	PfPLDH	Yes	2	2 HRP2-, 1 PfLDH+ bands	1	Any Pf band
1736	1736	Am	West Armachiho	10	Male	NA	Yes	Yes	No	Yes	No	Yes	No	NA	Ng	Ng	No	1	2 HRP2-, 1 PfLDH- bands	0	All Pf bands neg
1737	1737	Am	Tegede	20	Female	Rural	Yes	Yes	Yes	Yes	No	No	No	NA	Ng	Ng	No	1	2 HRP2-, 1 PfLDH- bands	0	All Pf bands neg
1738	1738	Am	Quara	25	Female	Rural	Yes	Yes	Yes	Yes	No	Yes	No	NA	Pf	PfHRP2	No	0	2 HRP2+ bands	1	Any Pf band
1739	1739	Tg	L.Adiabo	8	Female	Rural	Yes	Yes	Yes	Yes	No	No	No	NA	Ng	Ng	No	1	2 HRP2-, 1 PfLDH- bands	0	All Pf bands neg
1740	1740	Tg	Atseged Tsimbila	17	Male	Rural	Yes	Yes	No	No	No	No	No	NA	Ng	Ng	No	1	2 HRP2-, 1 PfLDH- bands	0	All Pf bands neg
1741	1741	Tg	Atseged Tsimbila	25	Male	Rural	Yes	Yes	Yes	Yes	Yes	Yes	No	NA	Pf	Both PfHRP2 and PFPLDH	Yes	0	2 HRP2+ bands	1	Any Pf band
1742	1742	Tg	NA	25	Male	Rural	Yes	Yes	Yes	Yes	Yes	No	No	NA	Ng	Ng	No	1	2 HRP2-, 1 PfLDH- bands	0	All Pf bands neg
1743	1743	Tg	Atseged Tsimbila	12	Male	Rural	Yes	Yes	Yes	Yes	Yes	Yes	Yes	NA	Pf	PfHRP2	No	0	2 HRP2+ bands	1	Any Pf band
1744	1744	Tg	L.Adiabo	20	Male	Rural	Yes	Yes	Yes	Yes	Yes	Yes	Yes	NA	Ng	Ng	No	1	2 HRP2-, 1 PfLDH- bands	0	All Pf bands neg
1745	1745	Tg	Atseged Tsimbila	34	Male	Rural	Yes	Yes	No	Yes	No	No	No	NA	Ng	Ng	No	1	2 HRP2-, 1 PfLDH- bands	0	All Pf bands neg
1746	1746	Tg	NA	70	Male	Rural	Yes	Yes	Yes	Yes	No	Yes	No	NA	Ng	Ng	No	1	2 HRP2-, 1 PfLDH- bands	0	All Pf bands neg
1747	1747	Tg	L.Adiabo	2	Male	Rural	No	Yes	No	Yes	Yes	Yes	Yes	NA	Ng	Ng	No	1	2 HRP2-, 1 PfLDH- bands	0	All Pf bands neg
1748	1748	Tg	Atseged Tsimbila	14	Male	Rural	Yes	Yes	Yes	Yes	No	No	No	NA	Ng	Ng	No	1	2 HRP2-, 1 PfLDH- bands	0	All Pf bands neg
1749	1749	Tg	NA	20	Female	Rural	Yes	Yes	No	Yes	No	No	No	NA	Ng	Ng	No	1	2 HRP2-, 1 PfLDH- bands	0	All Pf bands neg
1750	1750	Tg	Atseged Tsimbila	44	Male	Rural	Yes	Yes	Yes	Yes	Yes	Yes	No	NA	Pf	PfHRP2	Yes	0	2 HRP2+ bands	1	Any Pf band
1751	1751	Tg	L.Adiabo	1	Male	Rural	Yes	Yes	Yes	Yes	Yes	No	No	NA	Ng	Ng	No	1	2 HRP2-, 1 PfLDH- bands	0	All Pf bands neg
1752	1752	Tg	Atseged Tsimbila	14	Female	Rural	Yes	Yes	Yes	Yes	Yes	Yes	No	NA	Ng	Ng	No	1	2 HRP2-, 1 PfLDH- bands	0	All Pf bands neg
1753	1753	Tg	Atseged Tsimbila	54	Male	Rural	Yes	Yes	No	No	No	No	No	NA	Ng	Ng	No	1	2 HRP2-, 1 PfLDH- bands	0	All Pf bands neg
1754	1754	Tg	Atseged Tsimbila	60	Female	Rural	Yes	Yes	Yes	Yes	Yes	Yes	No	NA	Pf	Both PfHRP2 and PFPLDH	Yes	0	2 HRP2+ bands	1	Any Pf band
1755	1755	Tg	NA	14	Female	Rural	Yes	Yes	No	Yes	No	No	No	NA	Ng	Ng	No	1	2 HRP2-, 1 PfLDH- bands	0	All Pf bands neg
1756	1756	Tg	Atseged Tsimbila	15	Female	NA	No	No	No	Yes	No	No	No	NA	Ng	Ng	No	1	2 HRP2-, 1 PfLDH- bands	0	All Pf bands neg
1757	1757	Tg	Atseged Tsimbila	45	Male	Rural	Yes	Yes	Yes	Yes	Yes	Yes	No	NA	Pf	PfHRP2	No	0	2 HRP2+ bands	1	Any Pf band
1758	1758	Tg	L.Adiabo	45	Male	Rural	Yes	Yes	Yes	No	No	No	No	NA	Ng	Ng	No	1	2 HRP2-, 1 PfLDH- bands	0	All Pf bands neg
1759	1759	Tg	Atseged Tsimbila	16	Male	Rural	Yes	Yes	Yes	Yes	Yes	Yes	No	NA	Pf	Both PfHRP2 and PFPLDH	No	0	2 HRP2+ bands	1	Any Pf band
1760	1760	Tg	NA	20	Female	Rural	Yes	Yes	No	Yes	No	No	No	NA	Ng	Ng	No	1	2 HRP2-, 1 PfLDH- bands	0	All Pf bands neg
1761	1761	Tg	Atseged Tsimbila	32	Male	Rural	Yes	No	Yes	No	No	Yes	No	NA	Ng	Ng	No	1	2 HRP2-, 1 PfLDH- bands	0	All Pf bands neg
1762	1762	Tg	L.Adiabo	42	Male	Rural	Yes	Yes	Yes	No	Yes	No	No	NA	Ng	Ng	No	1	2 HRP2-, 1 PfLDH- bands	0	All Pf bands neg
1763	1763	Tg	Atseged Tsimbila	5	Male	Rural	Yes	No	No	No	Yes	Yes	No	NA	Ng	Ng	No	1	2 HRP2-, 1 PfLDH- bands	0	All Pf bands neg
1764	1764	Tg	Atseged Tsimbila	19	Male	Urban	Yes	Yes	Yes	Yes	Yes	Yes	No	NA	Pf	Both PfHRP2 and PFPLDH	No	0	2 HRP2+ bands	1	Any Pf band
1765	1765	Tg	L.Adiabo	40	Male	Rural	Yes	No	Yes	Yes	Yes	Yes	No	NA	Ng	Ng	No	1	2 HRP2-, 1 PfLDH- bands	0	All Pf bands neg
1766	1766	Tg	Atseged Tsimbila	76	Female	Rural	Yes	Yes	No	Yes	No	No	No	NA	Ng	Ng	No	1	2 HRP2-, 1 PfLDH- bands	0	All Pf bands neg
1767	1767	Tg	Atseged Tsimbila	3	Male	Rural	Yes	No	Yes	No	Yes	Yes	No	NA	Ng	Ng	No	1	2 HRP2-, 1 PfLDH- bands	0	All Pf bands neg
1768	1768	Tg	Atseged Tsimbila	12	Female	Rural	Yes	Yes	Yes	Yes	Yes	Yes	No	NA	Pf	Both PfHRP2 and PFPLDH	No	0	2 HRP2+ bands	1	Any Pf band
1769	1769	Tg	L.Adiabo	30	Female	Rural	Yes	Yes	Yes	Yes	Yes	Yes	No	NA	Ng	Ng	No	1	2 HRP2-, 1 PfLDH- bands	0	All Pf bands neg
1770	1770	Tg	NA	38	Female	Rural	No	Yes	Yes	Yes	No	Yes	No	NA	Ng	Ng	No	1	2 HRP2-, 1 PfLDH- bands	0	All Pf bands neg
1771	1771	Tg	Atseged Tsimbila	1	Female	Rural	Yes	Yes	No	No	No	No	Yes	ACT	Ng	Ng	No	1	2 HRP2-, 1 PfLDH- bands	0	All Pf bands neg
1772	1772	Tg	L.Adiabo	2	Female	Rural	Yes	Yes	Yes	Yes	No	No	No	NA	Ng	Ng	No	1	2 HRP2-, 1 PfLDH- bands	0	All Pf bands neg
1773	1773	Tg	Atseged Tsimbila	12	Male	Rural	Yes	Yes	Yes	Yes	Yes	Yes	No	NA	Pf	Both PfHRP2 and PFPLDH	No	0	2 HRP2+ bands	1	Any Pf band
1774	1774	Tg	NA	40	Male	Rural	Yes	Yes	Yes	Yes	Yes	Yes	No	NA	Ng	Ng	No	1	2 HRP2-, 1 PfLDH- bands	0	All Pf bands neg
1775	1775	Tg	L.Adiabo	2	Female	Rural	Yes	Yes	Yes	Yes	No	No	No	NA	Ng	Ng	No	1	2 HRP2-, 1 PfLDH- bands	0	All Pf bands neg
1776	1776	Tg	NA	10	Male	Rural	Yes	Yes	Yes	Yes	Yes	Yes	No	NA	Ng	Ng	No	1	2 HRP2-, 1 PfLDH- bands	0	All Pf bands neg
1777	1777	Tg	Atseged Tsimbila	14	Male	Urban	Yes	Yes	Yes	Yes	Yes	Yes	No	NA	Pf	Both PfHRP2 and PFPLDH	No	0	2 HRP2+ bands	1	Any Pf band
1778	1778	Tg	Atseged Tsimbila	15	Male	Rural	Yes	No	No	No	Yes	Yes	No	NA	Ng	Ng	No	1	2 HRP2-, 1 PfLDH- bands	0	All Pf bands neg
1779	1779	Am	Tegede	3	Male	Urban	Yes	No	No	No	Yes	Yes	No	NA	Ng	Ng	No	1	2 HRP2-, 1 PfLDH- bands	0	All Pf bands neg
1780	1780	Am	Quara	17	Male	Urban	Yes	No	No	Yes	Yes	No	No	NA	Pf	PfHRP2	No	0	2 HRP2+ bands	1	Any Pf band
1781	1781	Am	West Armachiho	19	Male	NA	Yes	Yes	Yes	Yes	Yes	Yes	No	Unknown	Ng	Ng	No	1	2 HRP2-, 1 PfLDH- bands	0	All Pf bands neg
1782	1782	Am	West Armachiho	24	Female	Rural	Yes	Yes	Yes	Yes	Yes	Yes	No	NA	Ng	PfPLDH	Yes	2	2 HRP2-, 1 PfLDH+ bands	1	Any Pf band
1783	1783	Am	Quara	2	Female	Rural	Yes	Yes	No	No	No	Yes	Yes	ACT	Pf	PfHRP2	No	0	2 HRP2+ bands	1	Any Pf band
1784	1784	Am	Metema	5	Female	Urban	Yes	Yes	Yes	No	Yes	No	No	NA	Ng	PfPLDH	Yes	2	2 HRP2-, 1 PfLDH+ bands	1	Any Pf band
1785	1785	Am	Tegede	6	Male	Rural	Yes	Yes	No	Yes	No	No	No	NA	Ng	Ng	No	1	2 HRP2-, 1 PfLDH- bands	0	All Pf bands neg
1786	1786	Am	West Armachiho	28	Female	Rural	Yes	Yes	No	Yes	No	No	No	NA	Ng	Ng	No	1	2 HRP2-, 1 PfLDH- bands	0	All Pf bands neg
1787	1787	Tg	Atseged Tsimbila	3	Female	Urban	Yes	Yes	Yes	No	Yes	Yes	No	NA	Pf	Both PfHRP2 and PFPLDH	No	0	2 HRP2+ bands	1	Any Pf band
1788	1788	Tg	Atseged Tsimbila	15	Female	Rural	Yes	No	No	No	Yes	No	Yes	Chloroquine	Ng	Ng	No	1	2 HRP2-, 1 PfLDH- bands	0	All Pf bands neg
1789	1789	Tg	NA	29	Male	Rural	Yes	Yes	Yes	Yes	Yes	Yes	No	NA	Ng	Ng	No	1	2 HRP2-, 1 PfLDH- bands	0	All Pf bands neg
1790	1790	Tg	L.Adiabo	60	Female	Rural	No	Yes	Yes	Yes	No	Yes	No	NA	Ng	Ng	No	1	2 HRP2-, 1 PfLDH- bands	0	All Pf bands neg
1791	1791	Tg	L.Adiabo	2	Female	Rural	Yes	Yes	Yes	No	No	No	No	NA	Ng	Ng	No	1	2 HRP2-, 1 PfLDH- bands	0	All Pf bands neg
1792	1792	Tg	Atseged Tsimbila	19	Male	Rural	Yes	Yes	Yes	Yes	Yes	Yes	No	NA	Mixed of Pf and Pv	Both PfHRP2 and PFPLDH	No	0	2 HRP2+ bands	1	Any Pf band
1793	1793	Tg	NA	28	Male	Rural	Yes	Yes	Yes	Yes	Yes	Yes	No	NA	Ng	Ng	No	1	2 HRP2-, 1 PfLDH- bands	0	All Pf bands neg
1794	1794	Tg	Atseged Tsimbila	48	Female	Rural	Yes	Yes	Yes	No	No	No	No	NA	Ng	Ng	No	1	2 HRP2-, 1 PfLDH- bands	0	All Pf bands neg
1795	1795	Tg	Atseged Tsimbila	2	Male	Rural	Yes	No	No	No	Yes	No	No	NA	Ng	Ng	No	1	2 HRP2-, 1 PfLDH- bands	0	All Pf bands neg
1796	1796	Tg	Atseged Tsimbila	23	Female	Urban	Yes	Yes	Yes	Yes	Yes	Yes	No	NA	Pf	PfHRP2	No	0	2 HRP2+ bands	1	Any Pf band
1797	1797	Tg	NA	27	Male	Rural	Yes	Yes	Yes	Yes	Yes	Yes	No	NA	Ng	Ng	No	1	2 HRP2-, 1 PfLDH- bands	0	All Pf bands neg
1798	1798	Tg	L.Adiabo	29	Female	Rural	Yes	Yes	No	No	Yes	No	No	NA	Ng	Ng	No	1	2 HRP2-, 1 PfLDH- bands	0	All Pf bands neg
1799	1799	Tg	Atseged Tsimbila	24	Male	Rural	No	No	No	No	No	No	No	NA	Ng	Ng	No	1	2 HRP2-, 1 PfLDH- bands	0	All Pf bands neg
1800	1800	Tg	NA	35	Male	Rural	Yes	Yes	Yes	Yes	Yes	Yes	No	NA	Ng	Ng	No	1	2 HRP2-, 1 PfLDH- bands	0	All Pf bands neg
1801	1801	Tg	L.Adiabo	36	Male	Rural	Yes	No	Yes	No	No	No	No	NA	Ng	Ng	No	1	2 HRP2-, 1 PfLDH- bands	0	All Pf bands neg
1802	1802	Tg	Atseged Tsimbila	63	Male	Urban	Yes	Yes	Yes	Yes	Yes	Yes	No	NA	Pf	Both PfHRP2 and PFPLDH	No	0	2 HRP2+ bands	1	Any Pf band
1803	1803	Tg	Atseged Tsimbila	2	Male	Rural	Yes	No	No	No	Yes	Yes	No	NA	Ng	Ng	No	1	2 HRP2-, 1 PfLDH- bands	0	All Pf bands neg
1804	1804	Tg	Atseged Tsimbila	22	Female	Rural	Yes	Yes	Yes	Yes	Yes	Yes	No	NA	Pf	PfHRP2	No	0	2 HRP2+ bands	1	Any Pf band
1805	1805	Tg	NA	36	Male	Rural	Yes	Yes	Yes	Yes	Yes	Yes	No	NA	Ng	Ng	No	1	2 HRP2-, 1 PfLDH- bands	0	All Pf bands neg
1806	1806	Tg	L.Adiabo	44	Male	Rural	Yes	Yes	No	Yes	No	No	No	NA	Ng	Ng	No	1	2 HRP2-, 1 PfLDH- bands	0	All Pf bands neg
1807	1807	Tg	Atseged Tsimbila	27	Female	Rural	Yes	Yes	Yes	No	No	Yes	Yes	ACT	Ng	Ng	No	1	2 HRP2-, 1 PfLDH- bands	0	All Pf bands neg
1808	1808	Tg	Atseged Tsimbila	31	Female	Rural	Yes	Yes	Yes	Yes	Yes	Yes	No	NA	Pf	Both PfHRP2 and PFPLDH	No	0	2 HRP2+ bands	1	Any Pf band
1809	1809	Tg	L.Adiabo	50	Female	Rural	No	Yes	Yes	No	No	No	No	NA	Ng	Ng	No	1	2 HRP2-, 1 PfLDH- bands	0	All Pf bands neg
1810	1810	Tg	NA	53	Male	Rural	Yes	Yes	Yes	Yes	Yes	Yes	No	NA	Ng	Ng	No	1	2 HRP2-, 1 PfLDH- bands	0	All Pf bands neg
1811	1811	Tg	Atseged Tsimbila	4	Female	Rural	Yes	No	No	No	Yes	Yes	No	NA	Ng	Ng	No	1	2 HRP2-, 1 PfLDH- bands	0	All Pf bands neg
1812	1812	Tg	L.Adiabo	12	Female	Rural	Yes	No	Yes	No	Yes	Yes	No	NA	Ng	Ng	No	1	2 HRP2-, 1 PfLDH- bands	0	All Pf bands neg
1813	1813	Tg	NA	14	Male	Rural	Yes	Yes	Yes	Yes	Yes	Yes	No	NA	Ng	Ng	No	1	2 HRP2-, 1 PfLDH- bands	0	All Pf bands neg
1814	1814	Tg	Atseged Tsimbila	25	Female	Rural	Yes	Yes	Yes	Yes	Yes	Yes	Yes	NA	Pf	Both PfHRP2 and PFPLDH	No	0	2 HRP2+ bands	1	Any Pf band
1815	1815	Tg	Atseged Tsimbila	3	Female	Rural	Yes	No	No	No	Yes	Yes	No	NA	Ng	Ng	No	1	2 HRP2-, 1 PfLDH- bands	0	All Pf bands neg
1816	1816	Tg	L.Adiabo	5	Male	Rural	Yes	No	No	No	No	No	No	NA	Ng	Ng	No	1	2 HRP2-, 1 PfLDH- bands	0	All Pf bands neg
1817	1817	Tg	Atseged Tsimbila	9	Male	Rural	Yes	Yes	Yes	No	Yes	No	No	NA	Pf	Both PfHRP2 and PFPLDH	No	0	2 HRP2+ bands	1	Any Pf band
1818	1818	Tg	NA	22	Female	Rural	Yes	Yes	No	Yes	No	No	No	NA	Ng	Ng	No	1	2 HRP2-, 1 PfLDH- bands	0	All Pf bands neg
1819	1819	Tg	Atseged Tsimbila	1	Male	Rural	Yes	No	No	No	Yes	Yes	No	NA	Ng	Ng	No	1	2 HRP2-, 1 PfLDH- bands	0	All Pf bands neg
1820	1820	Tg	NA	2	Male	Rural	Yes	Yes	No	No	No	No	No	NA	Ng	Ng	No	1	2 HRP2-, 1 PfLDH- bands	0	All Pf bands neg
1821	1821	Tg	Atseged Tsimbila	10	Male	Rural	Yes	Yes	Yes	Yes	Yes	Yes	No	NA	Pf	Both PfHRP2 and PFPLDH	No	0	2 HRP2+ bands	1	Any Pf band
1822	1822	Tg	L.Adiabo	65	Male	Rural	Yes	Yes	Yes	No	No	Yes	No	NA	Ng	Ng	No	1	2 HRP2-, 1 PfLDH- bands	0	All Pf bands neg
1823	1823	Tg	Atseged Tsimbila	2	Female	Urban	Yes	No	No	No	Yes	Yes	No	NA	Pv	Ng	No	1	2 HRP2-, 1 PfLDH- bands	0	All Pf bands neg
1824	1824	Tg	NA	18	Male	Rural	Yes	Yes	Yes	Yes	Yes	Yes	No	NA	Ng	Ng	No	1	2 HRP2-, 1 PfLDH- bands	0	All Pf bands neg
1825	1825	Tg	L.Adiabo	40	Female	Rural	Yes	Yes	No	No	No	No	No	NA	Ng	Ng	No	1	2 HRP2-, 1 PfLDH- bands	0	All Pf bands neg
1826	1826	Tg	Atseged Tsimbila	40	Male	Rural	Yes	No	No	No	Yes	Yes	No	NA	Ng	Ng	No	1	2 HRP2-, 1 PfLDH- bands	0	All Pf bands neg
1827	1827	Am	Tegede	18	Male	Rural	Yes	Yes	Yes	Yes	No	No	No	NA	Ng	Ng	No	1	2 HRP2-, 1 PfLDH- bands	0	All Pf bands neg
1828	1828	Am	Metema	20	Male	Rural	Yes	Yes	Yes	Yes	Yes	Yes	No	NA	Ng	PfPLDH	Yes	2	2 HRP2-, 1 PfLDH+ bands	1	Any Pf band
1829	1829	Am	West Armachiho	22	Female	NA	Yes	Yes	No	No	Yes	No	No	NA	Ng	Ng	No	1	2 HRP2-, 1 PfLDH- bands	0	All Pf bands neg
1830	1830	Am	Quara	24	Female	Rural	Yes	Yes	Yes	Yes	Yes	Yes	Yes	ACT	Pf	Both PfHRP2 and PFPLDH	Yes	0	2 HRP2+ bands	1	Any Pf band
1831	1831	Tg	Atseged Tsimbila	10	Female	Rural	Yes	Yes	No	No	Yes	No	No	NA	Ng	Ng	No	1	2 HRP2-, 1 PfLDH- bands	0	All Pf bands neg
1832	1832	Tg	NA	15	Female	Rural	Yes	Yes	No	Yes	No	No	No	NA	Ng	Ng	No	1	2 HRP2-, 1 PfLDH- bands	0	All Pf bands neg
1833	1833	Tg	L.Adiabo	36	Female	Rural	Yes	Yes	Yes	Yes	Yes	No	No	NA	Ng	Ng	No	1	2 HRP2-, 1 PfLDH- bands	0	All Pf bands neg
1834	1834	Tg	Atseged Tsimbila	42	Male	Rural	Yes	Yes	No	Yes	No	No	No	NA	Pv	Both PfHRP2 and PFPLDH	No	3	1 HRP2+, 1HRP2- band	1	Any Pf band
1835	1835	Tg	NA	13	Female	Rural	Yes	Yes	No	Yes	Yes	No	No	NA	Ng	Ng	No	1	2 HRP2-, 1 PfLDH- bands	0	All Pf bands neg
1836	1836	Tg	Atseged Tsimbila	15	Male	Rural	Yes	Yes	No	Yes	No	Yes	No	NA	Pv	Ng	No	1	2 HRP2-, 1 PfLDH- bands	0	All Pf bands neg
1837	1837	Tg	Atseged Tsimbila	41	Female	Rural	Yes	Yes	No	Yes	No	No	No	NA	Ng	Ng	No	1	2 HRP2-, 1 PfLDH- bands	0	All Pf bands neg
1838	1838	Tg	L.Adiabo	64	Male	Rural	Yes	Yes	Yes	No	No	No	No	NA	Ng	Ng	No	1	2 HRP2-, 1 PfLDH- bands	0	All Pf bands neg
1839	1839	Tg	NA	2	Male	Rural	Yes	Yes	No	Yes	Yes	No	No	NA	Ng	Ng	No	1	2 HRP2-, 1 PfLDH- bands	0	All Pf bands neg
1840	1840	Tg	Atseged Tsimbila	12	Male	Rural	Yes	Yes	Yes	Yes	Yes	Yes	Yes	ACT	Pv	Ng	No	1	2 HRP2-, 1 PfLDH- bands	0	All Pf bands neg
1841	1841	Tg	L.Adiabo	35	Male	Rural	Yes	Yes	Yes	No	No	No	No	NA	Ng	Ng	No	1	2 HRP2-, 1 PfLDH- bands	0	All Pf bands neg
1842	1842	Tg	Atseged Tsimbila	48	Male	Rural	Yes	Yes	No	No	No	No	No	NA	Ng	Ng	No	1	2 HRP2-, 1 PfLDH- bands	0	All Pf bands neg
1843	1843	Tg	Atseged Tsimbila	26	Female	Rural	Yes	No	No	No	Yes	No	No	NA	Ng	Ng	No	1	2 HRP2-, 1 PfLDH- bands	0	All Pf bands neg
1844	1844	Tg	L.Adiabo	31	Male	Rural	Yes	Yes	Yes	No	No	No	No	NA	Ng	Ng	No	1	2 HRP2-, 1 PfLDH- bands	0	All Pf bands neg
1845	1845	Tg	NA	33	Female	Rural	Yes	Yes	No	Yes	Yes	No	No	NA	Ng	Ng	No	1	2 HRP2-, 1 PfLDH- bands	0	All Pf bands neg
1846	1846	Tg	Atseged Tsimbila	42	Male	Rural	Yes	No	No	Yes	No	Yes	No	NA	Pv	Ng	No	1	2 HRP2-, 1 PfLDH- bands	0	All Pf bands neg
1847	1847	Tg	L.Adiabo	0	Male	Rural	Yes	Yes	Yes	Yes	Yes	Yes	No	NA	Ng	Ng	No	1	2 HRP2-, 1 PfLDH- bands	0	All Pf bands neg
1848	1848	Tg	Atseged Tsimbila	15	Female	Rural	Yes	Yes	Yes	No	No	No	No	NA	Pv	Ng	No	1	2 HRP2-, 1 PfLDH- bands	0	All Pf bands neg
1849	1849	Tg	NA	24	Male	Rural	Yes	Yes	Yes	Yes	Yes	No	No	NA	Ng	Ng	No	1	2 HRP2-, 1 PfLDH- bands	0	All Pf bands neg
1850	1850	Tg	Atseged Tsimbila	31	Male	Rural	Yes	Yes	Yes	Yes	No	No	No	NA	Ng	Ng	No	1	2 HRP2-, 1 PfLDH- bands	0	All Pf bands neg
1851	1851	Tg	NA	9	Female	Rural	Yes	Yes	Yes	No	Yes	Yes	No	NA	Ng	Ng	No	1	2 HRP2-, 1 PfLDH- bands	0	All Pf bands neg
1852	1852	Tg	Atseged Tsimbila	19	Male	Rural	Yes	Yes	Yes	Yes	Yes	Yes	Yes	Quinine	Pv	Ng	No	1	2 HRP2-, 1 PfLDH- bands	0	All Pf bands neg
1853	1853	Tg	Atseged Tsimbila	40	Female	Rural	Yes	Yes	Yes	Yes	No	No	No	NA	Ng	Ng	No	1	2 HRP2-, 1 PfLDH- bands	0	All Pf bands neg
1854	1854	Tg	L.Adiabo	50	Female	Rural	Yes	Yes	Yes	Yes	Yes	Yes	No	NA	Ng	Ng	No	1	2 HRP2-, 1 PfLDH- bands	0	All Pf bands neg
1855	1855	Tg	Atseged Tsimbila	16	Female	Rural	Yes	Yes	Yes	Yes	No	No	No	NA	Ng	Ng	No	1	2 HRP2-, 1 PfLDH- bands	0	All Pf bands neg
1856	1856	Tg	L.Adiabo	19	Male	Rural	Yes	Yes	Yes	Yes	No	No	No	NA	Ng	Ng	No	1	2 HRP2-, 1 PfLDH- bands	0	All Pf bands neg
1857	1857	Tg	NA	25	Male	Rural	Yes	Yes	Yes	Yes	Yes	Yes	No	NA	Ng	Ng	No	1	2 HRP2-, 1 PfLDH- bands	0	All Pf bands neg
1858	1858	Tg	Atseged Tsimbila	26	Male	Urban	Yes	Yes	Yes	Yes	Yes	Yes	No	NA	Pv	Ng	No	1	2 HRP2-, 1 PfLDH- bands	0	All Pf bands neg
1859	1859	Tg	L.Adiabo	2	Male	Rural	Yes	Yes	Yes	Yes	No	No	No	NA	Ng	Ng	No	1	2 HRP2-, 1 PfLDH- bands	0	All Pf bands neg
1860	1860	Tg	NA	12	Female	Rural	Yes	Yes	Yes	Yes	Yes	Yes	No	NA	Ng	Ng	No	1	2 HRP2-, 1 PfLDH- bands	0	All Pf bands neg
1861	1861	Tg	Atseged Tsimbila	23	Male	Rural	Yes	Yes	Yes	No	No	No	No	NA	Pf	Ng	No	3	1 HRP2+, 1HRP2- band	1	Any Pf band
1862	1862	Tg	Atseged Tsimbila	50	Male	Rural	Yes	Yes	No	No	No	No	No	NA	Ng	Ng	No	1	2 HRP2-, 1 PfLDH- bands	0	All Pf bands neg
1863	1863	Tg	Atseged Tsimbila	13	Male	Rural	Yes	Yes	Yes	Yes	Yes	Yes	No	NA	Pv	Ng	No	1	2 HRP2-, 1 PfLDH- bands	0	All Pf bands neg
1864	1864	Tg	NA	17	Female	Rural	Yes	Yes	Yes	Yes	Yes	Yes	No	NA	Ng	Ng	No	1	2 HRP2-, 1 PfLDH- bands	0	All Pf bands neg
1865	1865	Tg	Atseged Tsimbila	36	Female	Rural	Yes	No	Yes	No	Yes	No	No	NA	Ng	Ng	No	1	2 HRP2-, 1 PfLDH- bands	0	All Pf bands neg
1866	1866	Tg	L.Adiabo	50	Female	Rural	Yes	Yes	No	Yes	No	No	No	NA	Ng	Ng	No	1	2 HRP2-, 1 PfLDH- bands	0	All Pf bands neg
1867	1867	Tg	Atseged Tsimbila	12	Female	Rural	Yes	Yes	Yes	Yes	No	Yes	No	NA	Pv	Ng	Yes	1	2 HRP2-, 1 PfLDH- bands	0	All Pf bands neg
1868	1868	Tg	L.Adiabo	13	Female	Rural	Yes	Yes	No	Yes	No	No	No	NA	Ng	Ng	No	1	2 HRP2-, 1 PfLDH- bands	0	All Pf bands neg
1869	1869	Tg	Atseged Tsimbila	34	Male	Rural	Yes	No	No	No	Yes	Yes	No	NA	Ng	Ng	No	1	2 HRP2-, 1 PfLDH- bands	0	All Pf bands neg
1870	1870	Tg	NA	35	Female	Rural	Yes	Yes	Yes	Yes	Yes	Yes	No	NA	Ng	Ng	No	1	2 HRP2-, 1 PfLDH- bands	0	All Pf bands neg
1871	1871	Am	West Armachiho	20	Female	NA	Yes	Yes	Yes	Yes	No	No	No	NA	Ng	Ng	No	1	2 HRP2-, 1 PfLDH- bands	0	All Pf bands neg
1872	1872	Am	Quara	20	Male	Rural	Yes	Yes	Yes	Yes	No	Yes	No	NA	Ng	PfPLDH	Yes	2	2 HRP2-, 1 PfLDH+ bands	1	Any Pf band
1873	1873	Am	Quara	29	Male	Rural	Yes	Yes	Yes	Yes	Yes	Yes	Yes	Chloroquine	Pf	PfHRP2	No	0	2 HRP2+ bands	1	Any Pf band
1874	1874	Am	Tegede	49	Male	Rural	Yes	Yes	Yes	No	No	Yes	No	NA	Ng	Ng	No	1	2 HRP2-, 1 PfLDH- bands	0	All Pf bands neg
1875	1875	Tg	Atseged Tsimbila	2	Female	Urban	Yes	Yes	No	No	Yes	Yes	No	NA	Pv	Ng	No	1	2 HRP2-, 1 PfLDH- bands	0	All Pf bands neg
1876	1876	Tg	Atseged Tsimbila	35	Male	Rural	No	Yes	No	No	No	Yes	No	NA	Ng	Ng	No	1	2 HRP2-, 1 PfLDH- bands	0	All Pf bands neg
1877	1877	Tg	L.Adiabo	55	Female	Rural	Yes	No	No	Yes	No	No	No	NA	Ng	Ng	No	1	2 HRP2-, 1 PfLDH- bands	0	All Pf bands neg
1878	1878	Tg	NA	55	Male	Rural	Yes	Yes	Yes	Yes	Yes	Yes	No	NA	Ng	Ng	No	1	2 HRP2-, 1 PfLDH- bands	0	All Pf bands neg
1879	1879	Tg	Atseged Tsimbila	15	Male	Rural	No	Yes	Yes	Yes	No	Yes	No	NA	Ng	Ng	No	1	2 HRP2-, 1 PfLDH- bands	0	All Pf bands neg
1880	1880	Tg	NA	20	Male	Rural	Yes	Yes	Yes	Yes	Yes	Yes	No	NA	Ng	Ng	No	1	2 HRP2-, 1 PfLDH- bands	0	All Pf bands neg
1881	1881	Tg	L.Adiabo	35	Male	Rural	Yes	No	Yes	No	No	Yes	No	NA	Ng	Ng	No	1	2 HRP2-, 1 PfLDH- bands	0	All Pf bands neg
1882	1882	Tg	Atseged Tsimbila	51	Male	Rural	Yes	Yes	Yes	Yes	Yes	Yes	No	NA	Pv	Ng	No	1	2 HRP2-, 1 PfLDH- bands	0	All Pf bands neg
1883	1883	Tg	Atseged Tsimbila	4	Female	Urban	Yes	Yes	Yes	No	No	Yes	No	NA	Pv	Ng	No	1	2 HRP2-, 1 PfLDH- bands	0	All Pf bands neg
1884	1884	Tg	NA	12	Female	Rural	Yes	Yes	Yes	Yes	Yes	Yes	No	NA	Ng	Ng	No	1	2 HRP2-, 1 PfLDH- bands	0	All Pf bands neg
1885	1885	Tg	Atseged Tsimbila	33	Female	Rural	Yes	No	No	No	Yes	Yes	No	NA	Ng	Ng	No	1	2 HRP2-, 1 PfLDH- bands	0	All Pf bands neg
1886	1886	Tg	L.Adiabo	49	Male	Rural	Yes	Yes	No	Yes	No	No	No	NA	Ng	Ng	No	1	2 HRP2-, 1 PfLDH- bands	0	All Pf bands neg
1887	1887	Tg	L.Adiabo	1	Female	Rural	Yes	No	No	Yes	Yes	No	No	NA	Ng	Ng	No	1	2 HRP2-, 1 PfLDH- bands	0	All Pf bands neg
1888	1888	Tg	Atseged Tsimbila	3	Male	Rural	Yes	Yes	Yes	Yes	Yes	Yes	No	NA	Pv	Ng	No	1	2 HRP2-, 1 PfLDH- bands	0	All Pf bands neg
1889	1889	Tg	Atseged Tsimbila	50	Male	Rural	No	Yes	Yes	No	Yes	Yes	No	NA	Ng	Ng	No	1	2 HRP2-, 1 PfLDH- bands	0	All Pf bands neg
1890	1890	Tg	NA	51	Male	Rural	Yes	Yes	Yes	Yes	Yes	Yes	Yes	NA	Ng	Ng	No	1	2 HRP2-, 1 PfLDH- bands	0	All Pf bands neg
1891	1891	Tg	Atseged Tsimbila	2	Male	Rural	Yes	Yes	Yes	Yes	Yes	Yes	No	NA	Pv	Ng	No	1	2 HRP2-, 1 PfLDH- bands	0	All Pf bands neg
1892	1892	Tg	L.Adiabo	5	Male	Rural	Yes	No	Yes	No	No	Yes	No	NA	Ng	Ng	No	1	2 HRP2-, 1 PfLDH- bands	0	All Pf bands neg
1893	1893	Tg	NA	30	Female	Rural	Yes	Yes	Yes	Yes	Yes	Yes	No	NA	Ng	Ng	No	1	2 HRP2-, 1 PfLDH- bands	0	All Pf bands neg
1894	1894	Tg	Atseged Tsimbila	48	Male	Rural	No	Yes	Yes	No	Yes	Yes	No	NA	Ng	Ng	No	1	2 HRP2-, 1 PfLDH- bands	0	All Pf bands neg
1895	1895	Tg	Atseged Tsimbila	9	Male	Rural	Yes	Yes	Yes	Yes	Yes	Yes	No	NA	Pv	Ng	No	1	2 HRP2-, 1 PfLDH- bands	0	All Pf bands neg
1896	1896	Tg	L.Adiabo	14	Male	Rural	Yes	Yes	No	Yes	Yes	No	No	NA	Ng	Ng	No	1	2 HRP2-, 1 PfLDH- bands	0	All Pf bands neg
1897	1897	Tg	NA	22	Male	Rural	Yes	Yes	Yes	Yes	Yes	Yes	No	NA	Ng	Ng	No	1	2 HRP2-, 1 PfLDH- bands	0	All Pf bands neg
1898	1898	Tg	Atseged Tsimbila	35	Male	Rural	No	No	Yes	Yes	Yes	Yes	No	NA	Ng	Ng	No	1	2 HRP2-, 1 PfLDH- bands	0	All Pf bands neg
1899	1899	Tg	Atseged Tsimbila	5	Female	Rural	Yes	Yes	Yes	Yes	Yes	Yes	No	NA	Pv	Ng	No	1	2 HRP2-, 1 PfLDH- bands	0	All Pf bands neg
1900	1900	Tg	L.Adiabo	10	Male	Rural	No	Yes	No	Yes	Yes	No	No	NA	Ng	Ng	No	1	2 HRP2-, 1 PfLDH- bands	0	All Pf bands neg
1901	1901	Tg	Atseged Tsimbila	40	Female	Rural	No	Yes	No	No	Yes	Yes	No	NA	Ng	Ng	No	1	2 HRP2-, 1 PfLDH- bands	0	All Pf bands neg
1902	1902	Tg	NA	47	Female	Rural	Yes	Yes	Yes	Yes	Yes	Yes	No	NA	Ng	Ng	No	1	2 HRP2-, 1 PfLDH- bands	0	All Pf bands neg
1903	1903	Tg	L.Adiabo	2	Male	Rural	No	No	No	No	No	No	No	NA	Ng	Ng	No	1	2 HRP2-, 1 PfLDH- bands	0	All Pf bands neg
1904	1904	Tg	Atseged Tsimbila	2	Male	Rural	Yes	Yes	Yes	Yes	Yes	Yes	No	NA	Pv	Ng	No	1	2 HRP2-, 1 PfLDH- bands	0	All Pf bands neg
1905	1905	Tg	Atseged Tsimbila	11	Female	Rural	Yes	Yes	No	No	No	Yes	No	NA	Ng	Ng	No	1	2 HRP2-, 1 PfLDH- bands	0	All Pf bands neg
1906	1906	Tg	NA	69	Male	Rural	Yes	Yes	Yes	Yes	Yes	Yes	No	NA	Ng	Ng	No	1	2 HRP2-, 1 PfLDH- bands	0	All Pf bands neg
1907	1907	Tg	Atseged Tsimbila	10	Female	Rural	Yes	Yes	No	No	No	Yes	No	NA	Ng	Ng	No	1	2 HRP2-, 1 PfLDH- bands	0	All Pf bands neg
1908	1908	Tg	L.Adiabo	20	Male	Rural	No	No	No	No	No	No	Yes	NA	Ng	Ng	No	1	2 HRP2-, 1 PfLDH- bands	0	All Pf bands neg
1909	1909	Tg	Atseged Tsimbila	28	Female	Rural	Yes	Yes	Yes	Yes	Yes	Yes	No	NA	Pv	Ng	No	1	2 HRP2-, 1 PfLDH- bands	0	All Pf bands neg
1910	1910	Tg	NA	40	Female	Rural	Yes	Yes	Yes	Yes	Yes	Yes	No	NA	Ng	Ng	No	1	2 HRP2-, 1 PfLDH- bands	0	All Pf bands neg
1911	1911	Tg	Atseged Tsimbila	3	Female	Rural	Yes	Yes	No	Yes	No	Yes	No	NA	Pv	Ng	No	1	2 HRP2-, 1 PfLDH- bands	0	All Pf bands neg
1912	1912	Tg	Atseged Tsimbila	5	Male	Rural	No	No	No	No	Yes	Yes	No	NA	Ng	Ng	No	1	2 HRP2-, 1 PfLDH- bands	0	All Pf bands neg
1913	1913	Tg	L.Adiabo	35	Female	Rural	Yes	Yes	Yes	No	No	Yes	No	NA	Ng	Ng	No	1	2 HRP2-, 1 PfLDH- bands	0	All Pf bands neg
1914	1914	Tg	Atseged Tsimbila	45	Male	Rural	Yes	Yes	Yes	Yes	Yes	Yes	No	NA	Ng	Ng	No	1	2 HRP2-, 1 PfLDH- bands	0	All Pf bands neg
1915	1915	Am	Tegede	1	Male	Rural	Yes	Yes	No	No	Yes	No	No	NA	Pv	Ng	No	1	2 HRP2-, 1 PfLDH- bands	0	All Pf bands neg
1916	1916	Am	Quara	7	Male	Rural	Yes	Yes	Yes	Yes	Yes	Yes	No	NA	Ng	PfPLDH	Yes	2	2 HRP2-, 1 PfLDH+ bands	1	Any Pf band
1917	1917	Am	Quara	10	Male	Urban	Yes	Yes	Yes	Yes	Yes	Yes	No	NA	Pf	Both PfHRP2 and PFPLDH	No	0	2 HRP2+ bands	1	Any Pf band
1918	1918	Am	West Armachiho	20	Female	NA	Yes	Yes	No	No	Yes	No	No	NA	Ng	Ng	No	1	2 HRP2-, 1 PfLDH- bands	0	All Pf bands neg
1919	1919	Tg	Atseged Tsimbila	19	Male	Rural	Yes	Yes	Yes	Yes	Yes	Yes	No	NA	Pv	Ng	No	1	2 HRP2-, 1 PfLDH- bands	0	All Pf bands neg
1920	1920	Tg	NA	20	Male	Rural	Yes	Yes	Yes	Yes	Yes	Yes	No	NA	Ng	Ng	No	1	2 HRP2-, 1 PfLDH- bands	0	All Pf bands neg
1921	1921	Tg	L.Adiabo	48	Female	Rural	Yes	Yes	No	Yes	No	Yes	No	NA	Ng	Ng	No	1	2 HRP2-, 1 PfLDH- bands	0	All Pf bands neg
1922	1922	Tg	Atseged Tsimbila	60	Female	Rural	Yes	Yes	No	Yes	No	No	No	NA	Ng	Ng	No	1	2 HRP2-, 1 PfLDH- bands	0	All Pf bands neg
1923	1923	Tg	NA	40	Male	Rural	Yes	Yes	Yes	Yes	Yes	No	No	NA	Ng	Ng	No	1	2 HRP2-, 1 PfLDH- bands	0	All Pf bands neg
1924	1924	Tg	Atseged Tsimbila	40	Male	Rural	Yes	Yes	No	No	No	Yes	No	NA	Ng	Ng	No	1	2 HRP2-, 1 PfLDH- bands	0	All Pf bands neg
1925	1925	Tg	L.Adiabo	48	Female	Rural	No	Yes	Yes	Yes	No	No	No	NA	Ng	Ng	No	1	2 HRP2-, 1 PfLDH- bands	0	All Pf bands neg
1926	1926	Tg	Atseged Tsimbila	57	Male	Rural	Yes	Yes	Yes	Yes	Yes	Yes	No	NA	Pv	Ng	No	1	2 HRP2-, 1 PfLDH- bands	0	All Pf bands neg
1927	1927	Tg	NA	0	Male	Rural	Yes	Yes	Yes	Yes	Yes	No	No	NA	Ng	Ng	No	1	2 HRP2-, 1 PfLDH- bands	0	All Pf bands neg
1928	1928	Tg	Atseged Tsimbila	20	Male	Rural	Yes	Yes	Yes	Yes	Yes	Yes	No	NA	Pv	Ng	No	1	2 HRP2-, 1 PfLDH- bands	0	All Pf bands neg
1929	1929	Tg	Ahferom	28	Female	Rural	Yes	Yes	Yes	Yes	No	No	No	NA	Ng	Ng	No	1	2 HRP2-, 1 PfLDH- bands	0	All Pf bands neg
1930	1930	Tg	Atseged Tsimbila	42	Male	Rural	No	Yes	Yes	No	No	Yes	No	NA	Ng	Ng	No	1	2 HRP2-, 1 PfLDH- bands	0	All Pf bands neg
1931	1931	Tg	NA	1	Male	Urban	Yes	No	No	No	Yes	No	No	NA	Ng	Ng	No	1	2 HRP2-, 1 PfLDH- bands	0	All Pf bands neg
1932	1932	Tg	L.Adiabo	8	Female	Rural	Yes	Yes	No	No	No	Yes	No	NA	Ng	Ng	No	1	2 HRP2-, 1 PfLDH- bands	0	All Pf bands neg
1933	1933	Tg	Atseged Tsimbila	9	Male	Urban	Yes	Yes	Yes	Yes	Yes	Yes	No	NA	Pv	Ng	No	1	2 HRP2-, 1 PfLDH- bands	0	All Pf bands neg
1934	1934	Tg	Atseged Tsimbila	14	Female	Rural	Yes	No	No	No	Yes	Yes	No	NA	Ng	Ng	No	1	2 HRP2-, 1 PfLDH- bands	0	All Pf bands neg
1935	1935	Tg	Atseged Tsimbila	19	Male	Rural	Yes	Yes	Yes	Yes	Yes	No	No	NA	Ng	Ng	No	1	2 HRP2-, 1 PfLDH- bands	0	All Pf bands neg
1936	1936	Tg	L.Adiabo	20	Female	Rural	Yes	Yes	No	Yes	No	Yes	No	NA	Ng	Ng	No	1	2 HRP2-, 1 PfLDH- bands	0	All Pf bands neg
1937	1937	Tg	Atseged Tsimbila	21	Male	Rural	Yes	Yes	Yes	Yes	Yes	Yes	No	NA	Pv	Ng	No	1	2 HRP2-, 1 PfLDH- bands	0	All Pf bands neg
1938	1938	Tg	Atseged Tsimbila	39	Female	Rural	Yes	No	Yes	No	Yes	Yes	No	NA	Ng	Ng	No	1	2 HRP2-, 1 PfLDH- bands	0	All Pf bands neg
1939	1939	Tg	Atseged Tsimbila	2	Female	Rural	No	No	No	Yes	Yes	Yes	No	NA	Ng	Ng	No	1	2 HRP2-, 1 PfLDH- bands	0	All Pf bands neg
1940	1940	Tg	L.Adiabo	4	Male	Rural	Yes	No	No	Yes	No	Yes	No	NA	Ng	Ng	No	1	2 HRP2-, 1 PfLDH- bands	0	All Pf bands neg
1941	1941	Tg	Atseged Tsimbila	22	Male	Rural	Yes	Yes	Yes	Yes	Yes	Yes	No	NA	Pv	Ng	No	1	2 HRP2-, 1 PfLDH- bands	0	All Pf bands neg
1942	1942	Tg	NA	35	Female	Rural	Yes	Yes	Yes	Yes	Yes	No	No	NA	Ng	Ng	No	1	2 HRP2-, 1 PfLDH- bands	0	All Pf bands neg
1943	1943	Tg	Atseged Tsimbila	13	Male	Rural	Yes	Yes	Yes	Yes	Yes	Yes	No	NA	Pv	Ng	No	1	2 HRP2-, 1 PfLDH- bands	0	All Pf bands neg
1944	1944	Tg	NA	29	Female	Rural	Yes	Yes	Yes	Yes	Yes	No	No	NA	Ng	Ng	No	1	2 HRP2-, 1 PfLDH- bands	0	All Pf bands neg
1945	1945	Tg	L.Adiabo	30	Female	Rural	Yes	Yes	Yes	No	No	Yes	No	NA	Ng	Ng	No	1	2 HRP2-, 1 PfLDH- bands	0	All Pf bands neg
1946	1946	Tg	Atseged Tsimbila	36	Male	Urban	No	No	Yes	No	Yes	Yes	No	NA	Ng	Ng	No	1	2 HRP2-, 1 PfLDH- bands	0	All Pf bands neg
1947	1947	Tg	NA	10	Female	Urban	Yes	Yes	Yes	Yes	Yes	No	No	NA	Ng	Ng	No	1	2 HRP2-, 1 PfLDH- bands	0	All Pf bands neg
1948	1948	Tg	Atseged Tsimbila	28	Male	Rural	No	Yes	No	Yes	Yes	No	No	NA	Ng	Ng	No	1	2 HRP2-, 1 PfLDH- bands	0	All Pf bands neg
1949	1949	Tg	Atseged Tsimbila	37	Male	Rural	Yes	Yes	Yes	Yes	No	Yes	No	NA	Pv	Ng	Yes	1	2 HRP2-, 1 PfLDH- bands	0	All Pf bands neg
1950	1950	Tg	L.Adiabo	39	Male	Rural	Yes	Yes	No	Yes	No	Yes	No	NA	Ng	Ng	No	1	2 HRP2-, 1 PfLDH- bands	0	All Pf bands neg
1951	1951	Tg	L.Adiabo	10	Male	Rural	Yes	Yes	Yes	No	No	Yes	No	NA	Ng	Ng	No	1	2 HRP2-, 1 PfLDH- bands	0	All Pf bands neg
1952	1952	Tg	Atseged Tsimbila	17	Male	Rural	Yes	Yes	Yes	Yes	Yes	Yes	No	NA	Pv	Ng	No	1	2 HRP2-, 1 PfLDH- bands	0	All Pf bands neg
1953	1953	Tg	NA	30	Female	Rural	Yes	Yes	No	No	Yes	No	No	NA	Ng	Ng	No	1	2 HRP2-, 1 PfLDH- bands	0	All Pf bands neg
1954	1954	Tg	Atseged Tsimbila	60	Female	Rural	Yes	Yes	No	No	Yes	Yes	No	NA	Ng	Ng	No	1	2 HRP2-, 1 PfLDH- bands	0	All Pf bands neg
1955	1955	Tg	Atseged Tsimbila	10	Female	Rural	Yes	No	No	No	Yes	Yes	No	NA	Ng	Ng	No	1	2 HRP2-, 1 PfLDH- bands	0	All Pf bands neg
1956	1956	Tg	L.Adiabo	18	Male	Rural	Yes	Yes	Yes	Yes	No	Yes	No	NA	Ng	Ng	No	1	2 HRP2-, 1 PfLDH- bands	0	All Pf bands neg
1957	1957	Tg	Atseged Tsimbila	30	Male	Rural	Yes	Yes	Yes	Yes	Yes	Yes	No	NA	Pv	Ng	No	1	2 HRP2-, 1 PfLDH- bands	0	All Pf bands neg
1958	1958	Tg	NA	40	Female	Rural	Yes	Yes	No	No	Yes	No	No	NA	Ng	Ng	No	1	2 HRP2-, 1 PfLDH- bands	0	All Pf bands neg
1959	1959	Am	Tegede	19	Female	Rural	Yes	Yes	Yes	No	No	No	No	NA	Ng	Ng	No	1	2 HRP2-, 1 PfLDH- bands	0	All Pf bands neg
1960	1960	Am	West Armachiho	22	Male	NA	Yes	Yes	Yes	Yes	Yes	Yes	No	NA	Ng	Ng	No	1	2 HRP2-, 1 PfLDH- bands	0	All Pf bands neg
1961	1961	Am	Quara	32	Male	Rural	Yes	Yes	Yes	Yes	Yes	Yes	Yes	ACT	Ng	PfPLDH	Yes	2	2 HRP2-, 1 PfLDH+ bands	1	Any Pf band
1962	1962	Am	Quara	35	Female	Rural	Yes	Yes	Yes	Yes	Yes	Yes	No	NA	Pf	PfHRP2	No	0	2 HRP2+ bands	1	Any Pf band
1963	1963	Tg	Atseged Tsimbila	8	Female	Rural	Yes	Yes	Yes	Yes	Yes	Yes	No	NA	Pv	Ng	No	1	2 HRP2-, 1 PfLDH- bands	0	All Pf bands neg
1964	1964	Tg	L.Adiabo	36	Male	Rural	Yes	No	Yes	No	Yes	Yes	No	NA	Ng	Ng	No	1	2 HRP2-, 1 PfLDH- bands	0	All Pf bands neg
1965	1965	Tg	NA	40	Male	Rural	Yes	Yes	No	No	Yes	No	No	NA	Ng	Ng	No	1	2 HRP2-, 1 PfLDH- bands	0	All Pf bands neg
1966	1966	Tg	Atseged Tsimbila	47	Female	Rural	Yes	Yes	Yes	No	Yes	Yes	No	NA	Ng	Ng	No	1	2 HRP2-, 1 PfLDH- bands	0	All Pf bands neg
1967	1967	Tg	Atseged Tsimbila	1	Female	Rural	No	No	No	No	Yes	No	No	NA	Ng	Ng	No	1	2 HRP2-, 1 PfLDH- bands	0	All Pf bands neg
1968	1968	Tg	Atseged Tsimbila	12	Male	Urban	Yes	Yes	Yes	No	Yes	Yes	No	NA	Pv	Ng	No	1	2 HRP2-, 1 PfLDH- bands	0	All Pf bands neg
1969	1969	Tg	L.Adiabo	25	Male	Rural	Yes	Yes	No	Yes	No	Yes	No	NA	Ng	Ng	No	1	2 HRP2-, 1 PfLDH- bands	0	All Pf bands neg
1970	1970	Tg	NA	40	Male	Rural	Yes	Yes	No	No	Yes	No	No	NA	Ng	Ng	No	1	2 HRP2-, 1 PfLDH- bands	0	All Pf bands neg
1971	1971	Tg	L.Adiabo	10	Female	Rural	Yes	Yes	No	Yes	No	No	Yes	NA	Ng	Ng	No	1	2 HRP2-, 1 PfLDH- bands	0	All Pf bands neg
1972	1972	Tg	Atseged Tsimbila	18	Male	Rural	Yes	Yes	Yes	Yes	Yes	Yes	No	NA	Pv	Ng	No	1	2 HRP2-, 1 PfLDH- bands	0	All Pf bands neg
1973	1973	Tg	Atseged Tsimbila	27	Female	Rural	No	No	Yes	No	Yes	Yes	No	NA	Ng	Ng	No	1	2 HRP2-, 1 PfLDH- bands	0	All Pf bands neg
1974	1974	Tg	NA	28	Female	Urban	Yes	Yes	No	No	Yes	No	No	NA	Ng	Ng	No	1	2 HRP2-, 1 PfLDH- bands	0	All Pf bands neg
1975	1975	Tg	Atseged Tsimbila	2	Female	Urban	Yes	No	No	No	Yes	Yes	No	NA	Ng	Ng	No	1	2 HRP2-, 1 PfLDH- bands	0	All Pf bands neg
1976	1976	Tg	Atseged Tsimbila	36	Male	Rural	Yes	Yes	Yes	No	No	Yes	No	NA	Ng	Ng	No	1	2 HRP2-, 1 PfLDH- bands	0	All Pf bands neg
1977	1977	Tg	L.Adiabo	45	Male	Rural	Yes	No	No	Yes	No	Yes	No	NA	Ng	Ng	No	1	2 HRP2-, 1 PfLDH- bands	0	All Pf bands neg
1978	1978	Tg	NA	72	Female	Urban	Yes	No	No	Yes	Yes	No	No	NA	Ng	Ng	No	1	2 HRP2-, 1 PfLDH- bands	0	All Pf bands neg
1979	1979	Tg	L.Adiabo	1	Male	Rural	Yes	No	No	Yes	No	Yes	No	NA	Ng	Ng	No	1	2 HRP2-, 1 PfLDH- bands	0	All Pf bands neg
1980	1980	Tg	Atseged Tsimbila	2	Female	Rural	No	No	No	No	Yes	Yes	No	NA	Ng	Ng	No	1	2 HRP2-, 1 PfLDH- bands	0	All Pf bands neg
1981	1981	Tg	Atseged Tsimbila	20	Male	Rural	Yes	Yes	Yes	Yes	Yes	Yes	No	NA	Pv	Ng	No	1	2 HRP2-, 1 PfLDH- bands	0	All Pf bands neg
1982	1982	Tg	NA	58	Female	Urban	Yes	Yes	No	No	Yes	No	No	NA	Ng	Ng	No	1	2 HRP2-, 1 PfLDH- bands	0	All Pf bands neg
1983	1983	Tg	Atseged Tsimbila	2	Male	Rural	No	No	No	No	Yes	Yes	No	NA	Ng	Ng	No	1	2 HRP2-, 1 PfLDH- bands	0	All Pf bands neg
1984	1984	Tg	NA	10	Female	Urban	Yes	Yes	No	Yes	Yes	No	No	NA	Ng	Ng	No	1	2 HRP2-, 1 PfLDH- bands	0	All Pf bands neg
1985	1985	Tg	Atseged Tsimbila	14	Male	Rural	Yes	Yes	Yes	Yes	Yes	Yes	No	NA	Pv	Ng	No	1	2 HRP2-, 1 PfLDH- bands	0	All Pf bands neg
1986	1986	Tg	L.Adiabo	35	Male	Rural	Yes	Yes	Yes	No	No	Yes	No	NA	Ng	Ng	No	1	2 HRP2-, 1 PfLDH- bands	0	All Pf bands neg
1987	1987	Tg	NA	5	Female	NA	Yes	No	No	Yes	Yes	No	No	NA	Ng	Ng	No	1	2 HRP2-, 1 PfLDH- bands	0	All Pf bands neg
1988	1988	Tg	Atseged Tsimbila	15	Female	Rural	Yes	Yes	No	No	Yes	Yes	No	NA	Ng	Ng	No	1	2 HRP2-, 1 PfLDH- bands	0	All Pf bands neg
1989	1989	Tg	Atseged Tsimbila	22	Male	Rural	Yes	Yes	Yes	Yes	Yes	Yes	No	NA	Pv	Ng	No	1	2 HRP2-, 1 PfLDH- bands	0	All Pf bands neg
1990	1990	Tg	L.Adiabo	65	Male	Rural	Yes	Yes	No	No	Yes	Yes	No	NA	Ng	Ng	No	1	2 HRP2-, 1 PfLDH- bands	0	All Pf bands neg
1991	1991	Tg	Atseged Tsimbila	7	Female	Urban	Yes	Yes	Yes	Yes	Yes	Yes	No	NA	Pv	Ng	No	1	2 HRP2-, 1 PfLDH- bands	0	All Pf bands neg
1992	1992	Tg	L.Adiabo	18	Male	Rural	Yes	Yes	Yes	No	No	Yes	No	NA	Ng	Ng	No	1	2 HRP2-, 1 PfLDH- bands	0	All Pf bands neg
1993	1993	Tg	NA	46	Female	Urban	Yes	Yes	No	No	Yes	No	No	NA	Ng	Ng	No	1	2 HRP2-, 1 PfLDH- bands	0	All Pf bands neg
1994	1994	Tg	Atseged Tsimbila	48	Female	Rural	No	Yes	Yes	No	Yes	Yes	No	NA	Ng	Ng	No	1	2 HRP2-, 1 PfLDH- bands	0	All Pf bands neg
1995	1995	Tg	Atseged Tsimbila	15	Male	Rural	Yes	No	No	Yes	Yes	No	No	NA	Ng	Ng	No	1	2 HRP2-, 1 PfLDH- bands	0	All Pf bands neg
1996	1996	Tg	Atseged Tsimbila	19	Male	Rural	Yes	Yes	Yes	Yes	Yes	Yes	No	NA	Pv	Ng	No	1	2 HRP2-, 1 PfLDH- bands	0	All Pf bands neg
1997	1997	Tg	L.Adiabo	20	Male	Rural	Yes	Yes	Yes	No	Yes	Yes	No	NA	Ng	Ng	No	1	2 HRP2-, 1 PfLDH- bands	0	All Pf bands neg
1998	1998	Tg	NA	46	Male	Urban	Yes	Yes	No	No	Yes	No	No	NA	Ng	Ng	No	1	2 HRP2-, 1 PfLDH- bands	0	All Pf bands neg
1999	1999	Tg	Atseged Tsimbila	34	Male	Rural	Yes	Yes	No	No	Yes	Yes	No	NA	Ng	Ng	No	1	2 HRP2-, 1 PfLDH- bands	0	All Pf bands neg
[truncated: 10,573 more rows]
