# Supplementary material for: Plasmodium falciparum is evolving to escape malaria rapid diagnostic tests in Ethiopia
Source: Nat Microbiol. 2021 Sep 27;6(10):1289–99. doi: 10.1038/s41564-021-00962-4 (PMC8478644; doi:10.1038/s41564-021-00962-4)
Supplement: Supplementary file 7 — De-identified demographic, clinical, malaria RDT, PCR and bead-based immunoassay results for all samples subjected to molecular analysis at UNC (n = 926). [file 41564_2021_962_MOESM7_ESM.xlsx]

## Sheet: Full_PCR_Clinical_clean
	lab_ID	participant_ID	Reg	pfhrp2_rep1_pcr_pos	pfhrp2_rep2_pcr_pos	pfhrp2_pcr_pos	pfhrp3_rep1_pcr_pos	pfhrp3_rep2_pcr_pos	pfhrp3_pcr_pos	PfBtub_CT_reps	PfBtub_Ct_rep1	PfBtub_Ct_rep2	PfBtub_Ct_Mean	PfBtub_Ct_SD	pfbtub_pcr_pos	pfldh_pcr_pos	pfldh_pcr_parasitemia_mean	pfldh_detection	hrp2_neg_final	hrp3_neg_final	hrp2_neg_final_f	hrp3_neg_final_f	hrp23_status	hrp23_status_f	Age	Sex	District	Location	Fever	Headache	JointPain	FeelingCold	Nausea	Appetite	Treatment History	IfYesWh Drug	Travel History	carestart	sd	rdt_discordant	rdt_discordant_f	rdt_pf_pos	rdt_pf_pos_f	pAldo (MFI-bg)	pAldo_Pos	pAldolase (pg/mL)	pLDH (MFI-bg)	pLDH_Pos	pLDH (pg/mL)
1	99001	NA	Am	1	1	1	0	1	0	NA	NA	NA	NA	NA	NA	1	16.46	1	98	98	Insufficient DNA (<=100p/uL)	Insufficient DNA (<=100p/uL)	NA	NA	NA	NA	NA	NA	NA	NA	NA	NA	NA	NA	NA	NA	NA	NA	NA	NA	NA	NA	NA	NA	NA	NA	NA	NA	NA
2	99002	NA	Am	1	1	1	0	0	0	29.7019	29.7019	29.8252	29.7635	0.0871556	1	1	122.94	1	0	1	pfhrp2+	pfhrp3-	3	pfhrp2+/3-	NA	NA	NA	NA	NA	NA	NA	NA	NA	NA	NA	NA	NA	NA	NA	NA	NA	NA	NA	NA	NA	NA	NA	NA	NA
3	99003	NA	Am	0	0	0	0	0	0	27.7641	27.7641	27.2695	27.5168	0.349707	1	1	771.85	1	1	1	pfhrp2-	pfhrp3-	1	pfhrp2-/3-	NA	NA	NA	NA	NA	NA	NA	NA	NA	NA	NA	NA	NA	NA	NA	NA	NA	NA	NA	NA	NA	NA	NA	NA	NA
4	99004	NA	Am	1	1	1	0	0	0	29.5402	29.5402	28.9748	29.2575	0.39983	1	1	144.91	1	0	1	pfhrp2+	pfhrp3-	3	pfhrp2+/3-	NA	NA	NA	NA	NA	NA	NA	NA	NA	NA	NA	NA	NA	NA	NA	NA	NA	NA	NA	NA	NA	NA	NA	NA	NA
5	10717	10717	Am	0	1	0	1	1	1	NA	NA	NA	NA	NA	NA	1	12.31	1	98	98	Insufficient DNA (<=100p/uL)	Insufficient DNA (<=100p/uL)	NA	NA	34	Male	Metema	Rural	Yes	Yes	Yes	Yes	Yes	Yes	Yes	Other	No	Pf	Both PfHRP2 and PFPLDH	0	2 HRP2+ bands	1	Any Pf band	255.3	0	721951	1127.3	1	789979
6	10730	10730	Am	1	1	1	1	1	1	19.7825	19.7825	19.9533	19.8679	0.120746	1	1	40298.6	1	0	0	pfhrp2+	pfhrp3+	0	pfhrp2+/3+	20	Male	Metema	Rural	Yes	No	No	No	Yes	Yes	No	NA	No	Pf	Both PfHRP2 and PFPLDH	0	2 HRP2+ bands	1	Any Pf band	7470	1	NA	27103	1	NA
7	10735	10735	Am	1	1	1	0	0	0	27.8156	27.8156	27.8675	27.8415	0.0367116	1	1	1123.96	1	0	1	pfhrp2+	pfhrp3-	3	pfhrp2+/3-	25	Male	Metema	Rural	Yes	Yes	Yes	Yes	Yes	Yes	No	NA	No	Pf	Both PfHRP2 and PFPLDH	0	2 HRP2+ bands	1	Any Pf band	NA	NA	NA	NA	NA	NA
8	10720	10720	Am	1	1	1	1	1	1	25.485	25.485	25.3195	25.4022	0.117035	1	1	3033.81	1	0	0	pfhrp2+	pfhrp3+	0	pfhrp2+/3+	28	Male	Metema	Urban	Yes	Yes	Yes	Yes	Yes	Yes	Yes	Other	Yes	Pf	Both PfHRP2 and PFPLDH	0	2 HRP2+ bands	1	Any Pf band	1309	1	1.07672e+07	7455.8	1	6.59162e+06
9	10740	10740	Am	1	1	1	1	0	0	19.1974	19.1974	19.2778	19.2376	0.0569016	1	1	64909.4	1	0	0	pfhrp2+	pfhrp3+	0	pfhrp2+/3+	30	Male	Metema	Rural	Yes	Yes	Yes	Yes	Yes	Yes	No	NA	No	Pf	Both PfHRP2 and PFPLDH	0	2 HRP2+ bands	1	Any Pf band	6094.3	1	NA	19116.3	1	NA
10	10697	10697	Am	1	1	1	0	0	0	26.1903	26.1903	26.3437	26.267	0.108458	1	1	1379.27	1	0	1	pfhrp2+	pfhrp3-	3	pfhrp2+/3-	53	Female	Metema	Rural	Yes	Yes	Yes	No	No	Yes	Yes	Other	No	Pf	PfHRP2	0	2 HRP2+ bands	1	Any Pf band	NA	NA	NA	NA	NA	NA
11	10699	10699	Am	1	1	1	1	1	1	19.4542	19.4542	19.3519	19.403	0.0723442	1	1	58459.9	1	0	0	pfhrp2+	pfhrp3+	0	pfhrp2+/3+	25	Male	Metema	Urban	Yes	Yes	Yes	Yes	Yes	Yes	No	NA	No	Pf	Both PfHRP2 and PFPLDH	0	2 HRP2+ bands	1	Any Pf band	5945	1	NA	17435	1	2.15022e+08
12	10691	10691	Am	1	1	1	0	0	0	25.8331	25.8331	25.8754	25.8542	0.0299506	1	1	2740.74	1	0	1	pfhrp2+	pfhrp3-	3	pfhrp2+/3-	24	Male	Metema	Rural	Yes	Yes	Yes	Yes	Yes	Yes	No	NA	No	Pf	Both PfHRP2 and PFPLDH	0	2 HRP2+ bands	1	Any Pf band	282	0	812657	7022	1	6.01897e+06
13	10084	10084	Am	1	1	1	1	1	1	23.7966	23.7966	23.8212	23.8089	0.0174468	1	1	5399.24	1	0	0	pfhrp2+	pfhrp3+	0	pfhrp2+/3+	28	Male	Metema	Rural	Yes	Yes	Yes	Yes	Yes	No	Yes	ACT	Yes	Mixed of Pf and Pv	Both PfHRP2 and PFPLDH	0	2 HRP2+ bands	1	Any Pf band	1715	1	2.15969e+07	12296	1	1.81889e+07
14	10130	10130	Am	1	1	1	0	0	0	25.25	25.25	25.3617	25.3059	0.0789839	1	1	2953.79	1	0	1	pfhrp2+	pfhrp3-	3	pfhrp2+/3-	20	Male	Metema	NA	Yes	Yes	Yes	Yes	Yes	No	No	NA	No	Pf	PfHRP2	0	2 HRP2+ bands	1	Any Pf band	284	0	819715	4713	1	3.53199e+06
15	10048	10048	Am	1	1	1	0	0	0	26.7408	26.7408	26.6026	26.6717	0.0977213	1	1	3835.69	1	0	1	pfhrp2+	pfhrp3-	3	pfhrp2+/3-	25	Female	Metema	Urban	Yes	Yes	Yes	Yes	Yes	Yes	No	NA	No	Pf	Both PfHRP2 and PFPLDH	0	2 HRP2+ bands	1	Any Pf band	1815.3	1	2.83548e+07	7094.3	1	6.11159e+06
16	10044	10044	Am	1	1	1	1	1	1	26.7757	26.7757	26.8547	26.8152	0.0558537	1	1	1684.6	1	0	0	pfhrp2+	pfhrp3+	0	pfhrp2+/3+	21	Male	Metema	Urban	Yes	Yes	Yes	Yes	No	Yes	No	NA	No	Pf	Both PfHRP2 and PFPLDH	0	2 HRP2+ bands	1	Any Pf band	536	0	2.02766e+06	6834	1	5.78315e+06
17	10024	10024	Am	1	1	1	1	1	1	23.6463	23.6463	23.8266	23.7365	0.127433	1	1	5754.3	1	0	0	pfhrp2+	pfhrp3+	0	pfhrp2+/3+	20	Male	Metema	Urban	Yes	Yes	Yes	No	Yes	Yes	No	NA	No	Pf	Both PfHRP2 and PFPLDH	0	2 HRP2+ bands	1	Any Pf band	719	1	3.34585e+06	1295	1	902162
18	10031	10031	Am	1	1	1	1	1	1	25.9823	25.9823	26.138	26.0601	0.11016	1	1	2349.63	1	0	0	pfhrp2+	pfhrp3+	0	pfhrp2+/3+	21	Male	Metema	Urban	Yes	Yes	Yes	No	Yes	Yes	No	NA	No	Pf	Both PfHRP2 and PFPLDH	0	2 HRP2+ bands	1	Any Pf band	NA	NA	NA	NA	NA	NA
19	10060	10060	Am	1	1	1	1	1	1	26.8787	26.8787	26.8562	26.8674	0.0159416	1	1	1412.82	1	0	0	pfhrp2+	pfhrp3+	0	pfhrp2+/3+	25	Male	Metema	Urban	Yes	Yes	Yes	No	No	Yes	No	NA	Yes	Pf	Both PfHRP2 and PFPLDH	0	2 HRP2+ bands	1	Any Pf band	304	0	892347	6547	1	5.43639e+06
20	10013	10013	Am	0	1	0	1	1	1	24.8309	24.8309	25.1181	24.9745	0.20308	1	1	2737.31	1	0	0	pfhrp2+	pfhrp3+	0	pfhrp2+/3+	28	Male	Metema	Urban	Yes	Yes	Yes	No	No	No	No	NA	No	Pf	Both PfHRP2 and PFPLDH	0	2 HRP2+ bands	1	Any Pf band	4863.5	1	NA	13428.8	1	2.4146e+07
21	10064	10064	Am	1	1	1	0	0	0	27.2591	27.2591	27.1755	27.2173	0.0591661	1	1	1665.86	1	0	1	pfhrp2+	pfhrp3-	3	pfhrp2+/3-	27	Male	Metema	Urban	Yes	Yes	Yes	No	No	No	No	NA	Yes	Mixed of Pf and Pv	Both PfHRP2 and PFPLDH	0	2 HRP2+ bands	1	Any Pf band	806.3	1	4.12048e+06	4728.5	1	3.5462e+06
22	10135	10135	Am	0	0	0	0	1	0	NA	NA	NA	NA	NA	NA	0	0	0	98	98	Insufficient DNA (<=100p/uL)	Insufficient DNA (<=100p/uL)	NA	NA	25	Male	Metema	Urban	Yes	Yes	Yes	No	No	No	No	NA	Yes	Pf	PfHRP2	0	2 HRP2+ bands	1	Any Pf band	NA	NA	NA	NA	NA	NA
23	10021	10021	Am	1	1	1	1	1	1	23.2338	23.2338	23.4033	23.3186	0.119859	1	1	5918.93	1	0	0	pfhrp2+	pfhrp3+	0	pfhrp2+/3+	20	Female	Metema	Urban	Yes	No	Yes	No	Yes	Yes	No	NA	No	Pf	Both PfHRP2 and PFPLDH	0	2 HRP2+ bands	1	Any Pf band	999.3	1	6.19896e+06	7219.5	1	6.27458e+06
24	10028	10028	Am	1	1	1	0	0	0	21.2621	21.2621	21.1755	21.2188	0.0612485	1	1	20672.8	1	0	1	pfhrp2+	pfhrp3-	3	pfhrp2+/3-	28	Female	Metema	Urban	Yes	No	Yes	No	Yes	Yes	No	NA	No	Pf	Both PfHRP2 and PFPLDH	0	2 HRP2+ bands	1	Any Pf band	6733	1	NA	19823.8	1	NA
25	10034	10034	Am	1	1	1	1	1	1	26.5296	26.5296	26.5066	26.5181	0.0162707	1	1	920.48	1	0	0	pfhrp2+	pfhrp3+	0	pfhrp2+/3+	21	Male	Metema	Urban	Yes	Yes	Yes	Yes	Yes	Yes	No	ACT	No	Pf	Both PfHRP2 and PFPLDH	0	2 HRP2+ bands	1	Any Pf band	75	0	269083	1788	1	1.23654e+06
26	9995	9995	Am	1	1	1	0	0	0	25.3745	25.3745	25.5587	25.4666	0.130228	1	1	4287.06	1	0	1	pfhrp2+	pfhrp3-	3	pfhrp2+/3-	28	Male	Metema	Urban	Yes	Yes	Yes	No	No	No	No	NA	No	Pf	Both PfHRP2 and PFPLDH	0	2 HRP2+ bands	1	Any Pf band	1074.5	1	7.15625e+06	5032.8	1	3.83086e+06
27	10057	10057	Am	1	1	1	1	1	1	23.0617	23.0617	22.8649	22.9633	0.139214	1	1	6703.89	1	0	0	pfhrp2+	pfhrp3+	0	pfhrp2+/3+	35	Male	Metema	Urban	Yes	No	No	No	Yes	Yes	No	NA	No	Pf	Both PfHRP2 and PFPLDH	0	2 HRP2+ bands	1	Any Pf band	1081	1	7.24316e+06	5677	1	4.47232e+06
28	10081	10081	Am	0	0	0	0	0	0	24.0923	24.0923	24.0913	24.0918	0.000708067	1	1	7559.39	1	1	1	pfhrp2-	pfhrp3-	1	pfhrp2-/3-	50	Female	Metema	Urban	Yes	Yes	No	No	No	Yes	No	NA	No	Ng	PfHRP2	3	1 HRP2+, 1HRP2- band	1	Any Pf band	NA	NA	NA	NA	NA	NA
29	10004	10004	Am	1	1	1	1	1	1	21.8593	21.8593	21.8835	21.8714	0.0170799	1	1	14581	1	0	0	pfhrp2+	pfhrp3+	0	pfhrp2+/3+	29	Male	Metema	Urban	Yes	Yes	Yes	No	Yes	Yes	Yes	ACT	No	Pf	Both PfHRP2 and PFPLDH	0	2 HRP2+ bands	1	Any Pf band	3468.3	1	NA	10449.5	1	1.21372e+07
30	10144	10144	Am	1	1	1	1	1	1	24.8742	24.8742	25.0421	24.9581	0.118708	1	1	2443.24	1	0	0	pfhrp2+	pfhrp3+	0	pfhrp2+/3+	28	Male	Metema	Urban	Yes	Yes	No	Yes	Yes	No	No	NA	No	Pf	PfHRP2	0	2 HRP2+ bands	1	Any Pf band	720.5	1	3.35833e+06	5886.8	1	4.69378e+06
31	8846	8846	GA	1	1	1	1	1	1	30.7386	30.7386	31.2229	30.9807	0.342408	1	1	106.79	1	0	0	pfhrp2+	pfhrp3+	0	pfhrp2+/3+	8	Male	Kule	Rural	Yes	Yes	Yes	No	No	Yes	No	NA	No	Pf	Both PfHRP2 and PFPLDH	0	2 HRP2+ bands	1	Any Pf band	3185	1	NA	955.3	1	675333
32	10040	10040	Am	0	0	0	1	0	0	NA	NA	NA	NA	NA	NA	0	0	0	98	98	Insufficient DNA (<=100p/uL)	Insufficient DNA (<=100p/uL)	NA	NA	36	Male	Metema	Urban	Yes	No	Yes	Yes	No	Yes	No	NA	No	Ng	PfHRP2	3	1 HRP2+, 1HRP2- band	1	Any Pf band	NA	NA	NA	NA	NA	NA
33	9977	9977	Am	1	1	1	0	0	0	21.4155	21.4155	21.4756	21.4456	0.0424813	1	1	50136.3	1	0	1	pfhrp2+	pfhrp3-	3	pfhrp2+/3-	37	Male	Metema	Urban	Yes	Yes	Yes	No	No	Yes	No	NA	No	Pf	Both PfHRP2 and PFPLDH	0	2 HRP2+ bands	1	Any Pf band	NA	NA	NA	NA	NA	NA
34	9988	9988	Am	1	1	1	1	1	1	22.4901	22.4901	22.4135	22.4518	0.0541557	1	1	24064.1	1	0	0	pfhrp2+	pfhrp3+	0	pfhrp2+/3+	18	Male	Metema	Rural	Yes	Yes	Yes	No	No	Yes	No	NA	Yes	Pf	Both PfHRP2 and PFPLDH	0	2 HRP2+ bands	1	Any Pf band	4758.3	1	NA	10101.5	1	1.1295e+07
35	9984	9984	Am	1	1	1	1	1	1	21.748	21.748	21.7415	21.7447	0.00458288	1	1	9212.3	1	0	0	pfhrp2+	pfhrp3+	0	pfhrp2+/3+	25	Male	Metema	Rural	Yes	Yes	Yes	No	No	Yes	Yes	Chloroquine	Yes	Pf	Both PfHRP2 and PFPLDH	0	2 HRP2+ bands	1	Any Pf band	2165	1	NA	9932	1	1.09093e+07
36	10093	10093	Am	1	1	1	1	1	1	28.3024	28.3024	28.5986	28.4505	0.209399	1	1	350.74	1	0	0	pfhrp2+	pfhrp3+	0	pfhrp2+/3+	53	Male	Metema	Urban	Yes	No	No	Yes	Yes	Yes	No	NA	No	Pf	Ng	3	1 HRP2+, 1HRP2- band	1	Any Pf band	785	1	3.92237e+06	1764.8	1	1.2206e+06
37	9968	9968	Am	1	1	1	0	0	0	22.2252	22.2252	22.1985	22.2119	0.0188899	1	1	46145	1	0	1	pfhrp2+	pfhrp3-	3	pfhrp2+/3-	27	Male	Metema	Urban	Yes	Yes	No	No	Yes	Yes	No	NA	No	Pf	Both PfHRP2 and PFPLDH	0	2 HRP2+ bands	1	Any Pf band	NA	NA	NA	NA	NA	NA
38	10109	10109	Am	1	1	1	0	1	0	29.0376	29.0376	29.1806	29.1091	0.101097	1	1	231.89	1	0	0	pfhrp2+	pfhrp3+	0	pfhrp2+/3+	43	Male	Metema	Urban	Yes	No	Yes	No	Yes	Yes	No	NA	No	Pf	PfHRP2	0	2 HRP2+ bands	1	Any Pf band	NA	NA	NA	NA	NA	NA
39	10089	10089	Am	1	1	1	1	0	0	31.2635	31.2635	30.6696	30.9666	0.419977	1	1	254.01	1	0	0	pfhrp2+	pfhrp3+	0	pfhrp2+/3+	28	Male	Metema	Urban	Yes	Yes	No	Yes	Yes	Yes	No	NA	No	Pf	Ng	3	1 HRP2+, 1HRP2- band	1	Any Pf band	254	0	717700	439.8	1	329609
40	10077	10077	Am	0	0	0	1	1	1	NA	NA	NA	NA	NA	NA	1	4.61	0	98	98	Insufficient DNA (<=100p/uL)	Insufficient DNA (<=100p/uL)	NA	NA	27	Male	Metema	Urban	Yes	Yes	Yes	No	Yes	Yes	No	NA	No	Pf	Ng	3	1 HRP2+, 1HRP2- band	1	Any Pf band	1077	1	7.1896e+06	1506	1	1.04427e+06
41	10151	10151	Am	1	1	1	1	1	1	22.1603	22.1603	22.3387	22.2495	0.126175	1	1	22853.8	1	0	0	pfhrp2+	pfhrp3+	0	pfhrp2+/3+	25	Male	Metema	Urban	Yes	Yes	Yes	Yes	Yes	Yes	No	NA	No	Pf	PfHRP2	0	2 HRP2+ bands	1	Any Pf band	NA	NA	NA	NA	NA	NA
42	10116	10116	Am	1	1	1	1	1	1	23.6772	23.6772	23.8913	23.7842	0.151429	1	1	8927.83	1	0	0	pfhrp2+	pfhrp3+	0	pfhrp2+/3+	19	Male	Metema	Urban	Yes	Yes	No	No	No	Yes	No	NA	No	Pf	PfHRP2	0	2 HRP2+ bands	1	Any Pf band	1498	1	1.46317e+07	13400	1	2.39603e+07
43	10101	10101	Am	0	0	0	0	0	0	NA	NA	NA	NA	NA	NA	0	0	0	98	98	Insufficient DNA (<=100p/uL)	Insufficient DNA (<=100p/uL)	NA	NA	19	Male	Metema	NA	Yes	Yes	No	Yes	Yes	Yes	No	ACT	No	Pf	Ng	3	1 HRP2+, 1HRP2- band	1	Any Pf band	NA	NA	NA	NA	NA	NA
44	10105	10105	Am	1	1	1	1	1	1	31.5629	31.5629	32.1225	31.8427	0.395665	1	1	113.13	1	0	0	pfhrp2+	pfhrp3+	0	pfhrp2+/3+	27	Male	Metema	Urban	Yes	Yes	Yes	Yes	Yes	Yes	Yes	Chloroquine	No	Pf	PfHRP2	0	2 HRP2+ bands	1	Any Pf band	NA	NA	NA	NA	NA	NA
45	10069	10069	Am	0	0	0	0	1	0	NA	NA	NA	NA	NA	NA	0	0	0	98	98	Insufficient DNA (<=100p/uL)	Insufficient DNA (<=100p/uL)	NA	NA	55	Female	Metema	Urban	Yes	No	No	Yes	Yes	Yes	No	NA	No	Pf	Ng	3	1 HRP2+, 1HRP2- band	1	Any Pf band	NA	NA	NA	NA	NA	NA
46	1204	1204	Am	0	1	0	0	0	0	23.6692	23.6692	23.9002	23.7847	0.163321	1	1	7878.7	1	0	1	pfhrp2+	pfhrp3-	3	pfhrp2+/3-	15	Female	Metema	Urban	Yes	Yes	Yes	No	Yes	Yes	No	NA	No	Ng	PfPLDH	2	2 HRP2-, 1 PfLDH+ bands	1	Any Pf band	2695	1	NA	11716	1	1.59294e+07
47	9943	9943	Am	1	1	1	0	0	0	22.5503	22.5503	22.4145	22.4824	0.0960206	1	1	9457.36	1	0	1	pfhrp2+	pfhrp3-	3	pfhrp2+/3-	5	Male	Metema	Urban	Yes	Yes	Yes	No	Yes	Yes	No	NA	No	Pf	Both PfHRP2 and PFPLDH	0	2 HRP2+ bands	1	Any Pf band	NA	NA	NA	NA	NA	NA
48	9941	9941	Am	0	0	0	1	0	0	NA	NA	NA	NA	NA	NA	1	8.44	1	98	98	Insufficient DNA (<=100p/uL)	Insufficient DNA (<=100p/uL)	NA	NA	60	Male	Metema	Rural	Yes	Yes	Yes	No	No	Yes	Yes	ACT	Yes	Ng	PfHRP2	3	1 HRP2+, 1HRP2- band	1	Any Pf band	410.5	0	1.34432e+06	1555.3	1	1.07768e+06
49	10296	10296	Am	1	1	1	1	1	1	24.5224	24.5224	24.4625	24.4925	0.0423316	1	1	5918.38	1	0	0	pfhrp2+	pfhrp3+	0	pfhrp2+/3+	26	Male	Metema	Urban	Yes	Yes	Yes	Yes	No	No	No	NA	No	Pf	Both PfHRP2 and PFPLDH	0	2 HRP2+ bands	1	Any Pf band	3.8	0	158843	2990.3	1	2.10134e+06
50	9893	9893	Am	1	1	1	1	0	0	30.2267	30.2267	30.3005	30.2636	0.0521582	1	1	160.33	1	0	0	pfhrp2+	pfhrp3+	0	pfhrp2+/3+	18	Male	Metema	Rural	Yes	Yes	Yes	No	No	Yes	No	NA	Yes	Mixed of Pf and Pv	PfHRP2	0	2 HRP2+ bands	1	Any Pf band	5321.3	1	NA	26801.5	1	NA
51	9909	9909	Am	1	1	1	1	1	1	22.7445	22.7445	22.708	22.7262	0.0258573	1	1	10040.7	1	0	0	pfhrp2+	pfhrp3+	0	pfhrp2+/3+	20	Female	Metema	Rural	Yes	Yes	No	No	No	Yes	No	NA	No	Mixed of Pf and Pv	PfHRP2	0	2 HRP2+ bands	1	Any Pf band	817	1	4.22226e+06	8979	1	8.99123e+06
52	9934	9934	Am	1	1	1	1	1	1	24.2944	24.2944	24.4637	24.379	0.11974	1	1	2582.09	1	0	0	pfhrp2+	pfhrp3+	0	pfhrp2+/3+	19	Male	Metema	Rural	Yes	Yes	Yes	No	Yes	No	No	NA	Yes	Pf	PfHRP2	0	2 HRP2+ bands	1	Any Pf band	NA	NA	NA	NA	NA	NA
53	9932	9932	Am	1	1	1	0	0	0	21.1934	21.1934	21.1433	21.1684	0.0354114	1	1	26433	1	0	1	pfhrp2+	pfhrp3-	3	pfhrp2+/3-	19	Male	Metema	Rural	Yes	Yes	Yes	Yes	Yes	Yes	Yes	Panadol	Yes	Pf	PfHRP2	0	2 HRP2+ bands	1	Any Pf band	2376	1	NA	11217.8	1	14279731
54	9928	9928	Am	1	1	1	0	0	0	NA	NA	NA	NA	NA	NA	1	7.31	0	98	98	Insufficient DNA (<=100p/uL)	Insufficient DNA (<=100p/uL)	NA	NA	25	Male	Metema	Rural	Yes	Yes	Yes	No	No	Yes	Yes	Panadol	Yes	Pf	PfHRP2	0	2 HRP2+ bands	1	Any Pf band	187	0	518791	3751	1	2.69975e+06
55	10300	10300	Am	1	1	1	0	0	0	24.6332	24.6332	24.6724	24.6528	0.0277023	1	1	8131.46	1	0	1	pfhrp2+	pfhrp3-	3	pfhrp2+/3-	18	Male	Metema	Rural	Yes	Yes	Yes	Yes	No	Yes	No	NA	Yes	Pf	Both PfHRP2 and PFPLDH	0	2 HRP2+ bands	1	Any Pf band	863	1	4.67731e+06	5774.8	1	4.57474e+06
56	9899	9899	Am	1	1	1	1	1	1	27.249	27.249	27.1005	27.1747	0.104985	1	1	1820.69	1	0	0	pfhrp2+	pfhrp3+	0	pfhrp2+/3+	9	Male	Metema	Rural	Yes	Yes	Yes	No	No	Yes	No	NA	No	Mixed of Pf and Pv	PfHRP2	0	2 HRP2+ bands	1	Any Pf band	263.3	0	748446	2244.5	1	1.55518e+06
57	2891	2891	Am	0	0	0	0	0	0	NA	NA	NA	NA	NA	NA	0	0	0	98	98	Insufficient DNA (<=100p/uL)	Insufficient DNA (<=100p/uL)	NA	NA	20	Male	Metema	Rural	Yes	Yes	No	Yes	No	Yes	No	NA	Yes	Pv	PfPLDH	2	2 HRP2-, 1 PfLDH+ bands	1	Any Pf band	796	1	4.02394e+06	6795	1	5.73511e+06
58	10304	10304	Am	1	1	1	1	1	1	25.1348	25.1348	25.13	25.1324	0.00343379	1	1	2278.32	1	0	0	pfhrp2+	pfhrp3+	0	pfhrp2+/3+	30	Male	Metema	Rural	Yes	Yes	Yes	Yes	No	Yes	No	NA	Yes	Pf	Both PfHRP2 and PFPLDH	0	2 HRP2+ bands	1	Any Pf band	NA	NA	NA	NA	NA	NA
59	10307	10307	Am	1	1	1	1	1	1	23.1204	23.1204	23.2855	23.2029	0.116738	1	1	3522.23	1	0	0	pfhrp2+	pfhrp3+	0	pfhrp2+/3+	20	Male	Metema	Rural	Yes	Yes	Yes	No	No	Yes	No	NA	Yes	Pf	Both PfHRP2 and PFPLDH	0	2 HRP2+ bands	1	Any Pf band	NA	NA	NA	NA	NA	NA
60	9924	9924	Am	1	1	1	1	1	1	26.0148	26.0148	26.0677	26.0413	0.0373967	1	1	2395.09	1	0	0	pfhrp2+	pfhrp3+	0	pfhrp2+/3+	22	Male	Metema	Rural	Yes	Yes	Yes	No	No	No	No	NA	Yes	Pf	PfHRP2	0	2 HRP2+ bands	1	Any Pf band	NA	NA	NA	NA	NA	NA
61	9885	9885	Am	1	1	1	1	1	1	24.227	24.227	24.4426	24.3348	0.152435	1	1	2539.82	1	0	0	pfhrp2+	pfhrp3+	0	pfhrp2+/3+	20	Male	Metema	Rural	Yes	Yes	No	No	No	Yes	No	NA	No	Pf	PfHRP2	0	2 HRP2+ bands	1	Any Pf band	458.3	0	1.58462e+06	6169	1	5.00235e+06
62	9913	9913	Am	1	0	0	1	1	1	NA	NA	NA	NA	NA	NA	1	53.62	1	98	98	Insufficient DNA (<=100p/uL)	Insufficient DNA (<=100p/uL)	NA	NA	21	Female	Metema	Rural	Yes	Yes	No	No	No	Yes	No	NA	No	Mixed of Pf and Pv	PfHRP2	0	2 HRP2+ bands	1	Any Pf band	NA	NA	NA	NA	NA	NA
63	9906	9906	Am	1	1	1	1	1	1	22.1962	22.1962	22.1884	22.1923	0.00553236	1	1	12333.8	1	0	0	pfhrp2+	pfhrp3+	0	pfhrp2+/3+	21	Male	Metema	Rural	Yes	Yes	Yes	No	No	Yes	No	NA	No	Mixed of Pf and Pv	PfHRP2	0	2 HRP2+ bands	1	Any Pf band	999.3	1	6.19896e+06	11750.5	1	1.60527e+07
64	9890	9890	Am	1	1	1	1	1	1	23.7952	23.7952	23.7684	23.7818	0.0189209	1	1	9267.21	1	0	0	pfhrp2+	pfhrp3+	0	pfhrp2+/3+	17	Male	Metema	NA	Yes	Yes	Yes	No	No	No	Yes	Panadol	Yes	Pf	PfHRP2	0	2 HRP2+ bands	1	Any Pf band	390.8	0	1.25219e+06	4158	1	3.0405e+06
65	9897	9897	Am	0	0	0	0	0	0	NA	NA	NA	NA	NA	NA	0	0	0	98	98	Insufficient DNA (<=100p/uL)	Insufficient DNA (<=100p/uL)	NA	NA	20	Male	Metema	Rural	Yes	Yes	Yes	No	No	No	Yes	Other	No	Mixed of Pf and Pv	PfPLDH	3	1 HRP2+, 1HRP2- band	1	Any Pf band	NA	NA	NA	NA	NA	NA
66	10331	10331	Am	1	1	1	1	1	1	22.2991	22.2991	22.4382	22.3686	0.098331	1	1	14980.5	1	0	0	pfhrp2+	pfhrp3+	0	pfhrp2+/3+	27	Male	Metema	Rural	Yes	Yes	Yes	No	No	Yes	No	NA	Yes	Pf	Both PfHRP2 and PFPLDH	0	2 HRP2+ bands	1	Any Pf band	699	1	3.18206e+06	7865	1	7.1719e+06
67	10334	10334	Am	1	1	1	0	0	0	NA	NA	NA	NA	NA	NA	1	15.74	1	98	98	Insufficient DNA (<=100p/uL)	Insufficient DNA (<=100p/uL)	NA	NA	20	Male	Metema	Rural	Yes	Yes	Yes	No	No	Yes	No	NA	Yes	Pf	Both PfHRP2 and PFPLDH	0	2 HRP2+ bands	1	Any Pf band	89	0	294994	1824.8	1	1.26186e+06
68	10339	10339	Am	1	1	1	1	1	1	22.4876	22.4876	22.5319	22.5098	0.0313411	1	1	7802.08	1	0	0	pfhrp2+	pfhrp3+	0	pfhrp2+/3+	16	Male	Metema	Rural	Yes	Yes	Yes	No	No	Yes	No	NA	Yes	Pf	Both PfHRP2 and PFPLDH	0	2 HRP2+ bands	1	Any Pf band	1899	1	8.38192e+07	13451	1	2.42907e+07
69	3160	3160	Am	1	1	1	0	0	0	23.1566	23.1566	23.148	23.1523	0.00607319	1	1	12490.1	1	0	1	pfhrp2+	pfhrp3-	3	pfhrp2+/3-	18	Male	Metema	Urban	Yes	Yes	Yes	Yes	No	Yes	No	NA	Yes	Ng	PfPLDH	2	2 HRP2-, 1 PfLDH+ bands	1	Any Pf band	670.3	1	2.95571e+06	936.8	1	663013
70	2980	2980	Am	0	0	0	0	0	0	23.5372	23.5372	NA	23.5372	NA	1	1	4959.18	1	1	1	pfhrp2-	pfhrp3-	1	pfhrp2-/3-	19	Male	Metema	Rural	Yes	Yes	Yes	No	No	Yes	No	NA	No	Ng	PfPLDH	2	2 HRP2-, 1 PfLDH+ bands	1	Any Pf band	1827	1	2.96812e+07	5373	1	4.16268e+06
71	10343	10343	Am	1	1	1	0	0	0	21.183	21.183	21.1774	21.1802	0.00394899	1	1	29798.2	1	0	1	pfhrp2+	pfhrp3-	3	pfhrp2+/3-	20	Male	Metema	Rural	Yes	Yes	Yes	Yes	No	No	Yes	ACT	Yes	Pf	Both PfHRP2 and PFPLDH	0	2 HRP2+ bands	1	Any Pf band	NA	NA	NA	NA	NA	NA
72	2936	2936	Am	1	1	1	0	0	0	22.4869	22.4869	22.4692	22.478	0.0125132	1	1	17149.6	1	0	1	pfhrp2+	pfhrp3-	3	pfhrp2+/3-	20	Male	Metema	Rural	Yes	Yes	Yes	Yes	No	Yes	No	NA	Yes	Ng	PfPLDH	2	2 HRP2-, 1 PfLDH+ bands	1	Any Pf band	NA	NA	NA	NA	NA	NA
73	9881	9881	Am	1	1	1	1	1	1	28.7308	28.7308	29.6063	29.1685	0.61908	1	1	664.98	1	0	0	pfhrp2+	pfhrp3+	0	pfhrp2+/3+	17	Male	Metema	Rural	Yes	Yes	Yes	No	No	Yes	No	NA	Yes	Pf	PfHRP2	0	2 HRP2+ bands	1	Any Pf band	NA	NA	NA	NA	NA	NA
74	10327	10327	Am	1	1	1	1	1	1	20.5497	20.5497	20.6542	20.602	0.0738885	1	1	25310.6	1	0	0	pfhrp2+	pfhrp3+	0	pfhrp2+/3+	20	Male	Metema	Rural	Yes	Yes	Yes	Yes	No	Yes	No	NA	Yes	Pf	Both PfHRP2 and PFPLDH	0	2 HRP2+ bands	1	Any Pf band	1458.3	1	1.37199e+07	9019.3	1	9.06474e+06
75	10323	10323	Am	1	1	1	0	0	0	22.5171	22.5171	22.6186	22.5679	0.0717913	1	1	11786.8	1	0	1	pfhrp2+	pfhrp3-	3	pfhrp2+/3-	18	Female	Metema	Rural	Yes	Yes	Yes	No	Yes	Yes	No	NA	No	Pf	Both PfHRP2 and PFPLDH	0	2 HRP2+ bands	1	Any Pf band	1360	1	1.17045e+07	13673	1	2.58152e+07
76	8968	8968	GA	1	1	1	0	0	0	22.365	22.365	22.6737	22.5194	0.218263	1	1	7017.88	1	0	1	pfhrp2+	pfhrp3-	3	pfhrp2+/3-	11	Male	Itang	Rural	Yes	Yes	Yes	No	Yes	Missing	No	NA	No	Mixed of Pf and Pv	Both PfHRP2 and PFPLDH	0	2 HRP2+ bands	1	Any Pf band	1217	1	9.22612e+06	5333.8	1	4.12368e+06
77	10724	10724	Am	1	1	1	1	1	1	21.6574	21.6574	21.6573	21.6574	2.97e-05	1	1	14644.9	1	0	0	pfhrp2+	pfhrp3+	0	pfhrp2+/3+	21	Male	Metema	Rural	Yes	Yes	Yes	Yes	Yes	Yes	No	NA	No	Pf	Both PfHRP2 and PFPLDH	0	2 HRP2+ bands	1	Any Pf band	2711	1	NA	15886	1	5.72942e+07
78	99005	NA	Am	1	1	1	1	1	1	25.5633	25.5633	25.4579	25.5106	0.0744752	1	1	1628.56	1	0	0	pfhrp2+	pfhrp3+	0	pfhrp2+/3+	NA	NA	NA	NA	NA	NA	NA	NA	NA	NA	NA	NA	NA	NA	NA	NA	NA	NA	NA	NA	NA	NA	NA	NA	NA
79	8431	8431	GA	1	1	1	0	0	0	23.1768	23.1768	23.3038	23.2403	0.0898288	1	1	5151.93	1	0	1	pfhrp2+	pfhrp3-	3	pfhrp2+/3-	59	Male	Kule	NA	Yes	Yes	Yes	No	No	Yes	No	NA	No	Pf	Ng	3	1 HRP2+, 1HRP2- band	1	Any Pf band	875.3	1	4.80386e+06	6168.5	1	5.00179e+06
80	10727	10727	Am	1	1	1	1	1	1	22.3532	22.3532	22.4935	22.4233	0.0992117	1	1	11123.6	1	0	0	pfhrp2+	pfhrp3+	0	pfhrp2+/3+	23	Male	Metema	Rural	Yes	Yes	Yes	Yes	No	Yes	No	NA	Yes	Pf	PfHRP2	0	2 HRP2+ bands	1	Any Pf band	NA	NA	NA	NA	NA	NA
81	8433	8433	GA	1	1	1	0	0	0	26.515	26.515	26.8469	26.681	0.234714	1	1	2612.01	1	0	1	pfhrp2+	pfhrp3-	3	pfhrp2+/3-	2	Female	Kule	NA	Yes	Yes	Yes	Yes	Yes	Yes	No	NA	No	Pf	Ng	3	1 HRP2+, 1HRP2- band	1	Any Pf band	533	0	2.00931e+06	5539.8	1	4.33097e+06
82	99006	NA	Am	1	1	1	1	1	1	26.3668	26.3668	26.6025	26.4846	0.166687	1	1	909.16	1	0	0	pfhrp2+	pfhrp3+	0	pfhrp2+/3+	NA	NA	NA	NA	NA	NA	NA	NA	NA	NA	NA	NA	NA	NA	NA	NA	NA	NA	NA	NA	NA	NA	NA	NA	NA
83	99007	NA	Am	1	1	1	1	1	1	22.4503	22.4503	22.3637	22.407	0.0612795	1	1	4204.32	1	0	0	pfhrp2+	pfhrp3+	0	pfhrp2+/3+	NA	NA	NA	NA	NA	NA	NA	NA	NA	NA	NA	NA	NA	NA	NA	NA	NA	NA	NA	NA	NA	NA	NA	NA	NA
84	7629	7629	GA	1	1	1	1	1	1	21.3705	21.3705	21.2656	21.318	0.0741339	1	1	9149.94	1	0	0	pfhrp2+	pfhrp3+	0	pfhrp2+/3+	7	Female	Kule	NA	Yes	Yes	Yes	No	No	No	No	NA	No	Pf	Ng	3	1 HRP2+, 1HRP2- band	1	Any Pf band	1616.3	1	1.78546e+07	7079.5	1	6.09254e+06
85	8745	8745	GA	1	1	1	1	1	1	NA	NA	NA	NA	NA	NA	1	31.9	1	98	98	Insufficient DNA (<=100p/uL)	Insufficient DNA (<=100p/uL)	NA	NA	9	Male	Kule	Rural	Yes	Yes	Yes	No	No	Yes	No	NA	No	Pf	Both PfHRP2 and PFPLDH	0	2 HRP2+ bands	1	Any Pf band	213.5	0	592799	535.3	1	394461
86	8758	8758	GA	1	1	1	0	0	0	27.5582	27.5582	27.9583	27.7582	0.282949	1	1	336.89	1	0	1	pfhrp2+	pfhrp3-	3	pfhrp2+/3-	15	Male	Kule	Rural	No	No	No	No	No	No	No	NA	No	Pf	Both PfHRP2 and PFPLDH	0	2 HRP2+ bands	1	Any Pf band	345.8	0	1.05642e+06	4061	1	2.95786e+06
87	8270	8270	GA	1	1	1	1	1	1	28.6364	28.6364	28.6879	28.6621	0.0363704	1	1	141.01	1	0	0	pfhrp2+	pfhrp3+	0	pfhrp2+/3+	6	Female	Kule	NA	Yes	Yes	Yes	No	No	Yes	No	NA	No	Pf	Both PfHRP2 and PFPLDH	0	2 HRP2+ bands	1	Any Pf band	NA	NA	NA	NA	NA	NA
88	8762	8762	GA	1	1	1	1	1	1	24.1197	24.1197	23.8968	24.0082	0.157627	1	1	6245.8	1	0	0	pfhrp2+	pfhrp3+	0	pfhrp2+/3+	21	Male	Kule	Rural	Yes	Yes	Yes	No	No	No	No	NA	No	Pf	PfHRP2	0	2 HRP2+ bands	1	Any Pf band	NA	NA	NA	NA	NA	NA
89	10122	10122	Am	1	1	1	1	1	1	22.5135	22.5135	22.4393	22.4764	0.0525062	1	1	8287.28	1	0	0	pfhrp2+	pfhrp3+	0	pfhrp2+/3+	19	Male	Metema	Urban	Yes	Yes	Yes	Yes	No	Yes	No	NA	No	Pf	PfHRP2	0	2 HRP2+ bands	1	Any Pf band	673.3	1	2.9789e+06	8050.3	1	7.4488e+06
90	141	141	Am	1	1	1	1	1	1	22.6558	22.6558	22.8885	22.7721	0.164553	1	1	9496.24	1	0	0	pfhrp2+	pfhrp3+	0	pfhrp2+/3+	20	Male	Metema	Rural	Yes	Yes	Yes	Yes	Yes	Yes	No	NA	No	Ng	PfPLDH	2	2 HRP2-, 1 PfLDH+ bands	1	Any Pf band	1045.3	1	6.77411e+06	7245.5	1	6.30885e+06
91	99008	NA	Am	1	1	1	1	1	1	21.7206	21.7206	21.9611	21.8408	0.170098	1	1	13365.2	1	0	0	pfhrp2+	pfhrp3+	0	pfhrp2+/3+	NA	NA	NA	NA	NA	NA	NA	NA	NA	NA	NA	NA	NA	NA	NA	NA	NA	NA	NA	NA	NA	NA	NA	NA	NA
92	10204	10204	Am	1	1	1	1	1	1	21.3738	21.3738	21.5156	21.4447	0.100264	1	1	11967.4	1	0	0	pfhrp2+	pfhrp3+	0	pfhrp2+/3+	35	Male	Metema	Rural	Yes	Yes	Yes	No	Yes	No	No	NA	No	Pf	Both PfHRP2 and PFPLDH	0	2 HRP2+ bands	1	Any Pf band	NA	NA	NA	NA	NA	NA
93	10199	10199	Am	1	1	1	0	0	0	29.41	29.41	30.4559	29.933	0.739605	1	1	201.19	1	0	1	pfhrp2+	pfhrp3-	3	pfhrp2+/3-	32	Male	Metema	Rural	Yes	Yes	Yes	No	No	Yes	No	NA	No	Pf	Both PfHRP2 and PFPLDH	0	2 HRP2+ bands	1	Any Pf band	286.3	0	827878	228.5	0	182381
94	10180	10180	Am	0	0	0	0	0	0	NA	NA	NA	NA	NA	NA	0	0	0	98	98	Insufficient DNA (<=100p/uL)	Insufficient DNA (<=100p/uL)	NA	NA	39	Male	Metema	Rural	Yes	Yes	Yes	Yes	Yes	Yes	No	NA	No	Pf	PfHRP2	0	2 HRP2+ bands	1	Any Pf band	626.8	1	2.63179e+06	330.3	0	254175
95	10175	10175	Am	0	1	0	1	1	1	NA	NA	NA	NA	NA	NA	1	34.83	1	98	98	Insufficient DNA (<=100p/uL)	Insufficient DNA (<=100p/uL)	NA	NA	25	Male	Metema	Rural	Yes	Yes	Yes	No	No	Yes	No	NA	No	Pf	PfHRP2	0	2 HRP2+ bands	1	Any Pf band	580.3	1	2.31047e+06	1732.3	1	1.19832e+06
96	10190	10190	Am	1	1	1	1	1	1	21.4261	21.4261	21.1347	21.2804	0.206079	1	1	19005.1	1	0	0	pfhrp2+	pfhrp3+	0	pfhrp2+/3+	25	Female	Metema	Urban	Yes	Yes	Yes	No	No	Yes	No	NA	No	Pf	PfHRP2	0	2 HRP2+ bands	1	Any Pf band	2318.3	1	NA	12294.5	1	1.81825e+07
97	10209	10209	Am	1	1	1	1	1	1	21.4128	21.4128	21.6387	21.5257	0.159733	1	1	16074.6	1	0	0	pfhrp2+	pfhrp3+	0	pfhrp2+/3+	40	Male	Metema	Rural	Yes	Yes	Yes	No	No	No	No	NA	No	Pf	Both PfHRP2 and PFPLDH	0	2 HRP2+ bands	1	Any Pf band	2249	1	NA	12695	1	2.00123e+07
98	4002	4002	Am	0	0	0	0	0	0	24.6168	24.6168	24.738	24.6774	0.0857435	1	1	2198.44	1	1	1	pfhrp2-	pfhrp3-	1	pfhrp2-/3-	35	Male	Metema	Rural	Yes	Yes	Yes	No	No	Yes	No	NA	No	Pf	Both PfHRP2 and PFPLDH	0	2 HRP2+ bands	1	Any Pf band	1125.3	1	7.85391e+06	6600	1	5.49926e+06
99	10172	10172	Am	1	1	1	1	1	1	NA	NA	NA	NA	NA	NA	1	20.94	1	98	98	Insufficient DNA (<=100p/uL)	Insufficient DNA (<=100p/uL)	NA	NA	30	Male	Metema	Urban	Yes	Yes	Yes	No	No	Yes	No	NA	No	Pf	PfHRP2	0	2 HRP2+ bands	1	Any Pf band	NA	NA	NA	NA	NA	NA
100	10167	10167	Am	0	0	0	0	0	0	NA	NA	NA	NA	NA	NA	1	10.58	1	98	98	Insufficient DNA (<=100p/uL)	Insufficient DNA (<=100p/uL)	NA	NA	19	Female	Metema	Urban	Yes	Yes	Yes	No	No	Yes	No	NA	No	Pf	PfHRP2	0	2 HRP2+ bands	1	Any Pf band	NA	NA	NA	NA	NA	NA
101	3556	3556	Am	1	1	1	1	1	1	28.6454	28.6454	29.3067	28.9761	0.467626	1	1	580.3	1	0	0	pfhrp2+	pfhrp3+	0	pfhrp2+/3+	30	Male	Metema	Rural	Yes	Yes	Yes	No	No	Yes	No	NA	No	Pf	PfPLDH	3	1 HRP2+, 1HRP2- band	1	Any Pf band	3310.3	1	NA	16408.3	1	7.67811e+07
102	10164	10164	Am	1	0	0	1	1	1	NA	NA	NA	NA	NA	NA	1	8.97	1	98	98	Insufficient DNA (<=100p/uL)	Insufficient DNA (<=100p/uL)	NA	NA	36	Male	Metema	Rural	Yes	Yes	Yes	No	No	Yes	No	NA	No	Pf	PfHRP2	0	2 HRP2+ bands	1	Any Pf band	1697.8	1	2.08298e+07	14680.3	1	3.51462e+07
103	10599	10599	Am	1	1	1	1	1	1	21.3442	21.3442	21.2819	21.313	0.0441079	1	1	15514.6	1	0	0	pfhrp2+	pfhrp3+	0	pfhrp2+/3+	28	Male	Metema	Rural	Yes	Yes	Yes	Yes	No	Yes	No	NA	No	Pf	Both PfHRP2 and PFPLDH	0	2 HRP2+ bands	1	Any Pf band	NA	NA	NA	NA	NA	NA
104	10222	10222	Am	1	1	1	1	1	1	21.3502	21.3502	21.1392	21.2447	0.149176	1	1	14668.7	1	0	0	pfhrp2+	pfhrp3+	0	pfhrp2+/3+	3	Male	Metema	Rural	Yes	Yes	Yes	No	Yes	No	No	NA	No	Pf	Both PfHRP2 and PFPLDH	0	2 HRP2+ bands	1	Any Pf band	NA	NA	NA	NA	NA	NA
105	10219	10219	Am	1	1	1	1	1	1	27.4505	27.4505	NA	27.4505	NA	1	1	30043.3	1	0	0	pfhrp2+	pfhrp3+	0	pfhrp2+/3+	19	Female	Metema	Urban	Yes	Yes	Yes	No	No	Yes	No	NA	No	Pf	Both PfHRP2 and PFPLDH	0	2 HRP2+ bands	1	Any Pf band	6368.3	1	NA	15259.5	1	4.34486e+07
106	97	97	Am	1	1	1	1	1	1	23.4633	23.4633	23.4134	23.4384	0.0352793	1	1	4793.55	1	0	0	pfhrp2+	pfhrp3+	0	pfhrp2+/3+	19	Female	Metema	Rural	Yes	Yes	Yes	No	Yes	Yes	No	NA	No	Ng	PfPLDH	2	2 HRP2-, 1 PfLDH+ bands	1	Any Pf band	988.3	1	6.06617e+06	254	0	200568
107	10216	10216	Am	1	1	1	1	1	1	22.4344	22.4344	22.3169	22.3757	0.083119	1	1	5834.82	1	0	0	pfhrp2+	pfhrp3+	0	pfhrp2+/3+	19	Male	Metema	Urban	Yes	Yes	Yes	No	No	Yes	No	NA	No	Pf	Both PfHRP2 and PFPLDH	0	2 HRP2+ bands	1	Any Pf band	1638.3	1	1.85742e+07	13349.5	1	2.36398e+07
108	10233	10233	Am	1	1	1	0	0	0	24.6134	24.6134	23.6497	24.1316	0.68146	1	1	4350.92	1	0	1	pfhrp2+	pfhrp3-	3	pfhrp2+/3-	25	Female	Metema	Rural	Yes	Yes	Yes	No	No	Yes	No	NA	No	Pf	Both PfHRP2 and PFPLDH	0	2 HRP2+ bands	1	Any Pf band	NA	NA	NA	NA	NA	NA
109	10245	10245	Am	1	1	1	1	1	1	28.6189	28.6189	28.6663	28.6426	0.0334869	1	1	271.07	1	0	0	pfhrp2+	pfhrp3+	0	pfhrp2+/3+	19	Female	Metema	Rural	Yes	Yes	Yes	No	No	No	No	NA	Yes	Pf	PfHRP2	0	2 HRP2+ bands	1	Any Pf band	226.3	0	630712	5458	1	4.24796e+06
110	99009	NA	Am	1	1	1	0	0	0	NA	NA	NA	NA	NA	NA	0	0	0	98	98	Insufficient DNA (<=100p/uL)	Insufficient DNA (<=100p/uL)	NA	NA	NA	NA	NA	NA	NA	NA	NA	NA	NA	NA	NA	NA	NA	NA	NA	NA	NA	NA	NA	NA	NA	NA	NA	NA	NA
111	10159	10159	Am	1	1	1	1	1	1	26.1791	26.1791	26.0225	26.1008	0.11075	1	1	1102.36	1	0	0	pfhrp2+	pfhrp3+	0	pfhrp2+/3+	26	Female	Metema	Rural	Yes	Yes	Yes	No	No	Yes	No	NA	No	Pf	PfHRP2	0	2 HRP2+ bands	1	Any Pf band	424.3	0	1.41124e+06	788	1	563871
112	10126	10126	Am	1	1	1	1	1	1	28.5802	28.5802	28.7647	28.6724	0.130503	1	1	341.98	1	0	0	pfhrp2+	pfhrp3+	0	pfhrp2+/3+	25	Male	Metema	Rural	Yes	Yes	Yes	No	No	Yes	No	NA	No	Pf	PfHRP2	0	2 HRP2+ bands	1	Any Pf band	212.3	0	589318	718.8	1	517675
113	10256	10256	Am	1	1	1	0	0	0	24.546	24.546	24.7036	24.6248	0.111424	1	1	2369	1	0	1	pfhrp2+	pfhrp3-	3	pfhrp2+/3-	28	Male	Metema	Rural	Yes	Yes	Yes	Yes	Yes	Yes	No	NA	No	Pf	Both PfHRP2 and PFPLDH	0	2 HRP2+ bands	1	Any Pf band	4593.3	1	NA	9146.3	1	9.3004e+06
114	10259	10259	Am	1	1	1	1	1	1	27.9299	27.9299	27.7388	27.8343	0.135087	1	1	222.23	1	0	0	pfhrp2+	pfhrp3+	0	pfhrp2+/3+	27	Male	Metema	Rural	Yes	Yes	Yes	Yes	Yes	Yes	No	NA	No	Pf	Both PfHRP2 and PFPLDH	0	2 HRP2+ bands	1	Any Pf band	253.3	0	715417	1520.5	1	1.05409e+06
115	10266	10266	Am	0	0	0	0	0	0	NA	NA	NA	NA	NA	NA	1	6.1	0	98	98	Insufficient DNA (<=100p/uL)	Insufficient DNA (<=100p/uL)	NA	NA	27	Male	Metema	Rural	Yes	Yes	Yes	Yes	No	Yes	No	NA	No	Pf	Both PfHRP2 and PFPLDH	0	2 HRP2+ bands	1	Any Pf band	256.3	0	725231	671.3	1	485901
116	10264	10264	Am	1	1	1	1	1	1	23.7156	23.7156	23.652	23.6838	0.0450115	1	1	3679.75	1	0	0	pfhrp2+	pfhrp3+	0	pfhrp2+/3+	26	Male	Metema	Rural	Yes	Yes	Yes	Yes	No	Yes	No	NA	No	Pf	Both PfHRP2 and PFPLDH	0	2 HRP2+ bands	1	Any Pf band	NA	NA	NA	NA	NA	NA
117	10196	10196	Am	0	0	0	0	0	0	NA	NA	NA	NA	NA	NA	0	0	0	98	98	Insufficient DNA (<=100p/uL)	Insufficient DNA (<=100p/uL)	NA	NA	32	Male	Metema	Rural	Yes	Yes	Yes	No	No	Yes	No	NA	No	Pf	Both PfHRP2 and PFPLDH	0	2 HRP2+ bands	1	Any Pf band	2345.8	1	NA	3163	1	2.23318e+06
118	4448	4448	Am	0	0	0	0	0	0	NA	NA	NA	NA	NA	NA	0	0	0	98	98	Insufficient DNA (<=100p/uL)	Insufficient DNA (<=100p/uL)	NA	NA	28	Male	Metema	Rural	Yes	Yes	Yes	No	No	Yes	No	NA	No	Pf	Both PfHRP2 and PFPLDH	0	2 HRP2+ bands	1	Any Pf band	NA	NA	NA	NA	NA	NA
119	10237	10237	Am	0	0	0	0	0	0	NA	NA	NA	NA	NA	NA	1	5.53	0	98	98	Insufficient DNA (<=100p/uL)	Insufficient DNA (<=100p/uL)	NA	NA	25	Male	Metema	Rural	Yes	Yes	Yes	Yes	No	Yes	No	NA	No	Pf	Both PfHRP2 and PFPLDH	0	2 HRP2+ bands	1	Any Pf band	601	1	2.45037e+06	997	1	703108
120	10279	10279	Am	0	1	0	0	0	0	24.8636	24.8636	24.8923	24.878	0.0202399	1	1	3275.66	1	0	1	pfhrp2+	pfhrp3-	3	pfhrp2+/3-	29	Male	Metema	Rural	Yes	Yes	Yes	No	No	Yes	No	NA	No	Pf	Both PfHRP2 and PFPLDH	0	2 HRP2+ bands	1	Any Pf band	526.3	0	1.96871e+06	1905.3	1	1.31746e+06
121	10288	10288	Am	1	1	1	0	1	0	NA	NA	NA	NA	NA	NA	1	38.68	1	98	98	Insufficient DNA (<=100p/uL)	Insufficient DNA (<=100p/uL)	NA	NA	30	Female	Metema	Rural	Yes	Yes	Yes	Yes	Yes	Yes	No	NA	No	Pf	Both PfHRP2 and PFPLDH	0	2 HRP2+ bands	1	Any Pf band	1944.3	1	NA	477.3	1	355157
122	10292	10292	Am	1	1	1	1	1	1	NA	NA	NA	NA	NA	NA	1	58.43	1	98	98	Insufficient DNA (<=100p/uL)	Insufficient DNA (<=100p/uL)	NA	NA	30	Male	Metema	Rural	Yes	Yes	Yes	No	Yes	Yes	No	NA	No	Pf	Both PfHRP2 and PFPLDH	0	2 HRP2+ bands	1	Any Pf band	NA	NA	NA	NA	NA	NA
123	1117	1117	Am	1	1	1	1	1	1	26.0914	26.0914	26.4396	26.2655	0.246186	1	1	2243.56	1	0	0	pfhrp2+	pfhrp3+	0	pfhrp2+/3+	27	Male	Metema	Rural	Yes	Yes	Yes	No	Yes	No	No	NA	No	Ng	PfPLDH	2	2 HRP2-, 1 PfLDH+ bands	1	Any Pf band	816.3	1	4.21556e+06	6661	1	5.57227e+06
124	10275	10275	Am	1	1	1	1	1	1	27.7964	27.7964	27.7532	27.7748	0.0304873	1	1	360.65	1	0	0	pfhrp2+	pfhrp3+	0	pfhrp2+/3+	23	Male	Metema	Rural	Yes	Yes	Yes	Yes	Yes	No	Yes	NA	No	Pf	Both PfHRP2 and PFPLDH	0	2 HRP2+ bands	1	Any Pf band	178.8	0	497094	6046.3	1	4.86663e+06
125	10572	10572	Am	1	1	1	0	1	0	24.9898	24.9898	25.3824	25.1861	0.277599	1	1	3835.32	1	0	0	pfhrp2+	pfhrp3+	0	pfhrp2+/3+	23	Male	Metema	Rural	Yes	Yes	Yes	No	Yes	Yes	No	NA	No	Pf	Both PfHRP2 and PFPLDH	0	2 HRP2+ bands	1	Any Pf band	784.3	1	3.91596e+06	8513.5	1	8.1837e+06
126	99010	NA	GA	0	0	0	0	0	0	NA	NA	NA	NA	NA	NA	1	58.69	1	98	98	Insufficient DNA (<=100p/uL)	Insufficient DNA (<=100p/uL)	NA	NA	NA	NA	NA	NA	NA	NA	NA	NA	NA	NA	NA	NA	NA	NA	NA	NA	NA	NA	NA	716.3	1	3.32345e+06	7709	1	6.94578e+06
127	10569	10569	Am	1	1	1	1	1	1	24.9061	24.9061	24.6976	24.8018	0.147413	1	1	3586.77	1	0	0	pfhrp2+	pfhrp3+	0	pfhrp2+/3+	27	Male	Metema	Rural	Yes	Yes	Yes	No	Yes	No	No	NA	No	Pf	Both PfHRP2 and PFPLDH	0	2 HRP2+ bands	1	Any Pf band	716.3	1	3.32345e+06	7709	1	6.94578e+06
128	8722	8722	GA	0	0	0	0	0	0	25.9416	25.9416	26.1165	26.0291	0.123654	1	1	NA	NA	NA	NA	NA	NA	NA	NA	11	Female	Kule	Rural	Yes	Yes	Yes	Yes	Yes	Yes	No	NA	No	Pv	PfPLDH	2	2 HRP2-, 1 PfLDH+ bands	1	Any Pf band	NA	NA	NA	NA	NA	NA
129	10556	10556	Am	1	1	1	0	0	0	24.8569	24.8569	29.232	27.0445	3.09364	1	1	1716.36	1	0	1	pfhrp2+	pfhrp3-	3	pfhrp2+/3-	28	Female	Metema	Rural	No	Yes	Yes	Yes	Yes	Yes	No	NA	No	Pf	Both PfHRP2 and PFPLDH	0	2 HRP2+ bands	1	Any Pf band	NA	NA	NA	NA	NA	NA
130	10617	10617	Am	1	1	1	1	1	1	24.505	24.505	24.3686	24.4368	0.0964293	1	1	3071.31	1	0	0	pfhrp2+	pfhrp3+	0	pfhrp2+/3+	30	Male	Metema	Rural	Yes	Yes	Yes	Yes	No	Yes	No	NA	No	Pf	Both PfHRP2 and PFPLDH	0	2 HRP2+ bands	1	Any Pf band	886.8	1	4.92406e+06	8700	1	8.49836e+06
131	99011	NA	GA	0	1	0	0	0	0	NA	NA	NA	NA	NA	NA	0	0	0	98	98	Insufficient DNA (<=100p/uL)	Insufficient DNA (<=100p/uL)	NA	NA	NA	NA	NA	NA	NA	NA	NA	NA	NA	NA	NA	NA	NA	NA	NA	NA	NA	NA	NA	886.8	1	4.92406e+06	8700	1	8.49836e+06
132	10604	10604	Am	1	1	1	0	0	0	23.8787	23.8787	23.9756	23.9271	0.0684977	1	1	2120.28	1	0	1	pfhrp2+	pfhrp3-	3	pfhrp2+/3-	27	Male	Metema	Rural	Yes	Yes	Yes	No	No	Yes	No	NA	No	Pf	Both PfHRP2 and PFPLDH	0	2 HRP2+ bands	1	Any Pf band	743.3	1	3.55163e+06	8027.5	1	7.41423e+06
133	99012	NA	GA	0	0	0	0	0	0	NA	NA	NA	NA	NA	NA	1	52.22	1	98	98	Insufficient DNA (<=100p/uL)	Insufficient DNA (<=100p/uL)	NA	NA	NA	NA	NA	NA	NA	NA	NA	NA	NA	NA	NA	NA	NA	NA	NA	NA	NA	NA	NA	743.3	1	3.55163e+06	8027.5	1	7.41423e+06
134	10608	10608	Am	1	1	1	0	0	0	24.6523	24.6523	24.6697	24.661	0.0123325	1	1	1681.4	1	0	1	pfhrp2+	pfhrp3-	3	pfhrp2+/3-	31	Male	Metema	Rural	Yes	Yes	Yes	No	No	Yes	No	NA	No	Pf	Both PfHRP2 and PFPLDH	0	2 HRP2+ bands	1	Any Pf band	NA	NA	NA	NA	NA	NA
135	8584	8584	GA	0	0	0	0	0	0	NA	NA	NA	NA	NA	NA	1	7.36	0	98	98	Insufficient DNA (<=100p/uL)	Insufficient DNA (<=100p/uL)	NA	NA	45	Male	NA	Rural	Yes	Yes	Yes	Yes	No	No	No	NA	No	Pf	PfHRP2	0	2 HRP2+ bands	1	Any Pf band	786.8	1	3.93888e+06	7638.5	1	6.84561e+06
136	10559	10559	Am	1	1	1	1	0	0	24.5308	24.5308	24.5365	24.5337	0.00401643	1	1	4651.37	1	0	0	pfhrp2+	pfhrp3+	0	pfhrp2+/3+	28	Female	Metema	Rural	Yes	Yes	Yes	Yes	No	Yes	No	NA	No	Pf	Both PfHRP2 and PFPLDH	0	2 HRP2+ bands	1	Any Pf band	NA	NA	NA	NA	NA	NA
137	8901	8901	GA	0	0	0	0	0	0	NA	NA	NA	NA	NA	NA	0	0	0	98	98	Insufficient DNA (<=100p/uL)	Insufficient DNA (<=100p/uL)	NA	NA	12	Male	Kule	Rural	Yes	Yes	Yes	No	No	No	No	NA	No	Pf	Both PfHRP2 and PFPLDH	0	2 HRP2+ bands	1	Any Pf band	NA	NA	NA	NA	NA	NA
138	10613	10613	Am	1	1	1	0	0	0	24.648	24.648	24.7448	24.6964	0.0683885	1	1	3632.61	1	0	1	pfhrp2+	pfhrp3-	3	pfhrp2+/3-	29	Male	Metema	Rural	Yes	Yes	Yes	Yes	No	Yes	No	NA	No	Pf	Both PfHRP2 and PFPLDH	0	2 HRP2+ bands	1	Any Pf band	351.3	0	1.07927e+06	7356.3	1	6.45659e+06
139	99013	NA	GA	1	1	1	1	0	0	27.6283	27.6283	27.6944	27.6613	0.0467176	1	1	155.95	1	0	0	pfhrp2+	pfhrp3+	0	pfhrp2+/3+	NA	NA	NA	NA	NA	NA	NA	NA	NA	NA	NA	NA	NA	NA	NA	NA	NA	NA	NA	351.3	0	1.07927e+06	7356.3	1	6.45659e+06
140	10577	10577	Am	1	1	1	0	0	0	24.6435	24.6435	24.8112	24.7273	0.118582	1	1	3107.59	1	0	1	pfhrp2+	pfhrp3-	3	pfhrp2+/3-	27	Male	Metema	Rural	Yes	No	Yes	Yes	Yes	No	No	NA	No	Pf	Both PfHRP2 and PFPLDH	0	2 HRP2+ bands	1	Any Pf band	NA	NA	NA	NA	NA	NA
141	7968	7968	GA	1	1	1	1	1	1	24.4594	24.4594	24.3832	24.4213	0.0538441	1	1	3071.91	1	0	0	pfhrp2+	pfhrp3+	0	pfhrp2+/3+	12	Female	Kule	Rural	Yes	Yes	Yes	No	Yes	Yes	No	NA	No	Mixed of Pf and Pv	Both PfHRP2 and PFPLDH	0	2 HRP2+ bands	1	Any Pf band	NA	NA	NA	NA	NA	NA
142	8865	8865	GA	1	1	1	1	1	1	22.5456	22.5456	23.162	22.8538	0.435833	1	1	2819.15	1	0	0	pfhrp2+	pfhrp3+	0	pfhrp2+/3+	4	Male	Kule	Rural	Yes	Yes	Yes	Yes	Yes	Yes	No	NA	No	Pf	Both PfHRP2 and PFPLDH	0	2 HRP2+ bands	1	Any Pf band	488.3	0	1.74784e+06	187	0	152402
143	10620	10620	Am	1	1	1	0	1	0	NA	NA	NA	NA	NA	NA	1	5.69	0	98	98	Insufficient DNA (<=100p/uL)	Insufficient DNA (<=100p/uL)	NA	NA	27	Male	Metema	Rural	Yes	Yes	Yes	Yes	No	Yes	No	NA	No	Pf	PfPLDH	3	1 HRP2+, 1HRP2- band	1	Any Pf band	488.3	0	1.74784e+06	187	0	152402
144	1474	1474	Am	0	0	0	0	1	0	NA	NA	NA	NA	NA	NA	0	0	0	98	98	Insufficient DNA (<=100p/uL)	Insufficient DNA (<=100p/uL)	NA	NA	30	Female	Metema	Rural	Yes	Yes	Yes	No	No	Yes	No	NA	No	Ng	PfPLDH	2	2 HRP2-, 1 PfLDH+ bands	1	Any Pf band	746.3	1	3.57755e+06	232.5	0	185245
145	8911	8911	GA	0	1	0	0	0	0	28.9657	28.9657	28.7468	28.8562	0.154747	1	1	NA	NA	NA	NA	NA	NA	NA	NA	6	Female	Kule	Rural	Yes	Yes	Yes	No	No	No	No	NA	No	Mixed of Pf and Pv	Both PfHRP2 and PFPLDH	0	2 HRP2+ bands	1	Any Pf band	746.3	1	3.57755e+06	232.5	0	185245
146	1517	1517	Am	0	0	0	0	0	0	NA	NA	NA	NA	NA	NA	0	0	0	98	98	Insufficient DNA (<=100p/uL)	Insufficient DNA (<=100p/uL)	NA	NA	23	Female	Metema	Rural	Yes	Yes	Yes	No	Yes	Yes	No	NA	No	Ng	PfPLDH	2	2 HRP2-, 1 PfLDH+ bands	1	Any Pf band	NA	NA	NA	NA	NA	NA
147	8949	8949	GA	1	1	1	1	1	1	NA	NA	NA	NA	NA	NA	1	81.97	1	98	98	Insufficient DNA (<=100p/uL)	Insufficient DNA (<=100p/uL)	NA	NA	16	Female	Itang	Rural	Yes	Yes	Yes	Yes	No	Yes	No	NA	No	Pf	PfHRP2	0	2 HRP2+ bands	1	Any Pf band	NA	NA	NA	NA	NA	NA
148	10629	10629	Am	0	0	0	0	0	0	NA	NA	NA	NA	NA	NA	0	0	0	98	98	Insufficient DNA (<=100p/uL)	Insufficient DNA (<=100p/uL)	NA	NA	26	Male	Metema	Rural	Yes	Yes	Yes	Yes	No	Yes	No	NA	No	Ng	PfPLDH	2	2 HRP2-, 1 PfLDH+ bands	1	Any Pf band	541.3	0	2.06032e+06	276.5	0	216491
149	8983	8983	GA	1	1	1	1	1	1	22.2076	22.2076	22.4996	22.3536	0.206455	1	1	8567.58	1	0	0	pfhrp2+	pfhrp3+	0	pfhrp2+/3+	0	Male	Itang	Urban	Yes	No	No	Yes	Yes	Yes	Yes	Unknown	No	Pf	Both PfHRP2 and PFPLDH	0	2 HRP2+ bands	1	Any Pf band	NA	NA	NA	NA	NA	NA
150	8976	8976	GA	0	0	0	0	0	0	NA	NA	NA	NA	NA	NA	0	0	0	98	98	Insufficient DNA (<=100p/uL)	Insufficient DNA (<=100p/uL)	NA	NA	10	Male	Itang	Rural	Yes	Yes	Yes	Yes	No	No	No	NA	No	Pf	Both PfHRP2 and PFPLDH	0	2 HRP2+ bands	1	Any Pf band	NA	NA	NA	NA	NA	NA
151	10641	10641	Am	1	1	1	0	0	0	NA	NA	NA	NA	NA	NA	1	38.47	1	98	98	Insufficient DNA (<=100p/uL)	Insufficient DNA (<=100p/uL)	NA	NA	28	Male	Metema	Rural	Yes	Yes	Yes	No	Yes	No	No	NA	No	Pf	Both PfHRP2 and PFPLDH	0	2 HRP2+ bands	1	Any Pf band	NA	NA	NA	NA	NA	NA
152	8952	8952	GA	1	1	1	1	1	1	30.3586	30.3586	30.6784	30.5185	0.226143	1	1	160.91	1	0	0	pfhrp2+	pfhrp3+	0	pfhrp2+/3+	3	Female	Itang	Rural	Yes	Yes	Yes	Yes	No	No	No	NA	No	Pf	PfHRP2	0	2 HRP2+ bands	1	Any Pf band	NA	NA	NA	NA	NA	NA
153	8946	8946	GA	1	1	1	1	1	1	23.5001	23.5001	23.8005	23.6503	0.21245	1	1	5401.17	1	0	0	pfhrp2+	pfhrp3+	0	pfhrp2+/3+	11	Female	Itang	Rural	Yes	Yes	Yes	No	No	Yes	No	NA	No	Pf	PfHRP2	0	2 HRP2+ bands	1	Any Pf band	NA	NA	NA	NA	NA	NA
154	8940	8940	GA	1	0	0	0	0	0	35.9654	35.9654	NA	28.2592	6.95765	1	1	NA	NA	NA	NA	NA	NA	NA	NA	4	Female	Itang	Rural	Yes	Yes	Yes	No	Yes	Yes	No	NA	No	Pf	Both PfHRP2 and PFPLDH	0	2 HRP2+ bands	1	Any Pf band	NA	NA	NA	NA	NA	NA
155	8932	8932	GA	1	1	1	1	1	1	NA	NA	NA	NA	NA	NA	1	83.52	1	98	98	Insufficient DNA (<=100p/uL)	Insufficient DNA (<=100p/uL)	NA	NA	19	Male	Itang	Rural	Yes	Yes	Yes	No	No	No	No	NA	No	Pf	PfHRP2	0	2 HRP2+ bands	1	Any Pf band	NA	NA	NA	NA	NA	NA
156	8929	8929	GA	0	1	0	1	1	1	26.0437	26.0437	26.2242	26.134	0.127621	1	1	554.19	1	0	0	pfhrp2+	pfhrp3+	0	pfhrp2+/3+	16	Male	Itang	Rural	Yes	Yes	Yes	No	No	Yes	No	NA	No	Pf	PfHRP2	0	2 HRP2+ bands	1	Any Pf band	NA	NA	NA	NA	NA	NA
157	9008	9008	GA	0	0	0	0	0	0	NA	NA	NA	NA	NA	NA	0	0	0	98	98	Insufficient DNA (<=100p/uL)	Insufficient DNA (<=100p/uL)	NA	NA	3	Male	Itang	Rural	Yes	Yes	Yes	No	Yes	Yes	Yes	Unknown	No	Pf	PfHRP2	0	2 HRP2+ bands	1	Any Pf band	NA	NA	NA	NA	NA	NA
158	9004	9004	GA	0	1	0	1	1	1	NA	NA	NA	NA	NA	NA	0	0	0	98	98	Insufficient DNA (<=100p/uL)	Insufficient DNA (<=100p/uL)	NA	NA	2	Female	Itang	Rural	Yes	Yes	Yes	No	Yes	Yes	No	NA	No	Mixed of Pf and Pv	Both PfHRP2 and PFPLDH	0	2 HRP2+ bands	1	Any Pf band	NA	NA	NA	NA	NA	NA
159	99014	NA	GA	0	0	0	0	0	0	NA	NA	NA	NA	NA	NA	0	0	0	98	98	Insufficient DNA (<=100p/uL)	Insufficient DNA (<=100p/uL)	NA	NA	NA	NA	NA	NA	NA	NA	NA	NA	NA	NA	NA	NA	NA	NA	NA	NA	NA	NA	NA	NA	NA	NA	NA	NA	NA
160	8620	8620	GA	0	0	0	0	0	0	NA	NA	NA	NA	NA	NA	0	0	0	98	98	Insufficient DNA (<=100p/uL)	Insufficient DNA (<=100p/uL)	NA	NA	22	Male	NA	Urban	Yes	Yes	Yes	No	Yes	Yes	No	Unknown	No	Pv	PfPLDH	2	2 HRP2-, 1 PfLDH+ bands	1	Any Pf band	NA	NA	NA	NA	NA	NA
161	8607	8607	GA	0	1	0	0	0	0	NA	NA	NA	NA	NA	NA	0	0	0	98	98	Insufficient DNA (<=100p/uL)	Insufficient DNA (<=100p/uL)	NA	NA	28	Male	NA	Rural	Yes	Yes	Yes	Yes	No	Yes	No	Unknown	No	Pv	Ng	1	2 HRP2-, 1 PfLDH- bands	0	All Pf bands neg	NA	NA	NA	NA	NA	NA
162	8627	8627	GA	0	0	0	0	0	0	27.7983	27.7983	27.3679	27.5831	0.304338	1	1	568.7	1	1	1	pfhrp2-	pfhrp3-	1	pfhrp2-/3-	12	Male	NA	Rural	Yes	Yes	Yes	Yes	Yes	Yes	No	Unknown	No	Pv	PfPLDH	2	2 HRP2-, 1 PfLDH+ bands	1	Any Pf band	NA	NA	NA	NA	NA	NA
163	6370	6370	GA	0	0	0	0	0	0	NA	NA	NA	NA	NA	NA	1	75.61	1	98	98	Insufficient DNA (<=100p/uL)	Insufficient DNA (<=100p/uL)	NA	NA	25	Female	Itang	rural	Yes	Yes	Yes	No	No	Yes	No	NA	No	Pv	PfPLDH	2	2 HRP2-, 1 PfLDH+ bands	1	Any Pf band	NA	NA	NA	NA	NA	NA
164	8857	8857	GA	0	0	0	0	0	0	26.2908	26.2908	26.2231	26.257	0.0478964	1	1	901.79	1	1	1	pfhrp2-	pfhrp3-	1	pfhrp2-/3-	4	Male	Itang	Rural	Yes	Yes	Yes	No	Yes	Yes	No	NA	No	Pv	PfPLDH	2	2 HRP2-, 1 PfLDH+ bands	1	Any Pf band	NA	NA	NA	NA	NA	NA
165	99015	NA	GA	0	0	0	0	0	0	23.7217	23.7217	23.8123	23.767	0.0640983	1	1	2405.07	1	1	1	pfhrp2-	pfhrp3-	1	pfhrp2-/3-	NA	NA	NA	NA	NA	NA	NA	NA	NA	NA	NA	NA	NA	NA	NA	NA	NA	NA	NA	NA	NA	NA	NA	NA	NA
166	8925	8925	GA	0	0	0	0	0	0	NA	NA	NA	NA	NA	NA	0	0	0	98	98	Insufficient DNA (<=100p/uL)	Insufficient DNA (<=100p/uL)	NA	NA	2	Male	Itang	Rural	Yes	Yes	No	No	No	No	No	NA	No	Pf	PfHRP2	0	2 HRP2+ bands	1	Any Pf band	NA	NA	NA	NA	NA	NA
167	99016	NA	GA	0	0	0	0	0	0	NA	NA	NA	NA	NA	NA	0	0	0	98	98	Insufficient DNA (<=100p/uL)	Insufficient DNA (<=100p/uL)	NA	NA	NA	NA	NA	NA	NA	NA	NA	NA	NA	NA	NA	NA	NA	NA	NA	NA	NA	NA	NA	NA	NA	NA	NA	NA	NA
168	8271	8271	GA	0	0	0	0	0	0	28.3438	28.3438	28.5214	28.4326	0.125619	1	1	275.48	1	1	1	pfhrp2-	pfhrp3-	1	pfhrp2-/3-	18	Female	NA	NA	Yes	Yes	Yes	Yes	Yes	Yes	No	Unknown	No	Ng	Ng	1	2 HRP2-, 1 PfLDH- bands	0	All Pf bands neg	NA	NA	NA	NA	NA	NA
169	10772	10772	Am	1	1	1	0	0	0	25.212	25.212	25.1996	25.2058	0.00880835	1	1	1148.02	1	0	1	pfhrp2+	pfhrp3-	3	pfhrp2+/3-	18	Male	Metema	Urban	Yes	Yes	Yes	No	No	Yes	No	NA	No	Pf	PfHRP2	0	2 HRP2+ bands	1	Any Pf band	233.8	0	653593	6166.3	1	4.99934e+06
170	10780	10780	Am	1	1	1	0	0	0	18.8979	18.8979	18.843	18.8704	0.0388007	1	1	62527.4	1	0	1	pfhrp2+	pfhrp3-	3	pfhrp2+/3-	12	Male	Metema	Urban	Yes	Yes	Yes	No	No	Yes	No	NA	No	Pf	PfHRP2	0	2 HRP2+ bands	1	Any Pf band	4055.3	1	NA	13845	1	2.71024e+07
171	8510	8510	GA	1	1	1	1	1	1	24.8665	24.8665	24.7128	24.7897	0.108692	1	1	3351.35	1	0	0	pfhrp2+	pfhrp3+	0	pfhrp2+/3+	7	Male	Kule	Rural	Yes	Yes	Yes	No	Yes	Yes	No	NA	No	Mixed of Pf and Pv	Both PfHRP2 and PFPLDH	0	2 HRP2+ bands	1	Any Pf band	NA	NA	NA	NA	NA	NA
172	10354	10354	Am	0	0	0	0	0	0	22.2686	22.2686	22.1801	22.2244	0.0625675	1	1	23525	1	1	1	pfhrp2-	pfhrp3-	1	pfhrp2-/3-	25	Male	Metema	Urban	Yes	Yes	Yes	No	No	Yes	No	NA	No	Pf	PfHRP2	0	2 HRP2+ bands	1	Any Pf band	2525.3	1	NA	12889.5	1	2.09983e+07
173	10749	10749	Am	1	1	1	1	1	1	28.4636	28.4636	28.4762	28.4699	0.00894322	1	1	278.85	1	0	0	pfhrp2+	pfhrp3+	0	pfhrp2+/3+	54	Male	Quara	Urban	Yes	Yes	Yes	No	No	No	No	NA	No	Pf	Both PfHRP2 and PFPLDH	0	2 HRP2+ bands	1	Any Pf band	217	0	603025	726	1	522486
174	10751	10751	Am	1	1	1	1	1	1	25.739	25.739	25.5019	25.6204	0.167658	1	1	1328.88	1	0	0	pfhrp2+	pfhrp3+	0	pfhrp2+/3+	20	Male	Metema	Urban	Yes	Yes	Yes	No	No	Yes	No	NA	No	Pf	PfHRP2	0	2 HRP2+ bands	1	Any Pf band	508.3	0	1.8621e+06	1079.5	1	758090
175	10373	10373	Am	1	1	1	1	1	1	19.6291	19.6291	19.5267	19.5779	0.0724332	1	1	39333.6	1	0	0	pfhrp2+	pfhrp3+	0	pfhrp2+/3+	8	Female	Metema	Urban	Yes	Yes	Yes	No	Yes	Yes	No	NA	No	Pf	Both PfHRP2 and PFPLDH	0	2 HRP2+ bands	1	Any Pf band	4542	1	NA	21631	1	NA
176	10411	10411	Am	1	1	1	1	1	1	29.0745	29.0745	24.241	26.6577	3.41784	1	1	2004.28	1	0	0	pfhrp2+	pfhrp3+	0	pfhrp2+/3+	18	Male	Metema	Urban	Yes	Yes	Yes	Yes	No	No	No	NA	No	Pf	Both PfHRP2 and PFPLDH	0	2 HRP2+ bands	1	Any Pf band	500	0	1.81415e+06	999	1	704440
177	10764	10764	Am	1	1	1	1	1	1	22.6122	22.6122	22.7995	22.7058	0.132415	1	1	NA	NA	NA	NA	NA	NA	NA	NA	20	Female	Metema	Urban	Yes	Yes	No	No	No	Yes	No	NA	No	Pf	Both PfHRP2 and PFPLDH	0	2 HRP2+ bands	1	Any Pf band	2003.3	1	NA	10108.8	1	1.1312e+07
178	10371	10371	Am	1	1	1	0	0	0	23.2917	23.2917	23.3585	23.3251	0.0472072	1	1	15957.8	1	0	1	pfhrp2+	pfhrp3-	3	pfhrp2+/3-	26	Male	Metema	Urban	Yes	Yes	Yes	No	No	Yes	No	NA	No	Pf	PfHRP2	0	2 HRP2+ bands	1	Any Pf band	806	1	4.11765e+06	6909	1	5.87638e+06
179	10758	10758	Am	1	1	1	1	1	1	26.1596	26.1596	26.1651	26.1623	0.00394495	1	1	1114.05	1	0	0	pfhrp2+	pfhrp3+	0	pfhrp2+/3+	18	Male	Metema	Urban	Yes	Yes	Yes	Yes	No	Yes	No	NA	No	Pf	Ng	3	1 HRP2+, 1HRP2- band	1	Any Pf band	271	0	774497	524	1	386821
180	10769	10769	Am	1	1	1	1	1	1	NA	NA	NA	NA	NA	NA	0	0	0	98	98	Insufficient DNA (<=100p/uL)	Insufficient DNA (<=100p/uL)	NA	NA	43	Male	Metema	Urban	Yes	Yes	Yes	No	No	Yes	No	NA	No	Pf	PfHRP2	0	2 HRP2+ bands	1	Any Pf band	NA	NA	NA	NA	NA	NA
181	10366	10366	Am	1	1	1	1	1	1	27.3043	27.3043	27.0358	27.1701	0.189856	1	1	380.79	1	0	0	pfhrp2+	pfhrp3+	0	pfhrp2+/3+	11	Male	Quara	Urban	Yes	Yes	Yes	No	No	Yes	No	Panadol	No	Pf	PfHRP2	0	2 HRP2+ bands	1	Any Pf band	292	0	848319	5423	1	4.21273e+06
182	8172	8172	GA	1	1	1	1	1	1	NA	NA	NA	NA	NA	NA	1	37.94	1	98	98	Insufficient DNA (<=100p/uL)	Insufficient DNA (<=100p/uL)	NA	NA	16	Male	Kule	Rural	Yes	Yes	Yes	Yes	Yes	Yes	No	NA	No	Pf	PfHRP2	0	2 HRP2+ bands	1	Any Pf band	NA	NA	NA	NA	NA	NA
183	10363	10363	Am	1	1	1	0	0	0	21.7052	21.7052	21.7723	21.7387	0.0474526	1	1	13157.3	1	0	1	pfhrp2+	pfhrp3-	3	pfhrp2+/3-	26	Male	K/Humera	Urban	Yes	Yes	Yes	No	No	No	Yes	Panadol	No	Pf	PfHRP2	0	2 HRP2+ bands	1	Any Pf band	1310.3	1	1.07903e+07	6741.3	1	5.66944e+06
184	8921	8921	GA	1	1	1	0	0	0	26.8589	26.8589	26.9036	26.8813	0.0316108	1	1	813.38	1	0	1	pfhrp2+	pfhrp3-	3	pfhrp2+/3-	30	Female	Kule	Rural	Yes	Yes	Yes	No	Yes	Yes	No	NA	No	Pf	PfHRP2	0	2 HRP2+ bands	1	Any Pf band	591.3	1	2.38419e+06	6454.8	1	5.32822e+06
185	10380	10380	Am	1	1	1	1	1	1	24.7757	24.7757	24.852	24.8138	0.0539561	1	1	1895.59	1	0	0	pfhrp2+	pfhrp3+	0	pfhrp2+/3+	26	Male	Metema	Urban	Yes	Yes	Yes	No	No	Yes	No	NA	No	Pf	Both PfHRP2 and PFPLDH	0	2 HRP2+ bands	1	Any Pf band	NA	NA	NA	NA	NA	NA
186	10777	10777	Am	0	0	0	0	0	0	NA	NA	NA	NA	NA	NA	0	0	0	98	98	Insufficient DNA (<=100p/uL)	Insufficient DNA (<=100p/uL)	NA	NA	20	Male	Metema	Urban	Yes	Yes	Yes	No	No	Yes	No	NA	No	Pf	Ng	3	1 HRP2+, 1HRP2- band	1	Any Pf band	NA	NA	NA	NA	NA	NA
187	2004	2004	Am	0	0	0	0	0	0	NA	NA	NA	NA	NA	NA	0	0	0	98	98	Insufficient DNA (<=100p/uL)	Insufficient DNA (<=100p/uL)	NA	NA	11	Male	Gulomekeda	Urban	Yes	Yes	Yes	Yes	Yes	Yes	No	NA	No	Ng	PfPLDH	2	2 HRP2-, 1 PfLDH+ bands	1	Any Pf band	803	1	4.0894e+06	321	0	247696
188	2093	2093	Am	0	0	0	0	1	0	25.1979	25.1979	24.9837	25.0908	0.151464	1	1	4310.45	1	1	0	pfhrp2-	pfhrp3+	2	pfhrp2-/3+	30	Female	Gulomekeda	Urban	Yes	Yes	Yes	No	No	Yes	No	NA	No	Ng	PfPLDH	2	2 HRP2-, 1 PfLDH+ bands	1	Any Pf band	NA	NA	NA	NA	NA	NA
189	2138	2138	Am	0	0	0	0	0	0	NA	NA	NA	NA	NA	NA	0	0	0	98	98	Insufficient DNA (<=100p/uL)	Insufficient DNA (<=100p/uL)	NA	NA	50	Female	Metema	Urban	No	Yes	Yes	Yes	Yes	No	No	NA	No	Ng	PfPLDH	2	2 HRP2-, 1 PfLDH+ bands	1	Any Pf band	420.3	0	1.39164e+06	293.3	0	228314
190	2049	2049	Am	0	0	0	0	0	0	24.5616	24.5616	24.6025	24.582	0.028935	1	1	1441.1	1	1	1	pfhrp2-	pfhrp3-	1	pfhrp2-/3-	23	Male	Metema	Urban	Yes	Yes	Yes	No	No	Yes	No	NA	No	Ng	PfPLDH	2	2 HRP2-, 1 PfLDH+ bands	1	Any Pf band	543	1	2.07086e+06	2404	1	1.66909e+06
191	10390	10390	Am	1	1	1	1	1	1	NA	NA	NA	NA	NA	NA	1	12.85	1	98	98	Insufficient DNA (<=100p/uL)	Insufficient DNA (<=100p/uL)	NA	NA	7	Male	Metema	Rural	Yes	Yes	Yes	Yes	Yes	No	No	NA	No	Pf	PfHRP2	0	2 HRP2+ bands	1	Any Pf band	447.3	0	1.52719e+06	3209	1	2.26868e+06
192	10787	10787	Am	1	1	1	0	0	0	NA	NA	NA	NA	NA	NA	1	57.9	1	98	98	Insufficient DNA (<=100p/uL)	Insufficient DNA (<=100p/uL)	NA	NA	16	Male	Metema	Rural	Yes	Yes	Yes	Yes	Yes	Yes	No	NA	No	Pf	PfHRP2	0	2 HRP2+ bands	1	Any Pf band	3884	1	NA	23933	1	NA
193	1784	1784	Am	0	0	0	0	0	0	21.2425	21.2425	21.2544	21.2484	0.00842532	1	1	14567.9	1	1	1	pfhrp2-	pfhrp3-	1	pfhrp2-/3-	5	Female	Metema	Urban	Yes	Yes	Yes	No	Yes	No	No	NA	No	Ng	PfPLDH	2	2 HRP2-, 1 PfLDH+ bands	1	Any Pf band	NA	NA	NA	NA	NA	NA
194	1603	1603	Am	0	0	0	0	0	0	NA	NA	NA	NA	NA	NA	1	8.52	1	98	98	Insufficient DNA (<=100p/uL)	Insufficient DNA (<=100p/uL)	NA	NA	8	Female	Metema	Urban	Yes	Yes	Yes	No	Yes	Yes	No	NA	No	Ng	PfPLDH	2	2 HRP2-, 1 PfLDH+ bands	1	Any Pf band	NA	NA	NA	NA	NA	NA
195	1559	1559	Am	0	0	0	0	0	0	22.3081	22.3081	22.9952	22.6517	0.48585	1	1	4965.7	1	1	1	pfhrp2-	pfhrp3-	1	pfhrp2-/3-	8	Male	Metema	Urban	Yes	Yes	Yes	No	Yes	Yes	No	NA	No	Ng	PfPLDH	2	2 HRP2-, 1 PfLDH+ bands	1	Any Pf band	NA	NA	NA	NA	NA	NA
196	99017	NA	GA	0	0	0	0	0	0	NA	NA	NA	NA	NA	NA	0	0	0	98	98	Insufficient DNA (<=100p/uL)	Insufficient DNA (<=100p/uL)	NA	NA	NA	NA	NA	NA	NA	NA	NA	NA	NA	NA	NA	NA	NA	NA	NA	NA	NA	NA	NA	NA	NA	NA	NA	NA	NA
197	1691	1691	Am	0	0	0	0	0	0	25.3184	25.3184	25.2213	25.2699	0.0686704	1	1	2247.36	1	1	1	pfhrp2-	pfhrp3-	1	pfhrp2-/3-	8	Female	Metema	Rural	Yes	Yes	Yes	Yes	Yes	Yes	No	NA	No	Ng	PfPLDH	2	2 HRP2-, 1 PfLDH+ bands	1	Any Pf band	NA	NA	NA	NA	NA	NA
198	8826	8826	GA	1	1	1	0	0	0	NA	NA	NA	NA	NA	NA	1	17.19	1	98	98	Insufficient DNA (<=100p/uL)	Insufficient DNA (<=100p/uL)	NA	NA	5	Female	Kule	Rural	Yes	Yes	No	No	No	No	Yes	Panadol	No	Pf	PfHRP2	0	2 HRP2+ bands	1	Any Pf band	NA	NA	NA	NA	NA	NA
199	1650	1650	Am	0	0	0	0	0	0	NA	NA	NA	NA	NA	NA	0	0	0	98	98	Insufficient DNA (<=100p/uL)	Insufficient DNA (<=100p/uL)	NA	NA	25	Male	Metema	Rural	Yes	Yes	Yes	Yes	Yes	Yes	No	NA	No	Ng	PfPLDH	2	2 HRP2-, 1 PfLDH+ bands	1	Any Pf band	NA	NA	NA	NA	NA	NA
200	10435	10435	Am	1	1	1	0	0	0	25.0829	25.0829	25.1325	25.1077	0.035077	1	1	2939.07	1	0	1	pfhrp2+	pfhrp3-	3	pfhrp2+/3-	22	Male	Metema	Urban	Yes	Yes	Yes	Yes	Yes	Yes	No	NA	No	Pf	PfHRP2	0	2 HRP2+ bands	1	Any Pf band	NA	NA	NA	NA	NA	NA
201	8851	8851	GA	1	1	1	0	0	0	NA	NA	NA	NA	NA	NA	1	52.45	1	98	98	Insufficient DNA (<=100p/uL)	Insufficient DNA (<=100p/uL)	NA	NA	12	Female	Kule	Rural	Yes	Yes	No	No	Yes	Yes	No	NA	No	Pf	PfHRP2	0	2 HRP2+ bands	1	Any Pf band	NA	NA	NA	NA	NA	NA
202	99018	NA	GA	1	1	1	0	0	0	NA	NA	NA	NA	NA	NA	1	15.63	1	98	98	Insufficient DNA (<=100p/uL)	Insufficient DNA (<=100p/uL)	NA	NA	NA	NA	NA	NA	NA	NA	NA	NA	NA	NA	NA	NA	NA	NA	NA	NA	NA	NA	NA	NA	NA	NA	NA	NA	NA
203	99019	NA	Am	1	1	1	1	1	1	26.1808	26.1808	26.0065	26.0936	0.12326	1	1	774.18	1	0	0	pfhrp2+	pfhrp3+	0	pfhrp2+/3+	NA	NA	NA	NA	NA	NA	NA	NA	NA	NA	NA	NA	NA	NA	NA	NA	NA	NA	NA	NA	NA	NA	NA	NA	NA
204	8832	8832	GA	0	1	0	0	1	0	NA	NA	NA	NA	NA	NA	1	6.54	0	98	98	Insufficient DNA (<=100p/uL)	Insufficient DNA (<=100p/uL)	NA	NA	28	Male	Kule	Rural	Yes	Yes	No	Yes	No	Yes	No	NA	No	Pf	PfHRP2	0	2 HRP2+ bands	1	Any Pf band	NA	NA	NA	NA	NA	NA
205	8994	8994	GA	1	1	1	1	1	1	27.7839	27.7839	27.985	27.8845	0.142207	1	1	433.63	1	0	0	pfhrp2+	pfhrp3+	0	pfhrp2+/3+	4	Male	Kule	Rural	Yes	Yes	Yes	No	No	Yes	No	NA	No	Pf	Both PfHRP2 and PFPLDH	0	2 HRP2+ bands	1	Any Pf band	NA	NA	NA	NA	NA	NA
206	99020	NA	GA	0	0	0	0	0	0	NA	NA	NA	NA	NA	NA	0	0	0	98	98	Insufficient DNA (<=100p/uL)	Insufficient DNA (<=100p/uL)	NA	NA	NA	NA	NA	NA	NA	NA	NA	NA	NA	NA	NA	NA	NA	NA	NA	NA	NA	NA	NA	NA	NA	NA	NA	NA	NA
207	99021	NA	GA	0	0	0	0	0	0	NA	NA	NA	NA	NA	NA	0	0	0	98	98	Insufficient DNA (<=100p/uL)	Insufficient DNA (<=100p/uL)	NA	NA	NA	NA	NA	NA	NA	NA	NA	NA	NA	NA	NA	NA	NA	NA	NA	NA	NA	NA	NA	NA	NA	NA	NA	NA	NA
208	4213	4213	GA	0	0	0	0	0	0	25.9764	25.9764	25.898	25.9372	0.0554639	1	1	641.84	1	1	1	pfhrp2-	pfhrp3-	1	pfhrp2-/3-	11	Male	Kule	NA	Yes	Yes	No	No	Yes	No	No	NA	No	Mixed of Pf and Pv	Both PfHRP2 and PFPLDH	0	2 HRP2+ bands	1	Any Pf band	NA	NA	NA	NA	NA	NA
209	8861	8861	GA	1	1	1	1	1	1	28.8939	28.8939	29.6919	29.2929	0.564285	1	1	408.47	1	0	0	pfhrp2+	pfhrp3+	0	pfhrp2+/3+	2	Female	Kule	Rural	No	No	No	No	No	No	No	NA	No	Pf	PfHRP2	0	2 HRP2+ bands	1	Any Pf band	NA	NA	NA	NA	NA	NA
210	8858	8858	GA	1	1	1	1	1	1	24.5757	24.5757	24.8406	24.7081	0.187279	1	1	7042.98	1	0	0	pfhrp2+	pfhrp3+	0	pfhrp2+/3+	13	Male	Kule	Rural	Yes	Yes	No	No	No	No	No	NA	No	Pf	PfHRP2	0	2 HRP2+ bands	1	Any Pf band	NA	NA	NA	NA	NA	NA
211	8873	8873	GA	1	1	1	1	1	1	25.6031	25.6031	25.6935	25.6483	0.0639391	1	1	1416.66	1	0	0	pfhrp2+	pfhrp3+	0	pfhrp2+/3+	13	Female	Kule	Rural	No	No	No	Yes	No	No	No	NA	No	Mixed of Pf and Pv	Both PfHRP2 and PFPLDH	0	2 HRP2+ bands	1	Any Pf band	NA	NA	NA	NA	NA	NA
212	8877	8877	GA	1	1	1	1	1	1	21.2438	21.2438	21.4815	21.3627	0.16808	1	1	16059.5	1	0	0	pfhrp2+	pfhrp3+	0	pfhrp2+/3+	14	Male	Kule	Rural	Yes	Yes	Yes	No	No	Yes	No	NA	No	Mixed of Pf and Pv	Both PfHRP2 and PFPLDH	0	2 HRP2+ bands	1	Any Pf band	NA	NA	NA	NA	NA	NA
213	99022	NA	GA	0	0	0	0	1	0	NA	NA	NA	NA	NA	NA	1	0	0	98	98	Insufficient DNA (<=100p/uL)	Insufficient DNA (<=100p/uL)	NA	NA	NA	NA	NA	NA	NA	NA	NA	NA	NA	NA	NA	NA	NA	NA	NA	NA	NA	NA	NA	NA	NA	NA	NA	NA	NA
214	8881	8881	GA	1	0	0	0	0	0	NA	NA	NA	NA	NA	NA	0	0	0	98	98	Insufficient DNA (<=100p/uL)	Insufficient DNA (<=100p/uL)	NA	NA	18	Male	Kule	Rural	Yes	Yes	Yes	No	No	Yes	No	NA	No	Pf	PfHRP2	0	2 HRP2+ bands	1	Any Pf band	NA	NA	NA	NA	NA	NA
215	9513	9513	GA	0	0	0	1	1	1	23.9861	23.9861	24.212	24.099	0.159747	1	1	1522.62	1	1	0	pfhrp2-	pfhrp3+	2	pfhrp2-/3+	16	Male	Kule	Rural	Yes	Yes	Yes	Yes	Yes	Yes	No	Unknown	No	Pf	Ng	3	1 HRP2+, 1HRP2- band	1	Any Pf band	NA	NA	NA	NA	NA	NA
216	8920	8920	GA	1	1	1	0	1	0	28.7938	28.7938	28.2374	28.5156	0.393444	1	1	385.65	1	0	0	pfhrp2+	pfhrp3+	0	pfhrp2+/3+	6	Female	Kule	Rural	Yes	Yes	Yes	No	Yes	Yes	No	NA	No	Mixed of Pf and Pv	Both PfHRP2 and PFPLDH	0	2 HRP2+ bands	1	Any Pf band	NA	NA	NA	NA	NA	NA
217	8833	8833	GA	0	0	0	0	0	0	NA	NA	NA	NA	NA	NA	0	0	0	98	98	Insufficient DNA (<=100p/uL)	Insufficient DNA (<=100p/uL)	NA	NA	5	Male	Kule	Rural	Yes	Yes	No	No	Yes	Yes	No	NA	No	Pv	Ng	1	2 HRP2-, 1 PfLDH- bands	0	All Pf bands neg	NA	NA	NA	NA	NA	NA
218	99023	NA	GA	0	0	0	0	0	0	NA	NA	NA	NA	NA	NA	0	0	0	98	98	Insufficient DNA (<=100p/uL)	Insufficient DNA (<=100p/uL)	NA	NA	NA	NA	NA	NA	NA	NA	NA	NA	NA	NA	NA	NA	NA	NA	NA	NA	NA	NA	NA	NA	NA	NA	NA	NA	NA
219	99024	NA	GA	0	1	0	0	0	0	NA	NA	NA	NA	NA	NA	0	0	0	98	98	Insufficient DNA (<=100p/uL)	Insufficient DNA (<=100p/uL)	NA	NA	NA	NA	NA	NA	NA	NA	NA	NA	NA	NA	NA	NA	NA	NA	NA	NA	NA	NA	NA	NA	NA	NA	NA	NA	NA
220	99025	NA	GA	0	0	0	0	0	0	NA	NA	NA	NA	NA	NA	0	0	0	98	98	Insufficient DNA (<=100p/uL)	Insufficient DNA (<=100p/uL)	NA	NA	NA	NA	NA	NA	NA	NA	NA	NA	NA	NA	NA	NA	NA	NA	NA	NA	NA	NA	NA	NA	NA	NA	NA	NA	NA
221	8602	8602	GA	1	1	1	1	0	0	24.0178	24.0178	24.193	24.1054	0.123832	1	1	2346.42	1	0	0	pfhrp2+	pfhrp3+	0	pfhrp2+/3+	15	Male	NA	Rural	Yes	Yes	Yes	No	Yes	Yes	No	Unknown	No	Pv	PfPLDH	2	2 HRP2-, 1 PfLDH+ bands	1	Any Pf band	NA	NA	NA	NA	NA	NA
222	10090	10090	Am	1	1	1	1	1	1	21.2649	21.2649	21.229	21.2469	0.0253555	1	1	25761.3	1	0	0	pfhrp2+	pfhrp3+	0	pfhrp2+/3+	11	Male	Quara	Rural	No	Yes	No	Yes	No	Yes	Yes	ACT	Yes	Pf	Both PfHRP2 and PFPLDH	0	2 HRP2+ bands	1	Any Pf band	2160	1	NA	9746.8	1	1.05046e+07
223	10103	10103	Am	1	1	1	0	0	0	21.5474	21.5474	21.9407	21.744	0.278038	1	1	4775.56	1	0	1	pfhrp2+	pfhrp3-	3	pfhrp2+/3-	12	Male	Quara	Urban	No	Yes	No	Yes	Yes	Yes	Yes	ACT	Yes	Pf	Both PfHRP2 and PFPLDH	0	2 HRP2+ bands	1	Any Pf band	1754	1	2.36293e+07	6054	1	4.87507e+06
224	10099	10099	Am	1	1	1	1	1	1	22.1914	22.1914	22.1912	22.1913	0.000183423	1	1	6779.02	1	0	0	pfhrp2+	pfhrp3+	0	pfhrp2+/3+	16	Male	Quara	Rural	No	Yes	No	Yes	Yes	Yes	No	NA	No	Pf	Both PfHRP2 and PFPLDH	0	2 HRP2+ bands	1	Any Pf band	1740.3	1	2.28601e+07	12569.5	1	1.94115e+07
225	10198	10198	Am	1	1	1	0	1	0	NA	NA	NA	NA	NA	NA	1	44.92	1	98	98	Insufficient DNA (<=100p/uL)	Insufficient DNA (<=100p/uL)	NA	NA	17	Female	Quara	Rural	Yes	Yes	Yes	Yes	No	Yes	No	NA	No	Pf	Ng	3	1 HRP2+, 1HRP2- band	1	Any Pf band	191	0	529579	185	0	150944
226	10205	10205	Am	1	1	1	1	1	1	NA	NA	NA	NA	NA	NA	1	59.57	1	98	98	Insufficient DNA (<=100p/uL)	Insufficient DNA (<=100p/uL)	NA	NA	26	Male	Quara	Rural	Yes	Yes	Yes	Yes	Yes	Yes	No	NA	Yes	Pf	Both PfHRP2 and PFPLDH	0	2 HRP2+ bands	1	Any Pf band	267	0	760897	173.8	0	142749
227	10147	10147	Am	1	1	1	0	0	0	27.349	27.349	27.442	27.3955	0.0657383	1	1	818.64	1	0	1	pfhrp2+	pfhrp3-	3	pfhrp2+/3-	10	Male	Quara	Rural	Yes	Yes	Yes	Yes	Yes	Yes	No	NA	No	Pf	PfHRP2	0	2 HRP2+ bands	1	Any Pf band	155	0	437274	6129	1	4.95783e+06
228	10143	10143	Am	0	0	0	0	0	0	24.5976	24.5976	24.6498	24.6237	0.0369058	1	1	282.02	1	1	1	pfhrp2-	pfhrp3-	1	pfhrp2-/3-	24	Male	Quara	Rural	Yes	Yes	Yes	Yes	No	Yes	No	NA	No	Pf	Both PfHRP2 and PFPLDH	0	2 HRP2+ bands	1	Any Pf band	10214	1	NA	22108	1	NA
229	10134	10134	Am	0	0	0	1	0	0	26.5246	26.5246	26.4176	26.4711	0.0756337	1	1	1394.91	1	1	0	pfhrp2-	pfhrp3+	2	pfhrp2-/3+	11	Male	Quara	Rural	Yes	Yes	Yes	Yes	Yes	Yes	No	NA	No	Pf	Both PfHRP2 and PFPLDH	0	2 HRP2+ bands	1	Any Pf band	1284	1	1.03305e+07	10998.8	1	1.36243e+07
230	10179	10179	Am	1	1	1	1	1	1	20.4871	20.4871	20.5248	20.506	0.0266503	1	1	40088.8	1	0	0	pfhrp2+	pfhrp3+	0	pfhrp2+/3+	20	Male	Quara	Rural	Yes	Yes	Yes	No	Yes	No	No	NA	No	Pf	Both PfHRP2 and PFPLDH	0	2 HRP2+ bands	1	Any Pf band	5448.8	1	NA	22291.5	1	NA
231	10315	10315	Am	0	0	0	1	1	1	26.6465	26.6465	26.8135	26.73	0.11803	1	1	492.78	1	1	0	pfhrp2-	pfhrp3+	2	pfhrp2-/3+	40	Female	Quara	Rural	Yes	Yes	Yes	Yes	Yes	Yes	Yes	Unknown	No	Ng	PfPLDH	2	2 HRP2-, 1 PfLDH+ bands	1	Any Pf band	432.3	0	1.45094e+06	195.5	0	158586
232	10270	10270	Am	0	1	0	0	0	0	NA	NA	NA	NA	NA	NA	0	0	0	98	98	Insufficient DNA (<=100p/uL)	Insufficient DNA (<=100p/uL)	NA	NA	25	Male	Quara	Rural	Yes	Yes	Yes	No	No	No	No	NA	No	Ng	PfPLDH	2	2 HRP2-, 1 PfLDH+ bands	1	Any Pf band	658	1	2.8618e+06	286.8	0	223746
233	1872	1872	Am	0	0	0	0	0	0	NA	NA	NA	NA	NA	NA	0	0	0	98	98	Insufficient DNA (<=100p/uL)	Insufficient DNA (<=100p/uL)	NA	NA	20	Male	Quara	Rural	Yes	Yes	Yes	Yes	No	Yes	No	NA	No	Ng	PfPLDH	2	2 HRP2-, 1 PfLDH+ bands	1	Any Pf band	1104	1	7.5562e+06	251	0	198436
234	2227	2227	Am	0	0	0	0	0	0	NA	NA	NA	NA	NA	NA	0	0	0	98	98	Insufficient DNA (<=100p/uL)	Insufficient DNA (<=100p/uL)	NA	NA	5	Male	Quara	Rural	Yes	Yes	No	Yes	Yes	Yes	No	NA	No	Pf	Ng	3	1 HRP2+, 1HRP2- band	1	Any Pf band	NA	NA	NA	NA	NA	NA
235	2316	2316	Am	1	1	1	1	1	1	29.2987	29.2987	29.3966	29.3477	0.0692301	1	1	184.67	1	0	0	pfhrp2+	pfhrp3+	0	pfhrp2+/3+	9	Female	Quara	Rural	Yes	Yes	Yes	Yes	Yes	Yes	No	NA	No	Pf	PfHRP2	0	2 HRP2+ bands	1	Any Pf band	301.3	0	882322	1614	1	1.11756e+06
236	2450	2450	Am	1	1	1	1	1	1	29.8209	29.8209	29.6702	29.7455	0.106518	1	1	296.62	1	0	0	pfhrp2+	pfhrp3+	0	pfhrp2+/3+	40	Male	Quara	Rural	Yes	Yes	Yes	Yes	No	Yes	No	NA	No	Pf	PfHRP2	0	2 HRP2+ bands	1	Any Pf band	NA	NA	NA	NA	NA	NA
237	2271	2271	Am	0	1	0	0	0	0	NA	NA	NA	NA	NA	NA	0	0	0	98	98	Insufficient DNA (<=100p/uL)	Insufficient DNA (<=100p/uL)	NA	NA	7	Male	Quara	Rural	Yes	Yes	Yes	Yes	Yes	Yes	No	NA	No	Pf	PfHRP2	0	2 HRP2+ bands	1	Any Pf band	NA	NA	NA	NA	NA	NA
238	2718	2718	Am	1	1	1	1	1	1	29.1759	29.1759	29.1547	29.1653	0.0149706	1	1	272.25	1	0	0	pfhrp2+	pfhrp3+	0	pfhrp2+/3+	40	Male	Quara	Rural	Yes	Yes	Yes	Yes	Yes	Yes	No	NA	No	Pf	Ng	3	1 HRP2+, 1HRP2- band	1	Any Pf band	NA	NA	NA	NA	NA	NA
239	3205	3205	Am	1	1	1	1	1	1	24.5149	24.5149	24.5378	24.5263	0.016175	1	1	4468.32	1	0	0	pfhrp2+	pfhrp3+	0	pfhrp2+/3+	16	Female	Quara	Rural	Yes	No	No	Yes	Yes	Yes	Yes	ACT	No	Pf	Both PfHRP2 and PFPLDH	0	2 HRP2+ bands	1	Any Pf band	NA	NA	NA	NA	NA	NA
240	2937	2937	Am	1	1	1	1	1	1	22.5775	22.5775	22.5046	22.5411	0.0515527	1	1	5370.4	1	0	0	pfhrp2+	pfhrp3+	0	pfhrp2+/3+	21	Male	Quara	Rural	Yes	Yes	No	Yes	Yes	Yes	No	NA	No	Pf	Both PfHRP2 and PFPLDH	0	2 HRP2+ bands	1	Any Pf band	1440.3	1	1.3327e+07	10928.8	1	1.34229e+07
241	2982	2982	Am	0	0	0	0	0	0	NA	NA	NA	NA	NA	NA	0	0	0	98	98	Insufficient DNA (<=100p/uL)	Insufficient DNA (<=100p/uL)	NA	NA	38	Male	Quara	Rural	Yes	Yes	No	Yes	No	Yes	No	NA	No	Pf	Both PfHRP2 and PFPLDH	0	2 HRP2+ bands	1	Any Pf band	NA	NA	NA	NA	NA	NA
242	3513	3513	Am	0	0	0	1	0	0	24.2735	24.2735	24.1987	24.2361	0.0529135	1	1	5472.51	1	1	0	pfhrp2-	pfhrp3+	2	pfhrp2-/3+	38	Male	Quara	Rural	Yes	Yes	Yes	Yes	Yes	Yes	No	NA	No	Pf	Both PfHRP2 and PFPLDH	0	2 HRP2+ bands	1	Any Pf band	353	0	1.08639e+06	4976	1	3.77688e+06
243	9755	9755	Am	1	1	1	0	1	0	24.3645	24.3645	24.3062	24.3354	0.041254	1	1	3520.37	1	0	0	pfhrp2+	pfhrp3+	0	pfhrp2+/3+	62	Female	Quara	Rural	Yes	Yes	Yes	Yes	Yes	Yes	No	NA	No	Pf	Both PfHRP2 and PFPLDH	0	2 HRP2+ bands	1	Any Pf band	NA	NA	NA	NA	NA	NA
244	9724	9724	Am	1	1	1	0	0	0	19.5042	19.5042	19.6111	19.5576	0.0755919	1	1	70758.6	1	0	1	pfhrp2+	pfhrp3-	3	pfhrp2+/3-	10	Female	Quara	Rural	Yes	Yes	Yes	Yes	No	Yes	No	NA	No	Pf	Both PfHRP2 and PFPLDH	0	2 HRP2+ bands	1	Any Pf band	5640	1	NA	17539	1	2.62876e+08
245	9963	9963	Am	0	0	0	0	0	0	25.7087	25.7087	25.7104	25.7095	0.00120034	1	1	116.85	1	1	1	pfhrp2-	pfhrp3-	1	pfhrp2-/3-	10	Male	Quara	Rural	Yes	Yes	Yes	Yes	Yes	Yes	No	NA	No	Ng	PfPLDH	2	2 HRP2-, 1 PfLDH+ bands	1	Any Pf band	427	0	1.42456e+06	5377.8	1	4.16747e+06
246	99026	NA	Am	0	0	0	0	0	0	24.9218	24.9218	24.8941	24.9079	0.0195656	1	1	2244.1	1	1	1	pfhrp2-	pfhrp3-	1	pfhrp2-/3-	NA	NA	NA	NA	NA	NA	NA	NA	NA	NA	NA	NA	NA	NA	NA	NA	NA	NA	NA	NA	NA	NA	NA	NA	NA
247	9758	9758	Am	1	1	1	1	1	1	23.3783	23.3783	23.3714	23.3748	0.00488229	1	1	5956.83	1	0	0	pfhrp2+	pfhrp3+	0	pfhrp2+/3+	14	Male	Quara	Rural	Yes	Yes	Yes	Yes	Yes	Yes	No	NA	No	Pf	Both PfHRP2 and PFPLDH	0	2 HRP2+ bands	1	Any Pf band	1601	1	1.73818e+07	10326	1	1.18302e+07
248	9684	9684	Am	1	1	1	1	1	1	28.5028	28.5028	28.3409	28.4219	0.114468	1	1	529.4	1	0	0	pfhrp2+	pfhrp3+	0	pfhrp2+/3+	26	Male	Quara	Rural	Yes	Yes	Yes	Yes	No	Yes	No	NA	No	Pf	Ng	3	1 HRP2+, 1HRP2- band	1	Any Pf band	221.5	0	616328	798.8	1	571074
249	10095	10095	Am	0	0	0	0	0	0	NA	NA	NA	NA	NA	NA	0	0	0	98	98	Insufficient DNA (<=100p/uL)	Insufficient DNA (<=100p/uL)	NA	NA	18	Female	Quara	Rural	Yes	Yes	Yes	Yes	No	No	No	NA	No	Ng	PfPLDH	2	2 HRP2-, 1 PfLDH+ bands	1	Any Pf band	NA	NA	NA	NA	NA	NA
250	10052	10052	Am	0	0	0	0	1	0	22.8415	22.8415	22.8918	22.8667	0.0355949	1	1	7409.63	1	1	0	pfhrp2-	pfhrp3+	2	pfhrp2-/3+	26	Male	Quara	Rural	Yes	Yes	Yes	Yes	No	No	No	NA	No	Ng	PfPLDH	2	2 HRP2-, 1 PfLDH+ bands	1	Any Pf band	1295	1	1.05209e+07	1446.8	1	1.00427e+06
251	9722	9722	Am	1	1	1	0	0	0	23.6334	23.6334	23.6667	23.65	0.0235766	1	1	3392.12	1	0	1	pfhrp2+	pfhrp3-	3	pfhrp2+/3-	14	Male	Quara	Rural	Yes	Yes	Yes	No	No	No	No	NA	No	Pf	Both PfHRP2 and PFPLDH	0	2 HRP2+ bands	1	Any Pf band	2169.8	1	NA	6777.3	1	5.7134e+06
252	9705	9705	Am	1	1	1	1	1	1	20.9765	20.9765	20.694	20.8352	0.199781	1	1	12696.9	1	0	0	pfhrp2+	pfhrp3+	0	pfhrp2+/3+	25	Male	Quara	Rural	Yes	Yes	Yes	No	Yes	No	No	NA	No	Pf	Both PfHRP2 and PFPLDH	0	2 HRP2+ bands	1	Any Pf band	NA	NA	NA	NA	NA	NA
253	9718	9718	Am	1	1	1	0	0	0	25.1187	25.1187	25.3011	25.2099	0.128965	1	1	4494.35	1	0	1	pfhrp2+	pfhrp3-	3	pfhrp2+/3-	19	Male	Quara	Rural	Yes	Yes	Yes	Yes	Yes	Yes	No	NA	No	Pf	Both PfHRP2 and PFPLDH	0	2 HRP2+ bands	1	Any Pf band	588	1	2.36193e+06	6264.3	1	5.10947e+06
254	9712	9712	Am	1	1	1	0	0	0	20.5093	20.5093	20.8509	20.6801	0.241561	1	1	28219.6	1	0	1	pfhrp2+	pfhrp3-	3	pfhrp2+/3-	14	Male	Quara	Rural	Yes	Yes	Yes	No	No	No	No	NA	No	Pf	Both PfHRP2 and PFPLDH	0	2 HRP2+ bands	1	Any Pf band	3108	1	NA	12971	1	2.1433e+07
255	9708	9708	Am	1	1	1	1	0	0	23.6827	23.6827	24.0752	23.8789	0.277569	1	1	3141.49	1	0	0	pfhrp2+	pfhrp3+	0	pfhrp2+/3+	15	Female	Quara	Rural	Yes	Yes	Yes	No	Yes	No	No	NA	No	Pf	Both PfHRP2 and PFPLDH	0	2 HRP2+ bands	1	Any Pf band	949	1	5.60637e+06	9551	1	1.00947e+07
256	9700	9700	Am	1	1	1	1	0	0	22.1998	22.1998	22.2392	22.2195	0.0278749	1	1	8702.45	1	0	0	pfhrp2+	pfhrp3+	0	pfhrp2+/3+	28	Male	Quara	Rural	Yes	Yes	Yes	No	No	No	No	NA	No	Pf	Both PfHRP2 and PFPLDH	0	2 HRP2+ bands	1	Any Pf band	1396	1	1.24076e+07	6519	1	5403379
257	9693	9693	Am	1	1	1	0	0	0	22.0003	22.0003	22.2022	22.1013	0.142758	1	1	9790.13	1	0	1	pfhrp2+	pfhrp3-	3	pfhrp2+/3-	22	Male	Quara	Rural	Yes	Yes	Yes	Yes	No	No	No	NA	No	Mixed of Pf and Pv	Both PfHRP2 and PFPLDH	0	2 HRP2+ bands	1	Any Pf band	981	1	5.97905e+06	3158	1	2.22933e+06
258	9698	9698	Am	1	1	1	1	1	1	24.484	24.484	24.7187	24.6013	0.165913	1	1	3142.08	1	0	0	pfhrp2+	pfhrp3+	0	pfhrp2+/3+	38	Male	Quara	Rural	Yes	Yes	Yes	Yes	No	No	No	NA	No	Pf	Both PfHRP2 and PFPLDH	0	2 HRP2+ bands	1	Any Pf band	536	0	2.02766e+06	8359	1	7.93145e+06
259	9715	9715	Am	1	1	1	1	1	1	20.7122	20.7122	20.6314	20.6718	0.0571228	1	1	39064.4	1	0	0	pfhrp2+	pfhrp3+	0	pfhrp2+/3+	22	Male	Quara	Rural	Yes	Yes	Yes	No	No	No	No	NA	No	Pf	Both PfHRP2 and PFPLDH	0	2 HRP2+ bands	1	Any Pf band	3869.3	1	NA	16605.5	1	8.77908e+07
260	10138	10138	Am	0	0	0	0	0	0	21.6366	21.6366	21.6815	21.6591	0.0317389	1	1	7621.3	1	1	1	pfhrp2-	pfhrp3-	1	pfhrp2-/3-	26	Female	Quara	Rural	Yes	Yes	Yes	No	No	No	No	NA	No	Ng	PfPLDH	2	2 HRP2-, 1 PfLDH+ bands	1	Any Pf band	1914.3	1	NA	2508	1	1.74416e+06
261	10359	10359	Am	1	1	1	0	0	0	NA	NA	NA	NA	NA	NA	0	0	0	98	98	Insufficient DNA (<=100p/uL)	Insufficient DNA (<=100p/uL)	NA	NA	20	Male	Quara	Rural	Yes	Yes	Yes	Yes	No	Yes	No	NA	No	Ng	PfPLDH	2	2 HRP2-, 1 PfLDH+ bands	1	Any Pf band	496.8	0	1.79586e+06	300.5	0	233365
262	9867	9867	Am	0	0	0	0	0	0	21.8579	21.8579	21.8468	21.8524	0.00779278	1	1	8571.12	1	1	1	pfhrp2-	pfhrp3-	1	pfhrp2-/3-	7	Female	QUARA	Rural	Yes	Yes	No	Yes	Yes	Yes	No	NA	Yes	Ng	PfPLDH	2	2 HRP2-, 1 PfLDH+ bands	1	Any Pf band	1802.3	1	2.70992e+07	2574.3	1	1.79236e+06
263	9864	9864	Am	0	0	0	0	0	0	NA	NA	NA	NA	NA	NA	0	0	0	98	98	Insufficient DNA (<=100p/uL)	Insufficient DNA (<=100p/uL)	NA	NA	35	MALE	QUARA	Rural	Yes	Yes	No	Yes	Yes	Yes	No	NA	No	Ng	PfPLDH	2	2 HRP2-, 1 PfLDH+ bands	1	Any Pf band	542.3	0	2.06652e+06	321	0	247696
264	9866	9866	Am	0	0	0	1	0	0	NA	NA	NA	NA	NA	NA	0	0	0	98	98	Insufficient DNA (<=100p/uL)	Insufficient DNA (<=100p/uL)	NA	NA	16	Male	QUARA	Rural	Yes	Yes	No	Yes	Yes	Yes	No	NA	Yes	Ng	PfPLDH	2	2 HRP2-, 1 PfLDH+ bands	1	Any Pf band	1124.8	1	7.84683e+06	184.5	0	150579
265	9874	9874	Am	0	0	0	0	0	0	22.0974	22.0974	21.8848	21.9911	0.1503	1	1	6432.92	1	1	1	pfhrp2-	pfhrp3-	1	pfhrp2-/3-	44	Male	Quara	Rural	Yes	Yes	No	Yes	Yes	Yes	No	ACT	Yes	Pv	PfPLDH	2	2 HRP2-, 1 PfLDH+ bands	1	Any Pf band	2119	1	NA	10473	1	1.21967e+07
266	9865	9865	Am	0	0	0	0	0	0	NA	NA	NA	NA	NA	NA	0	0	0	98	98	Insufficient DNA (<=100p/uL)	Insufficient DNA (<=100p/uL)	NA	NA	12	Male	QUARA	Rural	Yes	Yes	No	Yes	Yes	Yes	No	NA	Yes	Ng	PfPLDH	2	2 HRP2-, 1 PfLDH+ bands	1	Any Pf band	426.3	0	1.4211e+06	193.5	0	157133
267	9869	9869	Am	0	0	0	0	0	0	NA	NA	NA	NA	NA	NA	0	0	0	98	98	Insufficient DNA (<=100p/uL)	Insufficient DNA (<=100p/uL)	NA	NA	40	Male	QUARA	Rural	Yes	Yes	No	Yes	No	Yes	No	NA	Yes	Ng	PfPLDH	2	2 HRP2-, 1 PfLDH+ bands	1	Any Pf band	1027.8	1	6.55148e+06	337.3	0	259043
268	9870	9870	Am	1	1	1	0	0	0	NA	NA	NA	NA	NA	NA	1	6.67	1	98	98	Insufficient DNA (<=100p/uL)	Insufficient DNA (<=100p/uL)	NA	NA	20	Male	QUARA	Rural	Yes	Yes	No	Yes	No	Yes	No	NA	Yes	Ng	PfPLDH	2	2 HRP2-, 1 PfLDH+ bands	1	Any Pf band	1212.3	1	9.15203e+06	1715	1	1.18647e+06
269	9868	9868	Am	0	0	0	0	0	0	NA	NA	NA	NA	NA	NA	0	0	0	98	98	Insufficient DNA (<=100p/uL)	Insufficient DNA (<=100p/uL)	NA	NA	23	Male	QUARA	Rural	Yes	Yes	No	Yes	No	Yes	No	NA	Yes	Ng	PfPLDH	2	2 HRP2-, 1 PfLDH+ bands	1	Any Pf band	909	1	5.16131e+06	266.8	0	209640
270	10799	10799	Am	1	1	1	1	1	1	NA	NA	NA	NA	NA	NA	1	6.8	0	98	98	Insufficient DNA (<=100p/uL)	Insufficient DNA (<=100p/uL)	NA	NA	30	Male	Quara	Rural	Yes	Yes	Yes	Yes	No	No	No	NA	No	Pf	PfHRP2	0	2 HRP2+ bands	1	Any Pf band	232.3	0	648977	243	0	192742
271	10355	10355	Am	1	1	1	1	1	1	20.3702	20.3702	20.4865	20.4283	0.0822639	1	1	49033.7	1	0	0	pfhrp2+	pfhrp3+	0	pfhrp2+/3+	13	Male	Quara	Rural	Yes	Yes	No	Yes	No	No	No	NA	Yes	Pf	Both PfHRP2 and PFPLDH	0	2 HRP2+ bands	1	Any Pf band	4501	1	NA	14194.8	1	3.00608e+07
272	12130	12130	Am	1	1	1	1	1	1	24.9035	24.9035	24.9143	24.9089	0.00763364	1	1	1145.73	1	0	0	pfhrp2+	pfhrp3+	0	pfhrp2+/3+	20	Male	Quara	Rural	Yes	No	Yes	No	No	Yes	No	NA	Yes	Pf	Both PfHRP2 and PFPLDH	0	2 HRP2+ bands	1	Any Pf band	NA	NA	NA	NA	NA	NA
273	11686	11686	Am	1	1	1	0	0	0	24.3844	24.3844	24.4399	24.4122	0.0392026	1	1	2782.83	1	0	1	pfhrp2+	pfhrp3-	3	pfhrp2+/3-	14	Male	Quara	Rural	Yes	Yes	Yes	Yes	No	No	No	NA	No	Pf	Both PfHRP2 and PFPLDH	0	2 HRP2+ bands	1	Any Pf band	758	1	3.67976e+06	6810.3	1	5.75392e+06
274	9406	9406	Am	1	1	1	1	1	1	29.7665	29.7665	29.7677	29.7671	0.000825404	1	1	102.81	1	0	0	pfhrp2+	pfhrp3+	0	pfhrp2+/3+	15	Male	Quara	Rural	No	Yes	Yes	Yes	Yes	Yes	No	NA	No	Pf	PfHRP2	0	2 HRP2+ bands	1	Any Pf band	612	1	2.52676e+06	5824	1	4.6268e+06
275	9422	9422	Am	1	1	1	1	1	1	21.7852	21.7852	22.2239	22.0046	0.310209	1	1	18892.3	1	0	0	pfhrp2+	pfhrp3+	0	pfhrp2+/3+	18	Male	Quara	Rural	Yes	Yes	Yes	Yes	Yes	No	No	NA	No	Pf	Both PfHRP2 and PFPLDH	0	2 HRP2+ bands	1	Any Pf band	NA	NA	NA	NA	NA	NA
276	451	451	Am	0	0	0	0	0	0	24.5669	24.5669	24.6799	24.6234	0.079847	1	1	715.09	1	1	1	pfhrp2-	pfhrp3-	1	pfhrp2-/3-	9	Female	Quara	Rural	Yes	Yes	No	Yes	Yes	No	Yes	Other	No	Ng	PfPLDH	2	2 HRP2-, 1 PfLDH+ bands	1	Any Pf band	3555	1	NA	4807	1	3.61859e+06
277	9281	9281	Am	1	1	1	1	1	1	26.7863	26.7863	27.1435	26.9649	0.252517	1	1	1169	1	0	0	pfhrp2+	pfhrp3+	0	pfhrp2+/3+	18	Male	Quara	Urban	Yes	Yes	Yes	Yes	Yes	Yes	No	NA	No	Pf	PfHRP2	0	2 HRP2+ bands	1	Any Pf band	NA	NA	NA	NA	NA	NA
278	718	718	Am	0	0	0	0	0	0	20.769	20.769	20.937	20.853	0.118762	1	1	30451	1	1	1	pfhrp2-	pfhrp3-	1	pfhrp2-/3-	20	Male	Quara	Urban	Yes	Yes	No	No	Yes	No	Yes	NA	No	Ng	PfPLDH	2	2 HRP2-, 1 PfLDH+ bands	1	Any Pf band	NA	NA	NA	NA	NA	NA
279	99027	NA	Am	1	1	1	0	0	0	27.2227	27.2227	27.3708	27.2968	0.104731	1	1	266	1	0	1	pfhrp2+	pfhrp3-	3	pfhrp2+/3-	NA	NA	NA	NA	NA	NA	NA	NA	NA	NA	NA	NA	NA	NA	NA	NA	NA	NA	NA	NA	NA	NA	NA	NA	NA
280	540	540	Am	1	1	1	0	0	0	NA	NA	NA	NA	NA	NA	0	0	0	98	98	Insufficient DNA (<=100p/uL)	Insufficient DNA (<=100p/uL)	NA	NA	23	Female	Quara	Rural	Yes	Yes	Yes	Yes	Yes	Yes	No	NA	No	Ng	PfPLDH	2	2 HRP2-, 1 PfLDH+ bands	1	Any Pf band	NA	NA	NA	NA	NA	NA
281	497	497	Am	1	1	1	1	1	1	NA	NA	NA	NA	NA	NA	0	0	0	98	98	Insufficient DNA (<=100p/uL)	Insufficient DNA (<=100p/uL)	NA	NA	10	Male	Quara	Urban	Yes	Yes	No	Yes	No	No	No	NA	No	Ng	PfPLDH	2	2 HRP2-, 1 PfLDH+ bands	1	Any Pf band	NA	NA	NA	NA	NA	NA
282	405	405	Am	0	1	0	0	0	0	NA	NA	NA	NA	NA	NA	0	0	0	98	98	Insufficient DNA (<=100p/uL)	Insufficient DNA (<=100p/uL)	NA	NA	15	Male	Quara	Urban	Yes	Yes	No	Yes	No	No	Yes	ACT	No	Ng	PfPLDH	2	2 HRP2-, 1 PfLDH+ bands	1	Any Pf band	NA	NA	NA	NA	NA	NA
283	359	359	Am	0	0	0	0	0	0	NA	NA	NA	NA	NA	NA	0	0	0	98	98	Insufficient DNA (<=100p/uL)	Insufficient DNA (<=100p/uL)	NA	NA	14	Male	Quara	Rural	Yes	Yes	Yes	Yes	Yes	Yes	No	NA	No	Ng	PfPLDH	2	2 HRP2-, 1 PfLDH+ bands	1	Any Pf band	438.8	0	1.48369e+06	254.3	0	200781
284	317	317	Am	1	1	1	1	1	1	25.2049	25.2049	25.0188	25.1118	0.131582	1	1	1385.6	1	0	0	pfhrp2+	pfhrp3+	0	pfhrp2+/3+	19	Male	Quara	Rural	Yes	No	Yes	Yes	No	Yes	Yes	Panadol	No	Ng	PfPLDH	2	2 HRP2-, 1 PfLDH+ bands	1	Any Pf band	NA	NA	NA	NA	NA	NA
285	272	272	Am	0	0	0	0	0	0	24.8914	24.8914	24.9245	24.9079	0.0233824	1	1	4439.81	1	1	1	pfhrp2-	pfhrp3-	1	pfhrp2-/3-	19	Male	Quara	Rural	No	Yes	Yes	Yes	No	No	No	NA	No	Ng	PfPLDH	2	2 HRP2-, 1 PfLDH+ bands	1	Any Pf band	1031.3	1	6.59563e+06	3338.8	1	2.36972e+06
286	1074	1074	Am	1	1	1	1	1	1	25.5587	25.5587	25.6967	25.6277	0.0976148	1	1	891.4	1	0	0	pfhrp2+	pfhrp3+	0	pfhrp2+/3+	28	Male	Quara	Rural	Yes	Yes	Yes	No	No	No	Yes	Panadol	No	Ng	PfPLDH	2	2 HRP2-, 1 PfLDH+ bands	1	Any Pf band	NA	NA	NA	NA	NA	NA
287	10184	10184	Am	0	0	0	0	0	0	NA	NA	NA	NA	NA	NA	0	0	0	98	98	Insufficient DNA (<=100p/uL)	Insufficient DNA (<=100p/uL)	NA	NA	48	Male	Quara	Rural	Yes	Yes	Yes	Yes	Yes	Yes	No	NA	No	Ng	PfPLDH	2	2 HRP2-, 1 PfLDH+ bands	1	Any Pf band	795.5	1	4.01929e+06	756.8	1	543054
288	10226	10226	Am	0	0	0	0	0	0	21.7614	21.7614	21.9062	21.8338	0.102386	1	1	13033.1	1	1	1	pfhrp2-	pfhrp3-	1	pfhrp2-/3-	15	Male	Quara	Rural	Yes	Yes	No	Yes	No	Yes	No	NA	No	Ng	PfPLDH	2	2 HRP2-, 1 PfLDH+ bands	1	Any Pf band	2752.5	1	NA	9339.3	1	9.67066e+06
289	1961	1961	Am	1	1	1	1	1	1	NA	NA	NA	NA	NA	NA	1	6.77	0	98	98	Insufficient DNA (<=100p/uL)	Insufficient DNA (<=100p/uL)	NA	NA	32	Male	Quara	Rural	Yes	Yes	Yes	Yes	Yes	Yes	Yes	ACT	No	Ng	PfPLDH	2	2 HRP2-, 1 PfLDH+ bands	1	Any Pf band	NA	NA	NA	NA	NA	NA
290	2229	2229	Am	1	1	1	1	1	1	21.905	21.905	22.0877	21.9963	0.129219	1	1	13725.3	1	0	0	pfhrp2+	pfhrp3+	0	pfhrp2+/3+	16	Male	Quara	Urban	Yes	Yes	Yes	Yes	Yes	Yes	Yes	ACT	No	Ng	PfPLDH	2	2 HRP2-, 1 PfLDH+ bands	1	Any Pf band	1297	1	1.05558e+07	7881	1	7.19545e+06
291	2180	2180	Am	0	0	0	0	0	0	NA	NA	NA	NA	NA	NA	0	0	0	98	98	Insufficient DNA (<=100p/uL)	Insufficient DNA (<=100p/uL)	NA	NA	8	Male	Quara	Urban	Yes	Yes	Yes	Yes	Yes	Yes	Yes	Chloroquine	No	Ng	PfPLDH	2	2 HRP2-, 1 PfLDH+ bands	1	Any Pf band	NA	NA	NA	NA	NA	NA
292	11733	11733	Am	1	1	1	1	1	1	21.8909	21.8909	21.9198	21.9054	0.0204409	1	1	13791.9	1	0	0	pfhrp2+	pfhrp3+	0	pfhrp2+/3+	15	Male	Quara	Urban	Yes	Yes	Yes	Yes	Yes	Yes	No	NA	No	Pf	Both PfHRP2 and PFPLDH	0	2 HRP2+ bands	1	Any Pf band	NA	NA	NA	NA	NA	NA
293	11997	11997	Am	1	1	1	0	0	0	20.3719	20.3719	20.3513	20.3616	0.0145956	1	1	17340.4	1	0	1	pfhrp2+	pfhrp3-	3	pfhrp2+/3-	15	Male	Quara	Urban	Yes	Yes	Yes	Yes	Yes	Yes	No	NA	No	Pf	Both PfHRP2 and PFPLDH	0	2 HRP2+ bands	1	Any Pf band	4680	1	NA	15260	1	4.34573e+07
294	11822	11822	Am	1	1	1	1	1	1	19.7061	19.7061	19.6943	19.7002	0.00832012	1	1	71419.5	1	0	0	pfhrp2+	pfhrp3+	0	pfhrp2+/3+	18	Female	Quara	Urban	Yes	Yes	Yes	Yes	Yes	Yes	No	NA	No	Pf	Both PfHRP2 and PFPLDH	0	2 HRP2+ bands	1	Any Pf band	NA	NA	NA	NA	NA	NA
295	11690	11690	Am	1	1	1	0	1	0	21.4732	21.4732	21.742	21.6076	0.190045	1	1	29435.1	1	0	0	pfhrp2+	pfhrp3+	0	pfhrp2+/3+	31	Female	Quara	Rural	Yes	Yes	Yes	Yes	Yes	Yes	No	NA	No	Pf	Both PfHRP2 and PFPLDH	0	2 HRP2+ bands	1	Any Pf band	3334	1	NA	16738.8	1	9.71208e+07
296	11552	11552	Am	1	1	1	0	0	0	21.119	21.119	20.8725	20.9958	0.174332	1	1	25922	1	0	1	pfhrp2+	pfhrp3-	3	pfhrp2+/3-	8	Male	Quara	Rural	Yes	Yes	Yes	Yes	Yes	Yes	No	NA	No	Pf	Both PfHRP2 and PFPLDH	0	2 HRP2+ bands	1	Any Pf band	2341.8	1	NA	13061.5	1	2.19314e+07
297	11778	11778	Am	1	1	1	1	1	1	22.2347	22.2347	21.8414	22.0381	0.27811	1	1	22565.9	1	0	0	pfhrp2+	pfhrp3+	0	pfhrp2+/3+	12	Male	Quara	Urban	Yes	Yes	Yes	Yes	Yes	Yes	No	NA	No	Pf	Both PfHRP2 and PFPLDH	0	2 HRP2+ bands	1	Any Pf band	2138.3	1	NA	12550.3	1	1.93219e+07
298	11599	11599	Am	1	1	1	0	0	0	22.8259	22.8259	22.7929	22.8094	0.0233527	1	1	8252.47	1	0	1	pfhrp2+	pfhrp3-	3	pfhrp2+/3-	28	Female	Quara	Rural	Yes	Yes	Yes	Yes	No	No	No	NA	No	Pf	Both PfHRP2 and PFPLDH	0	2 HRP2+ bands	1	Any Pf band	4035	1	NA	11581	1	1.54587e+07
299	11641	11641	Am	1	1	1	1	1	1	19.7856	19.7856	19.8742	19.8299	0.0626673	1	1	43787.7	1	0	0	pfhrp2+	pfhrp3+	0	pfhrp2+/3+	22	Male	Quara	Rural	Yes	Yes	Yes	Yes	Yes	Yes	No	NA	No	Pf	Both PfHRP2 and PFPLDH	0	2 HRP2+ bands	1	Any Pf band	3480	1	NA	14714	1	3.55523e+07
300	2273	2273	Am	1	1	1	1	1	1	24.3557	24.3557	24.4391	24.3974	0.0589462	1	1	3206.57	1	0	0	pfhrp2+	pfhrp3+	0	pfhrp2+/3+	25	Male	Quara	Rural	Yes	Yes	Yes	Yes	Yes	Yes	No	NA	No	Ng	PfPLDH	2	2 HRP2-, 1 PfLDH+ bands	1	Any Pf band	682	1	3.04676e+06	807.3	1	576741
301	5918	5918	Am	1	1	1	1	1	1	22.6862	22.6862	22.7774	22.7318	0.0645285	1	1	4770.97	1	0	0	pfhrp2+	pfhrp3+	0	pfhrp2+/3+	15	Female	Quara	Rural	Yes	Yes	Yes	Yes	Yes	Yes	No	NA	No	Pf	Both PfHRP2 and PFPLDH	0	2 HRP2+ bands	1	Any Pf band	NA	NA	NA	NA	NA	NA
302	99028	NA	Am	1	1	1	1	1	1	21.3411	21.3411	21.5338	21.4375	0.136269	1	1	34085.3	1	0	0	pfhrp2+	pfhrp3+	0	pfhrp2+/3+	NA	NA	NA	NA	NA	NA	NA	NA	NA	NA	NA	NA	NA	NA	NA	NA	NA	NA	NA	NA	NA	NA	NA	NA	NA
303	11681	11681	Am	1	1	1	0	0	0	23.4585	23.4585	23.7413	23.5999	0.199928	1	1	5911.93	1	0	1	pfhrp2+	pfhrp3-	3	pfhrp2+/3-	11	Male	Quara	Rural	Yes	Yes	Yes	Yes	Yes	Yes	No	NA	No	Pf	Both PfHRP2 and PFPLDH	0	2 HRP2+ bands	1	Any Pf band	1128	1	7.89219e+06	7618	1	6.81671e+06
304	11695	11695	Am	1	1	1	1	1	1	27.1689	27.1689	26.9881	27.0785	0.127788	1	1	994.72	1	0	0	pfhrp2+	pfhrp3+	0	pfhrp2+/3+	15	Male	Quara	Rural	Yes	Yes	Yes	Yes	No	Yes	No	NA	No	Pf	Both PfHRP2 and PFPLDH	0	2 HRP2+ bands	1	Any Pf band	NA	NA	NA	NA	NA	NA
305	11674	11674	Am	1	1	1	1	1	1	20.4317	20.4317	20.953	20.6923	0.368645	1	1	26973	1	0	0	pfhrp2+	pfhrp3+	0	pfhrp2+/3+	25	Female	Quara	Rural	Yes	Yes	Yes	Yes	Yes	Yes	No	NA	No	Pf	Both PfHRP2 and PFPLDH	0	2 HRP2+ bands	1	Any Pf band	2150	1	NA	12497.3	1	1.90776e+07
306	11678	11678	Am	1	1	1	1	1	1	26.2297	26.2297	26.1428	26.1863	0.0614697	1	1	1542.1	1	0	0	pfhrp2+	pfhrp3+	0	pfhrp2+/3+	37	Female	Quara	Rural	Yes	Yes	Yes	Yes	No	Yes	No	NA	No	Pf	Both PfHRP2 and PFPLDH	0	2 HRP2+ bands	1	Any Pf band	564	1	2.2038e+06	1586	1	1.09852e+06
307	99029	NA	Am	1	1	1	1	1	1	22.2272	22.2272	22.1265	22.1768	0.0711574	1	1	8376.24	1	0	0	pfhrp2+	pfhrp3+	0	pfhrp2+/3+	NA	NA	NA	NA	NA	NA	NA	NA	NA	NA	NA	NA	NA	NA	NA	NA	NA	NA	NA	NA	NA	NA	NA	NA	NA
308	10493	10493	Am	0	0	0	0	0	0	24.6841	24.6841	24.8131	24.7486	0.0912328	1	1	2664.13	1	1	1	pfhrp2-	pfhrp3-	1	pfhrp2-/3-	36	Male	Quara	Urban	Yes	Yes	Yes	Yes	Yes	Yes	No	NA	No	Ng	PfPLDH	2	2 HRP2-, 1 PfLDH+ bands	1	Any Pf band	NA	NA	NA	NA	NA	NA
309	10236	10236	Am	1	1	1	0	0	0	21.8929	21.8929	22.1951	22.044	0.213654	1	1	9694.86	1	0	1	pfhrp2+	pfhrp3-	3	pfhrp2+/3-	24	Female	Quara	Rural	Yes	Yes	Yes	Yes	Yes	Yes	No	NA	No	Pf	PfHRP2	0	2 HRP2+ bands	1	Any Pf band	1102	1	7.52864e+06	4521	1	3.35823e+06
310	10202	10202	Am	1	0	0	0	0	0	NA	NA	NA	NA	NA	NA	0	0	0	98	98	Insufficient DNA (<=100p/uL)	Insufficient DNA (<=100p/uL)	NA	NA	15	Male	Quara	NA	NA	NA	NA	NA	NA	NA	NA	NA	Yes	Pf	Both PfHRP2 and PFPLDH	0	2 HRP2+ bands	1	Any Pf band	57	0	237869	339	0	260224
311	99030	NA	Am	1	1	1	0	0	0	23.4062	23.4062	23.6535	23.5298	0.174883	1	1	NA	NA	NA	NA	NA	NA	NA	NA	NA	NA	NA	NA	NA	NA	NA	NA	NA	NA	NA	NA	NA	NA	NA	NA	NA	NA	NA	NA	NA	NA	NA	NA	NA
312	10536	10536	Am	1	0	0	1	1	1	NA	NA	NA	NA	NA	NA	1	30.67	1	98	98	Insufficient DNA (<=100p/uL)	Insufficient DNA (<=100p/uL)	NA	NA	30	Male	Quara	Rural	Yes	Yes	Yes	Yes	No	No	No	NA	No	Ng	PfHRP2	3	1 HRP2+, 1HRP2- band	1	Any Pf band	1050.3	1	6.83859e+06	699	1	504438
313	99031	NA	Am	1	0	0	0	0	0	NA	NA	NA	NA	NA	NA	0	0	0	98	98	Insufficient DNA (<=100p/uL)	Insufficient DNA (<=100p/uL)	NA	NA	NA	NA	NA	NA	NA	NA	NA	NA	NA	NA	NA	NA	NA	NA	NA	NA	NA	NA	NA	NA	NA	NA	NA	NA	NA
314	99032	NA	Am	0	0	0	0	0	0	NA	NA	NA	NA	NA	NA	0	0	0	98	98	Insufficient DNA (<=100p/uL)	Insufficient DNA (<=100p/uL)	NA	NA	NA	NA	NA	NA	NA	NA	NA	NA	NA	NA	NA	NA	NA	NA	NA	NA	NA	NA	NA	NA	NA	NA	NA	NA	NA
315	99033	NA	Am	0	1	0	0	0	0	NA	NA	NA	NA	NA	NA	1	63.36	1	98	98	Insufficient DNA (<=100p/uL)	Insufficient DNA (<=100p/uL)	NA	NA	NA	NA	NA	NA	NA	NA	NA	NA	NA	NA	NA	NA	NA	NA	NA	NA	NA	NA	NA	NA	NA	NA	NA	NA	NA
316	10401	10401	Am	0	0	0	0	0	0	NA	NA	NA	NA	NA	NA	0	0	0	98	98	Insufficient DNA (<=100p/uL)	Insufficient DNA (<=100p/uL)	NA	NA	14	Female	Quara	Rural	Yes	Yes	Yes	Yes	Yes	Yes	No	NA	No	Ng	PfPLDH	2	2 HRP2-, 1 PfLDH+ bands	1	Any Pf band	341	0	1.03672e+06	333	0	256054
317	5607	5607	Am	1	1	1	1	1	1	24.6011	24.6011	24.6724	24.6367	0.0504157	1	1	2339.09	1	0	0	pfhrp2+	pfhrp3+	0	pfhrp2+/3+	60	Male	Quara	Rural	Yes	Yes	Yes	Yes	No	Yes	No	NA	No	Pf	Both PfHRP2 and PFPLDH	0	2 HRP2+ bands	1	Any Pf band	515	0	1.90136e+06	8553	1	8.2494e+06
318	6761	6761	Am	1	1	1	0	0	0	26.112	26.112	26.2368	26.1744	0.0882157	1	1	1278.55	1	0	1	pfhrp2+	pfhrp3-	3	pfhrp2+/3-	27	Male	West Armachiho	Rural	Yes	Yes	Yes	Yes	Yes	Yes	No	ACT	No	Pf	Both PfHRP2 and PFPLDH	0	2 HRP2+ bands	1	Any Pf band	494	0	1.77996e+06	6200	1	5.03703e+06
319	7027	7027	Am	1	1	1	1	1	1	27.1787	27.1787	27.6354	27.4071	0.322962	1	1	797.72	1	0	0	pfhrp2+	pfhrp3+	0	pfhrp2+/3+	22	Male	West Armachiho	NA	Yes	Yes	Yes	Yes	Yes	Yes	No	NA	No	Pf	PfHRP2	0	2 HRP2+ bands	1	Any Pf band	544.5	1	2.08019e+06	6195.8	1	5.03232e+06
320	6716	6716	Am	1	1	1	1	1	1	24.1324	24.1324	24.2352	24.1838	0.0726517	1	1	3538.17	1	0	0	pfhrp2+	pfhrp3+	0	pfhrp2+/3+	20	Male	West Armachiho	Urban	Yes	Yes	Yes	Yes	Yes	Yes	No	NA	No	Pf	Both PfHRP2 and PFPLDH	0	2 HRP2+ bands	1	Any Pf band	176	0	489814	4141	1	3.02595e+06
321	6848	6848	Am	1	1	1	1	1	1	22.1992	22.1992	22.1845	22.1918	0.0103809	1	1	7681.05	1	0	0	pfhrp2+	pfhrp3+	0	pfhrp2+/3+	13	Male	West Armachiho	Urban	Yes	Yes	Yes	Yes	Yes	Yes	No	NA	No	Pf	Both PfHRP2 and PFPLDH	0	2 HRP2+ bands	1	Any Pf band	797	1	4.03325e+06	5556	1	4.34753e+06
322	4093	4093	Am	0	0	0	0	0	0	24.8239	24.8239	24.8704	24.8472	0.0328772	1	1	1793.22	1	1	1	pfhrp2-	pfhrp3-	1	pfhrp2-/3-	23	Male	West Armachiho	Urban	Yes	Yes	Yes	Yes	Yes	Yes	No	NA	No	Ng	PfPLDH	2	2 HRP2-, 1 PfLDH+ bands	1	Any Pf band	662	1	2.89214e+06	1968	1	1.36097e+06
323	99034	NA	Am	0	0	0	1	1	1	NA	NA	NA	NA	NA	NA	1	13.26	1	98	98	Insufficient DNA (<=100p/uL)	Insufficient DNA (<=100p/uL)	NA	NA	NA	NA	NA	NA	NA	NA	NA	NA	NA	NA	NA	NA	NA	NA	NA	NA	NA	NA	NA	NA	NA	NA	NA	NA	NA
324	6805	6805	Am	1	1	1	1	1	1	19.8179	19.8179	19.7893	19.8036	0.0202494	1	1	55335.9	1	0	0	pfhrp2+	pfhrp3+	0	pfhrp2+/3+	9	Female	West Armachiho	Urban	Yes	Yes	Yes	Yes	Yes	Yes	No	NA	No	Pf	Both PfHRP2 and PFPLDH	0	2 HRP2+ bands	1	Any Pf band	1603	1	1.74425e+07	9090	1	9.19517e+06
325	4050	4050	Am	0	0	0	0	0	0	NA	NA	NA	NA	NA	NA	0	0	0	98	98	Insufficient DNA (<=100p/uL)	Insufficient DNA (<=100p/uL)	NA	NA	38	Male	West Armachiho	Rural	Yes	Yes	Yes	Yes	Yes	Yes	No	NA	No	Ng	PfPLDH	2	2 HRP2-, 1 PfLDH+ bands	1	Any Pf band	1053	1	6.87357e+06	666	1	482351
326	99035	NA	Am	1	1	1	0	0	0	28.9672	28.9672	26.1875	27.5774	1.96554	1	1	633.25	1	0	1	pfhrp2+	pfhrp3-	3	pfhrp2+/3-	NA	NA	NA	NA	NA	NA	NA	NA	NA	NA	NA	NA	NA	NA	NA	NA	NA	NA	NA	NA	NA	NA	NA	NA	NA
327	4104	4104	Tg	0	1	0	0	0	0	NA	NA	NA	NA	NA	NA	0	0	0	98	98	Insufficient DNA (<=100p/uL)	Insufficient DNA (<=100p/uL)	NA	NA	23	Female	NA	Urban	No	Yes	Yes	No	Yes	No	No	NA	No	Ng	Ng	1	2 HRP2-, 1 PfLDH- bands	0	All Pf bands neg	NA	NA	NA	NA	NA	NA
328	99036	NA	Am	0	0	0	0	0	0	NA	NA	NA	NA	NA	NA	0	0	0	98	98	Insufficient DNA (<=100p/uL)	Insufficient DNA (<=100p/uL)	NA	NA	NA	NA	NA	NA	NA	NA	NA	NA	NA	NA	NA	NA	NA	NA	NA	NA	NA	NA	NA	NA	NA	NA	NA	NA	NA
329	7339	7339	Am	1	1	1	0	0	0	NA	NA	NA	NA	NA	NA	1	6.5	0	98	98	Insufficient DNA (<=100p/uL)	Insufficient DNA (<=100p/uL)	NA	NA	48	Male	West Armachiho	Rural	Yes	Yes	Yes	Yes	Yes	Yes	No	NA	No	Mixed of Pf and Pv	Ng	3	1 HRP2+, 1HRP2- band	1	Any Pf band	2428.3	1	NA	4331.5	1	3.19065e+06
330	7069	7069	Am	0	0	0	0	0	0	NA	NA	NA	NA	NA	NA	0	0	0	98	98	Insufficient DNA (<=100p/uL)	Insufficient DNA (<=100p/uL)	NA	NA	19	Male	West Armachiho	Rural	Yes	Yes	Yes	Yes	Yes	Yes	No	NA	No	Pf	Ng	3	1 HRP2+, 1HRP2- band	1	Any Pf band	119	0	355470	342	0	262308
331	4268	4268	Am	0	0	0	1	1	1	22.3533	22.3533	22.5449	22.4491	0.135465	1	1	18608.9	1	1	0	pfhrp2-	pfhrp3+	2	pfhrp2-/3+	11	Male	West Armachiho	Rural	Yes	Yes	Yes	Yes	Yes	Yes	No	NA	No	Ng	PfPLDH	2	2 HRP2-, 1 PfLDH+ bands	1	Any Pf band	1931	1	NA	3467	1	2.47083e+06
332	99037	NA	Am	1	1	1	0	0	0	22.511	22.511	21.7796	22.1453	0.517187	1	1	9958.79	1	0	1	pfhrp2+	pfhrp3-	3	pfhrp2+/3-	NA	NA	NA	NA	NA	NA	NA	NA	NA	NA	NA	NA	NA	NA	NA	NA	NA	NA	NA	NA	NA	NA	NA	NA	NA
333	7560	7560	Am	1	1	1	0	0	0	22.1867	22.1867	22.946	22.5664	0.536862	1	1	2525.89	1	0	1	pfhrp2+	pfhrp3-	3	pfhrp2+/3-	19	Male	West Armachiho	Rural	Yes	Yes	Yes	Yes	Yes	Yes	No	NA	No	Mixed of Pf and Pv	Both PfHRP2 and PFPLDH	0	2 HRP2+ bands	1	Any Pf band	562	1	2.19092e+06	8043	1	7.43771e+06
334	6982	6982	Am	1	1	1	0	0	0	21.595	21.595	21.5549	21.5749	0.0283577	1	1	14418.4	1	0	1	pfhrp2+	pfhrp3-	3	pfhrp2+/3-	28	Male	West Armachiho	Rural	Yes	Yes	Yes	Yes	Yes	Yes	No	NA	No	Pf	Both PfHRP2 and PFPLDH	0	2 HRP2+ bands	1	Any Pf band	4468.3	1	NA	11876	1	1.65124e+07
335	4182	4182	Am	1	0	0	0	0	0	NA	NA	NA	NA	NA	NA	0	0	0	98	98	Insufficient DNA (<=100p/uL)	Insufficient DNA (<=100p/uL)	NA	NA	38	Male	West Armachiho	Rural	Yes	Yes	Yes	Yes	Yes	Yes	No	NA	No	Ng	PfPLDH	2	2 HRP2-, 1 PfLDH+ bands	1	Any Pf band	440	0	1.48978e+06	145	0	121447
336	11685	11685	Am	0	0	0	0	0	0	19.9818	19.9818	19.8778	19.9298	0.0735567	1	1	70233.9	1	1	1	pfhrp2-	pfhrp3-	1	pfhrp2-/3-	14	Male	West Armachiho	Rural	Yes	Yes	Yes	Yes	Yes	Yes	No	NA	No	Ng	PfPLDH	2	2 HRP2-, 1 PfLDH+ bands	1	Any Pf band	4780.3	1	NA	14909.3	1	3.80724e+07
337	99038	NA	Am	1	1	1	1	1	1	30.3896	30.3896	29.9295	30.1595	0.325347	1	1	193.74	1	0	0	pfhrp2+	pfhrp3+	0	pfhrp2+/3+	NA	NA	NA	NA	NA	NA	NA	NA	NA	NA	NA	NA	NA	NA	NA	NA	NA	NA	NA	NA	NA	NA	NA	NA	NA
338	99039	NA	Am	1	1	1	1	1	1	22.4394	22.4394	22.4719	22.4556	0.0230007	1	1	9507.96	1	0	0	pfhrp2+	pfhrp3+	0	pfhrp2+/3+	NA	NA	NA	NA	NA	NA	NA	NA	NA	NA	NA	NA	NA	NA	NA	NA	NA	NA	NA	NA	NA	NA	NA	NA	NA
339	8933	8933	GA	1	1	1	1	1	1	29.1509	29.1509	27.9039	28.5274	0.881717	1	1	269	1	0	0	pfhrp2+	pfhrp3+	0	pfhrp2+/3+	19	Male	Itang	Rural	Yes	Yes	Yes	No	No	No	No	NA	No	Pf	PfHRP2	0	2 HRP2+ bands	1	Any Pf band	398.3	0	1.2868e+06	341.3	0	261822
340	99040	NA	Am	0	1	0	1	1	1	23.2669	23.2669	23.2207	23.2438	0.0326655	1	1	1987.74	1	0	0	pfhrp2+	pfhrp3+	0	pfhrp2+/3+	NA	NA	NA	NA	NA	NA	NA	NA	NA	NA	NA	NA	NA	NA	NA	NA	NA	NA	NA	NA	NA	NA	NA	NA	NA
341	1782	1782	Am	0	0	0	0	0	0	22.9266	22.9266	23.3244	23.1255	0.281298	1	1	13093.7	1	1	1	pfhrp2-	pfhrp3-	1	pfhrp2-/3-	24	Female	West Armachiho	Rural	Yes	Yes	Yes	Yes	Yes	Yes	No	NA	No	Ng	PfPLDH	2	2 HRP2-, 1 PfLDH+ bands	1	Any Pf band	878.3	1	4.83504e+06	2297.3	1	1.59273e+06
342	7118	7118	Am	1	1	1	0	0	0	NA	NA	23.2518	23.2518	NA	1	1	5297.02	1	0	1	pfhrp2+	pfhrp3-	3	pfhrp2+/3-	31	Female	West Armachiho	Rural	Yes	Yes	Yes	Yes	Yes	Yes	No	NA	No	Pf	Ng	3	1 HRP2+, 1HRP2- band	1	Any Pf band	NA	NA	NA	NA	NA	NA
343	99041	NA	Am	1	1	1	1	1	1	23.635	23.635	21.6153	22.6252	1.42816	1	1	6691.69	1	0	0	pfhrp2+	pfhrp3+	0	pfhrp2+/3+	NA	NA	NA	NA	NA	NA	NA	NA	NA	NA	NA	NA	NA	NA	NA	NA	NA	NA	NA	NA	NA	NA	NA	NA	NA
344	7250	7250	Am	0	0	0	0	1	0	26.8156	26.8156	27.2569	27.0362	0.312063	1	1	263.91	1	1	0	pfhrp2-	pfhrp3+	2	pfhrp2-/3+	28	Male	West Armachiho	Rural	Yes	Yes	Yes	Yes	Yes	Yes	No	NA	No	Mixed of Pf and Pv	Both PfHRP2 and PFPLDH	0	2 HRP2+ bands	1	Any Pf band	1197	1	8.91376e+06	11555	1	1.53701e+07
345	4494	4494	Am	0	0	0	0	0	0	NA	NA	NA	NA	NA	NA	1	57.02	1	98	98	Insufficient DNA (<=100p/uL)	Insufficient DNA (<=100p/uL)	NA	NA	30	Female	West Armachiho	Rural	Yes	Yes	Yes	Yes	Yes	Yes	No	NA	No	Ng	PfPLDH	2	2 HRP2-, 1 PfLDH+ bands	1	Any Pf band	2725	1	NA	11163.8	1	1.41145e+07
346	4401	4401	Am	0	0	0	0	0	0	24.6042	24.6042	24.4071	24.5056	0.139396	1	1	3857.98	1	1	1	pfhrp2-	pfhrp3-	1	pfhrp2-/3-	27	Female	West Armachiho	Rural	Yes	Yes	Yes	Yes	Yes	Yes	No	NA	No	Ng	PfPLDH	2	2 HRP2-, 1 PfLDH+ bands	1	Any Pf band	890	1	4.95783e+06	2778	1	1.9422e+06
347	99042	NA	Am	0	0	0	0	0	0	21.2246	21.2246	21.1974	21.211	0.0192163	1	1	22182	1	1	1	pfhrp2-	pfhrp3-	1	pfhrp2-/3-	NA	NA	NA	NA	NA	NA	NA	NA	NA	NA	NA	NA	NA	NA	NA	NA	NA	NA	NA	NA	NA	NA	NA	NA	NA
348	1741	1741	Tg	0	0	0	0	0	0	NA	NA	NA	NA	NA	NA	0	0	0	98	98	Insufficient DNA (<=100p/uL)	Insufficient DNA (<=100p/uL)	NA	NA	25	Male	Atseged Tsimbila	Rural	Yes	Yes	Yes	Yes	Yes	Yes	No	NA	No	Pf	Both PfHRP2 and PFPLDH	0	2 HRP2+ bands	1	Any Pf band	451.3	0	1.54792e+06	1770.5	1	1.22452e+06
349	99043	NA	Am	0	0	0	0	0	0	24.019	24.019	23.6048	23.8119	0.292902	1	1	3662.27	1	1	1	pfhrp2-	pfhrp3-	1	pfhrp2-/3-	NA	NA	NA	NA	NA	NA	NA	NA	NA	NA	NA	NA	NA	NA	NA	NA	NA	NA	NA	NA	NA	NA	NA	NA	NA
350	99044	NA	Am	1	1	1	0	0	0	25.6733	25.6733	25.6194	25.6463	0.0381021	1	1	889.32	1	0	1	pfhrp2+	pfhrp3-	3	pfhrp2+/3-	NA	NA	NA	NA	NA	NA	NA	NA	NA	NA	NA	NA	NA	NA	NA	NA	NA	NA	NA	NA	NA	NA	NA	NA	NA
351	7382	7382	Am	1	1	1	0	0	0	NA	NA	NA	NA	NA	NA	1	10.9	1	98	98	Insufficient DNA (<=100p/uL)	Insufficient DNA (<=100p/uL)	NA	NA	30	Male	West Armachiho	Rural	Yes	Yes	Yes	Yes	Yes	Yes	No	NA	No	Pf	Ng	3	1 HRP2+, 1HRP2- band	1	Any Pf band	252	0	711190	1033	1	727093
352	4224	4224	Am	0	0	0	0	0	0	21.3336	21.3336	21.2161	21.2748	0.0830367	1	1	25138.3	1	1	1	pfhrp2-	pfhrp3-	1	pfhrp2-/3-	8	Male	West Armachiho	Rural	Yes	Yes	Yes	Yes	Yes	Yes	No	NA	No	Ng	PfPLDH	2	2 HRP2-, 1 PfLDH+ bands	1	Any Pf band	2799	1	NA	5529	1	4.31996e+06
353	4715	4715	Am	0	0	0	0	0	0	NA	NA	NA	NA	NA	NA	1	3.72	1	98	98	Insufficient DNA (<=100p/uL)	Insufficient DNA (<=100p/uL)	NA	NA	25	Male	West Armachiho	Rural	Yes	Yes	Yes	Yes	Yes	Yes	No	NA	No	Pv	PfPLDH	2	2 HRP2-, 1 PfLDH+ bands	1	Any Pf band	586	1	2.34849e+06	747	1	536512
354	99045	NA	Am	1	1	1	0	0	0	23.4715	23.4715	23.9089	23.6902	0.309277	1	1	2717	1	0	1	pfhrp2+	pfhrp3-	3	pfhrp2+/3-	NA	NA	NA	NA	NA	NA	NA	NA	NA	NA	NA	NA	NA	NA	NA	NA	NA	NA	NA	NA	NA	NA	NA	NA	NA
355	7293	7293	Am	1	1	1	0	0	0	28.5162	28.5162	28.1309	28.3236	0.272443	1	1	312.76	1	0	1	pfhrp2+	pfhrp3-	3	pfhrp2+/3-	21	Male	West Armachiho	Rural	Yes	Yes	Yes	Yes	Yes	Yes	No	NA	No	Mixed of Pf and Pv	PfHRP2	0	2 HRP2+ bands	1	Any Pf band	1950	1	NA	12466	1	1.89354e+07
356	10320	10320	Am	1	1	1	1	1	1	26.6337	26.6337	26.2314	26.4326	0.284445	1	1	1568.62	1	0	0	pfhrp2+	pfhrp3+	0	pfhrp2+/3+	35	Male	Metema	Rural	Yes	Yes	Yes	Yes	No	Yes	No	NA	No	Pf	Both PfHRP2 and PFPLDH	0	2 HRP2+ bands	1	Any Pf band	335	0	1.01241e+06	3697	1	2.65568e+06
357	12129	12129	Am	0	0	0	0	0	0	24.6722	24.6722	24.7982	24.7352	0.0891328	1	1	1832.16	1	1	1	pfhrp2-	pfhrp3-	1	pfhrp2-/3-	13	Male	West Armachiho	Rural	Yes	Yes	Yes	Yes	Yes	Yes	No	NA	No	Ng	PfPLDH	2	2 HRP2-, 1 PfLDH+ bands	1	Any Pf band	842	1	4.46603e+06	2391	1	1.65975e+06
358	9630	9630	Am	1	0	0	1	0	0	NA	NA	NA	NA	NA	NA	1	84.54	1	98	98	Insufficient DNA (<=100p/uL)	Insufficient DNA (<=100p/uL)	NA	NA	30	Male	West Armachiho	Rural	Yes	Yes	Yes	Yes	Yes	Yes	No	NA	No	Pf	Both PfHRP2 and PFPLDH	0	2 HRP2+ bands	1	Any Pf band	1513	1	1.49944e+07	8572	1	8.28118e+06
359	3338	3338	Am	0	0	0	0	0	0	21.7939	21.7939	21.6789	21.7364	0.0813198	1	1	28985.8	1	1	1	pfhrp2-	pfhrp3-	1	pfhrp2-/3-	35	Female	West Armachiho	Rural	Yes	Yes	Yes	Yes	No	Yes	No	NA	No	Ng	PfPLDH	2	2 HRP2-, 1 PfLDH+ bands	1	Any Pf band	1838	1	3.11655e+07	5175	1	3.96775e+06
360	9625	9625	Am	1	1	1	0	0	0	27.4463	27.4463	27.244	27.3451	0.14304	1	1	450.02	1	0	1	pfhrp2+	pfhrp3-	3	pfhrp2+/3-	21	Male	West Armachiho	Rural	Yes	Yes	Yes	Yes	Yes	Yes	No	NA	No	Pf	Both PfHRP2 and PFPLDH	0	2 HRP2+ bands	1	Any Pf band	1327	1	1.10906e+07	8686	1	8.47434e+06
361	9640	9640	Am	0	0	0	0	0	0	NA	NA	NA	NA	NA	NA	0	0	0	98	98	Insufficient DNA (<=100p/uL)	Insufficient DNA (<=100p/uL)	NA	NA	10	Female	West Armachiho	Rural	Yes	Yes	Yes	Yes	Yes	Yes	No	NA	No	Pf	Ng	3	1 HRP2+, 1HRP2- band	1	Any Pf band	74	0	267288	572	1	419222
362	3115	3115	Am	0	0	0	0	0	0	25.0034	25.0034	25.1973	25.1003	0.137086	1	1	1504.51	1	1	1	pfhrp2-	pfhrp3-	1	pfhrp2-/3-	4	Female	West Armachiho	Rural	Yes	No	No	No	Yes	Yes	No	NA	No	Ng	PfPLDH	2	2 HRP2-, 1 PfLDH+ bands	1	Any Pf band	3202.5	1	NA	766.3	1	549395
363	3023	3023	Am	0	0	0	0	0	0	27.1488	27.1488	26.8396	26.9942	0.218638	1	1	455.89	1	1	1	pfhrp2-	pfhrp3-	1	pfhrp2-/3-	11	Female	West Armachiho	Rural	Yes	Yes	Yes	No	No	Yes	No	NA	No	Ng	PfPLDH	2	2 HRP2-, 1 PfLDH+ bands	1	Any Pf band	810	1	4.15551e+06	782	1	559869
364	9082	9082	Am	1	1	1	1	1	1	25.7557	25.7557	25.507	25.6313	0.175858	1	1	2341.33	1	0	0	pfhrp2+	pfhrp3+	0	pfhrp2+/3+	22	Male	West Armachiho	Rural	Yes	Yes	Yes	Yes	Yes	Yes	No	NA	No	Pf	Both PfHRP2 and PFPLDH	0	2 HRP2+ bands	1	Any Pf band	1	0	155210	722	1	519813
365	9050	9050	Am	1	1	1	0	1	0	23.0151	23.0151	22.8253	22.9202	0.134165	1	1	8987.87	1	0	0	pfhrp2+	pfhrp3+	0	pfhrp2+/3+	25	Female	West Armachiho	Rural	Yes	Yes	Yes	Yes	No	Yes	No	NA	No	Pf	Both PfHRP2 and PFPLDH	0	2 HRP2+ bands	1	Any Pf band	831	1	4.35774e+06	7285	1	6.36121e+06
366	9799	9799	Am	1	1	1	0	0	0	26.2457	26.2457	26.0941	26.1699	0.10717	1	1	721.67	1	0	1	pfhrp2+	pfhrp3-	3	pfhrp2+/3-	43	Female	West Armachiho	Rural	Yes	Yes	Yes	Yes	Yes	Yes	No	NA	No	Pf	PfHRP2	0	2 HRP2+ bands	1	Any Pf band	508.5	0	1.86326e+06	5035.8	1	3.83372e+06
367	99046	NA	Am	0	0	0	1	1	1	28.8304	28.8304	28.4531	28.6418	0.266812	1	1	329.57	1	1	0	pfhrp2-	pfhrp3+	2	pfhrp2-/3+	NA	NA	NA	NA	NA	NA	NA	NA	NA	NA	NA	NA	NA	NA	NA	NA	NA	NA	NA	NA	NA	NA	NA	NA	NA
368	99047	NA	Am	0	0	0	0	0	0	23.2954	23.2954	23.3977	23.3465	0.0723442	1	1	7899.29	1	1	1	pfhrp2-	pfhrp3-	1	pfhrp2-/3-	NA	NA	NA	NA	NA	NA	NA	NA	NA	NA	NA	NA	NA	NA	NA	NA	NA	NA	NA	NA	NA	NA	NA	NA	NA
369	5781	5781	Am	0	0	0	0	0	0	23.2562	23.2562	23.6092	23.4327	0.249581	1	1	4742.78	1	1	1	pfhrp2-	pfhrp3-	1	pfhrp2-/3-	19	Male	West Armachiho	Rural	Yes	Yes	Yes	Yes	Yes	Yes	No	NA	No	Ng	PfPLDH	2	2 HRP2-, 1 PfLDH+ bands	1	Any Pf band	897.8	1	5.04075e+06	2404	1	1.66909e+06
370	9795	9795	Am	1	1	1	0	0	0	NA	NA	NA	NA	NA	NA	1	51.6	1	98	98	Insufficient DNA (<=100p/uL)	Insufficient DNA (<=100p/uL)	NA	NA	64	Male	West Armachiho	Rural	Yes	Yes	Yes	No	No	No	No	NA	No	Pf	PfHRP2	0	2 HRP2+ bands	1	Any Pf band	NA	NA	NA	NA	NA	NA
371	99048	NA	Am	1	1	1	0	0	0	21.3288	21.3288	21.4362	21.3825	0.0759439	1	1	7271.2	1	0	1	pfhrp2+	pfhrp3-	3	pfhrp2+/3-	NA	NA	NA	NA	NA	NA	NA	NA	NA	NA	NA	NA	NA	NA	NA	NA	NA	NA	NA	NA	NA	NA	NA	NA	NA
372	9421	9421	Am	1	1	1	0	0	0	21.9429	21.9429	21.8418	21.8923	0.0714811	1	1	22425.8	1	0	1	pfhrp2+	pfhrp3-	3	pfhrp2+/3-	18	Female	West Armachiho	Rural	Yes	Yes	Yes	Yes	Yes	Yes	No	NA	No	Pf	PfHRP2	0	2 HRP2+ bands	1	Any Pf band	1485	1	1.43258e+07	5823	1	4.62574e+06
373	99049	NA	Am	1	1	1	0	0	0	20.6467	20.6467	20.9068	20.7768	0.183979	1	1	23392.4	1	0	1	pfhrp2+	pfhrp3-	3	pfhrp2+/3-	NA	NA	NA	NA	NA	NA	NA	NA	NA	NA	NA	NA	NA	NA	NA	NA	NA	NA	NA	NA	NA	NA	NA	NA	NA
374	99050	NA	Am	1	1	1	1	1	1	25.3607	25.3607	25.375	25.3678	0.0101018	1	1	1615.3	1	0	0	pfhrp2+	pfhrp3+	0	pfhrp2+/3+	NA	NA	NA	NA	NA	NA	NA	NA	NA	NA	NA	NA	NA	NA	NA	NA	NA	NA	NA	NA	NA	NA	NA	NA	NA
375	6673	6673	Am	1	1	1	0	0	0	NA	NA	21.0938	21.0938	NA	1	1	29190.7	1	0	1	pfhrp2+	pfhrp3-	3	pfhrp2+/3-	18	Male	West Armachiho	Rural	Yes	Yes	Yes	No	No	Yes	No	NA	No	Pf	Both PfHRP2 and PFPLDH	0	2 HRP2+ bands	1	Any Pf band	NA	NA	NA	NA	NA	NA
376	6007	6007	Am	1	1	1	0	0	0	24.2197	24.2197	24.2452	24.2324	0.0180159	1	1	1640.51	1	0	1	pfhrp2+	pfhrp3-	3	pfhrp2+/3-	20	Male	West Armachiho	Rural	Yes	Yes	Yes	Yes	No	No	No	NA	Yes	Pf	Both PfHRP2 and PFPLDH	0	2 HRP2+ bands	1	Any Pf band	NA	NA	NA	NA	NA	NA
377	3604	3604	Am	0	0	0	0	0	0	22.7621	22.7621	22.1544	22.4583	0.429642	1	1	8268.71	1	1	1	pfhrp2-	pfhrp3-	1	pfhrp2-/3-	18	Female	West Armachiho	Urban	Yes	Yes	Yes	Yes	Yes	Yes	No	NA	Yes	Ng	PfPLDH	2	2 HRP2-, 1 PfLDH+ bands	1	Any Pf band	NA	NA	NA	NA	NA	NA
378	3694	3694	Am	0	0	0	0	0	0	NA	NA	NA	NA	NA	NA	0	0	0	98	98	Insufficient DNA (<=100p/uL)	Insufficient DNA (<=100p/uL)	NA	NA	24	Male	West Armachiho	Urban	Yes	Yes	Yes	Yes	Yes	No	No	NA	No	Ng	PfPLDH	2	2 HRP2-, 1 PfLDH+ bands	1	Any Pf band	NA	NA	NA	NA	NA	NA
379	3468	3468	Am	0	0	0	0	0	0	20.4602	20.4602	20.338	20.3991	0.0863559	1	1	50986	1	1	1	pfhrp2-	pfhrp3-	1	pfhrp2-/3-	18	Female	West Armachiho	Urban	Yes	Yes	Yes	Yes	No	Yes	No	NA	Yes	Pv	PfPLDH	2	2 HRP2-, 1 PfLDH+ bands	1	Any Pf band	NA	NA	NA	NA	NA	NA
380	3650	3650	Am	0	0	0	0	0	0	21.6392	21.6392	22.1732	21.9062	0.377634	1	1	6637.96	1	1	1	pfhrp2-	pfhrp3-	1	pfhrp2-/3-	22	Male	West Armachiho	Rural	Yes	Yes	Yes	Yes	Yes	Yes	No	NA	Yes	Ng	PfPLDH	2	2 HRP2-, 1 PfLDH+ bands	1	Any Pf band	1139.3	1	8.05375e+06	5221	1	4012577
381	3512	3512	Am	0	0	0	0	0	0	22.3967	22.3967	22.4341	22.4154	0.0264075	1	1	17841.1	1	1	1	pfhrp2-	pfhrp3-	1	pfhrp2-/3-	30	Female	West Armachiho	Urban	Yes	Yes	Yes	Yes	Yes	Yes	Yes	Chloroquine	No	Ng	PfPLDH	2	2 HRP2-, 1 PfLDH+ bands	1	Any Pf band	1297	1	1.05558e+07	2206	1	1.5279e+06
382	3957	3957	Am	0	1	0	0	0	0	25.767	25.767	25.8164	25.7917	0.0349273	1	1	531.72	1	0	1	pfhrp2+	pfhrp3-	3	pfhrp2+/3-	3	Male	West Armachiho	Urban	Yes	Yes	Yes	Yes	No	Yes	No	NA	No	Ng	PfPLDH	2	2 HRP2-, 1 PfLDH+ bands	1	Any Pf band	454	0	1.56201e+06	474	1	352914
383	3560	3560	Am	0	0	0	0	0	0	25.3138	25.3138	25.0645	25.1891	0.176257	1	1	1492.43	1	1	1	pfhrp2-	pfhrp3-	1	pfhrp2-/3-	13	Male	West Armachiho	Urban	Yes	No	Yes	Yes	Yes	Yes	No	NA	Yes	Ng	PfPLDH	2	2 HRP2-, 1 PfLDH+ bands	1	Any Pf band	1503	1	1.47514e+07	2316	1	1.60607e+06
384	6624	6624	Am	1	1	1	0	0	0	20.3602	20.3602	20.2783	20.3193	0.0578929	1	1	25989.9	1	0	1	pfhrp2+	pfhrp3-	3	pfhrp2+/3-	17	Female	West Armachiho	Urban	Yes	Yes	Yes	Yes	No	Yes	No	NA	No	Pf	Both PfHRP2 and PFPLDH	0	2 HRP2+ bands	1	Any Pf band	2862.3	1	NA	10888.3	1	1.3308e+07
385	3292	3292	Am	0	1	0	0	1	0	22.3729	22.3729	22.4802	22.4266	0.0758562	1	1	12344.7	1	0	0	pfhrp2+	pfhrp3+	0	pfhrp2+/3+	7	Male	West Armachiho	Urban	Yes	Yes	Yes	Yes	Yes	Yes	No	NA	No	Ng	PfPLDH	2	2 HRP2-, 1 PfLDH+ bands	1	Any Pf band	1576	1	1.66511e+07	6711	1	5.63263e+06
386	3203	3203	Am	0	0	0	0	0	0	24.4685	24.4685	24.5233	24.4959	0.0387508	1	1	2731.68	1	1	1	pfhrp2-	pfhrp3-	1	pfhrp2-/3-	12	Male	West Armachiho	Rural	Yes	Yes	Yes	Yes	No	No	Yes	Panadol	No	Ng	PfPLDH	2	2 HRP2-, 1 PfLDH+ bands	1	Any Pf band	1629.8	1	1.82902e+07	1802	1	1.24616e+06
387	6583	6583	Am	0	1	0	1	1	1	27.6009	27.6009	27.3377	27.4693	0.186103	1	1	327.45	1	0	0	pfhrp2+	pfhrp3+	0	pfhrp2+/3+	21	Male	West Armachiho	Rural	Yes	Yes	Yes	Yes	No	Yes	No	NA	No	Pf	Both PfHRP2 and PFPLDH	0	2 HRP2+ bands	1	Any Pf band	490	0	1.75738e+06	6881.8	1	5.84244e+06
388	3248	3248	Am	0	1	0	0	1	0	21.6216	21.6216	21.9198	21.7707	0.210888	1	1	8803.14	1	0	0	pfhrp2+	pfhrp3+	0	pfhrp2+/3+	19	Male	West Armachiho	Rural	Yes	Yes	Yes	Yes	No	No	No	NA	No	Ng	PfPLDH	2	2 HRP2-, 1 PfLDH+ bands	1	Any Pf band	1113.3	1	7.68525e+06	1571.3	1	1.08853e+06
389	1029	1029	Am	0	0	0	0	0	0	20.6536	20.6536	20.7731	20.7133	0.0845189	1	1	15798.8	1	1	1	pfhrp2-	pfhrp3-	1	pfhrp2-/3-	30	Male	Tegede	Rural	Yes	Yes	Yes	Yes	Yes	Yes	No	NA	No	Ng	PfPLDH	2	2 HRP2-, 1 PfLDH+ bands	1	Any Pf band	2460	1	NA	2376	1	1.64899e+06
390	3735	3735	Am	0	0	0	0	0	0	24.4665	24.4665	24.4473	24.4569	0.0135328	1	1	2623.1	1	1	1	pfhrp2-	pfhrp3-	1	pfhrp2-/3-	13	Male	West Armachiho	Urban	Yes	Yes	Yes	No	No	Yes	Yes	ACT	No	Ng	PfPLDH	2	2 HRP2-, 1 PfLDH+ bands	1	Any Pf band	899	1	5.05359e+06	666	1	482351
391	3782	3782	Am	0	0	0	0	0	0	23.1754	23.1754	23.3203	23.2478	0.102443	1	1	5860.5	1	1	1	pfhrp2-	pfhrp3-	1	pfhrp2-/3-	20	Male	West Armachiho	Urban	Yes	Yes	Yes	No	Yes	Yes	Yes	ACT	No	Ng	PfPLDH	2	2 HRP2-, 1 PfLDH+ bands	1	Any Pf band	1846.5	1	3.25337e+07	3062.8	1	2.15642e+06
392	3870	3870	Am	0	0	0	0	1	0	21.9043	21.9043	21.7527	21.8285	0.107191	1	1	19793.7	1	1	0	pfhrp2-	pfhrp3+	2	pfhrp2-/3+	19	Male	West Armachiho	Rural	Yes	Yes	Yes	Yes	Yes	Yes	Yes	Other	No	Ng	PfPLDH	2	2 HRP2-, 1 PfLDH+ bands	1	Any Pf band	1108	1	7.61153e+06	6678	1	5.59274e+06
393	6495	6495	Am	1	1	1	0	0	0	NA	NA	NA	NA	NA	NA	1	32.73	1	98	98	Insufficient DNA (<=100p/uL)	Insufficient DNA (<=100p/uL)	NA	NA	38	Male	West Armachiho	Rural	Yes	Yes	Yes	Yes	No	Yes	Yes	ACT	No	Mixed of Pf and Pv	Ng	3	1 HRP2+, 1HRP2- band	1	Any Pf band	4593	1	NA	21241.3	1	NA
394	6539	6539	Am	1	1	1	1	1	1	20.3769	20.3769	20.4669	20.4219	0.0636357	1	1	23371.4	1	0	0	pfhrp2+	pfhrp3+	0	pfhrp2+/3+	20	Male	West Armachiho	Rural	Yes	Yes	Yes	Yes	No	Yes	No	NA	No	Mixed of Pf and Pv	Both PfHRP2 and PFPLDH	0	2 HRP2+ bands	1	Any Pf band	4365	1	NA	23691	1	NA
395	6668	6668	Am	0	0	0	0	0	0	22.5339	22.5339	22.8179	22.6759	0.200777	1	1	11259.8	1	1	1	pfhrp2-	pfhrp3-	1	pfhrp2-/3-	16	Male	West Armachiho	Urban	Yes	Yes	Yes	Yes	Yes	Yes	No	NA	No	Ng	PfPLDH	2	2 HRP2-, 1 PfLDH+ bands	1	Any Pf band	1425.8	1	1.3019e+07	756.3	1	542721
396	3555	3555	Am	1	1	1	0	0	0	23.4607	23.4607	24.0124	23.7366	0.390123	1	1	9086.8	1	0	1	pfhrp2+	pfhrp3-	3	pfhrp2+/3-	19	Male	West Armachiho	Urban	Yes	Yes	Yes	Yes	Yes	Yes	No	NA	No	Ng	PfPLDH	2	2 HRP2-, 1 PfLDH+ bands	1	Any Pf band	817.3	1	4.22514e+06	2841.3	1	1.98932e+06
397	3112	3112	Am	0	0	0	0	0	0	23.039	23.039	23.3563	23.1976	0.224413	1	1	9688.54	1	1	1	pfhrp2-	pfhrp3-	1	pfhrp2-/3-	20	Male	West Armachiho	Urban	Yes	Yes	Yes	Yes	Yes	Yes	Yes	ACT	Yes	Ng	PfPLDH	2	2 HRP2-, 1 PfLDH+ bands	1	Any Pf band	866.3	1	4.71106e+06	2370.3	1	1.6449e+06
398	891	891	Am	0	0	0	0	0	0	21.4236	21.4236	22.441	21.9323	0.719426	1	1	24892.1	1	1	1	pfhrp2-	pfhrp3-	1	pfhrp2-/3-	3	Male	West Armachiho	Urban	Yes	Yes	Yes	Yes	Yes	Yes	No	NA	No	Ng	PfPLDH	2	2 HRP2-, 1 PfLDH+ bands	1	Any Pf band	598	1	2.42979e+06	423	1	318123
399	9651	9651	Am	1	0	0	0	1	0	NA	NA	NA	NA	NA	NA	1	3.07	1	98	98	Insufficient DNA (<=100p/uL)	Insufficient DNA (<=100p/uL)	NA	NA	11	Male	West Armachiho	Rural	Yes	Yes	Yes	Yes	No	Yes	Yes	Panadol	No	Ng	PfHRP2	3	1 HRP2+, 1HRP2- band	1	Any Pf band	NA	NA	NA	NA	NA	NA
400	9666	9666	Am	0	0	0	0	0	0	22.466	22.466	22.4128	22.4394	0.0376301	1	1	5322.2	1	1	1	pfhrp2-	pfhrp3-	1	pfhrp2-/3-	35	Male	West Armachiho	Urban	Yes	Yes	Yes	Yes	No	Yes	No	NA	No	Ng	PfHRP2	3	1 HRP2+, 1HRP2- band	1	Any Pf band	3647	1	NA	5794	1	4.59501e+06
401	4447	4447	Am	0	0	0	0	0	0	NA	NA	NA	NA	NA	NA	1	6.305	0	98	98	Insufficient DNA (<=100p/uL)	Insufficient DNA (<=100p/uL)	NA	NA	20	Male	West Armachiho	Urban	Yes	Yes	Yes	Yes	Yes	Yes	No	NA	Yes	Ng	PfPLDH	2	2 HRP2-, 1 PfLDH+ bands	1	Any Pf band	2639	1	NA	493	1	365820
402	3999	3999	Am	0	0	0	0	0	0	20.699	20.699	21.3992	21.0491	0.495094	1	1	36347.8	1	1	1	pfhrp2-	pfhrp3-	1	pfhrp2-/3-	16	Male	West Armachiho	Rural	Yes	Yes	Yes	Yes	Yes	Yes	No	NA	No	Ng	PfPLDH	2	2 HRP2-, 1 PfLDH+ bands	1	Any Pf band	2942	1	NA	6583	1	5.47904e+06
403	99051	NA	Am	1	1	1	0	0	0	24.1046	24.1046	23.9853	24.045	0.0843935	1	1	4438.46	1	0	1	pfhrp2+	pfhrp3-	3	pfhrp2+/3-	NA	NA	NA	NA	NA	NA	NA	NA	NA	NA	NA	NA	NA	NA	NA	NA	NA	NA	NA	NA	NA	NA	NA	NA	NA
404	7557	7557	Am	0	0	0	0	0	0	24.9169	24.9169	25.2172	25.0671	0.212377	1	1	3896.18	1	1	1	pfhrp2-	pfhrp3-	1	pfhrp2-/3-	14	Male	West Armachiho	Rural	Yes	Yes	Yes	Yes	No	Yes	No	NA	No	Pv	PfPLDH	2	2 HRP2-, 1 PfLDH+ bands	1	Any Pf band	NA	NA	NA	NA	NA	NA
405	99052	NA	Am	1	1	1	0	0	0	30.4057	30.4057	30.6205	30.5131	0.151877	1	1	151.21	1	0	1	pfhrp2+	pfhrp3-	3	pfhrp2+/3-	NA	NA	NA	NA	NA	NA	NA	NA	NA	NA	NA	NA	NA	NA	NA	NA	NA	NA	NA	NA	NA	NA	NA	NA	NA
406	99053	NA	Am	0	0	0	0	0	0	NA	NA	NA	NA	NA	NA	0	0	0	98	98	Insufficient DNA (<=100p/uL)	Insufficient DNA (<=100p/uL)	NA	NA	NA	NA	NA	NA	NA	NA	NA	NA	NA	NA	NA	NA	NA	NA	NA	NA	NA	NA	NA	NA	NA	NA	NA	NA	NA
407	1335	1335	Am	0	1	0	0	0	0	23.5686	23.5686	23.8388	23.7037	0.191063	1	1	7433.63	1	0	1	pfhrp2+	pfhrp3-	3	pfhrp2+/3-	10	Female	West Armachiho	Rural	Yes	Yes	Yes	Yes	Yes	Yes	No	NA	No	Ng	PfPLDH	2	2 HRP2-, 1 PfLDH+ bands	1	Any Pf band	1173	1	8.54878e+06	676	1	489048
408	447	447	Am	0	0	0	0	0	0	20.7845	20.7845	21.5633	21.1739	0.550687	1	1	39798.2	1	1	1	pfhrp2-	pfhrp3-	1	pfhrp2-/3-	5	Female	West Armachiho	Rural	Yes	Yes	Yes	Yes	Yes	Yes	No	NA	No	Ng	PfPLDH	2	2 HRP2-, 1 PfLDH+ bands	1	Any Pf band	2766.8	1	NA	7199.3	1	6.24806e+06
409	99054	NA	Am	1	1	1	0	0	0	27.7664	27.7664	27.7766	27.7715	0.00722768	1	1	537.8	1	0	1	pfhrp2+	pfhrp3-	3	pfhrp2+/3-	NA	NA	NA	NA	NA	NA	NA	NA	NA	NA	NA	NA	NA	NA	NA	NA	NA	NA	NA	NA	NA	NA	NA	NA	NA
410	6	6	Am	0	0	0	0	0	0	26.1945	26.1945	26.9971	26.5958	0.567558	1	1	1781.09	1	1	1	pfhrp2-	pfhrp3-	1	pfhrp2-/3-	22	Male	West Armachiho	Rural	Yes	Yes	Yes	Yes	Yes	Yes	No	NA	No	Pv	Ng	1	2 HRP2-, 1 PfLDH- bands	0	All Pf bands neg	624	1	2.61172e+06	547	1	402363
411	2668	2668	Am	0	0	0	0	0	0	NA	NA	NA	NA	NA	NA	1	3.33	1	98	98	Insufficient DNA (<=100p/uL)	Insufficient DNA (<=100p/uL)	NA	NA	22	Male	West Armachiho	Rural	Yes	Yes	Yes	Yes	Yes	Yes	No	NA	No	Ng	PfPLDH	2	2 HRP2-, 1 PfLDH+ bands	1	Any Pf band	1615	1	1.78136e+07	426	1	320176
412	11242	11242	Am	0	0	0	0	0	0	NA	NA	NA	NA	NA	NA	1	5.75	0	98	98	Insufficient DNA (<=100p/uL)	Insufficient DNA (<=100p/uL)	NA	NA	21	Male	West Armachiho	Rural	Yes	Yes	Yes	Yes	Yes	Yes	No	NA	No	Ng	PfPLDH	2	2 HRP2-, 1 PfLDH+ bands	1	Any Pf band	1295.8	1	1.05349e+07	191.3	0	155534
413	9483	9483	Am	0	0	0	0	0	0	23.2805	23.2805	23.2716	23.276	0.00624583	1	1	6671.46	1	1	1	pfhrp2-	pfhrp3-	1	pfhrp2-/3-	25	Male	West Armachiho	NA	Yes	Yes	Yes	Yes	No	No	No	NA	No	Ng	Both PfHRP2 and PFPLDH	3	1 HRP2+, 1HRP2- band	1	Any Pf band	546	1	2.08954e+06	2878	1	2.01677e+06
414	9551	9551	Am	1	1	1	0	0	0	30.2597	30.2597	29.5984	29.929	0.467633	1	1	142.99	1	0	1	pfhrp2+	pfhrp3-	3	pfhrp2+/3-	18	Female	West Armachiho	NA	Yes	Yes	Yes	Yes	Yes	Yes	No	NA	No	Pf	Both PfHRP2 and PFPLDH	0	2 HRP2+ bands	1	Any Pf band	705	1	3.23067e+06	3276	1	2.32067e+06
415	7427	7427	Am	1	1	1	1	1	1	25.6802	25.6802	25.5018	25.591	0.126165	1	1	3043.1	1	0	0	pfhrp2+	pfhrp3+	0	pfhrp2+/3+	29	Male	West Armachiho	Rural	Yes	Yes	Yes	Yes	No	Yes	No	NA	No	Pf	Both PfHRP2 and PFPLDH	0	2 HRP2+ bands	1	Any Pf band	825.8	1	4.30711e+06	6083	1	4.90697e+06
416	7468	7468	Am	1	1	1	1	1	1	25.8972	25.8972	25.8075	25.8524	0.0633862	1	1	3417.47	1	0	0	pfhrp2+	pfhrp3+	0	pfhrp2+/3+	8	Male	West Armachiho	Rural	Yes	Yes	No	Yes	No	Yes	No	NA	No	Pf	Both PfHRP2 and PFPLDH	0	2 HRP2+ bands	1	Any Pf band	641	1	2.73502e+06	7771	1	7.0349e+06
417	4670	4670	Am	0	0	0	0	0	0	23.4942	23.4942	23.7924	23.6433	0.210857	1	1	3509.08	1	1	1	pfhrp2-	pfhrp3-	1	pfhrp2-/3-	17	Male	West Armachiho	Rural	Yes	Yes	Yes	Yes	Yes	Yes	Yes	ACT	No	Ng	PfPLDH	2	2 HRP2-, 1 PfLDH+ bands	1	Any Pf band	NA	NA	NA	NA	NA	NA
418	9802	9802	Am	1	1	1	0	0	0	26.3028	26.3028	26.391	26.3469	0.0624043	1	1	1136.32	1	0	1	pfhrp2+	pfhrp3-	3	pfhrp2+/3-	35	Male	West Armachiho	Rural	Yes	Yes	Yes	Yes	No	Yes	No	NA	No	Pf	PfHRP2	0	2 HRP2+ bands	1	Any Pf band	387	0	1.23487e+06	2169	1	1.50176e+06
419	9852	9852	Am	1	1	1	1	1	1	18.7511	18.7511	18.9825	18.8668	0.163586	1	1	40268.9	1	0	0	pfhrp2+	pfhrp3+	0	pfhrp2+/3+	7	Female	West Armachiho	NA	Yes	Yes	No	Yes	Yes	No	No	NA	No	Pf	Both PfHRP2 and PFPLDH	0	2 HRP2+ bands	1	Any Pf band	NA	NA	NA	NA	NA	NA
420	9817	9817	Am	1	1	1	1	1	1	NA	NA	NA	NA	NA	NA	1	24.35	1	98	98	Insufficient DNA (<=100p/uL)	Insufficient DNA (<=100p/uL)	NA	NA	21	Male	West Armachiho	Rural	Yes	Yes	Yes	Yes	No	Yes	No	NA	No	Pf	Ng	3	1 HRP2+, 1HRP2- band	1	Any Pf band	NA	NA	NA	NA	NA	NA
421	8442	8442	Am	0	0	0	0	0	0	21.8449	21.8449	22.3875	22.1162	0.383668	1	1	18007.7	1	1	1	pfhrp2-	pfhrp3-	1	pfhrp2-/3-	11	Female	West Armachiho	Rural	Yes	Yes	No	Yes	No	No	No	NA	No	Ng	PfPLDH	2	2 HRP2-, 1 PfLDH+ bands	1	Any Pf band	1296.3	1	1.05436e+07	2296.3	1	1.59202e+06
422	8001	8001	Am	0	0	0	0	0	0	21.4729	21.4729	22.4434	21.9581	0.686226	1	1	26821.6	1	1	1	pfhrp2-	pfhrp3-	1	pfhrp2-/3-	5	Female	West Armachiho	Urban	Yes	Yes	Yes	Yes	No	No	No	NA	No	Ng	PfPLDH	2	2 HRP2-, 1 PfLDH+ bands	1	Any Pf band	2083.3	1	NA	3997.8	1	2.9045e+06
423	99055	NA	Am	1	1	1	1	1	1	23.5294	23.5294	23.3549	23.4421	0.123361	1	1	5038.24	1	0	0	pfhrp2+	pfhrp3+	0	pfhrp2+/3+	NA	NA	NA	NA	NA	NA	NA	NA	NA	NA	NA	NA	NA	NA	NA	NA	NA	NA	NA	NA	NA	NA	NA	NA	NA
424	99056	NA	Am	1	1	1	0	1	0	23.1436	23.1436	23.0615	23.1025	0.0580804	1	1	4087.47	1	0	0	pfhrp2+	pfhrp3+	0	pfhrp2+/3+	NA	NA	NA	NA	NA	NA	NA	NA	NA	NA	NA	NA	NA	NA	NA	NA	NA	NA	NA	NA	NA	NA	NA	NA	NA
425	9847	9847	Am	1	1	1	0	0	0	25.8212	25.8212	25.6891	25.7551	0.0934527	1	1	1574.92	1	0	1	pfhrp2+	pfhrp3-	3	pfhrp2+/3-	18	Male	West Armachiho	Rural	Yes	Yes	Yes	Yes	No	Yes	Yes	Chloroquine	Yes	Pf	Both PfHRP2 and PFPLDH	0	2 HRP2+ bands	1	Any Pf band	199	0	551562	2395	1	1.66262e+06
426	9849	9849	Am	1	1	1	1	1	1	26.7785	26.7785	26.7298	26.7541	0.0343783	1	1	839.31	1	0	0	pfhrp2+	pfhrp3+	0	pfhrp2+/3+	17	Male	West Armachiho	Rural	Yes	Yes	Yes	Yes	No	Yes	No	NA	No	Pf	Both PfHRP2 and PFPLDH	0	2 HRP2+ bands	1	Any Pf band	393	0	1.26228e+06	6228	1	5.06849e+06
427	6440	6440	GA	0	0	0	1	1	1	23.3134	23.3134	22.7426	23.028	0.403613	1	1	7931.98	1	1	0	pfhrp2-	pfhrp3+	2	pfhrp2-/3+	10	Male	Itang	rural	Yes	Yes	Yes	No	Yes	Yes	No	NA	No	Mixed of Pf and Pv	Both PfHRP2 and PFPLDH	0	2 HRP2+ bands	1	Any Pf band	1963.3	1	NA	2791.5	1	1.95222e+06
428	99057	NA	Am	0	0	0	0	0	0	NA	NA	NA	NA	NA	NA	0	0	0	98	98	Insufficient DNA (<=100p/uL)	Insufficient DNA (<=100p/uL)	NA	NA	NA	NA	NA	NA	NA	NA	NA	NA	NA	NA	NA	NA	NA	NA	NA	NA	NA	NA	NA	NA	NA	NA	NA	NA	NA
429	8738	8738	GA	1	1	1	1	1	1	20.8291	20.8291	20.7305	20.7798	0.0697709	1	1	23729.3	1	0	0	pfhrp2+	pfhrp3+	0	pfhrp2+/3+	10	Female	Kule	Rural	Yes	Yes	Yes	Yes	Yes	Yes	No	NA	No	Pf	Both PfHRP2 and PFPLDH	0	2 HRP2+ bands	1	Any Pf band	5360	1	NA	14393.8	1	3.19871e+07
430	8887	8887	Am	0	0	0	0	0	0	23.2039	23.2039	23.9169	23.5604	0.504122	1	1	9720.19	1	1	1	pfhrp2-	pfhrp3-	1	pfhrp2-/3-	18	Male	West Armachiho	Rural	Yes	Yes	No	Yes	No	No	No	NA	No	Ng	PfPLDH	2	2 HRP2-, 1 PfLDH+ bands	1	Any Pf band	869.3	1	4.74187e+06	1528.3	1	1.05937e+06
431	9643	9643	Am	0	0	0	0	0	0	22.2835	22.2835	22.7576	22.5206	0.335264	1	1	21889.1	1	1	1	pfhrp2-	pfhrp3-	1	pfhrp2-/3-	19	Male	West Armachiho	Rural	Yes	Yes	No	Yes	No	Yes	No	NA	No	Ng	PfPLDH	2	2 HRP2-, 1 PfLDH+ bands	1	Any Pf band	2011	1	NA	3234	1	2.28804e+06
432	9688	9688	Am	0	0	0	0	0	0	20.1973	20.1973	20.8483	20.5228	0.460338	1	1	87699.6	1	1	1	pfhrp2-	pfhrp3-	1	pfhrp2-/3-	10	Female	West Armachiho	Rural	Yes	Yes	No	Yes	No	No	No	Other	No	Ng	PfPLDH	2	2 HRP2-, 1 PfLDH+ bands	1	Any Pf band	3012	1	NA	1338	1	931024
433	5338	5338	Am	0	0	0	0	0	0	24.7183	24.7183	24.5232	24.6208	0.137954	1	1	3700.8	1	1	1	pfhrp2-	pfhrp3-	1	pfhrp2-/3-	10	Male	West Armachiho	Urban	Yes	Yes	Yes	No	Yes	Yes	No	NA	No	Ng	PfPLDH	2	2 HRP2-, 1 PfLDH+ bands	1	Any Pf band	853	1	4.57595e+06	889	1	631179
434	9781	9781	Am	0	1	0	0	0	0	NA	NA	NA	NA	NA	NA	0	0	0	98	98	Insufficient DNA (<=100p/uL)	Insufficient DNA (<=100p/uL)	NA	NA	8	Male	West Armachiho	Urban	Yes	No	No	Yes	No	No	No	NA	No	Pf	Ng	3	1 HRP2+, 1HRP2- band	1	Any Pf band	184	0	510788	440	1	329746
435	9449	9449	Am	0	0	0	0	0	0	22.3514	22.3514	22.6387	22.4951	0.203173	1	1	17981	1	1	1	pfhrp2-	pfhrp3-	1	pfhrp2-/3-	5	Male	West Armachiho	Rural	Yes	Yes	No	Yes	Yes	Yes	No	NA	No	Ng	PfPLDH	2	2 HRP2-, 1 PfLDH+ bands	1	Any Pf band	1283.3	1	1.03185e+07	1913.3	1	1.323e+06
436	9821	9821	Am	0	0	0	0	0	0	21.568	21.568	21.2718	21.4199	0.209427	1	1	25930.1	1	1	1	pfhrp2-	pfhrp3-	1	pfhrp2-/3-	17	Male	West Armachiho	Rural	Yes	Yes	No	Yes	No	Yes	No	NA	No	Ng	PfPLDH	2	2 HRP2-, 1 PfLDH+ bands	1	Any Pf band	3474	1	NA	9537	1	1.0066e+07
437	9809	9809	Am	1	1	1	1	0	0	29.4113	29.4113	39.2443	34.3278	6.953	1	1	210.26	1	0	0	pfhrp2+	pfhrp3+	0	pfhrp2+/3+	22	Female	West Armachiho	Rural	Yes	Yes	Yes	Yes	No	Yes	No	NA	No	Pf	PfHRP2	0	2 HRP2+ bands	1	Any Pf band	182	0	505494	4601	1	3.43013e+06
438	9856	9856	Am	1	1	1	0	0	0	23.2888	23.2888	23.3446	23.3167	0.0394144	1	1	4555.22	1	0	1	pfhrp2+	pfhrp3-	3	pfhrp2+/3-	9	Male	West Armachiho	Urban	Yes	Yes	No	Yes	Yes	Yes	No	NA	Yes	Pf	Both PfHRP2 and PFPLDH	0	2 HRP2+ bands	1	Any Pf band	1133	1	7.96341e+06	6258	1	5.10234e+06
439	9861	9861	Am	0	0	0	0	0	0	NA	NA	NA	NA	NA	NA	0	0	0	98	98	Insufficient DNA (<=100p/uL)	Insufficient DNA (<=100p/uL)	NA	NA	15	Female	West Armachiho	Rural	Yes	Yes	No	Yes	No	Yes	No	NA	Yes	Pf	Both PfHRP2 and PFPLDH	0	2 HRP2+ bands	1	Any Pf band	3788	1	NA	14975	1	3.899e+07
440	9804	9804	Am	1	1	1	0	0	0	24.752	24.752	24.7601	24.7561	0.00569691	1	1	2244.51	1	0	1	pfhrp2+	pfhrp3-	3	pfhrp2+/3-	20	Male	West Armachiho	Rural	No	Yes	Yes	Yes	No	Yes	No	NA	No	Pf	Both PfHRP2 and PFPLDH	0	2 HRP2+ bands	1	Any Pf band	556	1	2.15256e+06	5733	1	4.53079e+06
441	9592	9592	Am	0	0	0	0	0	0	19.8913	19.8913	19.2105	19.5509	0.481378	1	1	138447	1	1	1	pfhrp2-	pfhrp3-	1	pfhrp2-/3-	11	Male	West Armachiho	Urban	Yes	Yes	No	Yes	Yes	Yes	No	ACT	Yes	Ng	PfPLDH	2	2 HRP2-, 1 PfLDH+ bands	1	Any Pf band	4524	1	NA	8398	1	7.99443e+06
442	9253	9253	Am	0	0	0	0	0	0	25.7309	25.7309	25.6897	25.7103	0.0291413	1	1	1017.06	1	1	1	pfhrp2-	pfhrp3-	1	pfhrp2-/3-	10	Male	West Armachiho	Rural	Yes	Yes	No	Yes	Yes	Yes	No	NA	No	Ng	PfPLDH	2	2 HRP2-, 1 PfLDH+ bands	1	Any Pf band	362.3	0	1.12586e+06	567.3	1	416055
443	8535	8535	Am	1	1	1	1	1	1	24.2412	24.2412	24.2953	24.2682	0.0382666	1	1	2802.5	1	0	0	pfhrp2+	pfhrp3+	0	pfhrp2+/3+	20	Male	West Armachiho	Rural	Yes	Yes	Yes	Yes	Yes	Yes	No	NA	No	Mixed of Pf and Pv	Both PfHRP2 and PFPLDH	0	2 HRP2+ bands	1	Any Pf band	NA	NA	NA	NA	NA	NA
444	8492	8492	Am	1	1	1	1	1	1	30.5034	30.5034	30.3051	30.4043	0.140269	1	1	208.67	1	0	0	pfhrp2+	pfhrp3+	0	pfhrp2+/3+	25	Female	West Armachiho	Urban	Yes	Yes	Yes	Yes	Yes	Yes	No	NA	Yes	Pf	PfHRP2	0	2 HRP2+ bands	1	Any Pf band	751.3	1	3.62102e+06	5171.3	1	3.96415e+06
445	8447	8447	Am	1	1	1	0	0	0	NA	NA	NA	NA	NA	NA	1	80.6	1	98	98	Insufficient DNA (<=100p/uL)	Insufficient DNA (<=100p/uL)	NA	NA	45	Male	West Armachiho	Rural	Yes	Yes	Yes	Yes	Yes	Yes	No	NA	No	Pf	PfPLDH	3	1 HRP2+, 1HRP2- band	1	Any Pf band	434	0	1.45946e+06	1356	1	943119
446	4890	4890	Am	1	1	1	1	1	1	29.065	29.065	29.5138	29.2894	0.317327	1	1	257.23	1	0	0	pfhrp2+	pfhrp3+	0	pfhrp2+/3+	24	Male	West Armachiho	Rural	Yes	Yes	Yes	Yes	Yes	Yes	No	NA	No	Ng	PfPLDH	2	2 HRP2-, 1 PfLDH+ bands	1	Any Pf band	323	0	964844	678	1	490386
447	8938	8938	Am	1	1	1	0	0	0	30.217	30.217	30.1402	30.1786	0.054304	1	1	197.6	1	0	1	pfhrp2+	pfhrp3-	3	pfhrp2+/3-	30	Male	West Armachiho	Rural	Yes	Yes	Yes	Yes	Yes	Yes	No	NA	No	Pf	Ng	3	1 HRP2+, 1HRP2- band	1	Any Pf band	NA	NA	NA	NA	NA	NA
448	8893	8893	Am	1	1	1	1	1	1	NA	NA	NA	NA	NA	NA	1	61.54	1	98	98	Insufficient DNA (<=100p/uL)	Insufficient DNA (<=100p/uL)	NA	NA	20	Male	West Armachiho	Urban	Yes	Yes	Yes	Yes	Yes	Yes	Yes	Unknown	No	Pf	Ng	3	1 HRP2+, 1HRP2- band	1	Any Pf band	490	0	1.75738e+06	830	1	591872
449	4625	4625	Am	1	0	0	0	0	0	25.9	25.9	25.7571	25.8286	0.101031	1	1	1157.77	1	0	1	pfhrp2+	pfhrp3-	3	pfhrp2+/3-	4	Male	West Armachiho	Urban	Yes	Yes	Yes	Yes	Yes	Yes	Yes	Chloroquine	No	Ng	PfPLDH	2	2 HRP2-, 1 PfLDH+ bands	1	Any Pf band	634	1	2.68383e+06	972	1	686456
450	8844	8844	Am	1	1	1	0	*	0	24.7862	24.7862	24.7339	24.7601	0.0369274	1	1	3492.76	1	0	0	pfhrp2+	pfhrp3+	0	pfhrp2+/3+	35	Male	West Armachiho	Rural	Yes	Yes	Yes	Yes	Yes	Yes	No	NA	No	Ng	Both PfHRP2 and PFPLDH	3	1 HRP2+, 1HRP2- band	1	Any Pf band	592	1	2.38893e+06	9815	1	1.06517e+07
451	4583	4583	Am	1	1	1	0	0	0	25.2724	25.2724	25.477	25.3747	0.144656	1	1	1353.04	1	0	1	pfhrp2+	pfhrp3-	3	pfhrp2+/3-	15	Male	West Armachiho	Urban	Yes	Yes	Yes	Yes	Yes	Yes	Yes	Chloroquine	No	Ng	PfPLDH	2	2 HRP2-, 1 PfLDH+ bands	1	Any Pf band	1008	1	6.30527e+06	2377	1	1.6497e+06
452	99058	NA	Am	1	1	1	1	1	1	27.418	27.418	27.3927	27.4054	0.0178918	1	1	330.54	1	0	0	pfhrp2+	pfhrp3+	0	pfhrp2+/3+	NA	NA	NA	NA	NA	NA	NA	NA	NA	NA	NA	NA	NA	NA	NA	NA	NA	NA	NA	NA	NA	NA	NA	NA	NA
453	8734	8734	GA	0	0	0	0	0	0	23.1305	23.1305	23.0457	23.0881	0.0599618	1	1	4874.88	1	1	1	pfhrp2-	pfhrp3-	1	pfhrp2-/3-	15	Male	Kule	Rural	Yes	Yes	Yes	No	No	Yes	No	NA	No	Mixed of Pf and Pv	Both PfHRP2 and PFPLDH	0	2 HRP2+ bands	1	Any Pf band	1720.8	1	2.1871e+07	1214.5	1	848243
454	8798	8798	Am	1	1	1	1	1	1	NA	NA	NA	NA	NA	NA	1	27.07	1	98	98	Insufficient DNA (<=100p/uL)	Insufficient DNA (<=100p/uL)	NA	NA	33	Male	West Armachiho	Rural	Yes	Yes	Yes	Yes	Yes	Yes	No	NA	No	Pf	Ng	3	1 HRP2+, 1HRP2- band	1	Any Pf band	100	0	316376	604	1	440755
455	8755	8755	Am	1	1	1	1	1	1	26.4461	26.4461	26.675	26.5605	0.161888	1	1	1409.49	1	0	0	pfhrp2+	pfhrp3+	0	pfhrp2+/3+	17	Male	West Armachiho	Urban	Yes	Yes	Yes	Yes	Yes	Yes	Yes	Chloroquine	No	Pf	Ng	3	1 HRP2+, 1HRP2- band	1	Any Pf band	290	0	841112	556	1	408436
456	8579	8579	Am	1	1	1	1	1	1	24.4011	24.4011	24.3553	24.3782	0.0323917	1	1	2804.75	1	0	0	pfhrp2+	pfhrp3+	0	pfhrp2+/3+	21	Male	West Armachiho	Rural	Yes	Yes	Yes	Yes	Yes	Yes	No	NA	Yes	Pf	Both PfHRP2 and PFPLDH	0	2 HRP2+ bands	1	Any Pf band	1235	1	9.51385e+06	8783	1	8.64213e+06
457	6938	6938	Am	1	1	1	0	0	0	25.3351	25.3351	25.4142	25.3746	0.0559333	1	1	1924.23	1	0	1	pfhrp2+	pfhrp3-	3	pfhrp2+/3-	19	Male	West Armachiho	Rural	Yes	Yes	Yes	Yes	Yes	Yes	No	NA	No	Pf	Both PfHRP2 and PFPLDH	0	2 HRP2+ bands	1	Any Pf band	404	0	1.31348e+06	4525	1	3.36181e+06
458	7207	7207	Am	1	1	1	0	0	0	NA	NA	NA	NA	NA	NA	1	34.87	1	98	98	Insufficient DNA (<=100p/uL)	Insufficient DNA (<=100p/uL)	NA	NA	50	Male	West Armachiho	Rural	Yes	Yes	Yes	Yes	Yes	Yes	Yes	Chloroquine	Yes	Pf	PfHRP2	0	2 HRP2+ bands	1	Any Pf band	338	0	1.02452e+06	1316	1	916251
459	4004	4004	Am	0	1	0	0	0	0	22.1509	22.1509	22.3209	22.2359	0.120162	1	1	9541.53	1	0	1	pfhrp2+	pfhrp3-	3	pfhrp2+/3-	26	Female	West Armachiho	Rural	Yes	Yes	Yes	Yes	Yes	Yes	No	NA	No	Ng	PfPLDH	2	2 HRP2-, 1 PfLDH+ bands	1	Any Pf band	1123	1	7.82139e+06	2562	1	1.78339e+06
460	7162	7162	Am	0	0	0	1	1	1	24.284	24.284	24.4117	24.3478	0.0903062	1	1	1765.54	1	1	0	pfhrp2-	pfhrp3+	2	pfhrp2-/3+	10	Male	West Armachiho	Rural	Yes	Yes	Yes	Yes	Yes	Yes	Yes	ACT	No	Pf	PfHRP2	0	2 HRP2+ bands	1	Any Pf band	1149.8	1	8.20585e+06	11321	1	1.46025e+07
461	8333	8333	GA	0	0	0	0	0	0	25.1502	25.1502	25.4245	25.2873	0.193925	1	1	1491.67	1	1	1	pfhrp2-	pfhrp3-	1	pfhrp2-/3-	4	Male	NA	NA	Yes	Yes	Yes	No	No	Yes	No	Unknown	No	Ng	Ng	1	2 HRP2-, 1 PfLDH- bands	0	All Pf bands neg	NA	NA	NA	NA	NA	NA
462	3913	3913	Am	0	0	0	0	0	0	NA	NA	NA	NA	NA	NA	0	0	0	98	98	Insufficient DNA (<=100p/uL)	Insufficient DNA (<=100p/uL)	NA	NA	30	Male	Tegede	Rural	Yes	Yes	Yes	Yes	No	Yes	No	NA	No	Pf	Ng	3	1 HRP2+, 1HRP2- band	1	Any Pf band	184.3	0	511584	293.3	0	228314
463	11465	11465	Am	0	0	0	0	0	0	26.3549	26.3549	26.356	26.3554	0.00075662	1	1	1678.69	1	1	1	pfhrp2-	pfhrp3-	1	pfhrp2-/3-	14	Male	Tegede	Rural	Yes	Yes	Yes	Yes	Yes	Yes	No	NA	No	Ng	PfPLDH	2	2 HRP2-, 1 PfLDH+ bands	1	Any Pf band	450	0	1.54117e+06	604.8	1	441292
464	11866	11866	Am	0	0	0	0	0	0	NA	NA	NA	NA	NA	NA	0	0	0	98	98	Insufficient DNA (<=100p/uL)	Insufficient DNA (<=100p/uL)	NA	NA	28	Male	Tegede	Rural	Yes	No	Yes	No	No	Yes	No	NA	No	Ng	PfPLDH	2	2 HRP2-, 1 PfLDH+ bands	1	Any Pf band	517	0	1.91318e+06	195.8	0	158804
465	11910	11910	Am	1	1	1	0	*	0	28.1318	28.1318	28.6884	28.4101	0.393561	1	1	377.26	1	0	0	pfhrp2+	pfhrp3+	0	pfhrp2+/3+	19	Male	Tegede	NA	Yes	No	Yes	No	Missing	Missing	No	NA	Yes	Ng	PfPLDH	2	2 HRP2-, 1 PfLDH+ bands	1	Any Pf band	292	0	848319	325	0	250484
466	5082	5082	GA	1	1	1	0	0	0	24.5698	24.5698	24.7851	24.6774	0.152207	1	1	3218.65	1	0	1	pfhrp2+	pfhrp3-	3	pfhrp2+/3-	12	Female	Itang	Rural	Yes	Yes	Yes	Yes	Yes	Yes	Yes	Unknown	No	Mixed of Pf and Pv	Both PfHRP2 and PFPLDH	0	2 HRP2+ bands	1	Any Pf band	701	1	3.19822e+06	1401.8	1	973935
467	8931	8931	GA	1	1	1	0	0	0	31.7405	31.7405	31.7181	31.7293	0.0158135	1	1	624.45	1	0	1	pfhrp2+	pfhrp3-	3	pfhrp2+/3-	16	Male	Itang	Rural	Yes	Yes	Yes	Yes	Yes	No	No	NA	No	Pf	PfHRP2	0	2 HRP2+ bands	1	Any Pf band	341.3	0	1.03795e+06	399	1	301665
468	8234	8234	GA	1	1	1	1	1	1	28.8795	28.8795	29.1509	29.0152	0.191892	1	1	221.6	1	0	0	pfhrp2+	pfhrp3+	0	pfhrp2+/3+	16	Female	NA	NA	Yes	Yes	Yes	Yes	No	Yes	No	Unknown	No	Ng	Ng	1	2 HRP2-, 1 PfLDH- bands	0	All Pf bands neg	498.3	0	1.80442e+06	5635.3	1	4.42908e+06
469	8240	8240	GA	1	1	1	1	1	1	24.7537	24.7537	24.6469	24.7003	0.0754759	1	1	4196.77	1	0	0	pfhrp2+	pfhrp3+	0	pfhrp2+/3+	18	Female	NA	NA	Yes	Yes	Yes	Yes	No	No	No	Unknown	No	Ng	Ng	1	2 HRP2-, 1 PfLDH- bands	0	All Pf bands neg	NA	NA	NA	NA	NA	NA
470	10280	10280	Am	1	1	1	0	0	0	26.9194	26.9194	27.0277	26.9736	0.0765427	1	1	864.21	1	0	1	pfhrp2+	pfhrp3-	3	pfhrp2+/3-	35	Male	Tegede	Rural	Yes	Yes	Yes	No	Yes	Yes	Yes	ACT	No	Pf	Both PfHRP2 and PFPLDH	0	2 HRP2+ bands	1	Any Pf band	585	1	2.3418e+06	4519	1	3.35644e+06
471	10287	10287	Am	1	1	1	0	0	0	25.5414	25.5414	25.2233	25.3824	0.224936	1	1	1589.2	1	0	1	pfhrp2+	pfhrp3-	3	pfhrp2+/3-	28	Female	Tegede	Rural	Yes	Yes	Yes	No	No	No	Yes	ACT	No	Pf	Both PfHRP2 and PFPLDH	0	2 HRP2+ bands	1	Any Pf band	277	0	795174	6034	1	4.85316e+06
472	10281	10281	Am	1	1	1	1	1	1	28.2644	28.2644	28.4828	28.3736	0.154414	1	1	290.2	1	0	0	pfhrp2+	pfhrp3+	0	pfhrp2+/3+	10	Female	Tegede	Rural	Yes	No	Yes	Yes	No	No	Yes	ACT	No	Pf	PfPLDH	3	1 HRP2+, 1HRP2- band	1	Any Pf band	NA	NA	NA	NA	NA	NA
473	10234	10234	Am	1	1	1	0	0	0	21.8395	21.8395	21.5711	21.7053	0.189809	1	1	13330.2	1	0	1	pfhrp2+	pfhrp3-	3	pfhrp2+/3-	7	Male	Tegede	Rural	Yes	Yes	Yes	Yes	No	No	Yes	ACT	No	Pf	Both PfHRP2 and PFPLDH	0	2 HRP2+ bands	1	Any Pf band	NA	NA	NA	NA	NA	NA
474	10225	10225	Am	1	1	1	0	0	0	24.0818	24.0818	24.3453	24.2136	0.18634	1	1	3260.7	1	0	1	pfhrp2+	pfhrp3-	3	pfhrp2+/3-	22	Female	Tegede	Rural	Yes	No	Yes	Yes	No	Yes	Yes	ACT	No	Pf	PfPLDH	3	1 HRP2+, 1HRP2- band	1	Any Pf band	715	1	3.31269e+06	3705	1	2.66219e+06
475	10291	10291	Am	0	0	0	0	0	0	NA	NA	NA	NA	NA	NA	0	0	0	98	98	Insufficient DNA (<=100p/uL)	Insufficient DNA (<=100p/uL)	NA	NA	16	Male	Tegede	Rural	Yes	Yes	Yes	Yes	Yes	No	Yes	ACT	No	Pf	PfHRP2	0	2 HRP2+ bands	1	Any Pf band	239	0	669748	3893	1	2.81687e+06
476	10295	10295	Am	1	1	1	0	0	0	27.0885	27.0885	27.3465	27.2175	0.182441	1	1	626.38	1	0	1	pfhrp2+	pfhrp3-	3	pfhrp2+/3-	15	Female	Tegede	Rural	Yes	Yes	Yes	Yes	No	No	Yes	ACT	No	Pf	PfHRP2	0	2 HRP2+ bands	1	Any Pf band	541.3	0	2.06032e+06	4862.5	1	3.6702e+06
477	185	185	Am	0	0	0	0	0	0	26.6116	26.6116	26.7131	26.6623	0.0717252	1	1	671.58	1	1	1	pfhrp2-	pfhrp3-	1	pfhrp2-/3-	20	Male	Tegede	Rural	Yes	Yes	Yes	Yes	No	Yes	No	ACT	No	Ng	PfPLDH	2	2 HRP2-, 1 PfLDH+ bands	1	Any Pf band	NA	NA	NA	NA	NA	NA
478	5141	5141	GA	1	1	1	0	0	0	29.8064	29.8064	29.9512	29.8788	0.102382	1	1	173.3	1	0	1	pfhrp2+	pfhrp3-	3	pfhrp2+/3-	15	Male	Itang	Rural	Yes	Yes	Yes	Yes	Yes	Yes	No	NA	No	Mixed of Pf and Pv	Both PfHRP2 and PFPLDH	0	2 HRP2+ bands	1	Any Pf band	NA	NA	NA	NA	NA	NA
479	5132	5132	GA	1	1	1	1	1	1	21.0889	21.0889	21.1333	21.1111	0.0313977	1	1	11050.2	1	0	0	pfhrp2+	pfhrp3+	0	pfhrp2+/3+	2	Female	Itang	Rural	Yes	Yes	Yes	Yes	No	No	No	NA	No	Mixed of Pf and Pv	Both PfHRP2 and PFPLDH	0	2 HRP2+ bands	1	Any Pf band	3891	1	NA	11315	1	1.45835e+07
480	11550	11550	Am	1	1	1	0	1	0	22.5206	22.5206	22.4447	22.4826	0.0536216	1	1	4868.67	1	0	0	pfhrp2+	pfhrp3+	0	pfhrp2+/3+	23	Male	Tegede	Rural	Yes	Yes	Yes	Yes	Yes	Yes	Yes	ACT	Yes	Pf	PfHRP2	0	2 HRP2+ bands	1	Any Pf band	580.8	1	2.31379e+06	5495.3	1	4.2857e+06
481	11777	11777	Am	0	0	0	0	0	0	NA	NA	NA	NA	NA	NA	0	0	0	98	98	Insufficient DNA (<=100p/uL)	Insufficient DNA (<=100p/uL)	NA	NA	6	Female	Tegede	Rural	Yes	Yes	Yes	Yes	Yes	Yes	Yes	ACT	No	Pv	PfPLDH	2	2 HRP2-, 1 PfLDH+ bands	1	Any Pf band	381	0	1.20783e+06	210	0	169081
482	11542	11542	Am	1	1	1	0	0	0	21.2846	21.2846	21.8817	21.5832	0.422201	1	1	11348	1	0	1	pfhrp2+	pfhrp3-	3	pfhrp2+/3-	18	Male	Tegede	Rural	Yes	Yes	Yes	Yes	Yes	Yes	Yes	Chloroquine	Yes	Pf	PfHRP2	0	2 HRP2+ bands	1	Any Pf band	6472	1	NA	16247	1	6.95663e+07
483	12354	12354	Am	1	1	1	0	0	0	28.3505	28.3505	28.2087	28.2796	0.100207	1	1	283.32	1	0	1	pfhrp2+	pfhrp3-	3	pfhrp2+/3-	35	Male	Tegede	Rural	Yes	Yes	Yes	Yes	Yes	Yes	Yes	ACT	No	Pv	PfPLDH	2	2 HRP2-, 1 PfLDH+ bands	1	Any Pf band	401	0	1.2994e+06	1836.8	1	1.27013e+06
484	11557	11557	Am	1	1	1	1	1	1	28.3037	28.3037	28.1101	28.2069	0.136912	1	1	446.28	1	0	0	pfhrp2+	pfhrp3+	0	pfhrp2+/3+	10	Female	Tegede	Rural	Yes	Yes	Yes	Yes	Yes	Yes	Yes	Chloroquine	No	Pf	Both PfHRP2 and PFPLDH	0	2 HRP2+ bands	1	Any Pf band	NA	NA	NA	NA	NA	NA
485	11734	11734	Am	0	0	0	1	1	1	NA	NA	NA	NA	NA	NA	1	74.79	1	98	98	Insufficient DNA (<=100p/uL)	Insufficient DNA (<=100p/uL)	NA	NA	18	Male	Tegede	Rural	Yes	Yes	Yes	Yes	Yes	Yes	Yes	ACT	Yes	Pv	PfPLDH	2	2 HRP2-, 1 PfLDH+ bands	1	Any Pf band	NA	NA	NA	NA	NA	NA
486	8194	8194	GA	0	0	0	0	0	0	NA	NA	NA	NA	NA	NA	0	0	0	98	98	Insufficient DNA (<=100p/uL)	Insufficient DNA (<=100p/uL)	NA	NA	9	Female	NA	NA	Yes	Yes	Yes	Yes	No	Yes	No	Unknown	No	Ng	Ng	1	2 HRP2-, 1 PfLDH- bands	0	All Pf bands neg	1706.5	1	2.12097e+07	12402.8	1	1.86529e+07
487	11688	11688	Am	0	0	0	0	1	0	NA	NA	NA	NA	NA	NA	1	10.03	1	98	98	Insufficient DNA (<=100p/uL)	Insufficient DNA (<=100p/uL)	NA	NA	27	Male	Tegede	Rural	Yes	Yes	Yes	Yes	Yes	Yes	Yes	Chloroquine	Yes	Ng	PfPLDH	2	2 HRP2-, 1 PfLDH+ bands	1	Any Pf band	389	0	1.24397e+06	354	1	270628
488	12396	12396	Am	1	1	1	0	0	0	22.5727	22.5727	22.4477	22.5102	0.0884086	1	1	5863.8	1	0	1	pfhrp2+	pfhrp3-	3	pfhrp2+/3-	17	Male	Tegede	Rural	Yes	Yes	Yes	Yes	Yes	Yes	Yes	ACT	Yes	Ng	PfPLDH	2	2 HRP2-, 1 PfLDH+ bands	1	Any Pf band	1413	1	1.27529e+07	7962	1	7.3157e+06
489	11547	11547	Am	0	0	0	0	0	0	NA	NA	NA	NA	NA	NA	0	0	0	98	98	Insufficient DNA (<=100p/uL)	Insufficient DNA (<=100p/uL)	NA	NA	75	Male	Tegede	Rural	Yes	Yes	Yes	Yes	Yes	Yes	No	NA	No	Pf	PfHRP2	0	2 HRP2+ bands	1	Any Pf band	174	0	484654	112	0	96534.3
490	11581	11581	Am	0	1	0	0	0	0	28.7181	28.7181	28.9331	28.8256	0.151959	1	1	267.28	1	0	1	pfhrp2+	pfhrp3-	3	pfhrp2+/3-	15	Male	Tegede	Rural	Yes	Yes	Yes	Yes	Yes	Yes	Yes	NA	Yes	Pf	PfHRP2	0	2 HRP2+ bands	1	Any Pf band	341.8	0	1.03999e+06	223.5	0	178796
491	11575	11575	Am	1	1	1	0	1	0	29.7132	29.7132	30.5414	30.1273	0.58566	1	1	143.82	1	0	0	pfhrp2+	pfhrp3+	0	pfhrp2+/3+	30	Male	Tegede	Rural	Yes	Yes	Yes	Yes	Yes	Yes	No	NA	Yes	Pf	PfHRP2	0	2 HRP2+ bands	1	Any Pf band	NA	NA	NA	NA	NA	NA
492	12179	12179	Am	1	1	1	0	0	0	23.1253	23.1253	22.9288	23.027	0.138928	1	1	5763.97	1	0	1	pfhrp2+	pfhrp3-	3	pfhrp2+/3-	23	Male	Tegede	Rural	Yes	Yes	Yes	Yes	Yes	Yes	Yes	ACT	Yes	Pv	PfPLDH	2	2 HRP2-, 1 PfLDH+ bands	1	Any Pf band	714	1	3.30443e+06	2841.8	1	1.98969e+06
493	12309	12309	Am	1	1	1	0	0	0	22.5541	22.5541	22.6869	22.6205	0.0939167	1	1	11969.5	1	0	1	pfhrp2+	pfhrp3-	3	pfhrp2+/3-	13	Male	Tegede	Rural	Yes	Yes	Yes	Yes	Yes	Yes	Yes	ACT	Yes	Pv	PfPLDH	2	2 HRP2-, 1 PfLDH+ bands	1	Any Pf band	1609	1	1.76264e+07	6112	1	4.939e+06
494	12266	12266	Am	1	1	1	0	0	0	NA	NA	NA	NA	NA	NA	1	26.28	1	98	98	Insufficient DNA (<=100p/uL)	Insufficient DNA (<=100p/uL)	NA	NA	23	Female	Tegede	Rural	Yes	Yes	Yes	Yes	Yes	Yes	Yes	Chloroquine	No	Pv	PfPLDH	2	2 HRP2-, 1 PfLDH+ bands	1	Any Pf band	NA	NA	NA	NA	NA	NA
495	12222	12222	Am	1	1	1	1	1	1	NA	NA	NA	NA	NA	NA	1	8.52	0	98	98	Insufficient DNA (<=100p/uL)	Insufficient DNA (<=100p/uL)	NA	NA	18	Female	Tegede	Rural	Yes	Yes	Yes	Yes	Yes	Yes	Yes	ACT	No	Pv	PfPLDH	2	2 HRP2-, 1 PfLDH+ bands	1	Any Pf band	116	0	349113	130	0	110199
496	11584	11584	Am	1	1	1	0	1	0	23.066	23.066	23.3324	23.1992	0.188343	1	1	10387.3	1	0	0	pfhrp2+	pfhrp3+	0	pfhrp2+/3+	14	Male	Tegede	Rural	Yes	Yes	Yes	Yes	Yes	Yes	No	NA	Yes	Pf	PfHRP2	0	2 HRP2+ bands	1	Any Pf band	1019.3	1	6.44505e+06	7140	1	6.17069e+06
497	11569	11569	Am	1	1	1	1	1	1	29.9106	29.9106	29.2006	29.5556	0.502006	1	1	111.42	1	0	0	pfhrp2+	pfhrp3+	0	pfhrp2+/3+	7	Male	Tegede	Rural	Yes	Yes	Yes	Yes	Yes	Yes	No	NA	Yes	Pf	PfHRP2	0	2 HRP2+ bands	1	Any Pf band	NA	NA	NA	NA	NA	NA
498	12042	12042	Am	0	0	0	0	0	0	26.001	26.001	26.1693	26.0851	0.119067	1	1	2144.61	1	1	1	pfhrp2-	pfhrp3-	1	pfhrp2-/3-	14	Male	Tegede	Rural	Yes	Yes	Yes	Yes	Yes	Yes	Yes	Chloroquine	Yes	Pf	PfPLDH	3	1 HRP2+, 1HRP2- band	1	Any Pf band	372	0	1.16794e+06	605	1	441427
499	99059	NA	Am	0	0	0	0	0	0	NA	NA	NA	NA	NA	NA	0	0	0	98	98	Insufficient DNA (<=100p/uL)	Insufficient DNA (<=100p/uL)	NA	NA	NA	NA	NA	NA	NA	NA	NA	NA	NA	NA	NA	NA	NA	NA	NA	NA	NA	NA	NA	NA	NA	NA	NA	NA	NA
500	12135	12135	Am	0	0	0	0	0	0	29.0857	29.0857	29.106	29.0958	0.0143475	1	1	185.42	1	1	1	pfhrp2-	pfhrp3-	1	pfhrp2-/3-	50	Male	Tegede	Rural	Yes	Yes	Yes	Yes	Yes	Yes	Yes	ACT	Yes	Pv	PfPLDH	2	2 HRP2-, 1 PfLDH+ bands	1	Any Pf band	439	0	1.4847e+06	236.3	0	187961
501	11996	11996	Am	0	1	0	0	0	0	NA	NA	NA	NA	NA	NA	1	5.89	0	98	98	Insufficient DNA (<=100p/uL)	Insufficient DNA (<=100p/uL)	NA	NA	9	Male	Tegede	Rural	Yes	Yes	Yes	Yes	Yes	Yes	Yes	NA	No	Pv	PfPLDH	2	2 HRP2-, 1 PfLDH+ bands	1	Any Pf band	1585	1	1.69086e+07	13876.3	1	2.73477e+07
502	10615	10615	Am	1	1	1	0	0	0	23.3002	23.3002	23.3753	23.3378	0.0531158	1	1	7937.34	1	0	1	pfhrp2+	pfhrp3-	3	pfhrp2+/3-	16	Female	Tegede	Rural	Yes	Yes	Yes	Yes	Yes	Yes	No	NA	No	Pf	Both PfHRP2 and PFPLDH	0	2 HRP2+ bands	1	Any Pf band	1541	1	1.57019e+07	8076	1	7.48794e+06
503	10558	10558	Am	1	1	1	1	1	1	22.5724	22.5724	22.8783	22.7253	0.216343	1	1	6350.69	1	0	0	pfhrp2+	pfhrp3+	0	pfhrp2+/3+	18	Male	Tegede	Rural	Yes	Yes	Yes	Yes	No	No	No	NA	No	Pf	Both PfHRP2 and PFPLDH	0	2 HRP2+ bands	1	Any Pf band	688	1	3.09411e+06	8448	1	8.07585e+06
504	10239	10239	Am	*	1	0	0	0	0	31.5651	31.5651	31.7818	31.6735	0.153243	1	1	123.7	1	0	1	pfhrp2+	pfhrp3-	3	pfhrp2+/3-	16	Male	Tegede	Rural	Yes	No	Yes	No	Yes	No	Yes	ACT	No	Pf	Ng	3	1 HRP2+, 1HRP2- band	1	Any Pf band	NA	NA	NA	NA	NA	NA
505	10244	10244	Am	1	1	1	0	0	0	23.4466	23.4466	23.2105	23.3286	0.166949	1	1	4392	1	0	1	pfhrp2+	pfhrp3-	3	pfhrp2+/3-	13	Female	Tegede	Rural	Yes	Yes	No	No	Yes	No	Yes	ACT	No	Pf	Both PfHRP2 and PFPLDH	0	2 HRP2+ bands	1	Any Pf band	399	0	1.29006e+06	5327	1	4.11693e+06
506	10628	10628	Am	1	1	1	0	0	0	24.3803	24.3803	24.3637	24.372	0.0117782	1	1	3175.98	1	0	1	pfhrp2+	pfhrp3-	3	pfhrp2+/3-	5	Male	Tegede	Rural	Yes	Yes	Yes	No	Yes	Yes	No	NA	No	Pf	Both PfHRP2 and PFPLDH	0	2 HRP2+ bands	1	Any Pf band	290	0	841112	1679	1	1.16186e+06
507	10570	10570	Am	*	*	0	0	1	0	25.0665	25.0665	25.1385	25.1025	0.0509808	1	1	1417.56	1	0	0	pfhrp2+	pfhrp3+	0	pfhrp2+/3+	12	Male	Tegede	Rural	Yes	Yes	Yes	Yes	Yes	Yes	No	NA	No	Pf	Both PfHRP2 and PFPLDH	0	2 HRP2+ bands	1	Any Pf band	448	0	1.5308e+06	6888	1	5.85016e+06
508	99060	NA	Am	1	1	1	0	0	0	30.8893	30.8893	31.2412	31.0652	0.248859	1	1	160.77	1	0	1	pfhrp2+	pfhrp3-	3	pfhrp2+/3-	NA	NA	NA	NA	NA	NA	NA	NA	NA	NA	NA	NA	NA	NA	NA	NA	NA	NA	NA	NA	NA	NA	NA	NA	NA
509	10554	10554	Am	1	1	1	0	0	0	NA	NA	NA	NA	NA	NA	1	18.28	1	98	98	Insufficient DNA (<=100p/uL)	Insufficient DNA (<=100p/uL)	NA	NA	15	Female	Tegede	Rural	Yes	Yes	Yes	No	Yes	No	No	NA	No	Pf	PfHRP2	0	2 HRP2+ bands	1	Any Pf band	480	0	1.70171e+06	461	1	344067
510	10547	10547	Am	1	1	1	0	0	0	20.2973	20.2973	20.3625	20.3299	0.046139	1	1	29202.1	1	0	1	pfhrp2+	pfhrp3-	3	pfhrp2+/3-	19	Male	Tegede	Rural	Yes	Yes	Yes	Yes	No	Yes	No	NA	No	Pf	Both PfHRP2 and PFPLDH	0	2 HRP2+ bands	1	Any Pf band	3988	1	NA	12823	1	2.06533e+07
511	10610	10610	Am	1	1	1	0	0	0	23.6249	23.6249	23.8473	23.7361	0.157275	1	1	4256.36	1	0	1	pfhrp2+	pfhrp3-	3	pfhrp2+/3-	14	Male	Tegede	Rural	Yes	Yes	Yes	No	Yes	Yes	No	NA	No	Pf	Both PfHRP2 and PFPLDH	0	2 HRP2+ bands	1	Any Pf band	735	1	3.4805e+06	6171	1	5.00458e+06
512	11152	11152	Am	1	1	1	0	0	0	20.1316	20.1316	19.9795	20.0556	0.107489	1	1	19061.9	1	0	1	pfhrp2+	pfhrp3-	3	pfhrp2+/3-	2	Female	Tegede	Rural	Yes	No	No	Yes	Yes	Yes	No	NA	No	Ng	PfPLDH	2	2 HRP2-, 1 PfLDH+ bands	1	Any Pf band	2302	1	NA	4035	1	2.93586e+06
513	11198	11198	Am	1	*	0	0	0	0	NA	NA	NA	NA	NA	NA	1	18.69	1	98	98	Insufficient DNA (<=100p/uL)	Insufficient DNA (<=100p/uL)	NA	NA	15	Female	Tegede	Rural	Yes	Yes	Yes	No	No	No	No	ACT	No	Pf	PfHRP2	0	2 HRP2+ bands	1	Any Pf band	264	0	750792	234	0	186317
514	10630	10630	Am	0	0	0	0	0	0	27.7158	27.7158	25.9386	26.8272	1.25669	1	1	515.81	1	1	1	pfhrp2-	pfhrp3-	1	pfhrp2-/3-	12	Male	Tegede	Rural	Yes	Yes	Yes	Yes	No	No	Yes	ACT	No	Pf	PfHRP2	0	2 HRP2+ bands	1	Any Pf band	475.3	0	1.67592e+06	1594.3	1	1.10416e+06
515	4424	4424	GA	1	1	1	0	0	0	21.2882	21.2882	21.2521	21.2701	0.0255053	1	1	19763.1	1	0	1	pfhrp2+	pfhrp3-	3	pfhrp2+/3-	19	Male	Itang	NA	Yes	Yes	Yes	No	No	Yes	No	NA	No	Pf	Ng	3	1 HRP2+, 1HRP2- band	1	Any Pf band	NA	NA	NA	NA	NA	NA
516	99061	NA	Am	0	1	0	1	1	1	27.4906	27.4906	27.8011	27.6458	0.219557	1	1	351.2	1	0	0	pfhrp2+	pfhrp3+	0	pfhrp2+/3+	NA	NA	NA	NA	NA	NA	NA	NA	NA	NA	NA	NA	NA	NA	NA	NA	NA	NA	NA	NA	NA	NA	NA	NA	NA
517	10550	10550	Am	1	0	0	0	0	0	NA	NA	NA	NA	NA	NA	1	51.64	1	98	98	Insufficient DNA (<=100p/uL)	Insufficient DNA (<=100p/uL)	NA	NA	7	Female	Tegede	Rural	Yes	Yes	Yes	Yes	No	No	Yes	ACT	No	Pf	PfHRP2	0	2 HRP2+ bands	1	Any Pf band	2188	1	NA	119.8	0	102480
518	10194	10194	Am	1	1	1	1	1	1	23.8089	23.8089	23.7529	23.7809	0.0396504	1	1	2893.81	1	0	0	pfhrp2+	pfhrp3+	0	pfhrp2+/3+	16	Male	Tegede	Rural	Yes	Yes	Yes	Yes	Yes	Yes	Yes	ACT	No	Pf	PfPLDH	3	1 HRP2+, 1HRP2- band	1	Any Pf band	610.5	1	2.51626e+06	5926.8	1	4.73675e+06
519	10254	10254	Am	1	1	1	0	0	0	24.9978	24.9978	24.8441	24.921	0.108662	1	1	2021.88	1	0	1	pfhrp2+	pfhrp3-	3	pfhrp2+/3-	15	Female	Tegede	Rural	Yes	Yes	Yes	Yes	No	No	Yes	ACT	No	Pf	PfPLDH	3	1 HRP2+, 1HRP2- band	1	Any Pf band	434	0	1.45946e+06	5200	1	3.99208e+06
520	228	228	Am	1	1	1	0	0	0	23.961	23.961	23.8169	23.8889	0.101898	1	1	1983	1	0	1	pfhrp2+	pfhrp3-	3	pfhrp2+/3-	13	Male	Tegede	Rural	Yes	Yes	Yes	No	No	No	No	NA	No	Ng	PfPLDH	2	2 HRP2-, 1 PfLDH+ bands	1	Any Pf band	NA	NA	NA	NA	NA	NA
521	10250	10250	Am	1	1	1	0	0	0	21.7764	21.7764	21.9025	21.8394	0.0892178	1	1	14040.4	1	0	1	pfhrp2+	pfhrp3-	3	pfhrp2+/3-	12	Female	Tegede	Rural	Yes	Yes	Yes	No	No	No	Yes	ACT	No	Pf	PfPLDH	3	1 HRP2+, 1HRP2- band	1	Any Pf band	1815	1	2.83235e+07	15220.3	1	4.27824e+07
522	10261	10261	Am	0	0	0	0	0	0	NA	NA	NA	NA	NA	0	1	3919.91	1	99	99	Insufficient DNA (final confirmatory)	Insufficient DNA (final confirmatory)	NA	NA	3	Female	Tegede	Rural	Yes	Yes	Yes	Yes	No	No	Yes	ACT	No	Pf	Both PfHRP2 and PFPLDH	0	2 HRP2+ bands	1	Any Pf band	3006	1	NA	14911	1	3.80957e+07
523	10265	10265	Am	1	1	1	0	0	0	20.879	20.879	21.1353	21.0072	0.181242	1	1	21611.4	1	0	1	pfhrp2+	pfhrp3-	3	pfhrp2+/3-	11	Female	Tegede	Rural	Yes	No	Yes	Yes	No	No	Yes	ACT	No	Pf	Both PfHRP2 and PFPLDH	0	2 HRP2+ bands	1	Any Pf band	2059	1	NA	15438	1	4.67293e+07
524	52	52	Am	0	0	0	0	0	0	26.3856	26.3856	26.7312	26.5584	0.244414	1	1	NA	NA	NA	NA	NA	NA	NA	NA	9	Female	Tegede	Rural	Yes	Yes	No	Yes	No	No	No	ACT	No	Ng	PfPLDH	2	2 HRP2-, 1 PfLDH+ bands	1	Any Pf band	2729	1	NA	1821	1	1.25924e+06
525	10311	10311	Am	1	1	1	0	0	0	23.2823	23.2823	23.256	23.2691	0.0185864	1	1	4982.24	1	0	1	pfhrp2+	pfhrp3-	3	pfhrp2+/3-	20	Male	Tegede	Rural	Yes	Yes	Yes	No	No	No	Yes	ACT	No	Pf	Both PfHRP2 and PFPLDH	0	2 HRP2+ bands	1	Any Pf band	1430.5	1	1.3118e+07	12389.8	1	1.85955e+07
526	99062	NA	Am	1	1	1	0	0	0	NA	NA	NA	NA	NA	NA	0	0	0	98	98	Insufficient DNA (<=100p/uL)	Insufficient DNA (<=100p/uL)	NA	NA	NA	NA	NA	NA	NA	NA	NA	NA	NA	NA	NA	NA	NA	NA	NA	NA	NA	NA	NA	NA	NA	NA	NA	NA	NA
527	9	9	Am	0	0	0	1	1	1	NA	NA	NA	NA	NA	NA	1	40.67	1	98	98	Insufficient DNA (<=100p/uL)	Insufficient DNA (<=100p/uL)	NA	NA	20	Male	Tegede	Rural	Yes	Yes	Yes	Yes	No	No	No	ACT	No	Ng	PfPLDH	2	2 HRP2-, 1 PfLDH+ bands	1	Any Pf band	389.3	0	1.24534e+06	611.3	1	445660
528	10317	10317	Am	1	1	1	0	0	0	21.966	21.966	21.8657	21.9159	0.0709227	1	1	24764.4	1	0	1	pfhrp2+	pfhrp3-	3	pfhrp2+/3-	5	Female	Tegede	Rural	Yes	Yes	No	Yes	No	No	Yes	ACT	No	Pf	Both PfHRP2 and PFPLDH	0	2 HRP2+ bands	1	Any Pf band	NA	NA	NA	NA	NA	NA
529	10321	10321	Am	1	1	1	0	0	0	21.9904	21.9904	21.9617	21.976	0.0203006	1	1	12897	1	0	1	pfhrp2+	pfhrp3-	3	pfhrp2+/3-	10	Male	Tegede	Rural	Yes	Yes	No	Yes	Yes	No	Yes	ACT	No	Pf	Both PfHRP2 and PFPLDH	0	2 HRP2+ bands	1	Any Pf band	NA	NA	NA	NA	NA	NA
530	10325	10325	Am	1	1	1	0	0	0	25.8794	25.8794	26.1099	25.9946	0.162974	1	1	1800.09	1	0	1	pfhrp2+	pfhrp3-	3	pfhrp2+/3-	10	Male	Tegede	Rural	Yes	Yes	Yes	No	No	No	Yes	ACT	No	Pf	Both PfHRP2 and PFPLDH	0	2 HRP2+ bands	1	Any Pf band	882.3	1	4.8768e+06	7898	1	7.22054e+06
531	10308	10308	Am	1	1	1	1	1	1	NA	NA	NA	NA	NA	NA	1	36.2	1	98	98	Insufficient DNA (<=100p/uL)	Insufficient DNA (<=100p/uL)	NA	NA	45	Female	Tegede	Rural	Yes	Yes	Yes	No	Yes	No	Yes	ACT	No	Pf	Ng	3	1 HRP2+, 1HRP2- band	1	Any Pf band	NA	NA	NA	NA	NA	NA
532	12529	12529	Am	0	0	0	0	0	0	23.2306	23.2306	23.1527	23.1916	0.0551213	1	1	9687.26	1	1	1	pfhrp2-	pfhrp3-	1	pfhrp2-/3-	8	Female	Tegede	Rural	Yes	Yes	Yes	Yes	No	No	No	ACT	No	Ng	PfPLDH	2	2 HRP2-, 1 PfLDH+ bands	1	Any Pf band	1044	1	6.75741e+06	1980.8	1	1.36988e+06
533	10257	10257	Am	1	1	1	0	0	0	23.5001	23.5001	23.4221	23.4611	0.0551645	1	1	6511.99	1	0	1	pfhrp2+	pfhrp3-	3	pfhrp2+/3-	13	Female	Tegede	Rural	Yes	Yes	Yes	No	Yes	No	Yes	ACT	No	Pf	Both PfHRP2 and PFPLDH	0	2 HRP2+ bands	1	Any Pf band	680.3	1	3.03343e+06	3072.5	1	2.16382e+06
534	99063	NA	Am	0	0	0	0	0	0	NA	NA	NA	NA	NA	NA	0	0	0	98	98	Insufficient DNA (<=100p/uL)	Insufficient DNA (<=100p/uL)	NA	NA	NA	NA	NA	NA	NA	NA	NA	NA	NA	NA	NA	NA	NA	NA	NA	NA	NA	NA	NA	NA	NA	NA	NA	NA	NA
535	10274	10274	Am	1	1	1	0	0	0	21.5883	21.5883	21.678	21.6332	0.0634711	1	1	7011.5	1	0	1	pfhrp2+	pfhrp3-	3	pfhrp2+/3-	20	Female	Tegede	Rural	Yes	Yes	Yes	No	No	No	Yes	ACT	No	Pf	Both PfHRP2 and PFPLDH	0	2 HRP2+ bands	1	Any Pf band	1225.3	1	9.35801e+06	7460.3	1	6.59778e+06
536	10215	10215	Am	1	1	1	0	0	0	NA	NA	NA	NA	NA	NA	0	0	0	98	98	Insufficient DNA (<=100p/uL)	Insufficient DNA (<=100p/uL)	NA	NA	8	Male	Tegede	Rural	No	No	No	No	No	No	Yes	ACT	No	Pf	PfHRP2	0	2 HRP2+ bands	1	Any Pf band	140.3	0	402627	2405.3	1	1.67002e+06
537	10218	10218	Am	1	1	1	0	1	0	23.7437	23.7437	23.7435	23.7436	0.000142962	1	1	3014.62	1	0	0	pfhrp2+	pfhrp3+	0	pfhrp2+/3+	13	Male	Tegede	Rural	Yes	Yes	Yes	No	Yes	No	Yes	ACT	No	Pf	Both PfHRP2 and PFPLDH	0	2 HRP2+ bands	1	Any Pf band	787.5	1	3.94532e+06	6256.8	1	5.10098e+06
538	12485	12485	Am	1	1	1	1	1	1	27.1286	27.1286	27.2372	27.1829	0.0767747	1	1	1011.24	1	0	0	pfhrp2+	pfhrp3+	0	pfhrp2+/3+	20	Female	Tegede	Rural	Yes	Yes	Yes	Yes	Yes	No	No	ACT	No	Ng	PfPLDH	2	2 HRP2-, 1 PfLDH+ bands	1	Any Pf band	472	0	1.65795e+06	539.3	1	397164
539	10210	10210	Am	1	1	1	0	0	0	25.4129	25.4129	25.5013	25.4571	0.0625608	1	1	1779.88	1	0	1	pfhrp2+	pfhrp3-	3	pfhrp2+/3-	8	Female	Tegede	Rural	Yes	Yes	Yes	Yes	Yes	Yes	Yes	ACT	No	Pf	Both PfHRP2 and PFPLDH	0	2 HRP2+ bands	1	Any Pf band	786	1	3.93154e+06	6010	1	4.82694e+06
540	10474	10474	Am	1	1	1	0	0	0	18.9932	18.9932	19.1258	19.0595	0.0937575	1	1	84404.8	1	0	1	pfhrp2+	pfhrp3-	3	pfhrp2+/3-	1	Female	Tegede	Rural	Yes	No	No	Yes	Yes	Yes	No	NA	No	Pf	Both PfHRP2 and PFPLDH	0	2 HRP2+ bands	1	Any Pf band	4516	1	NA	19417	1	NA
541	10473	10473	Am	1	1	1	0	0	0	NA	NA	NA	NA	NA	NA	1	94.68	1	98	98	Insufficient DNA (<=100p/uL)	Insufficient DNA (<=100p/uL)	NA	NA	40	Male	Tegede	Rural	No	Yes	Yes	No	No	Yes	No	NA	No	Pf	PfHRP2	0	2 HRP2+ bands	1	Any Pf band	NA	NA	NA	NA	NA	NA
542	10466	10466	Am	0	0	0	1	1	1	27.1921	27.1921	27.0882	27.1402	0.0734367	1	1	751.19	1	1	0	pfhrp2-	pfhrp3+	2	pfhrp2-/3+	4	Female	Tegede	Rural	Yes	Yes	Yes	Yes	Yes	Yes	No	NA	No	Pf	PfHRP2	0	2 HRP2+ bands	1	Any Pf band	NA	NA	NA	NA	NA	NA
543	10478	10478	Am	1	1	1	0	1	0	24.6228	24.6228	24.5698	24.5963	0.0374574	1	1	2330.82	1	0	0	pfhrp2+	pfhrp3+	0	pfhrp2+/3+	4	Female	Tegede	Rural	Yes	Yes	Yes	Yes	Yes	Yes	No	NA	No	Pf	Both PfHRP2 and PFPLDH	0	2 HRP2+ bands	1	Any Pf band	NA	NA	NA	NA	NA	NA
544	10482	10482	Am	1	0	0	1	1	1	NA	NA	NA	NA	NA	NA	1	83.16	1	98	98	Insufficient DNA (<=100p/uL)	Insufficient DNA (<=100p/uL)	NA	NA	14	Female	Tegede	Rural	Yes	Yes	Yes	No	Yes	Yes	No	NA	No	Pf	PfHRP2	0	2 HRP2+ bands	1	Any Pf band	292	0	848319	4638	1	3.46363e+06
545	10977	10977	Am	0	1	0	0	0	0	NA	NA	NA	NA	NA	NA	0	0	0	98	98	Insufficient DNA (<=100p/uL)	Insufficient DNA (<=100p/uL)	NA	NA	16	Male	Tegede	Rural	Yes	Yes	Yes	Yes	Yes	Yes	Yes	Panadol	No	Ng	PfPLDH	2	2 HRP2-, 1 PfLDH+ bands	1	Any Pf band	499.8	0	1.813e+06	153.3	0	127623
546	10465	10465	Am	1	1	1	0	0	0	NA	NA	NA	NA	NA	NA	1	56.72	1	98	98	Insufficient DNA (<=100p/uL)	Insufficient DNA (<=100p/uL)	NA	NA	40	Male	Tegede	Rural	Yes	Yes	Yes	Yes	No	Yes	Yes	ACT	No	Pf	Ng	3	1 HRP2+, 1HRP2- band	1	Any Pf band	337.3	0	1.02169e+06	440.3	1	329951
547	10461	10461	Am	1	1	1	0	0	0	NA	NA	NA	NA	NA	NA	1	12.56	1	98	98	Insufficient DNA (<=100p/uL)	Insufficient DNA (<=100p/uL)	NA	NA	22	Male	Tegede	Rural	Yes	No	Yes	No	No	No	No	NA	No	Pf	Ng	3	1 HRP2+, 1HRP2- band	1	Any Pf band	542	0	2.06466e+06	647	1	469619
548	10520	10520	Am	1	1	1	0	0	0	NA	NA	NA	NA	NA	NA	1	14.9	1	98	98	Insufficient DNA (<=100p/uL)	Insufficient DNA (<=100p/uL)	NA	NA	27	Male	Tegede	Rural	Yes	Yes	Yes	Yes	Yes	Yes	Yes	Panadol	No	Pf	Ng	3	1 HRP2+, 1HRP2- band	1	Any Pf band	414.3	0	1.36255e+06	243.5	0	193098
549	10496	10496	Am	1	1	1	1	1	1	24.6648	24.6648	24.5151	24.59	0.105885	1	1	5545.96	1	0	0	pfhrp2+	pfhrp3+	0	pfhrp2+/3+	20	Male	Tegede	Rural	Yes	Yes	Yes	Yes	No	Yes	No	NA	No	Pf	Both PfHRP2 and PFPLDH	0	2 HRP2+ bands	1	Any Pf band	586	1	2.34849e+06	1101.8	1	772964
550	10504	10504	Am	1	1	1	1	1	1	23.1698	23.1698	22.3189	22.7444	0.601717	1	1	8438.75	1	0	0	pfhrp2+	pfhrp3+	0	pfhrp2+/3+	14	Male	Tegede	Rural	Yes	Yes	Yes	Yes	No	Yes	No	NA	No	Pf	Both PfHRP2 and PFPLDH	0	2 HRP2+ bands	1	Any Pf band	NA	NA	NA	NA	NA	NA
551	10506	10506	Am	1	1	1	1	0	0	20.9654	20.9654	20.7924	20.8789	0.122345	1	1	10300.3	1	0	0	pfhrp2+	pfhrp3+	0	pfhrp2+/3+	11	Female	Tegede	Rural	Yes	Yes	Yes	Yes	Yes	Yes	No	NA	No	Pf	Both PfHRP2 and PFPLDH	0	2 HRP2+ bands	1	Any Pf band	NA	NA	NA	NA	NA	NA
552	11067	11067	Am	0	0	0	0	0	0	NA	NA	NA	NA	NA	NA	0	0	0	98	98	Insufficient DNA (<=100p/uL)	Insufficient DNA (<=100p/uL)	NA	NA	26	Male	Tegede	Rural	Yes	Yes	Yes	Yes	No	No	No	NA	No	Ng	PfPLDH	2	2 HRP2-, 1 PfLDH+ bands	1	Any Pf band	1211	1	9.13162e+06	669.8	1	484896
553	10510	10510	Am	1	1	1	0	0	0	22.2081	22.2081	22.3573	22.2827	0.105501	1	1	19359.9	1	0	1	pfhrp2+	pfhrp3-	3	pfhrp2+/3-	12	Female	Tegede	Rural	Yes	Yes	Yes	Yes	Yes	Yes	No	NA	No	Pf	Both PfHRP2 and PFPLDH	0	2 HRP2+ bands	1	Any Pf band	1748.8	1	2.33292e+07	11706.5	1	1.58956e+07
554	10516	10516	Am	1	1	1	0	0	0	24.7069	24.7069	24.7291	24.718	0.0157218	1	1	1579.14	1	0	1	pfhrp2+	pfhrp3-	3	pfhrp2+/3-	25	Male	Tegede	Rural	Yes	Yes	Yes	Yes	Yes	Yes	No	NA	No	Pf	PfHRP2	0	2 HRP2+ bands	1	Any Pf band	533	0	2.00931e+06	2185	1	1.51306e+06
555	11022	11022	Am	0	0	0	0	0	0	25.1325	25.1325	25.0081	25.0703	0.0879298	1	1	1308.16	1	1	1	pfhrp2-	pfhrp3-	1	pfhrp2-/3-	12	Female	Tegede	Rural	Yes	Yes	Yes	Yes	Yes	Yes	No	NA	No	Ng	PfPLDH	2	2 HRP2-, 1 PfLDH+ bands	1	Any Pf band	NA	NA	NA	NA	NA	NA
556	10345	10345	Am	1	1	1	0	1	0	21.4812	21.4812	21.6024	21.5418	0.0856478	1	1	9964.02	1	0	0	pfhrp2+	pfhrp3+	0	pfhrp2+/3+	10	Male	Tegede	Rural	Yes	Yes	Yes	Yes	Yes	Yes	Yes	Panadol	No	Pf	Both PfHRP2 and PFPLDH	0	2 HRP2+ bands	1	Any Pf band	NA	NA	NA	NA	NA	NA
557	10623	10623	Am	0	0	0	0	0	0	NA	NA	NA	NA	NA	NA	0	0	0	98	98	Insufficient DNA (<=100p/uL)	Insufficient DNA (<=100p/uL)	NA	NA	17	Male	Tegede	Rural	Yes	Yes	Yes	Yes	No	No	No	NA	No	Ng	PfPLDH	2	2 HRP2-, 1 PfLDH+ bands	1	Any Pf band	1498	1	1.46317e+07	172	0	141428
558	10667	10667	Am	1	1	1	0	0	0	NA	NA	NA	NA	NA	NA	1	8.29	1	98	98	Insufficient DNA (<=100p/uL)	Insufficient DNA (<=100p/uL)	NA	NA	13	Male	Tegede	Rural	Yes	Yes	Yes	Yes	Yes	Yes	No	NA	No	Ng	PfPLDH	2	2 HRP2-, 1 PfLDH+ bands	1	Any Pf band	1352	1	1.15531e+07	160	0	132586
559	10349	10349	Am	1	1	1	1	1	1	22.5345	22.5345	22.7166	22.6255	0.128806	1	1	5593.71	1	0	0	pfhrp2+	pfhrp3+	0	pfhrp2+/3+	9	Female	Tegede	Rural	Yes	Yes	Yes	Yes	Yes	Yes	No	NA	No	Mixed of Pf and Pv	PfPLDH	3	1 HRP2+, 1HRP2- band	1	Any Pf band	NA	NA	NA	NA	NA	NA
560	10344	10344	Am	1	1	1	0	0	0	26.2535	26.2535	26.3297	26.2916	0.0538697	1	1	1928.78	1	0	1	pfhrp2+	pfhrp3-	3	pfhrp2+/3-	27	Male	Tegede	Rural	Yes	Yes	Yes	Yes	Yes	Yes	No	NA	No	Pf	PfHRP2	0	2 HRP2+ bands	1	Any Pf band	NA	NA	NA	NA	NA	NA
561	10487	10487	Am	1	1	1	0	0	0	24.2513	24.2513	24.356	24.3037	0.0740207	1	1	2003.06	1	0	1	pfhrp2+	pfhrp3-	3	pfhrp2+/3-	22	Male	Tegede	Rural	Yes	Yes	Yes	Yes	Yes	Yes	Yes	ACT	No	Pf	Both PfHRP2 and PFPLDH	0	2 HRP2+ bands	1	Any Pf band	730	1	3.43807e+06	7090	1	6.10605e+06
562	10426	10426	Am	0	0	0	0	0	0	NA	NA	NA	NA	NA	NA	0	0	0	98	98	Insufficient DNA (<=100p/uL)	Insufficient DNA (<=100p/uL)	NA	NA	1	Male	Tegede	Rural	Yes	Yes	Yes	No	No	No	No	NA	No	Pf	PfHRP2	0	2 HRP2+ bands	1	Any Pf band	NA	NA	NA	NA	NA	NA
563	10424	10424	Am	1	1	1	0	1	0	29.1443	29.1443	28.8037	28.974	0.240824	1	1	151.53	1	0	0	pfhrp2+	pfhrp3+	0	pfhrp2+/3+	28	Female	Tegede	Rural	Yes	Yes	No	Yes	Yes	Yes	Yes	ACT	No	Pf	PfHRP2	0	2 HRP2+ bands	1	Any Pf band	205	0	568407	769	1	551196
564	10711	10711	Am	1	1	1	1	1	1	24.3733	24.3733	24.4892	24.4312	0.0820036	1	1	2656.01	1	0	0	pfhrp2+	pfhrp3+	0	pfhrp2+/3+	10	Male	Tegede	Rural	Yes	Yes	Yes	Yes	Yes	No	No	NA	No	Ng	PfPLDH	2	2 HRP2-, 1 PfLDH+ bands	1	Any Pf band	622	1	2.59744e+06	900.8	1	639038
565	10578	10578	Am	1	1	1	1	1	1	24.8376	24.8376	24.5961	24.7168	0.170774	1	1	3210.7	1	0	0	pfhrp2+	pfhrp3+	0	pfhrp2+/3+	16	Male	Tegede	Rural	Yes	Yes	Yes	No	No	Yes	No	NA	No	Pf	Both PfHRP2 and PFPLDH	0	2 HRP2+ bands	1	Any Pf band	568.8	1	2.23489e+06	8025.8	1	7.41165e+06
566	10335	10335	Am	1	1	1	0	0	0	26.328	26.328	26.0863	26.2071	0.170906	1	1	NA	NA	NA	NA	NA	NA	NA	NA	28	Male	Tegede	Rural	Yes	Yes	Yes	Yes	No	Yes	No	NA	No	Pf	Both PfHRP2 and PFPLDH	0	2 HRP2+ bands	1	Any Pf band	562	1	2.19092e+06	1263	1	880711
567	10802	10802	Am	0	0	0	0	0	0	NA	NA	NA	NA	NA	NA	0	0	0	98	98	Insufficient DNA (<=100p/uL)	Insufficient DNA (<=100p/uL)	NA	NA	30	Male	Tegede	Rural	Yes	Yes	Yes	Yes	Yes	Yes	No	NA	No	Ng	PfPLDH	2	2 HRP2-, 1 PfLDH+ bands	1	Any Pf band	2621	1	NA	600	1	438066
568	10383	10383	Am	1	1	1	0	0	0	25.199	25.199	25.3996	25.2993	0.141806	1	1	1785.64	1	0	1	pfhrp2+	pfhrp3-	3	pfhrp2+/3-	30	Female	Tegede	Rural	Yes	Yes	Yes	No	Yes	Yes	Yes	Other	No	Pf	Both PfHRP2 and PFPLDH	0	2 HRP2+ bands	1	Any Pf band	636.8	1	2.70424e+06	4075.5	1	2.97015e+06
569	10377	10377	Am	1	1	1	1	1	1	24.7343	24.7343	24.6248	24.6796	0.0773911	1	1	1124.98	1	0	0	pfhrp2+	pfhrp3+	0	pfhrp2+/3+	14	Female	Tegede	Rural	Yes	Yes	Yes	Yes	Yes	No	Yes	Panadol	No	Pf	Both PfHRP2 and PFPLDH	0	2 HRP2+ bands	1	Any Pf band	1183	1	8.69958e+06	3542	1	2.53062e+06
570	10374	10374	Am	0	1	0	0	0	0	27.3722	27.3722	27.5668	27.4695	0.13761	1	1	496.1	1	0	1	pfhrp2+	pfhrp3-	3	pfhrp2+/3-	11	Female	Tegede	Rural	Yes	Yes	Yes	Yes	Yes	Yes	Yes	ACT	No	Pf	PfHRP2	0	2 HRP2+ bands	1	Any Pf band	322	0	960942	4449	1	3.29411e+06
571	10369	10369	Am	1	1	1	0	0	0	26.743	26.743	26.2366	26.4898	0.358092	1	1	1072.63	1	0	1	pfhrp2+	pfhrp3-	3	pfhrp2+/3-	20	Male	Tegede	Rural	Yes	Yes	Yes	Yes	No	Yes	No	NA	No	Pf	Both PfHRP2 and PFPLDH	0	2 HRP2+ bands	1	Any Pf band	NA	NA	NA	NA	NA	NA
572	10361	10361	Am	1	1	1	0	0	0	24.6168	24.6168	24.3211	24.469	0.209065	1	1	1924.93	1	0	1	pfhrp2+	pfhrp3-	3	pfhrp2+/3-	24	Male	Tegede	Rural	Yes	Yes	Yes	Yes	Yes	No	Yes	Other	No	Pf	Both PfHRP2 and PFPLDH	0	2 HRP2+ bands	1	Any Pf band	NA	NA	NA	NA	NA	NA
573	10367	10367	Am	1	1	1	1	1	1	22.888	22.888	22.9682	22.9281	0.0566629	1	1	10838.4	1	0	0	pfhrp2+	pfhrp3+	0	pfhrp2+/3+	16	Male	Tegede	Rural	Yes	Yes	Yes	Yes	No	Yes	Yes	ACT	No	Pf	Both PfHRP2 and PFPLDH	0	2 HRP2+ bands	1	Any Pf band	NA	NA	NA	NA	NA	NA
574	99064	NA	Am	1	1	1	0	0	0	26.7452	26.7452	27.3151	27.0301	0.402989	1	1	1076.75	1	0	1	pfhrp2+	pfhrp3-	3	pfhrp2+/3-	NA	NA	NA	NA	NA	NA	NA	NA	NA	NA	NA	NA	NA	NA	NA	NA	NA	NA	NA	NA	NA	NA	NA	NA	NA
575	10413	10413	Am	1	1	1	0	0	0	28.3908	28.3908	28.5118	28.4513	0.0855197	1	1	154.38	1	0	1	pfhrp2+	pfhrp3-	3	pfhrp2+/3-	27	Male	Tegede	Rural	Yes	Yes	Yes	Yes	No	Yes	No	NA	No	Pf	PfHRP2	0	2 HRP2+ bands	1	Any Pf band	NA	NA	NA	NA	NA	NA
576	10351	10351	Am	1	1	1	0	0	0	25.419	25.419	25.3668	25.3929	0.0368653	1	1	898.4	1	0	1	pfhrp2+	pfhrp3-	3	pfhrp2+/3-	16	Female	Tegede	Rural	Yes	Yes	No	Yes	No	Yes	Yes	Other	No	Pf	Ng	3	1 HRP2+, 1HRP2- band	1	Any Pf band	531.3	0	1.99896e+06	761.3	1	546058
577	10397	10397	Am	1	1	1	1	1	1	25.622	25.622	25.5277	25.5749	0.066681	1	1	894.05	1	0	0	pfhrp2+	pfhrp3+	0	pfhrp2+/3+	13	Male	Tegede	Rural	Yes	Yes	Yes	Yes	Yes	Yes	No	NA	No	Pf	Both PfHRP2 and PFPLDH	0	2 HRP2+ bands	1	Any Pf band	1779	1	2.52436e+07	4784	1	3.59731e+06
578	10394	10394	Am	1	1	1	0	0	0	26.4365	26.4365	27.1237	26.7801	0.485882	1	1	669.45	1	0	1	pfhrp2+	pfhrp3-	3	pfhrp2+/3-	15	Male	Tegede	Rural	Yes	Yes	Yes	No	Yes	Yes	No	NA	No	Pf	PfHRP2	0	2 HRP2+ bands	1	Any Pf band	517	0	1.91318e+06	4887.3	1	3.69338e+06
579	10389	10389	Am	1	1	1	1	1	1	NA	NA	NA	NA	NA	NA	1	80.02	1	98	98	Insufficient DNA (<=100p/uL)	Insufficient DNA (<=100p/uL)	NA	NA	1	Male	Tegede	Rural	Yes	Yes	No	Yes	No	No	No	NA	No	Pf	PfPLDH	3	1 HRP2+, 1HRP2- band	1	Any Pf band	79	0	276339	443	1	331794
580	10338	10338	Am	1	1	1	1	1	1	24.3377	24.3377	24.4736	24.4056	0.0961596	1	1	1385.75	1	0	0	pfhrp2+	pfhrp3+	0	pfhrp2+/3+	14	Male	Tegede	Rural	Yes	Yes	Yes	Yes	No	No	Yes	ACT	No	Pf	Both PfHRP2 and PFPLDH	0	2 HRP2+ bands	1	Any Pf band	NA	NA	NA	NA	NA	NA
581	10421	10421	Am	1	1	1	1	1	1	23.8027	23.8027	22.8294	23.316	0.688206	1	1	4800.66	1	0	0	pfhrp2+	pfhrp3+	0	pfhrp2+/3+	35	Female	Tegede	Rural	Yes	Yes	Yes	Yes	No	Yes	No	NA	No	Pf	Both PfHRP2 and PFPLDH	0	2 HRP2+ bands	1	Any Pf band	2697.3	1	NA	12823.5	1	2.06559e+07
582	10845	10845	Am	0	0	0	0	0	0	24.8346	24.8346	24.9006	24.8676	0.0466542	1	1	NA	NA	NA	NA	NA	NA	NA	NA	15	Male	Tegede	Rural	Yes	Yes	Yes	Yes	Yes	Yes	No	NA	No	Ng	PfPLDH	2	2 HRP2-, 1 PfLDH+ bands	1	Any Pf band	436	0	1.46953e+06	862	1	613194
583	10385	10385	Am	0	0	0	0	0	0	NA	NA	NA	NA	NA	NA	0	0	0	98	98	Insufficient DNA (<=100p/uL)	Insufficient DNA (<=100p/uL)	NA	NA	9	Female	Tegede	Rural	Yes	Yes	Yes	Yes	Yes	Yes	No	NA	No	Pf	Ng	3	1 HRP2+, 1HRP2- band	1	Any Pf band	NA	NA	NA	NA	NA	NA
584	10891	10891	Am	0	0	0	0	0	0	NA	NA	NA	NA	NA	NA	0	0	0	98	98	Insufficient DNA (<=100p/uL)	Insufficient DNA (<=100p/uL)	NA	NA	18	Male	Tegede	Rural	Yes	Yes	Yes	Yes	Yes	Yes	No	NA	No	Ng	PfPLDH	2	2 HRP2-, 1 PfLDH+ bands	1	Any Pf band	624.8	1	2.61745e+06	365.8	1	278791
585	10455	10455	Am	1	1	1	1	1	1	26.6899	26.6899	26.5705	26.6302	0.084438	1	1	709.79	1	0	0	pfhrp2+	pfhrp3+	0	pfhrp2+/3+	17	Female	Tegede	Rural	Yes	Yes	Yes	Yes	No	Yes	No	NA	No	Pf	PfHRP2	0	2 HRP2+ bands	1	Any Pf band	NA	NA	NA	NA	NA	NA
586	10450	10450	Am	1	1	1	0	0	0	21.1938	21.1938	21.42	21.3069	0.159937	1	1	16371.5	1	0	1	pfhrp2+	pfhrp3-	3	pfhrp2+/3-	3	Female	Tegede	Rural	Yes	Yes	Yes	No	No	Yes	No	NA	No	Pf	Both PfHRP2 and PFPLDH	0	2 HRP2+ bands	1	Any Pf band	2283	1	NA	14416	1	3.22146e+07
587	10445	10445	Am	0	0	0	0	0	0	NA	NA	NA	NA	NA	NA	1	6.44	0	98	98	Insufficient DNA (<=100p/uL)	Insufficient DNA (<=100p/uL)	NA	NA	30	Female	Tegede	Rural	Yes	Yes	Yes	Yes	No	No	No	NA	No	Pf	Both PfHRP2 and PFPLDH	0	2 HRP2+ bands	1	Any Pf band	486	0	1.73498e+06	587	1	429321
588	10440	10440	Am	1	1	1	0	0	0	25.7576	25.7576	25.5815	25.6695	0.124527	1	1	971.27	1	0	1	pfhrp2+	pfhrp3-	3	pfhrp2+/3-	14	Male	Tegede	Rural	Yes	Yes	Yes	Yes	No	No	No	NA	No	Pf	PfHRP2	0	2 HRP2+ bands	1	Any Pf band	472	0	1.65795e+06	2274.3	1	1.57636e+06
589	10434	10434	Am	1	1	1	0	1	0	NA	NA	NA	NA	NA	NA	1	61	1	98	98	Insufficient DNA (<=100p/uL)	Insufficient DNA (<=100p/uL)	NA	NA	3	Male	Tegede	Rural	Yes	Yes	No	No	No	Yes	Yes	ACT	No	Pf	PfHRP2	0	2 HRP2+ bands	1	Any Pf band	NA	NA	NA	NA	NA	NA
590	10430	10430	Am	1	1	1	0	1	0	NA	NA	NA	NA	NA	NA	1	9.69	0	98	98	Insufficient DNA (<=100p/uL)	Insufficient DNA (<=100p/uL)	NA	NA	3	Male	Tegede	Rural	Yes	Yes	No	Yes	No	Yes	Yes	Other	No	Pf	Ng	3	1 HRP2+, 1HRP2- band	1	Any Pf band	111	0	338672	407	1	307158
591	10933	10933	Am	1	1	1	0	0	0	NA	NA	NA	NA	NA	NA	1	23.72	1	98	98	Insufficient DNA (<=100p/uL)	Insufficient DNA (<=100p/uL)	NA	NA	18	Male	Tegede	Rural	Yes	Yes	Yes	Yes	Yes	Yes	No	NA	No	Ng	PfPLDH	2	2 HRP2-, 1 PfLDH+ bands	1	Any Pf band	NA	NA	NA	NA	NA	NA
592	11110	11110	Am	0	0	0	0	0	0	23.8964	23.8964	23.9271	23.9118	0.0217383	1	1	3617.47	1	1	1	pfhrp2-	pfhrp3-	1	pfhrp2-/3-	35	Male	Tegede	Rural	Yes	Yes	Yes	No	Yes	Yes	No	NA	No	Ng	PfPLDH	2	2 HRP2-, 1 PfLDH+ bands	1	Any Pf band	756	1	3.66217e+06	1565.8	1	1.0848e+06
593	10542	10542	Am	1	1	1	0	0	0	20.2803	20.2803	20.3033	20.2918	0.0163098	1	1	22475.2	1	0	1	pfhrp2+	pfhrp3-	3	pfhrp2+/3-	2	Female	Tegede	Rural	Yes	Yes	No	No	No	Yes	No	NA	No	Pf	Both PfHRP2 and PFPLDH	0	2 HRP2+ bands	1	Any Pf band	2822	1	NA	15354	1	4.51326e+07
594	10541	10541	Am	1	1	1	0	0	0	26.5139	26.5139	26.6142	26.5641	0.0709227	1	1	1052.34	1	0	1	pfhrp2+	pfhrp3-	3	pfhrp2+/3-	50	Female	Tegede	Rural	Yes	Yes	Yes	Yes	Yes	Yes	No	NA	No	Pf	Both PfHRP2 and PFPLDH	0	2 HRP2+ bands	1	Any Pf band	747	1	3.58362e+06	4604	1	3.43284e+06
595	10529	10529	Am	1	1	1	1	1	1	28.2963	28.2963	28.6673	28.4818	0.26231	1	1	357.99	1	0	0	pfhrp2+	pfhrp3+	0	pfhrp2+/3+	12	Female	Tegede	Rural	Yes	Yes	Yes	No	Yes	No	No	NA	No	Pf	PfHRP2	0	2 HRP2+ bands	1	Any Pf band	216.5	0	601557	1487.8	1	1.03196e+06
596	99065	NA	Am	1	1	1	0	0	0	21.525	21.525	21.7476	21.6363	0.157412	1	1	10427.2	1	0	1	pfhrp2+	pfhrp3-	3	pfhrp2+/3-	NA	NA	NA	NA	NA	NA	NA	NA	NA	NA	NA	NA	NA	NA	NA	NA	NA	NA	NA	NA	NA	NA	NA	NA	NA
597	10574	10574	Am	1	1	1	0	1	0	24.9171	24.9171	25.0982	25.0077	0.128041	1	1	1938.08	1	0	0	pfhrp2+	pfhrp3+	0	pfhrp2+/3+	2	Male	Tegede	Rural	No	No	No	No	No	No	No	NA	No	Pf	PfHRP2	0	2 HRP2+ bands	1	Any Pf band	265	0	754151	4763	1	3.57793e+06
598	10618	10618	Am	1	1	1	0	0	0	23.8273	23.8273	23.764	23.7957	0.0447525	1	1	5952.08	1	0	1	pfhrp2+	pfhrp3-	3	pfhrp2+/3-	3	Male	Tegede	Rural	Yes	Yes	Yes	Yes	No	No	No	NA	No	Pf	Both PfHRP2 and PFPLDH	0	2 HRP2+ bands	1	Any Pf band	NA	NA	NA	NA	NA	NA
599	10200	10200	Am	1	1	1	0	0	0	26.4188	26.4188	29.3627	27.8907	2.08167	1	1	3373.61	1	0	1	pfhrp2+	pfhrp3-	3	pfhrp2+/3-	45	Female	Tegede	Rural	Yes	Yes	Yes	No	No	No	Yes	ACT	No	Pf	Both PfHRP2 and PFPLDH	0	2 HRP2+ bands	1	Any Pf band	2484	1	NA	14468	1	3.27583e+07
600	10206	10206	Am	1	1	1	1	1	1	26.276	26.276	31.4601	28.8681	3.66574	1	1	1342.89	1	0	0	pfhrp2+	pfhrp3+	0	pfhrp2+/3+	10	Male	Tegede	Rural	Yes	Yes	Yes	Yes	Yes	No	Yes	ACT	No	Pf	Both PfHRP2 and PFPLDH	0	2 HRP2+ bands	1	Any Pf band	281	0	809142	5060	1	3.85685e+06
601	10201	10201	Am	1	1	1	0	0	0	21.2556	21.2556	21.1141	21.1848	0.100065	1	1	20583.1	1	0	1	pfhrp2+	pfhrp3-	3	pfhrp2+/3-	5	Female	Tegede	Rural	No	No	No	No	No	No	Yes	ACT	No	Pf	Both PfHRP2 and PFPLDH	0	2 HRP2+ bands	1	Any Pf band	3199	1	NA	11147	1	1.40636e+07
602	10231	10231	Am	1	1	1	0	0	0	27.8675	27.8675	NA	27.8675	NA	1	1	1119.06	1	0	1	pfhrp2+	pfhrp3-	3	pfhrp2+/3-	21	Male	Tegede	Rural	Yes	Yes	Yes	Yes	No	No	Yes	ACT	No	Pf	Both PfHRP2 and PFPLDH	0	2 HRP2+ bands	1	Any Pf band	435.3	0	1.466e+06	6513.3	1	5.39668e+06
603	99066	NA	Tg	0	0	0	0	0	0	NA	NA	NA	NA	NA	NA	0	0	0	98	98	Insufficient DNA (<=100p/uL)	Insufficient DNA (<=100p/uL)	NA	NA	NA	NA	NA	NA	NA	NA	NA	NA	NA	NA	NA	NA	NA	NA	NA	NA	NA	NA	NA	435.3	0	1.466e+06	6513.3	1	5.39668e+06
604	10298	10298	Am	1	1	1	0	0	0	20.9429	20.9429	20.9413	20.9421	0.00116528	1	1	18516.6	1	0	1	pfhrp2+	pfhrp3-	3	pfhrp2+/3-	4	Male	Tegede	Rural	Yes	Yes	Yes	Yes	No	No	Yes	ACT	No	Pf	Both PfHRP2 and PFPLDH	0	2 HRP2+ bands	1	Any Pf band	NA	NA	NA	NA	NA	NA
605	11657	11657	Tg	1	1	1	1	1	1	27.8995	27.8995	28.0825	27.991	0.129377	1	1	378.12	1	0	0	pfhrp2+	pfhrp3+	0	pfhrp2+/3+	14	Male	K/Humera	NA	Yes	Yes	Yes	No	Yes	Yes	No	NA	Yes	Pv	Ng	1	2 HRP2-, 1 PfLDH- bands	0	All Pf bands neg	102	0	320361	5161	1	3.95416e+06
606	11614	11614	Am	1	1	1	1	1	1	25.6784	25.6784	25.4793	25.5789	0.140735	1	1	4000.19	1	0	0	pfhrp2+	pfhrp3+	0	pfhrp2+/3+	12	Male	Tegede	Rural	Yes	Yes	Yes	Yes	No	No	No	NA	No	Pf	Both PfHRP2 and PFPLDH	0	2 HRP2+ bands	1	Any Pf band	676.3	1	3.00219e+06	7497.3	1	6.64861e+06
607	11606	11606	Am	1	1	1	1	1	1	21.1134	21.1134	20.8052	20.9593	0.217917	1	1	12235.2	1	0	0	pfhrp2+	pfhrp3+	0	pfhrp2+/3+	16	Male	Tegede	Rural	Yes	Yes	No	Yes	No	Yes	No	NA	Yes	Pf	Both PfHRP2 and PFPLDH	0	2 HRP2+ bands	1	Any Pf band	NA	NA	NA	NA	NA	NA
608	11611	11611	Am	1	1	1	0	0	0	21.1398	21.1398	20.9856	21.0627	0.109033	1	1	14586.4	1	0	1	pfhrp2+	pfhrp3-	3	pfhrp2+/3-	24	Male	Tegede	Rural	Yes	Yes	Yes	Yes	No	Yes	No	NA	No	Pf	Both PfHRP2 and PFPLDH	0	2 HRP2+ bands	1	Any Pf band	NA	NA	NA	NA	NA	NA
609	99067	NA	Am	1	1	1	0	0	0	27.4214	27.4214	27.9933	27.7073	0.404418	1	1	591.89	1	0	1	pfhrp2+	pfhrp3-	3	pfhrp2+/3-	NA	NA	NA	NA	NA	NA	NA	NA	NA	NA	NA	NA	NA	NA	NA	NA	NA	NA	NA	NA	NA	NA	NA	NA	NA
610	10141	10141	Am	1	0	0	0	0	0	24.7476	24.7476	25.0029	24.8752	0.180522	1	1	2168.48	1	0	1	pfhrp2+	pfhrp3-	3	pfhrp2+/3-	1	Male	Tegede	Rural	Yes	No	No	No	Yes	Yes	No	NA	No	Pf	PfHRP2	0	2 HRP2+ bands	1	Any Pf band	729	1	3.42963e+06	1790.8	1	1.23846e+06
611	10191	10191	Am	1	1	1	0	0	0	NA	NA	NA	NA	NA	NA	1	19.3	1	98	98	Insufficient DNA (<=100p/uL)	Insufficient DNA (<=100p/uL)	NA	NA	27	Female	Tegede	Rural	Yes	Yes	Yes	No	No	No	No	NA	No	Pf	PfHRP2	0	2 HRP2+ bands	1	Any Pf band	NA	NA	NA	NA	NA	NA
612	10188	10188	Am	1	1	1	0	0	0	NA	NA	NA	NA	NA	NA	1	16.66	1	98	98	Insufficient DNA (<=100p/uL)	Insufficient DNA (<=100p/uL)	NA	NA	40	Male	Tegede	Rural	Yes	Yes	Yes	Yes	Yes	Yes	No	NA	No	Pf	PfHRP2	0	2 HRP2+ bands	1	Any Pf band	947.3	1	5.58699e+06	1159.5	1	811479
613	99068	NA	Am	0	0	0	0	0	0	NA	NA	NA	NA	NA	NA	0	0	0	98	98	Insufficient DNA (<=100p/uL)	Insufficient DNA (<=100p/uL)	NA	NA	NA	NA	NA	NA	NA	NA	NA	NA	NA	NA	NA	NA	NA	NA	NA	NA	NA	NA	NA	NA	NA	NA	NA	NA	NA
614	99069	NA	Am	0	0	0	0	0	0	21.417	21.417	21.1895	21.3033	0.160838	1	1	25464	1	1	1	pfhrp2-	pfhrp3-	1	pfhrp2-/3-	NA	NA	NA	NA	NA	NA	NA	NA	NA	NA	NA	NA	NA	NA	NA	NA	NA	NA	NA	NA	NA	NA	NA	NA	NA
615	940	940	Am	*	0	0	0	0	0	25.7654	25.7654	26.0179	25.8916	0.178521	1	1	758.71	1	0	1	pfhrp2+	pfhrp3-	3	pfhrp2+/3-	2	Male	Tegede	Rural	Yes	Yes	No	Yes	Yes	Yes	No	NA	No	Ng	PfPLDH	2	2 HRP2-, 1 PfLDH+ bands	1	Any Pf band	NA	NA	NA	NA	NA	NA
616	99070	NA	Am	0	0	0	0	0	0	NA	NA	NA	NA	NA	NA	0	0	0	98	98	Insufficient DNA (<=100p/uL)	Insufficient DNA (<=100p/uL)	NA	NA	NA	NA	NA	NA	NA	NA	NA	NA	NA	NA	NA	NA	NA	NA	NA	NA	NA	NA	NA	NA	NA	NA	NA	NA	NA
617	10174	10174	Am	1	1	1	0	0	0	25.1454	25.1454	24.9675	25.0565	0.125781	1	1	1553.4	1	0	1	pfhrp2+	pfhrp3-	3	pfhrp2+/3-	25	Female	Tegede	Rural	Yes	Yes	Yes	No	No	Yes	No	NA	No	Pf	PfHRP2	0	2 HRP2+ bands	1	Any Pf band	1015	1	6.39163e+06	5059.8	1	3.85665e+06
618	99071	NA	Am	0	0	0	0	0	0	20.9427	20.9427	21.1631	21.0529	0.155868	1	1	15575.9	1	1	1	pfhrp2-	pfhrp3-	1	pfhrp2-/3-	NA	NA	NA	NA	NA	NA	NA	NA	NA	NA	NA	NA	NA	NA	NA	NA	NA	NA	NA	NA	NA	NA	NA	NA	NA
619	99072	NA	Am	1	1	1	0	0	0	25.5007	25.5007	25.2751	25.3879	0.15949	1	1	1322.81	1	0	1	pfhrp2+	pfhrp3-	3	pfhrp2+/3-	NA	NA	NA	NA	NA	NA	NA	NA	NA	NA	NA	NA	NA	NA	NA	NA	NA	NA	NA	NA	NA	NA	NA	NA	NA
620	10157	10157	Am	1	1	1	1	0	0	24.3331	24.3331	24.5673	24.4502	0.165609	1	1	2498.67	1	0	0	pfhrp2+	pfhrp3+	0	pfhrp2+/3+	5	Male	Tegede	Rural	Yes	Yes	No	No	Yes	No	No	NA	No	Pf	PfHRP2	0	2 HRP2+ bands	1	Any Pf band	NA	NA	NA	NA	NA	NA
621	10162	10162	Am	0	0	0	0	0	0	NA	NA	NA	NA	NA	NA	0	0	0	98	98	Insufficient DNA (<=100p/uL)	Insufficient DNA (<=100p/uL)	NA	NA	18	Male	Tegede	Rural	Yes	Yes	Yes	No	No	No	No	NA	No	Pf	PfHRP2	0	2 HRP2+ bands	1	Any Pf band	305.3	0	897198	855.5	1	608864
622	584	584	Am	0	0	0	1	1	1	25.1995	25.1995	25.4036	25.3016	0.144311	1	1	1242.03	1	1	0	pfhrp2-	pfhrp3+	2	pfhrp2-/3+	16	Male	Tegede	Rural	Yes	Yes	Yes	Yes	Yes	Yes	No	NA	No	Ng	PfPLDH	2	2 HRP2-, 1 PfLDH+ bands	1	Any Pf band	2772	1	NA	2145	1	1.48484e+06
623	10150	10150	Am	1	1	1	0	0	0	NA	NA	NA	NA	NA	NA	1	25.68	1	98	98	Insufficient DNA (<=100p/uL)	Insufficient DNA (<=100p/uL)	NA	NA	13	Male	Tegede	Rural	Yes	No	No	No	No	No	No	NA	No	Pf	PfHRP2	0	2 HRP2+ bands	1	Any Pf band	NA	NA	NA	NA	NA	NA
624	628	628	Am	0	0	0	0	0	0	19.7834	19.7834	19.7666	19.775	0.0118874	1	1	53629.8	1	1	1	pfhrp2-	pfhrp3-	1	pfhrp2-/3-	7	Male	Tegede	Rural	Yes	Yes	No	No	Yes	No	No	NA	No	Ng	PfPLDH	2	2 HRP2-, 1 PfLDH+ bands	1	Any Pf band	3073.3	1	NA	7360.3	1	6.46197e+06
625	10146	10146	Am	1	1	1	0	0	0	NA	NA	NA	NA	NA	NA	0	0	0	98	98	Insufficient DNA (<=100p/uL)	Insufficient DNA (<=100p/uL)	NA	NA	2	Male	Tegede	Rural	Yes	No	No	No	No	Yes	No	NA	No	Pf	PfHRP2	0	2 HRP2+ bands	1	Any Pf band	NA	NA	NA	NA	NA	NA
626	99073	NA	Am	1	1	1	0	0	0	NA	NA	NA	NA	NA	NA	1	25.3	1	98	98	Insufficient DNA (<=100p/uL)	Insufficient DNA (<=100p/uL)	NA	NA	NA	NA	NA	NA	NA	NA	NA	NA	NA	NA	NA	NA	NA	NA	NA	NA	NA	NA	NA	NA	NA	NA	NA	NA	NA
627	11528	11528	Am	1	1	1	0	0	0	NA	NA	NA	NA	NA	NA	1	14.07	1	98	98	Insufficient DNA (<=100p/uL)	Insufficient DNA (<=100p/uL)	NA	NA	10	Female	Tegede	Rural	Yes	Yes	Yes	Yes	No	Yes	No	NA	No	Ng	PfHRP2	3	1 HRP2+, 1HRP2- band	1	Any Pf band	254.3	0	718679	332.5	0	255706
628	11515	11515	Am	1	1	1	0	0	0	28.5039	28.5039	28.2261	28.365	0.19638	1	1	336.43	1	0	1	pfhrp2+	pfhrp3-	3	pfhrp2+/3-	40	Female	Tegede	Rural	Yes	Yes	Yes	Yes	Yes	Yes	No	NA	No	Pf	PfHRP2	0	2 HRP2+ bands	1	Any Pf band	851.3	1	4.55885e+06	4519.3	1	3.35671e+06
629	10136	10136	Am	1	1	1	0	0	0	NA	NA	NA	NA	NA	NA	1	51.08	1	98	98	Insufficient DNA (<=100p/uL)	Insufficient DNA (<=100p/uL)	NA	NA	28	Male	Tegede	Rural	Yes	Yes	No	No	No	Yes	No	NA	No	Mixed of Pf and Pv	PfHRP2	0	2 HRP2+ bands	1	Any Pf band	708.3	1	3.2576e+06	4716.5	1	3.5352e+06
630	10124	10124	Am	1	1	1	0	0	0	28.9705	28.9705	29.3916	29.1811	0.297773	1	1	227.43	1	0	1	pfhrp2+	pfhrp3-	3	pfhrp2+/3-	38	Male	Tegede	Rural	Yes	Yes	Yes	No	No	Yes	No	NA	No	Pf	PfHRP2	0	2 HRP2+ bands	1	Any Pf band	174.3	0	485425	3155.3	1	2.22726e+06
631	10127	10127	Am	1	1	1	0	0	0	22.9339	22.9339	22.9288	22.9314	0.00360507	1	1	1364.2	1	0	1	pfhrp2+	pfhrp3-	3	pfhrp2+/3-	31	Female	Tegede	Rural	Yes	Yes	Yes	Yes	No	Yes	No	NA	No	Pf	PfHRP2	0	2 HRP2+ bands	1	Any Pf band	726	1	3.40436e+06	5866.8	1	4.67238e+06
632	12440	12440	Am	0	1	0	1	0	0	20.1473	20.1473	20.1425	20.1449	0.00340951	1	1	33037.8	1	0	0	pfhrp2+	pfhrp3+	0	pfhrp2+/3+	12	Female	Tegede	Rural	Yes	Yes	Yes	Yes	Missing	Yes	No	NA	No	Ng	PfPLDH	2	2 HRP2-, 1 PfLDH+ bands	1	Any Pf band	NA	NA	NA	NA	NA	NA
633	10132	10132	Am	1	1	1	0	0	0	29.162	29.162	29.4253	29.2936	0.186158	1	1	218.39	1	0	1	pfhrp2+	pfhrp3-	3	pfhrp2+/3-	46	Male	Tegede	Rural	Yes	Yes	Yes	Yes	Yes	Yes	No	NA	No	Pf	PfHRP2	0	2 HRP2+ bands	1	Any Pf band	NA	NA	NA	NA	NA	NA
634	11505	11505	Am	1	1	1	0	0	0	22.8521	22.8521	22.7029	22.7775	0.105507	1	1	10200.9	1	0	1	pfhrp2+	pfhrp3-	3	pfhrp2+/3-	9	Male	Tegede	Rural	Yes	Yes	Yes	Yes	Yes	Yes	Yes	ACT	No	Pf	Both PfHRP2 and PFPLDH	0	2 HRP2+ bands	1	Any Pf band	1226.3	1	9.37399e+06	11790.3	1	1.61966e+07
635	11526	11526	Am	1	1	1	0	0	0	26.6866	26.6866	26.6716	26.6791	0.0106156	1	1	899.55	1	0	1	pfhrp2+	pfhrp3-	3	pfhrp2+/3-	25	Female	Tegede	Rural	Yes	Yes	Yes	Yes	Yes	Yes	No	NA	No	Mixed of Pf and Pv	Both PfHRP2 and PFPLDH	0	2 HRP2+ bands	1	Any Pf band	NA	NA	NA	NA	NA	NA
636	11522	11522	Am	1	1	1	0	0	0	26.5267	26.5267	26.4499	26.4883	0.0543512	1	1	1079.04	1	0	1	pfhrp2+	pfhrp3-	3	pfhrp2+/3-	25	Female	Tegede	Rural	Yes	Yes	Yes	Yes	Yes	Yes	Yes	ACT	No	Pf	Both PfHRP2 and PFPLDH	0	2 HRP2+ bands	1	Any Pf band	238.5	0	668184	3577.8	1	2.55932e+06
637	11519	11519	Am	1	1	1	1	1	1	26.1258	26.1258	25.985	26.0554	0.0995461	1	1	756.61	1	0	0	pfhrp2+	pfhrp3+	0	pfhrp2+/3+	19	Male	Tegede	Rural	Yes	Yes	Yes	Yes	Missing	Yes	No	NA	Yes	Pf	PfHRP2	0	2 HRP2+ bands	1	Any Pf band	822.3	1	4.27324e+06	3551.5	1	2.53822e+06
638	2847	2847	Am	0	0	0	0	0	0	29.1617	29.1617	29.6164	29.389	0.321489	1	1	148.97	1	1	1	pfhrp2-	pfhrp3-	1	pfhrp2-/3-	20	Male	Tegede	Urban	Yes	Yes	Yes	Yes	No	Yes	No	NA	No	Ng	PfPLDH	2	2 HRP2-, 1 PfLDH+ bands	1	Any Pf band	261.8	0	743434	257.5	0	203052
639	2805	2805	Am	0	0	0	0	0	0	28.3871	28.3871	28.2356	28.3114	0.107127	1	1	123.35	1	1	1	pfhrp2-	pfhrp3-	1	pfhrp2-/3-	13	Male	Tegede	Rural	Yes	Yes	No	Yes	No	No	No	NA	No	Ng	PfPLDH	2	2 HRP2-, 1 PfLDH+ bands	1	Any Pf band	57.8	0	239207	148.3	0	123906
640	99074	NA	Am	0	1	0	0	0	0	28.4694	28.4694	28.4544	28.4619	0.0106493	1	1	565.51	1	0	1	pfhrp2+	pfhrp3-	3	pfhrp2+/3-	NA	NA	NA	NA	NA	NA	NA	NA	NA	NA	NA	NA	NA	NA	NA	NA	NA	NA	NA	NA	NA	NA	NA	NA	NA
641	99075	NA	Am	1	1	1	0	0	0	26.9689	26.9689	27.0633	27.0161	0.0668065	1	1	504.5	1	0	1	pfhrp2+	pfhrp3-	3	pfhrp2+/3-	NA	NA	NA	NA	NA	NA	NA	NA	NA	NA	NA	NA	NA	NA	NA	NA	NA	NA	NA	NA	NA	NA	NA	NA	NA
642	99076	NA	Am	1	1	1	0	1	0	26.7245	26.7245	26.6802	26.7024	0.0313127	1	1	214.7	1	0	0	pfhrp2+	pfhrp3+	0	pfhrp2+/3+	NA	NA	NA	NA	NA	NA	NA	NA	NA	NA	NA	NA	NA	NA	NA	NA	NA	NA	NA	NA	NA	NA	NA	NA	NA
643	99077	NA	Am	1	1	1	0	1	0	NA	NA	NA	NA	NA	NA	1	37.16	1	98	98	Insufficient DNA (<=100p/uL)	Insufficient DNA (<=100p/uL)	NA	NA	NA	NA	NA	NA	NA	NA	NA	NA	NA	NA	NA	NA	NA	NA	NA	NA	NA	NA	NA	NA	NA	NA	NA	NA	NA
644	99078	NA	Am	1	1	1	0	0	0	20.9403	20.9403	20.7791	20.8597	0.114016	1	1	17334.6	1	0	1	pfhrp2+	pfhrp3-	3	pfhrp2+/3-	NA	NA	NA	NA	NA	NA	NA	NA	NA	NA	NA	NA	NA	NA	NA	NA	NA	NA	NA	NA	NA	NA	NA	NA	NA
645	99079	NA	Am	1	1	1	0	0	0	25.0521	25.0521	25.1418	25.097	0.0634199	1	1	613.24	1	0	1	pfhrp2+	pfhrp3-	3	pfhrp2+/3-	NA	NA	NA	NA	NA	NA	NA	NA	NA	NA	NA	NA	NA	NA	NA	NA	NA	NA	NA	NA	NA	NA	NA	NA	NA
646	99080	NA	Am	0	0	0	0	0	0	NA	NA	NA	NA	NA	NA	0	0	0	98	98	Insufficient DNA (<=100p/uL)	Insufficient DNA (<=100p/uL)	NA	NA	NA	NA	NA	NA	NA	NA	NA	NA	NA	NA	NA	NA	NA	NA	NA	NA	NA	NA	NA	NA	NA	NA	NA	NA	NA
647	99081	NA	Am	1	1	1	0	0	0	23.6302	23.6302	23.644	23.6371	0.00974975	1	1	4398.63	1	0	1	pfhrp2+	pfhrp3-	3	pfhrp2+/3-	NA	NA	NA	NA	NA	NA	NA	NA	NA	NA	NA	NA	NA	NA	NA	NA	NA	NA	NA	NA	NA	NA	NA	NA	NA
648	11376	11376	Am	0	0	0	0	1	0	NA	NA	NA	NA	NA	NA	0	0	0	98	98	Insufficient DNA (<=100p/uL)	Insufficient DNA (<=100p/uL)	NA	NA	25	Female	Tegede	Rural	Yes	Yes	Yes	Yes	No	Yes	No	NA	No	Ng	PfHRP2	3	1 HRP2+, 1HRP2- band	1	Any Pf band	1150	1	8.20877e+06	146	0	122193
649	11332	11332	Am	0	0	0	0	0	0	NA	NA	NA	NA	NA	NA	0	0	0	98	98	Insufficient DNA (<=100p/uL)	Insufficient DNA (<=100p/uL)	NA	NA	3	Male	Tegede	Rural	Yes	Yes	No	Yes	Yes	Yes	No	NA	No	Ng	PfPLDH	2	2 HRP2-, 1 PfLDH+ bands	1	Any Pf band	1157	1	8.31126e+06	490	1	363784
650	2405	2405	Am	0	0	0	0	0	0	26.3156	26.3156	26.2971	26.3064	0.0130851	1	1	640.2	1	1	1	pfhrp2-	pfhrp3-	1	pfhrp2-/3-	14	Female	Tegede	Rural	Yes	Yes	No	Yes	No	Yes	No	NA	No	Ng	PfPLDH	2	2 HRP2-, 1 PfLDH+ bands	1	Any Pf band	347	0	1.06138e+06	648	1	470290
651	11479	11479	Am	1	1	1	1	1	1	20.0075	20.0075	19.9711	19.9893	0.0257305	1	1	47756.5	1	0	0	pfhrp2+	pfhrp3+	0	pfhrp2+/3+	25	Male	Tegede	Rural	Yes	Yes	Yes	No	Yes	Yes	No	NA	No	Pf	Both PfHRP2 and PFPLDH	0	2 HRP2+ bands	1	Any Pf band	NA	NA	NA	NA	NA	NA
652	99082	NA	Am	1	1	1	0	0	0	23.4435	23.4435	23.3139	23.3787	0.0916738	1	1	7529.09	1	0	1	pfhrp2+	pfhrp3-	3	pfhrp2+/3-	NA	NA	NA	NA	NA	NA	NA	NA	NA	NA	NA	NA	NA	NA	NA	NA	NA	NA	NA	NA	NA	NA	NA	NA	NA
653	11482	11482	Am	1	1	1	1	1	1	21.0713	21.0713	21.1333	21.1023	0.0438678	1	1	14952.9	1	0	0	pfhrp2+	pfhrp3+	0	pfhrp2+/3+	17	Male	Tegede	Rural	Yes	Yes	Yes	Yes	Yes	Yes	No	NA	No	Pf	Both PfHRP2 and PFPLDH	0	2 HRP2+ bands	1	Any Pf band	2092	1	NA	11434	1	1.49668e+07
654	2318	2318	Am	1	1	1	0	0	0	27.8498	27.8498	27.5199	27.6849	0.233284	1	1	338.58	1	0	1	pfhrp2+	pfhrp3-	3	pfhrp2+/3-	57	Male	Tegede	Rural	Yes	Yes	Yes	No	No	Yes	Yes	Chloroquine	No	Ng	PfPLDH	2	2 HRP2-, 1 PfLDH+ bands	1	Any Pf band	NA	NA	NA	NA	NA	NA
655	11475	11475	Am	1	1	1	0	1	0	20.7739	20.7739	20.8873	20.8306	0.0802139	1	1	25993.3	1	0	0	pfhrp2+	pfhrp3+	0	pfhrp2+/3+	17	Female	Tegede	Rural	Yes	Yes	Yes	Yes	Yes	Yes	No	NA	No	Pf	Both PfHRP2 and PFPLDH	0	2 HRP2+ bands	1	Any Pf band	3678	1	NA	18113	1	NA
656	99083	NA	Am	1	1	1	0	0	0	27.5607	27.5607	27.8027	27.6817	0.171136	1	1	368.29	1	0	1	pfhrp2+	pfhrp3-	3	pfhrp2+/3-	NA	NA	NA	NA	NA	NA	NA	NA	NA	NA	NA	NA	NA	NA	NA	NA	NA	NA	NA	NA	NA	NA	NA	NA	NA
657	99084	NA	Am	1	1	1	1	0	0	24.072	24.072	23.9899	24.031	0.0580467	1	1	4259.43	1	0	0	pfhrp2+	pfhrp3+	0	pfhrp2+/3+	NA	NA	NA	NA	NA	NA	NA	NA	NA	NA	NA	NA	NA	NA	NA	NA	NA	NA	NA	NA	NA	NA	NA	NA	NA
658	99085	NA	Am	1	1	1	0	0	0	21.9734	21.9734	21.8415	21.9074	0.0932464	1	1	11749.4	1	0	1	pfhrp2+	pfhrp3-	3	pfhrp2+/3-	NA	NA	NA	NA	NA	NA	NA	NA	NA	NA	NA	NA	NA	NA	NA	NA	NA	NA	NA	NA	NA	NA	NA	NA	NA
659	99086	NA	Am	1	1	1	0	0	0	28.3196	28.3196	28.0516	28.1856	0.189469	1	1	481.94	1	0	1	pfhrp2+	pfhrp3-	3	pfhrp2+/3-	NA	NA	NA	NA	NA	NA	NA	NA	NA	NA	NA	NA	NA	NA	NA	NA	NA	NA	NA	NA	NA	NA	NA	NA	NA
660	11366	11366	Am	1	1	1	0	0	0	NA	NA	NA	NA	NA	NA	1	26.98	1	98	98	Insufficient DNA (<=100p/uL)	Insufficient DNA (<=100p/uL)	NA	NA	14	Male	Tegede	Urban	Yes	Yes	No	Yes	Yes	No	Yes	ACT	Yes	Pf	PfHRP2	0	2 HRP2+ bands	1	Any Pf band	146	0	415856	4084.8	1	2.97805e+06
661	2762	2762	Am	1	0	0	0	0	0	24.6516	24.6516	24.6143	24.6329	0.0263644	1	1	3649.31	1	0	1	pfhrp2+	pfhrp3-	3	pfhrp2+/3-	30	Male	Tegede	Rural	Yes	Yes	Yes	Yes	No	Yes	No	NA	No	Ng	PfPLDH	2	2 HRP2-, 1 PfLDH+ bands	1	Any Pf band	257.3	0	728520	331.3	0	254871
662	2715	2715	Am	0	0	0	0	0	0	28.7515	28.7515	28.4657	28.6086	0.202092	1	1	304.58	1	1	1	pfhrp2-	pfhrp3-	1	pfhrp2-/3-	4	Male	Tegede	Rural	Yes	No	No	No	Yes	Yes	No	NA	No	Ng	PfPLDH	2	2 HRP2-, 1 PfLDH+ bands	1	Any Pf band	NA	NA	NA	NA	NA	NA
663	11418	11418	Am	1	1	1	1	1	1	28.733	28.733	28.3766	28.5548	0.251952	1	1	407.06	1	0	0	pfhrp2+	pfhrp3+	0	pfhrp2+/3+	32	Male	Tegede	Urban	No	No	No	Yes	Yes	Yes	No	NA	Yes	Pf	PfHRP2	0	2 HRP2+ bands	1	Any Pf band	360	0	1.11602e+06	1342	1	933711
664	99087	NA	Am	1	1	1	1	1	1	NA	NA	NA	NA	NA	NA	1	21.33	1	98	98	Insufficient DNA (<=100p/uL)	Insufficient DNA (<=100p/uL)	NA	NA	NA	NA	NA	NA	NA	NA	NA	NA	NA	NA	NA	NA	NA	NA	NA	NA	NA	NA	NA	NA	NA	NA	NA	NA	NA
665	2672	2672	Am	0	0	0	0	0	0	NA	NA	NA	NA	NA	NA	0	0	0	98	98	Insufficient DNA (<=100p/uL)	Insufficient DNA (<=100p/uL)	NA	NA	11	Male	Tegede	Urban	Yes	No	Yes	Yes	Yes	No	No	NA	No	Ng	PfPLDH	2	2 HRP2-, 1 PfLDH+ bands	1	Any Pf band	512.5	0	1.88665e+06	198.8	0	160980
666	11436	11436	Am	1	1	1	0	0	0	27.5062	27.5062	27.6678	27.587	0.114275	1	1	598.7	1	0	1	pfhrp2+	pfhrp3-	3	pfhrp2+/3-	19	Male	Tegede	Rural	Yes	Yes	Yes	Yes	No	Yes	No	NA	Yes	Mixed of Pf and Pv	PfHRP2	0	2 HRP2+ bands	1	Any Pf band	6056	1	NA	29440.8	1	NA
667	2580	2580	Am	0	0	0	0	0	0	21.2316	21.2316	21.2327	21.2322	0.000762015	1	1	3357.34	1	1	1	pfhrp2-	pfhrp3-	1	pfhrp2-/3-	24	Male	Tegede	Rural	Yes	Yes	No	Yes	No	Yes	Yes	Chloroquine	No	Ng	PfPLDH	2	2 HRP2-, 1 PfLDH+ bands	1	Any Pf band	1968	1	NA	11780	1	1.61592e+07
668	2624	2624	Am	0	1	0	0	0	0	25.8124	25.8124	25.6687	25.7406	0.10162	1	1	1070.2	1	0	1	pfhrp2+	pfhrp3-	3	pfhrp2+/3-	21	Female	Tegede	Rural	Yes	Yes	Yes	Yes	Yes	Yes	No	NA	No	Ng	PfPLDH	2	2 HRP2-, 1 PfLDH+ bands	1	Any Pf band	1819	1	2.87511e+07	1357	1	943792
669	11371	11371	Am	1	1	1	0	0	0	30.2298	30.2298	29.6056	29.9177	0.441416	1	1	119.72	1	0	1	pfhrp2+	pfhrp3-	3	pfhrp2+/3-	28	Female	Tegede	Rural	Yes	Yes	Yes	Yes	No	Yes	No	NA	No	Pf	PfHRP2	0	2 HRP2+ bands	1	Any Pf band	264	0	750792	331.8	0	255219
670	2494	2494	Am	0	0	0	0	0	0	23.7221	23.7221	22.5553	23.1387	0.825072	1	1	3216.16	1	1	1	pfhrp2-	pfhrp3-	1	pfhrp2-/3-	70	Male	Tegede	Rural	Yes	Yes	Yes	No	No	Yes	No	NA	No	Ng	PfPLDH	2	2 HRP2-, 1 PfLDH+ bands	1	Any Pf band	9058.3	1	NA	15186.8	1	4.22271e+07
671	11433	11433	Am	1	1	1	0	0	0	NA	NA	NA	NA	NA	NA	1	16.29	1	98	98	Insufficient DNA (<=100p/uL)	Insufficient DNA (<=100p/uL)	NA	NA	11	Male	Tegede	Rural	No	Yes	No	Yes	Yes	Yes	No	NA	No	Mixed of Pf and Pv	PfHRP2	0	2 HRP2+ bands	1	Any Pf band	2242	1	NA	15959	1	5.94374e+07
672	2536	2536	Am	0	1	0	0	1	0	25.591	25.591	25.728	25.6595	0.0969189	1	1	945.26	1	0	0	pfhrp2+	pfhrp3+	0	pfhrp2+/3+	18	Male	Tegede	Urban	Yes	Yes	Yes	Yes	Yes	Yes	No	NA	No	Pv	PfPLDH	2	2 HRP2-, 1 PfLDH+ bands	1	Any Pf band	NA	NA	NA	NA	NA	NA
673	11362	11362	Am	1	1	1	0	0	0	NA	NA	NA	NA	NA	NA	1	94.71	1	98	98	Insufficient DNA (<=100p/uL)	Insufficient DNA (<=100p/uL)	NA	NA	32	Female	Tegede	Rural	No	Yes	No	Yes	Yes	Yes	No	NA	No	Pf	PfHRP2	0	2 HRP2+ bands	1	Any Pf band	365.3	0	1.13878e+06	935.3	1	662014
674	2447	2447	Am	0	0	0	0	0	0	23.4717	23.4717	23.793	23.6323	0.227215	1	1	2603.82	1	1	1	pfhrp2-	pfhrp3-	1	pfhrp2-/3-	18	Male	Tegede	Rural	Yes	Yes	Yes	Yes	No	Yes	No	NA	Yes	Ng	PfPLDH	2	2 HRP2-, 1 PfLDH+ bands	1	Any Pf band	758.5	1	3.68417e+06	1252.3	1	873544
675	11244	11244	Am	0	0	0	0	0	0	27.4955	27.4955	27.6247	27.5601	0.0913555	1	1	641.95	1	1	1	pfhrp2-	pfhrp3-	1	pfhrp2-/3-	18	Male	Tegede	Rural	Yes	Yes	No	Yes	Yes	Yes	No	NA	No	Ng	PfPLDH	2	2 HRP2-, 1 PfLDH+ bands	1	Any Pf band	561.3	1	2.18643e+06	400.5	1	302695
676	11288	11288	Am	1	1	1	0	1	0	24.0046	24.0046	23.9596	23.9821	0.0317929	1	1	6343.96	1	0	0	pfhrp2+	pfhrp3+	0	pfhrp2+/3+	18	Male	Tegede	Rural	Yes	Yes	No	Yes	No	Yes	No	NA	No	Ng	PfPLDH	2	2 HRP2-, 1 PfLDH+ bands	1	Any Pf band	1335	1	1.12369e+07	2204.8	1	1.52705e+06
677	99088	NA	Am	0	0	0	0	0	0	25.5141	25.5141	25.6159	25.565	0.0720448	1	1	2072.64	1	1	1	pfhrp2-	pfhrp3-	1	pfhrp2-/3-	NA	NA	NA	NA	NA	NA	NA	NA	NA	NA	NA	NA	NA	NA	NA	NA	NA	NA	NA	NA	NA	NA	NA	NA	NA
678	1189	1189	Tg	0	0	0	0	0	0	24.3297	24.3297	25.1247	24.7272	0.562163	1	1	5210.41	1	1	1	pfhrp2-	pfhrp3-	1	pfhrp2-/3-	53	Male	Atseged Tsimbila	Rural	Yes	Yes	Yes	Yes	Yes	Yes	No	Other	Yes	Ng	PfPLDH	2	2 HRP2-, 1 PfLDH+ bands	1	Any Pf band	NA	NA	NA	NA	NA	NA
679	1268	1268	Tg	0	0	0	0	0	0	22.0352	22.0352	21.128	21.5816	0.641536	1	1	28511.4	1	1	1	pfhrp2-	pfhrp3-	1	pfhrp2-/3-	37	Female	Atseged Tsimbila	Rural	Yes	Yes	Yes	No	Yes	Yes	No	NA	No	Ng	PfPLDH	2	2 HRP2-, 1 PfLDH+ bands	1	Any Pf band	NA	NA	NA	NA	NA	NA
680	1333	1333	Tg	0	0	0	0	0	0	26.5085	26.5085	26.1054	26.3069	0.284983	1	1	1200.12	1	1	1	pfhrp2-	pfhrp3-	1	pfhrp2-/3-	50	Male	Atseged Tsimbila	Rural	Yes	Yes	Yes	Yes	Yes	Yes	No	NA	No	Ng	PfPLDH	2	2 HRP2-, 1 PfLDH+ bands	1	Any Pf band	NA	NA	NA	NA	NA	NA
681	1273	1273	Tg	0	0	0	0	0	0	24.8552	24.8552	26.2162	25.5357	0.962309	1	1	2318.09	1	1	1	pfhrp2-	pfhrp3-	1	pfhrp2-/3-	27	Female	Atseged Tsimbila	Rural	Yes	Yes	Yes	Yes	Yes	Yes	No	NA	No	Ng	PfPLDH	2	2 HRP2-, 1 PfLDH+ bands	1	Any Pf band	NA	NA	NA	NA	NA	NA
682	1225	1225	Tg	0	0	0	0	0	0	25.4879	25.4879	26.1152	25.8015	0.443528	1	1	1816.92	1	1	1	pfhrp2-	pfhrp3-	1	pfhrp2-/3-	60	Male	Atseged Tsimbila	Rural	Yes	Yes	Yes	Yes	No	Yes	No	NA	No	Ng	PfPLDH	2	2 HRP2-, 1 PfLDH+ bands	1	Any Pf band	NA	NA	NA	NA	NA	NA
683	9554	9554	GA	0	0	0	0	0	0	24.3559	24.3559	24.3855	24.3707	0.0208887	1	1	2768.75	1	1	1	pfhrp2-	pfhrp3-	1	pfhrp2-/3-	29	Female	NA	NA	Yes	Yes	Yes	No	No	Yes	No	Unknown	No	Pf	Ng	3	1 HRP2+, 1HRP2- band	1	Any Pf band	NA	NA	NA	NA	NA	NA
684	9555	9555	GA	1	1	1	1	1	1	26.2849	26.2849	26.8654	26.5752	0.410485	1	1	924.87	1	0	0	pfhrp2+	pfhrp3+	0	pfhrp2+/3+	19	Male	NA	NA	Yes	Yes	No	No	No	Yes	No	Unknown	No	Pf	Ng	3	1 HRP2+, 1HRP2- band	1	Any Pf band	NA	NA	NA	NA	NA	NA
685	1314	1314	Tg	1	1	1	0	0	0	21.185	21.185	21.6806	21.4328	0.350431	1	1	46269.7	1	0	1	pfhrp2+	pfhrp3-	3	pfhrp2+/3-	54	Male	Atseged Tsimbila	Rural	Yes	Yes	Yes	Yes	Yes	Yes	No	NA	No	Ng	PfPLDH	2	2 HRP2-, 1 PfLDH+ bands	1	Any Pf band	NA	NA	NA	NA	NA	NA
686	9557	9557	GA	1	1	1	1	1	1	25.9464	25.9464	26.3891	26.1677	0.313096	1	1	796.66	1	0	0	pfhrp2+	pfhrp3+	0	pfhrp2+/3+	19	Female	Kule	Rural	Yes	Yes	No	No	Yes	Yes	No	Unknown	No	Pf	Ng	3	1 HRP2+, 1HRP2- band	1	Any Pf band	NA	NA	NA	NA	NA	NA
687	1278	1278	Tg	0	0	0	0	0	0	23.5325	23.5325	24.1476	23.84	0.434902	1	1	4696.33	1	1	1	pfhrp2-	pfhrp3-	1	pfhrp2-/3-	25	Female	Atseged Tsimbila	Rural	Yes	Yes	Yes	No	Yes	Yes	No	NA	No	Ng	PfPLDH	2	2 HRP2-, 1 PfLDH+ bands	1	Any Pf band	NA	NA	NA	NA	NA	NA
688	1194	1194	Tg	0	0	0	0	0	0	26.8735	26.8735	28.2083	27.5409	0.943876	1	1	725.52	1	1	1	pfhrp2-	pfhrp3-	1	pfhrp2-/3-	27	Female	Atseged Tsimbila	Rural	Yes	Yes	Yes	No	No	No	No	NA	No	Ng	PfPLDH	2	2 HRP2-, 1 PfLDH+ bands	1	Any Pf band	NA	NA	NA	NA	NA	NA
689	1156	1156	Tg	0	0	0	0	0	0	23.4282	23.4282	24.8445	24.1364	1.00152	1	1	3605.02	1	1	1	pfhrp2-	pfhrp3-	1	pfhrp2-/3-	24	Female	Atseged Tsimbila	Rural	Yes	Yes	Yes	Yes	Yes	Yes	No	NA	No	Ng	PfPLDH	2	2 HRP2-, 1 PfLDH+ bands	1	Any Pf band	NA	NA	NA	NA	NA	NA
690	1497	1497	Tg	1	1	1	0	0	0	24.5832	24.5832	24.5408	24.562	0.0300072	1	1	3008.93	1	0	1	pfhrp2+	pfhrp3-	3	pfhrp2+/3-	44	Male	Atseged Tsimbila	Rural	Yes	Yes	Yes	No	No	Yes	No	NA	No	Pf	Both PfHRP2 and PFPLDH	0	2 HRP2+ bands	1	Any Pf band	NA	NA	NA	NA	NA	NA
691	1197	1197	Tg	0	0	0	0	0	0	21.9548	21.9548	23.0284	22.4916	0.759172	1	1	18654.5	1	1	1	pfhrp2-	pfhrp3-	1	pfhrp2-/3-	24	Female	Atseged Tsimbila	Rural	Yes	Yes	Yes	Yes	Yes	Yes	No	NA	No	Ng	PfPLDH	2	2 HRP2-, 1 PfLDH+ bands	1	Any Pf band	NA	NA	NA	NA	NA	NA
692	1200	1200	Tg	0	0	0	0	0	0	23.1972	23.1972	24.0965	23.6469	0.635901	1	1	7250.08	1	1	1	pfhrp2-	pfhrp3-	1	pfhrp2-/3-	4	Female	Atseged Tsimbila	Rural	Yes	Yes	Yes	No	Yes	Yes	No	NA	No	Ng	PfPLDH	2	2 HRP2-, 1 PfLDH+ bands	1	Any Pf band	NA	NA	NA	NA	NA	NA
693	1208	1208	Tg	0	0	0	0	0	0	23.0024	23.0024	23.7324	23.3674	0.516217	1	1	13290.5	1	1	1	pfhrp2-	pfhrp3-	1	pfhrp2-/3-	17	Male	Atseged Tsimbila	Rural	Yes	Yes	No	Yes	No	No	No	NA	No	Ng	PfPLDH	2	2 HRP2-, 1 PfLDH+ bands	1	Any Pf band	NA	NA	NA	NA	NA	NA
694	1220	1220	Tg	0	0	0	0	0	0	24.4024	24.4024	25.0952	24.7488	0.489943	1	1	4679.4	1	1	1	pfhrp2-	pfhrp3-	1	pfhrp2-/3-	37	Female	Atseged Tsimbila	Rural	Yes	Yes	No	Yes	Yes	Yes	No	NA	No	Ng	PfPLDH	2	2 HRP2-, 1 PfLDH+ bands	1	Any Pf band	NA	NA	NA	NA	NA	NA
695	1211	1211	Tg	0	0	0	0	0	0	26.5402	26.5402	27.4085	26.9743	0.613956	1	1	1254.08	1	1	1	pfhrp2-	pfhrp3-	1	pfhrp2-/3-	15	Female	Atseged Tsimbila	Rural	Yes	Yes	Yes	No	Yes	Yes	No	NA	No	Ng	PfPLDH	2	2 HRP2-, 1 PfLDH+ bands	1	Any Pf band	NA	NA	NA	NA	NA	NA
696	99089	NA	Am	0	0	0	0	0	0	NA	NA	NA	NA	NA	NA	0	0	0	98	98	Insufficient DNA (<=100p/uL)	Insufficient DNA (<=100p/uL)	NA	NA	NA	NA	NA	NA	NA	NA	NA	NA	NA	NA	NA	NA	NA	NA	NA	NA	NA	NA	NA	NA	NA	NA	NA	NA	NA
697	1328	1328	Tg	0	0	0	0	1	0	26.3157	26.3157	27.1515	26.7336	0.591022	1	1	623.91	1	1	0	pfhrp2-	pfhrp3+	2	pfhrp2-/3+	12	Male	Atseged Tsimbila	Rural	Yes	Yes	Yes	Yes	Yes	Yes	No	NA	No	Ng	PfPLDH	2	2 HRP2-, 1 PfLDH+ bands	1	Any Pf band	NA	NA	NA	NA	NA	NA
698	810	810	Tg	0	0	0	0	0	0	29.6619	29.6619	30.3367	29.9993	0.477194	1	1	126.52	1	1	1	pfhrp2-	pfhrp3-	1	pfhrp2-/3-	42	Male	L.Adiabo	Urban	Yes	Yes	Yes	Yes	Yes	Yes	Yes	ACT	No	Pf	PfHRP2	0	2 HRP2+ bands	1	Any Pf band	NA	NA	NA	NA	NA	NA
699	1137	1137	Tg	1	1	1	0	1	0	NA	NA	NA	NA	NA	NA	1	34.77	1	98	98	Insufficient DNA (<=100p/uL)	Insufficient DNA (<=100p/uL)	NA	NA	10	Male	Atseged Tsimbila	Urban	Yes	Yes	Yes	Yes	Yes	Yes	Yes	ACT	No	Ng	PfPLDH	2	2 HRP2-, 1 PfLDH+ bands	1	Any Pf band	NA	NA	NA	NA	NA	NA
700	9073	9073	Tg	1	1	1	1	1	1	NA	NA	NA	NA	NA	NA	1	49.02	1	98	98	Insufficient DNA (<=100p/uL)	Insufficient DNA (<=100p/uL)	NA	NA	25	Female	NA	NA	Yes	Yes	Yes	No	No	Yes	No	Unknown	No	Pf	Ng	3	1 HRP2+, 1HRP2- band	1	Any Pf band	NA	NA	NA	NA	NA	NA
701	1377	1377	Tg	1	1	1	1	1	1	NA	NA	NA	NA	NA	NA	1	36.52	1	98	98	Insufficient DNA (<=100p/uL)	Insufficient DNA (<=100p/uL)	NA	NA	18	Male	Atseged Tsimbila	Rural	Yes	Yes	Yes	Yes	Yes	Yes	No	NA	No	Pf	Both PfHRP2 and PFPLDH	0	2 HRP2+ bands	1	Any Pf band	NA	NA	NA	NA	NA	NA
702	1352	1352	Tg	1	1	1	1	1	1	29.3285	29.3285	29.1746	29.2516	0.108848	1	1	394.98	1	0	0	pfhrp2+	pfhrp3+	0	pfhrp2+/3+	20	Male	Atseged Tsimbila	NA	Yes	Yes	Yes	Yes	Yes	No	No	NA	No	Ng	PfPLDH	2	2 HRP2-, 1 PfLDH+ bands	1	Any Pf band	NA	NA	NA	NA	NA	NA
703	1361	1361	Tg	0	0	0	1	0	0	19.3729	19.3729	19.7279	19.5504	0.251015	1	1	27223.8	1	1	0	pfhrp2-	pfhrp3+	2	pfhrp2-/3+	19	Male	Atseged Tsimbila	Urban	Yes	Yes	No	Yes	Yes	Yes	No	NA	No	Ng	PfPLDH	2	2 HRP2-, 1 PfLDH+ bands	1	Any Pf band	NA	NA	NA	NA	NA	NA
704	1365	1365	Tg	0	0	0	0	0	0	26.3268	26.3268	26.1226	26.2247	0.144431	1	1	785.02	1	1	1	pfhrp2-	pfhrp3-	1	pfhrp2-/3-	38	Male	Atseged Tsimbila	Rural	Yes	Yes	Yes	Yes	Yes	Yes	Yes	ACT	No	Ng	PfHRP2	3	1 HRP2+, 1HRP2- band	1	Any Pf band	NA	NA	NA	NA	NA	NA
705	1465	1465	Tg	1	1	1	1	1	1	22.7498	22.7498	22.3463	22.548	0.285329	1	1	5770.68	1	0	0	pfhrp2+	pfhrp3+	0	pfhrp2+/3+	18	Male	Atseged Tsimbila	Rural	Yes	Yes	Yes	Yes	Yes	Yes	No	NA	No	Pf	PfHRP2	0	2 HRP2+ bands	1	Any Pf band	NA	NA	NA	NA	NA	NA
706	1445	1445	Tg	1	1	1	1	1	1	25.6695	25.6695	25.7796	25.7245	0.0777997	1	1	1085.55	1	0	0	pfhrp2+	pfhrp3+	0	pfhrp2+/3+	30	Male	Atseged Tsimbila	Rural	Yes	Yes	Yes	Yes	Yes	Yes	No	NA	No	Pf	PfHRP2	0	2 HRP2+ bands	1	Any Pf band	NA	NA	NA	NA	NA	NA
707	1358	1358	Tg	1	1	1	0	1	0	NA	NA	NA	NA	NA	NA	1	37.12	1	98	98	Insufficient DNA (<=100p/uL)	Insufficient DNA (<=100p/uL)	NA	NA	42	Male	Atseged Tsimbila	Rural	Yes	Yes	Yes	Yes	Yes	Yes	No	NA	No	Pf	PfPLDH	3	1 HRP2+, 1HRP2- band	1	Any Pf band	NA	NA	NA	NA	NA	NA
708	1676	1676	Tg	0	0	0	1	1	1	NA	NA	NA	NA	NA	NA	1	57.47	1	98	98	Insufficient DNA (<=100p/uL)	Insufficient DNA (<=100p/uL)	NA	NA	33	Male	Atseged Tsimbila	Rural	Yes	Yes	Yes	Yes	Yes	Yes	No	NA	No	Pf	PfHRP2	0	2 HRP2+ bands	1	Any Pf band	NA	NA	NA	NA	NA	NA
709	1449	1449	Tg	1	1	1	1	0	0	24.1231	24.1231	23.5833	23.8532	0.381681	1	1	3686	1	0	0	pfhrp2+	pfhrp3+	0	pfhrp2+/3+	18	Male	Atseged Tsimbila	Rural	Yes	Yes	Yes	Yes	Yes	Yes	Yes	Chloroquine	No	Mixed of Pf and Pv	Both PfHRP2 and PFPLDH	0	2 HRP2+ bands	1	Any Pf band	NA	NA	NA	NA	NA	NA
710	1456	1456	Tg	1	1	1	1	1	1	23.8853	23.8853	23.8852	23.8852	4.86e-05	1	1	1497.5	1	0	0	pfhrp2+	pfhrp3+	0	pfhrp2+/3+	5	Female	Atseged Tsimbila	NA	Yes	Yes	Yes	Yes	Yes	No	No	NA	No	Pf	PfHRP2	0	2 HRP2+ bands	1	Any Pf band	NA	NA	NA	NA	NA	NA
711	1571	1571	Tg	1	1	1	1	1	1	28.6446	28.6446	29.322	28.9833	0.478943	1	1	434.29	1	0	0	pfhrp2+	pfhrp3+	0	pfhrp2+/3+	6	Female	Atseged Tsimbila	Urban	Yes	Yes	Yes	Yes	Yes	Yes	Yes	NA	No	Pf	PfHRP2	0	2 HRP2+ bands	1	Any Pf band	NA	NA	NA	NA	NA	NA
712	1476	1476	Tg	0	0	0	1	0	0	NA	NA	NA	NA	NA	NA	1	11.83	1	98	98	Insufficient DNA (<=100p/uL)	Insufficient DNA (<=100p/uL)	NA	NA	3	Female	Atseged Tsimbila	Urban	Yes	Yes	Yes	Yes	Yes	Yes	No	NA	No	Mixed of Pf and Pv	PfHRP2	0	2 HRP2+ bands	1	Any Pf band	NA	NA	NA	NA	NA	NA
713	1282	1282	Tg	0	0	0	0	0	0	23.394	23.394	24.0174	23.7057	0.440841	1	1	8474.86	1	1	1	pfhrp2-	pfhrp3-	1	pfhrp2-/3-	46	Male	Atseged Tsimbila	Rural	Yes	Yes	Yes	Yes	No	Yes	No	NA	No	Pv	PfPLDH	2	2 HRP2-, 1 PfLDH+ bands	1	Any Pf band	NA	NA	NA	NA	NA	NA
714	1490	1490	Tg	0	0	0	1	0	0	28.3079	28.3079	28.4469	28.3774	0.0982608	1	1	385.09	1	1	0	pfhrp2-	pfhrp3+	2	pfhrp2-/3+	22	Female	Atseged Tsimbila	Urban	Yes	Yes	Yes	No	Yes	Yes	No	NA	No	Pf	Both PfHRP2 and PFPLDH	0	2 HRP2+ bands	1	Any Pf band	NA	NA	NA	NA	NA	NA
715	1349	1349	Tg	0	0	0	1	1	1	28.4778	28.4778	29.047	28.7624	0.402484	1	1	472.48	1	1	0	pfhrp2-	pfhrp3+	2	pfhrp2-/3+	23	Female	Atseged Tsimbila	Urban	Yes	Yes	Yes	Yes	Yes	Yes	No	NA	No	Mixed of Pf and Pv	Ng	3	1 HRP2+, 1HRP2- band	1	Any Pf band	NA	NA	NA	NA	NA	NA
716	1481	1481	Tg	0	0	0	1	1	1	27.745	27.745	27.7192	27.7321	0.0182965	1	1	528.12	1	1	0	pfhrp2-	pfhrp3+	2	pfhrp2-/3+	15	Male	Atseged Tsimbila	Urban	Yes	Yes	Yes	Yes	Yes	Yes	No	NA	No	Pf	Ng	3	1 HRP2+, 1HRP2- band	1	Any Pf band	NA	NA	NA	NA	NA	NA
717	1491	1491	Tg	1	1	1	1	1	1	23.7028	23.7028	23.6931	23.698	0.00687162	1	1	4519.7	1	0	0	pfhrp2+	pfhrp3+	0	pfhrp2+/3+	12	Female	Atseged Tsimbila	Rural	Yes	Yes	Yes	Yes	Yes	Yes	No	NA	No	Pf	Both PfHRP2 and PFPLDH	0	2 HRP2+ bands	1	Any Pf band	NA	NA	NA	NA	NA	NA
718	7839	7839	Tg	1	1	1	1	1	1	26.8732	26.8732	26.9725	26.9229	0.0702848	1	1	548.75	1	0	0	pfhrp2+	pfhrp3+	0	pfhrp2+/3+	3	Male	Kule	Rural	Yes	Yes	Yes	Yes	Yes	Yes	No	NA	No	Mixed of Pf and Pv	Both PfHRP2 and PFPLDH	0	2 HRP2+ bands	1	Any Pf band	NA	NA	NA	NA	NA	NA
719	1485	1485	Tg	1	1	1	1	1	1	24.8205	24.8205	24.8069	24.8137	0.00956632	1	1	2511.68	1	0	0	pfhrp2+	pfhrp3+	0	pfhrp2+/3+	27	Female	Atseged Tsimbila	Rural	Yes	Yes	Yes	Yes	Yes	Yes	No	NA	No	Pf	Both PfHRP2 and PFPLDH	0	2 HRP2+ bands	1	Any Pf band	NA	NA	NA	NA	NA	NA
720	11461	11461	Tg	0	0	0	0	0	0	23.5274	23.5274	23.4224	23.4749	0.074223	1	1	1506.31	1	1	1	pfhrp2-	pfhrp3-	1	pfhrp2-/3-	19	Male	T/Adiabo	Rural	Yes	Yes	Yes	Yes	Yes	Yes	No	NA	No	Ng	PfPLDH	2	2 HRP2-, 1 PfLDH+ bands	1	Any Pf band	NA	NA	NA	NA	NA	NA
721	1142	1142	Tg	0	0	0	0	0	0	25.2448	25.2448	26.0006	25.6227	0.53439	1	1	2627.59	1	1	1	pfhrp2-	pfhrp3-	1	pfhrp2-/3-	20	Male	Atseged Tsimbila	Rural	Yes	Yes	Yes	Yes	Yes	Yes	No	NA	No	Ng	PfHRP2	3	1 HRP2+, 1HRP2- band	1	Any Pf band	NA	NA	NA	NA	NA	NA
722	1284	1284	Tg	1	0	0	0	0	0	21.5484	21.5484	22.4609	22.0046	0.645246	1	1	23022.2	1	0	1	pfhrp2+	pfhrp3-	3	pfhrp2+/3-	14	Male	Atseged Tsimbila	Rural	Yes	Yes	Yes	Yes	Yes	Yes	No	NA	No	Ng	PfPLDH	2	2 HRP2-, 1 PfLDH+ bands	1	Any Pf band	NA	NA	NA	NA	NA	NA
723	1324	1324	Tg	0	0	0	0	1	0	NA	NA	NA	NA	NA	NA	1	6.483	0	98	98	Insufficient DNA (<=100p/uL)	Insufficient DNA (<=100p/uL)	NA	NA	16	Male	Atseged Tsimbila	Rural	Yes	Yes	Yes	Yes	Yes	Yes	No	NA	No	Ng	PfPLDH	2	2 HRP2-, 1 PfLDH+ bands	1	Any Pf band	NA	NA	NA	NA	NA	NA
724	9089	9089	GA	0	0	0	0	0	0	24.9773	24.9773	24.9367	24.957	0.0287138	1	1	3181.21	1	1	1	pfhrp2-	pfhrp3-	1	pfhrp2-/3-	4	Female	NA	NA	Yes	Yes	Yes	No	No	Yes	No	Unknown	No	Ng	PfPLDH	2	2 HRP2-, 1 PfLDH+ bands	1	Any Pf band	NA	NA	NA	NA	NA	NA
725	1425	1425	Tg	0	1	0	0	0	0	NA	NA	NA	NA	NA	NA	1	20.23	1	98	98	Insufficient DNA (<=100p/uL)	Insufficient DNA (<=100p/uL)	NA	NA	36	Female	Atseged Tsimbila	Rural	Yes	Yes	Yes	Yes	Yes	Yes	No	NA	No	Pf	PfHRP2	0	2 HRP2+ bands	1	Any Pf band	NA	NA	NA	NA	NA	NA
726	1436	1436	Tg	1	1	1	1	1	1	24.2043	24.2043	24.5748	24.3896	0.261971	1	1	1660.28	1	0	0	pfhrp2+	pfhrp3+	0	pfhrp2+/3+	18	Male	Atseged Tsimbila	Rural	Yes	Yes	Yes	Yes	Yes	Yes	No	NA	No	Pf	PfHRP2	0	2 HRP2+ bands	1	Any Pf band	NA	NA	NA	NA	NA	NA
727	1234	1234	Tg	0	1	0	1	1	1	25.6166	25.6166	25.4168	25.5167	0.141329	1	1	949.95	1	0	0	pfhrp2+	pfhrp3+	0	pfhrp2+/3+	34	Male	Atseged Tsimbila	Rural	Yes	Yes	Yes	Yes	Yes	Yes	No	NA	No	Ng	PfPLDH	2	2 HRP2-, 1 PfLDH+ bands	1	Any Pf band	NA	NA	NA	NA	NA	NA
728	1228	1228	Tg	0	0	0	0	0	0	23.9028	23.9028	23.5933	23.748	0.218828	1	1	6883.97	1	1	1	pfhrp2-	pfhrp3-	1	pfhrp2-/3-	8	Male	Atseged Tsimbila	Rural	Yes	Yes	Yes	Yes	Yes	Yes	No	NA	No	Ng	PfPLDH	2	2 HRP2-, 1 PfLDH+ bands	1	Any Pf band	NA	NA	NA	NA	NA	NA
729	1236	1236	Tg	0	0	0	0	0	0	23.1707	23.1707	22.9998	23.0853	0.120912	1	1	5004.38	1	1	1	pfhrp2-	pfhrp3-	1	pfhrp2-/3-	10	Female	Atseged Tsimbila	Rural	Yes	Yes	Yes	Yes	Yes	Yes	No	NA	No	Ng	PfPLDH	2	2 HRP2-, 1 PfLDH+ bands	1	Any Pf band	NA	NA	NA	NA	NA	NA
730	1439	1439	Tg	0	0	0	0	0	0	NA	NA	NA	NA	NA	NA	0	0	0	98	98	Insufficient DNA (<=100p/uL)	Insufficient DNA (<=100p/uL)	NA	NA	17	Male	Atseged Tsimbila	Rural	Yes	Yes	Yes	Yes	Yes	Yes	No	NA	No	Pf	PfPLDH	3	1 HRP2+, 1HRP2- band	1	Any Pf band	NA	NA	NA	NA	NA	NA
731	386	386	Tg	0	0	0	1	1	1	25.6472	25.6472	25.7434	25.6953	0.0680149	1	1	1186.22	1	1	0	pfhrp2-	pfhrp3+	2	pfhrp2-/3+	48	Male	K/Humera	Rural	Yes	Yes	Yes	Yes	No	No	No	NA	No	Pf	Ng	3	1 HRP2+, 1HRP2- band	1	Any Pf band	NA	NA	NA	NA	NA	NA
732	8127	8127	GA	1	1	1	1	1	1	24.0342	24.0342	24.1939	24.1141	0.112909	1	1	2823.73	1	0	0	pfhrp2+	pfhrp3+	0	pfhrp2+/3+	16	Female	NA	NA	Yes	Yes	Yes	No	No	No	No	Unknown	No	Ng	Ng	1	2 HRP2-, 1 PfLDH- bands	0	All Pf bands neg	NA	NA	NA	NA	NA	NA
733	1296	1296	Tg	0	0	0	0	0	0	NA	NA	NA	NA	NA	NA	0	0	0	98	98	Insufficient DNA (<=100p/uL)	Insufficient DNA (<=100p/uL)	NA	NA	6	Female	Atseged Tsimbila	Urban	Yes	Yes	Yes	No	Yes	No	No	NA	No	Ng	PfPLDH	2	2 HRP2-, 1 PfLDH+ bands	1	Any Pf band	NA	NA	NA	NA	NA	NA
734	99090	NA	Am	0	0	0	0	0	0	23.3643	23.3643	23.662	23.5132	0.21051	1	1	4284.4	1	1	1	pfhrp2-	pfhrp3-	1	pfhrp2-/3-	NA	NA	NA	NA	NA	NA	NA	NA	NA	NA	NA	NA	NA	NA	NA	NA	NA	NA	NA	NA	NA	NA	NA	NA	NA
735	1241	1241	Tg	0	0	0	0	1	0	NA	NA	NA	NA	NA	NA	1	55.13	1	98	98	Insufficient DNA (<=100p/uL)	Insufficient DNA (<=100p/uL)	NA	NA	24	Male	Atseged Tsimbila	Rural	Yes	Yes	Yes	Yes	Yes	Yes	No	NA	No	Ng	PfPLDH	2	2 HRP2-, 1 PfLDH+ bands	1	Any Pf band	NA	NA	NA	NA	NA	NA
736	1245	1245	Tg	0	0	0	0	0	0	27.5053	27.5053	27.7002	27.6028	0.137814	1	1	1325.96	1	1	1	pfhrp2-	pfhrp3-	1	pfhrp2-/3-	40	Male	Atseged Tsimbila	Rural	Yes	Yes	Yes	Yes	Yes	Yes	No	NA	No	Ng	PfPLDH	2	2 HRP2-, 1 PfLDH+ bands	1	Any Pf band	321.3	0	958217	1348.8	1	938280
737	1259	1259	Tg	1	1	1	0	0	0	22.9269	22.9269	23.5939	23.2604	0.471598	1	1	15836.5	1	0	1	pfhrp2+	pfhrp3-	3	pfhrp2+/3-	1	Male	Atseged Tsimbila	Rural	Yes	Yes	Yes	Yes	Yes	Yes	No	NA	No	Pv	PfPLDH	2	2 HRP2-, 1 PfLDH+ bands	1	Any Pf band	NA	NA	NA	NA	NA	NA
738	1405	1405	Tg	0	0	0	0	0	0	23.6138	23.6138	23.6667	23.6402	0.0374021	1	1	3675.39	1	1	1	pfhrp2-	pfhrp3-	1	pfhrp2-/3-	17	Male	Atseged Tsimbila	Rural	Yes	Yes	Yes	Yes	Yes	Yes	No	NA	No	Ng	PfHRP2	3	1 HRP2+, 1HRP2- band	1	Any Pf band	NA	NA	NA	NA	NA	NA
739	1412	1412	Tg	0	0	0	0	0	0	NA	NA	NA	NA	NA	NA	0	0	0	98	98	Insufficient DNA (<=100p/uL)	Insufficient DNA (<=100p/uL)	NA	NA	10	Male	Atseged Tsimbila	Rural	Yes	Yes	Yes	No	Yes	Yes	No	NA	No	Pf	Ng	3	1 HRP2+, 1HRP2- band	1	Any Pf band	NA	NA	NA	NA	NA	NA
740	1176	1176	Tg	0	0	0	0	0	0	NA	NA	NA	NA	NA	NA	0	0	0	98	98	Insufficient DNA (<=100p/uL)	Insufficient DNA (<=100p/uL)	NA	NA	24	Female	Atseged Tsimbila	Rural	Yes	Yes	Yes	Yes	Yes	Yes	No	NA	No	Ng	PfPLDH	2	2 HRP2-, 1 PfLDH+ bands	1	Any Pf band	NA	NA	NA	NA	NA	NA
741	1419	1419	Tg	1	1	1	1	1	1	27.5585	27.5585	28.0738	27.8161	0.364329	1	1	297.67	1	0	0	pfhrp2+	pfhrp3+	0	pfhrp2+/3+	8	Male	Atseged Tsimbila	Rural	Yes	Yes	Yes	Yes	Yes	Yes	No	NA	No	Pf	PfHRP2	0	2 HRP2+ bands	1	Any Pf band	NA	NA	NA	NA	NA	NA
742	1417	1417	Tg	1	1	1	1	1	1	21.8933	21.8933	22.0762	21.9848	0.129355	1	1	8056.47	1	0	0	pfhrp2+	pfhrp3+	0	pfhrp2+/3+	9	Female	Atseged Tsimbila	Rural	Yes	Yes	Yes	Yes	Yes	Yes	No	NA	No	Pf	Ng	3	1 HRP2+, 1HRP2- band	1	Any Pf band	NA	NA	NA	NA	NA	NA
743	1369	1369	Tg	0	0	0	0	0	0	22.8679	22.8679	22.8396	22.8538	0.0200147	1	1	NA	NA	NA	NA	NA	NA	NA	NA	15	Female	Atseged Tsimbila	Rural	Yes	Yes	Yes	Yes	Yes	Yes	No	NA	No	Pf	PfPLDH	3	1 HRP2+, 1HRP2- band	1	Any Pf band	NA	NA	NA	NA	NA	NA
744	1867	1867	Tg	0	0	0	0	0	0	NA	NA	NA	NA	NA	NA	0	0	0	98	98	Insufficient DNA (<=100p/uL)	Insufficient DNA (<=100p/uL)	NA	NA	12	Female	Atseged Tsimbila	Rural	Yes	Yes	Yes	Yes	No	Yes	No	NA	No	Pv	Ng	1	2 HRP2-, 1 PfLDH- bands	0	All Pf bands neg	NA	NA	NA	NA	NA	NA
745	1397	1397	Tg	1	1	1	0	0	0	22.6058	22.6058	22.5686	22.5872	0.0263563	1	1	6959.34	1	0	1	pfhrp2+	pfhrp3-	3	pfhrp2+/3-	25	Male	Atseged Tsimbila	Rural	Yes	Yes	Yes	Yes	No	Yes	No	NA	No	Pf	Both PfHRP2 and PFPLDH	0	2 HRP2+ bands	1	Any Pf band	NA	NA	NA	NA	NA	NA
746	1393	1393	Tg	0	0	0	1	0	0	NA	NA	NA	NA	NA	NA	1	31.25	1	98	98	Insufficient DNA (<=100p/uL)	Insufficient DNA (<=100p/uL)	NA	NA	35	Female	Atseged Tsimbila	Rural	Yes	Yes	Yes	Yes	No	Yes	No	NA	No	Pf	PfHRP2	0	2 HRP2+ bands	1	Any Pf band	NA	NA	NA	NA	NA	NA
747	1949	1949	Tg	0	0	0	0	0	0	NA	NA	NA	NA	NA	NA	1	14.04	1	98	98	Insufficient DNA (<=100p/uL)	Insufficient DNA (<=100p/uL)	NA	NA	37	Male	Atseged Tsimbila	Rural	Yes	Yes	Yes	Yes	No	Yes	No	NA	No	Pv	Ng	1	2 HRP2-, 1 PfLDH- bands	0	All Pf bands neg	NA	NA	NA	NA	NA	NA
748	1182	1182	Tg	0	0	0	0	0	0	27.526	27.526	28.1684	27.8472	0.454282	1	1	266.69	1	1	1	pfhrp2-	pfhrp3-	1	pfhrp2-/3-	63	Female	Atseged Tsimbila	Rural	Yes	Yes	Yes	No	No	Yes	No	NA	No	Pv	PfPLDH	2	2 HRP2-, 1 PfLDH+ bands	1	Any Pf band	NA	NA	NA	NA	NA	NA
749	1401	1401	Tg	1	1	1	0	0	0	NA	NA	NA	NA	NA	NA	1	28.4	1	98	98	Insufficient DNA (<=100p/uL)	Insufficient DNA (<=100p/uL)	NA	NA	55	Male	Atseged Tsimbila	Rural	Yes	Yes	Yes	Yes	Yes	Yes	No	NA	No	Pf	PfHRP2	0	2 HRP2+ bands	1	Any Pf band	NA	NA	NA	NA	NA	NA
750	8609	8609	GA	0	0	0	0	0	0	NA	NA	NA	NA	NA	NA	1	33.91	1	98	98	Insufficient DNA (<=100p/uL)	Insufficient DNA (<=100p/uL)	NA	NA	3	Female	Kule	Rural	Yes	Yes	Yes	No	Yes	Yes	No	NA	No	Mixed of Pf and Pv	Both PfHRP2 and PFPLDH	0	2 HRP2+ bands	1	Any Pf band	NA	NA	NA	NA	NA	NA
751	8596	8596	GA	1	1	1	0	0	0	25.4356	25.4356	25.5081	25.4719	0.0512533	1	1	948.42	1	0	1	pfhrp2+	pfhrp3-	3	pfhrp2+/3-	15	Male	Kule	Rural	Yes	Yes	No	No	No	Yes	No	NA	No	Mixed of Pf and Pv	Both PfHRP2 and PFPLDH	0	2 HRP2+ bands	1	Any Pf band	NA	NA	NA	NA	NA	NA
752	99091	NA	Tg	1	1	1	0	0	0	22.1067	22.1067	22.1498	22.1282	0.0305157	1	1	5569.43	1	0	1	pfhrp2+	pfhrp3-	3	pfhrp2+/3-	NA	NA	NA	NA	NA	NA	NA	NA	NA	NA	NA	NA	NA	NA	NA	NA	NA	NA	NA	NA	NA	NA	NA	NA	NA
753	5232	5232	GA	1	1	1	0	0	0	27.8058	27.8058	27.6884	27.7471	0.0830084	1	1	250.44	1	0	1	pfhrp2+	pfhrp3-	3	pfhrp2+/3-	12	Male	Kule	Rural	Yes	Yes	Yes	No	Yes	Yes	No	NA	No	Mixed of Pf and Pv	Both PfHRP2 and PFPLDH	0	2 HRP2+ bands	1	Any Pf band	NA	NA	NA	NA	NA	NA
754	8876	8876	GA	0	0	0	1	1	1	27.118	27.118	27.03	27.074	0.0622195	1	1	933.58	1	1	0	pfhrp2-	pfhrp3+	2	pfhrp2-/3+	2	Male	NA	NA	Yes	Yes	Yes	No	No	Yes	No	NA	No	Ng	Ng	1	2 HRP2-, 1 PfLDH- bands	0	All Pf bands neg	NA	NA	NA	NA	NA	NA
755	11834	11834	Tg	1	1	1	0	0	0	26.8079	26.8079	27.1844	26.9962	0.266255	1	1	803.27	1	0	1	pfhrp2+	pfhrp3-	3	pfhrp2+/3-	37	Female	K/Humera	Rural	Yes	Yes	No	Yes	Yes	No	No	NA	No	Pv	PfPLDH	2	2 HRP2-, 1 PfLDH+ bands	1	Any Pf band	NA	NA	NA	NA	NA	NA
756	7663	7663	Tg	0	0	0	0	0	0	NA	NA	NA	NA	NA	NA	1	25.53	1	98	98	Insufficient DNA (<=100p/uL)	Insufficient DNA (<=100p/uL)	NA	NA	37	Male	K/Humera	Rural	Yes	Yes	Yes	Yes	Yes	Yes	No	NA	No	Pf	Ng	3	1 HRP2+, 1HRP2- band	1	Any Pf band	NA	NA	NA	NA	NA	NA
757	1150	1150	Tg	0	0	0	0	0	0	NA	NA	NA	NA	NA	NA	1	3.67	1	98	98	Insufficient DNA (<=100p/uL)	Insufficient DNA (<=100p/uL)	NA	NA	50	Male	Atseged Tsimbila	Rural	Yes	Yes	Yes	Yes	No	No	No	NA	No	Ng	PfPLDH	2	2 HRP2-, 1 PfLDH+ bands	1	Any Pf band	NA	NA	NA	NA	NA	NA
758	1344	1344	Tg	0	0	0	1	1	1	NA	NA	NA	NA	NA	0	1	4100.17	1	99	0	Insufficient DNA (final confirmatory)	pfhrp3+	NA	NA	12	Female	Atseged Tsimbila	Urban	Yes	Yes	No	Yes	Yes	Yes	Yes	Chloroquine	No	Mixed of Pf and Pv	PfPLDH	3	1 HRP2+, 1HRP2- band	1	Any Pf band	NA	NA	NA	NA	NA	NA
759	11825	11825	Tg	1	1	1	0	0	0	22.6133	22.6133	22.3505	22.4819	0.185824	1	1	3082.38	1	0	1	pfhrp2+	pfhrp3-	3	pfhrp2+/3-	17	Male	Gulomekeda	Rural	Yes	Yes	Yes	Yes	Yes	Yes	Yes	Quinine	Yes	Pf	Both PfHRP2 and PFPLDH	0	2 HRP2+ bands	1	Any Pf band	NA	NA	NA	NA	NA	NA
760	11818	11818	Tg	1	1	1	1	1	1	30.3514	30.3514	29.3592	29.8553	0.701647	1	1	165.07	1	0	0	pfhrp2+	pfhrp3+	0	pfhrp2+/3+	24	Male	Gulomekeda	Rural	Yes	Yes	Yes	Yes	Yes	Yes	No	NA	No	Pf	PfHRP2	0	2 HRP2+ bands	1	Any Pf band	NA	NA	NA	NA	NA	NA
761	11845	11845	Tg	1	1	1	0	0	0	26.1809	26.1809	26.1334	26.1571	0.0335624	1	1	1386.45	1	0	1	pfhrp2+	pfhrp3-	3	pfhrp2+/3-	23	Male	Gulomekeda	Urban	No	Yes	Yes	Yes	No	Yes	No	NA	No	Pf	Both PfHRP2 and PFPLDH	0	2 HRP2+ bands	1	Any Pf band	NA	NA	NA	NA	NA	NA
762	10983	10983	Tg	1	1	1	0	0	0	20.4124	20.4124	20.5475	20.48	0.095527	1	1	13818.7	1	0	1	pfhrp2+	pfhrp3-	3	pfhrp2+/3-	38	Male	K/Humera	Rural	Yes	Yes	Yes	No	No	No	No	NA	No	Pf	Both PfHRP2 and PFPLDH	0	2 HRP2+ bands	1	Any Pf band	NA	NA	NA	NA	NA	NA
763	10856	10856	Tg	0	0	0	0	0	0	26.0713	26.0713	26.0025	26.0369	0.0486719	1	1	680.6	1	1	1	pfhrp2-	pfhrp3-	1	pfhrp2-/3-	24	Male	K/Humera	Urban	Yes	Yes	No	No	No	No	No	NA	No	Ng	PfPLDH	2	2 HRP2-, 1 PfLDH+ bands	1	Any Pf band	NA	NA	NA	NA	NA	NA
764	11099	11099	Tg	1	1	1	0	0	0	28.0544	28.0544	28.0519	28.0531	0.00172364	1	1	399.47	1	0	1	pfhrp2+	pfhrp3-	3	pfhrp2+/3-	52	Male	K/Humera	Urban	No	Yes	Yes	Yes	Yes	Yes	Yes	NA	No	Pf	PfHRP2	0	2 HRP2+ bands	1	Any Pf band	NA	NA	NA	NA	NA	NA
765	10972	10972	Tg	1	1	1	0	0	0	20.011	20.011	20.0707	20.0409	0.0421994	1	1	29903.3	1	0	1	pfhrp2+	pfhrp3-	3	pfhrp2+/3-	6	Male	K/Humera	Urban	Yes	Yes	Yes	No	Yes	No	No	NA	No	Pf	Both PfHRP2 and PFPLDH	0	2 HRP2+ bands	1	Any Pf band	NA	NA	NA	NA	NA	NA
766	10861	10861	Tg	0	0	0	0	0	0	NA	NA	NA	NA	NA	NA	1	15.07	1	98	98	Insufficient DNA (<=100p/uL)	Insufficient DNA (<=100p/uL)	NA	NA	16	Male	K/Humera	Rural	Yes	Yes	Yes	No	No	Yes	No	NA	No	Ng	PfPLDH	2	2 HRP2-, 1 PfLDH+ bands	1	Any Pf band	NA	NA	NA	NA	NA	NA
767	10880	10880	Tg	0	0	0	1	0	0	23.7802	23.7802	24.5154	24.1478	0.519824	1	1	8404.26	1	1	0	pfhrp2-	pfhrp3+	2	pfhrp2-/3+	11	Male	K/Humera	Rural	Yes	No	Yes	No	No	Yes	No	NA	No	Ng	PfPLDH	2	2 HRP2-, 1 PfLDH+ bands	1	Any Pf band	NA	NA	NA	NA	NA	NA
768	11262	11262	Tg	1	1	1	0	0	0	24.894	24.894	24.8492	24.8716	0.0316998	1	1	2615.69	1	0	1	pfhrp2+	pfhrp3-	3	pfhrp2+/3-	24	Male	K/Humera	Rural	Yes	Yes	Yes	Yes	Yes	Yes	No	NA	No	Pf	PfHRP2	0	2 HRP2+ bands	1	Any Pf band	NA	NA	NA	NA	NA	NA
769	10854	10854	Tg	0	0	0	1	0	0	NA	NA	NA	NA	NA	NA	0	0	0	98	98	Insufficient DNA (<=100p/uL)	Insufficient DNA (<=100p/uL)	NA	NA	25	Male	K/Humera	Rural	Yes	Yes	Yes	Yes	Yes	Yes	No	NA	No	Ng	PfPLDH	2	2 HRP2-, 1 PfLDH+ bands	1	Any Pf band	NA	NA	NA	NA	NA	NA
770	10993	10993	Tg	1	1	1	0	0	0	19.2203	19.2203	19.3183	19.2693	0.0692948	1	1	51449.8	1	0	1	pfhrp2+	pfhrp3-	3	pfhrp2+/3-	12	Male	K/Humera	Rural	Yes	Yes	Yes	Yes	Yes	Yes	No	NA	No	Pf	Both PfHRP2 and PFPLDH	0	2 HRP2+ bands	1	Any Pf band	NA	NA	NA	NA	NA	NA
771	99092	NA	Tg	0	0	0	0	1	0	23.8365	23.8365	23.7784	23.8074	0.0410949	1	1	3291.54	1	1	0	pfhrp2-	pfhrp3+	2	pfhrp2-/3+	NA	NA	NA	NA	NA	NA	NA	NA	NA	NA	NA	NA	NA	NA	NA	NA	NA	NA	NA	NA	NA	NA	NA	NA	NA
772	11051	11051	Tg	1	1	1	0	0	0	NA	NA	NA	NA	NA	NA	1	67.65	1	98	98	Insufficient DNA (<=100p/uL)	Insufficient DNA (<=100p/uL)	NA	NA	52	Male	K/Humera	Rural	Yes	Yes	Yes	Yes	Yes	No	No	NA	No	Pf	PfHRP2	0	2 HRP2+ bands	1	Any Pf band	NA	NA	NA	NA	NA	NA
773	99093	NA	Am	0	0	0	0	0	0	20.569	20.569	21.7288	21.1489	0.820044	1	1	45674.5	1	1	1	pfhrp2-	pfhrp3-	1	pfhrp2-/3-	NA	NA	NA	NA	NA	NA	NA	NA	NA	NA	NA	NA	NA	NA	NA	NA	NA	NA	NA	NA	NA	NA	NA	NA	NA
774	10901	10901	Tg	0	0	0	0	0	0	23.1224	23.1224	23.1591	23.1408	0.0259247	1	1	9207.81	1	1	1	pfhrp2-	pfhrp3-	1	pfhrp2-/3-	8	Male	K/Humera	Rural	Yes	Yes	Yes	Yes	Yes	Yes	No	NA	No	Ng	PfPLDH	2	2 HRP2-, 1 PfLDH+ bands	1	Any Pf band	NA	NA	NA	NA	NA	NA
775	10796	10796	Tg	0	0	0	0	0	0	NA	NA	NA	NA	NA	NA	1	6.36	0	98	98	Insufficient DNA (<=100p/uL)	Insufficient DNA (<=100p/uL)	NA	NA	20	Female	K/Humera	Rural	Yes	Yes	Yes	Yes	Yes	No	No	NA	No	Ng	PfPLDH	2	2 HRP2-, 1 PfLDH+ bands	1	Any Pf band	NA	NA	NA	NA	NA	NA
776	99094	NA	Tg	0	0	0	0	0	0	24.7794	24.7794	24.8409	24.8102	0.0435171	1	1	1945.33	1	1	1	pfhrp2-	pfhrp3-	1	pfhrp2-/3-	NA	NA	NA	NA	NA	NA	NA	NA	NA	NA	NA	NA	NA	NA	NA	NA	NA	NA	NA	NA	NA	NA	NA	NA	NA
777	10885	10885	Tg	0	0	0	0	0	0	25.6418	25.6418	24.2467	24.9443	0.986472	1	1	4669.93	1	1	1	pfhrp2-	pfhrp3-	1	pfhrp2-/3-	17	Female	K/Humera	Rural	Yes	Yes	Yes	Yes	No	Yes	No	NA	No	Ng	PfPLDH	2	2 HRP2-, 1 PfLDH+ bands	1	Any Pf band	NA	NA	NA	NA	NA	NA
778	11838	11838	Tg	1	1	1	1	1	1	28.9686	28.9686	29.1535	29.061	0.130727	1	1	182	1	0	0	pfhrp2+	pfhrp3+	0	pfhrp2+/3+	16	Male	Gulomekeda	Urban	No	No	No	No	No	No	Yes	Unknown	Yes	Mixed of Pf and Pv	PfHRP2	0	2 HRP2+ bands	1	Any Pf band	NA	NA	NA	NA	NA	NA
779	11797	11797	Tg	0	0	0	0	0	0	24.0296	24.0296	23.6347	23.8322	0.279218	1	1	6267.46	1	1	1	pfhrp2-	pfhrp3-	1	pfhrp2-/3-	2	Female	Gulomekeda	Rural	Yes	Yes	Yes	Yes	No	Yes	No	NA	No	Ng	PfHRP2	3	1 HRP2+, 1HRP2- band	1	Any Pf band	NA	NA	NA	NA	NA	NA
780	11814	11814	Tg	1	1	1	1	1	1	NA	NA	NA	NA	NA	NA	1	91.8	1	98	98	Insufficient DNA (<=100p/uL)	Insufficient DNA (<=100p/uL)	NA	NA	24	Male	Gulomekeda	Urban	Yes	Yes	Yes	Yes	Yes	Yes	No	NA	No	Mixed of Pf and Pv	PfHRP2	0	2 HRP2+ bands	1	Any Pf band	NA	NA	NA	NA	NA	NA
781	11830	11830	Tg	1	1	1	1	1	1	24.8766	24.8766	24.8592	24.8679	0.012292	1	1	2410.46	1	0	0	pfhrp2+	pfhrp3+	0	pfhrp2+/3+	25	Male	Gulomekeda	Urban	Yes	Yes	Yes	Yes	No	Yes	No	NA	No	Mixed of Pf and Pv	PfHRP2	0	2 HRP2+ bands	1	Any Pf band	NA	NA	NA	NA	NA	NA
782	11843	11843	Tg	1	1	1	1	1	1	21.2253	21.2253	21.1792	21.2022	0.0325576	1	1	19413.7	1	0	0	pfhrp2+	pfhrp3+	0	pfhrp2+/3+	82	Female	Gulomekeda	Urban	Yes	Yes	Yes	Yes	Yes	Yes	No	NA	No	Pf	Both PfHRP2 and PFPLDH	0	2 HRP2+ bands	1	Any Pf band	NA	NA	NA	NA	NA	NA
783	11801	11801	Tg	0	0	0	0	0	0	21.8003	21.8003	21.9083	21.8543	0.0763795	1	1	4583.39	1	1	1	pfhrp2-	pfhrp3-	1	pfhrp2-/3-	6	Male	Gulomekeda	Rural	Yes	Yes	Yes	No	No	Yes	No	NA	No	Ng	PfPLDH	2	2 HRP2-, 1 PfLDH+ bands	1	Any Pf band	NA	NA	NA	NA	NA	NA
784	11805	11805	Tg	0	0	0	1	1	1	21.476	21.476	21.5666	21.5213	0.064078	1	1	13073.2	1	1	0	pfhrp2-	pfhrp3+	2	pfhrp2-/3+	12	Male	Gulomekeda	Rural	Yes	Yes	Yes	Yes	Yes	Yes	No	NA	No	Ng	PfPLDH	2	2 HRP2-, 1 PfLDH+ bands	1	Any Pf band	NA	NA	NA	NA	NA	NA
785	11835	11835	Tg	1	1	1	1	1	1	20.0494	20.0494	19.9179	19.9836	0.0930319	1	1	27422.5	1	0	0	pfhrp2+	pfhrp3+	0	pfhrp2+/3+	59	Female	Gulomekeda	Urban	Yes	Yes	Yes	Yes	Yes	Yes	No	NA	No	Pf	Both PfHRP2 and PFPLDH	0	2 HRP2+ bands	1	Any Pf band	NA	NA	NA	NA	NA	NA
786	465	465	Tg	0	0	0	1	0	0	NA	NA	NA	NA	NA	NA	1	11.15	1	98	98	Insufficient DNA (<=100p/uL)	Insufficient DNA (<=100p/uL)	NA	NA	23	Male	L.Adiabo	Rural	Yes	Yes	Yes	Yes	Yes	Yes	No	NA	No	Pf	PfPLDH	3	1 HRP2+, 1HRP2- band	1	Any Pf band	NA	NA	NA	NA	NA	NA
787	419	419	Tg	1	1	1	0	0	0	23.8587	23.8587	24.0855	23.9721	0.160416	1	1	4786.51	1	0	1	pfhrp2+	pfhrp3-	3	pfhrp2+/3-	4	Male	L.Adiabo	Rural	Yes	Yes	No	Yes	No	Yes	No	NA	No	Pf	Both PfHRP2 and PFPLDH	0	2 HRP2+ bands	1	Any Pf band	NA	NA	NA	NA	NA	NA
788	424	424	Tg	1	1	1	0	1	0	20.3277	20.3277	20.6604	20.494	0.235225	1	1	24458.7	1	0	0	pfhrp2+	pfhrp3+	0	pfhrp2+/3+	30	Male	L.Adiabo	Rural	Yes	Yes	Yes	Yes	Yes	No	No	NA	No	Pf	Both PfHRP2 and PFPLDH	0	2 HRP2+ bands	1	Any Pf band	NA	NA	NA	NA	NA	NA
789	311	311	Tg	0	0	0	0	0	0	24.1294	24.1294	24.2497	24.1896	0.0850072	1	1	3045.02	1	1	1	pfhrp2-	pfhrp3-	1	pfhrp2-/3-	7	Female	L.Adiabo	Rural	Yes	Yes	No	Yes	Yes	Yes	No	NA	No	Ng	PfPLDH	2	2 HRP2-, 1 PfLDH+ bands	1	Any Pf band	NA	NA	NA	NA	NA	NA
790	522	522	Tg	1	1	1	0	0	0	24.2294	24.2294	23.7802	24.0048	0.317647	1	1	1305.37	1	0	1	pfhrp2+	pfhrp3-	3	pfhrp2+/3-	24	Female	L.Adiabo	Rural	Yes	Yes	Yes	Yes	Yes	Yes	No	NA	No	Mixed of Pf and Pv	Both PfHRP2 and PFPLDH	0	2 HRP2+ bands	1	Any Pf band	NA	NA	NA	NA	NA	NA
791	342	342	Tg	0	0	0	0	0	0	23.3219	23.3219	23.3198	23.3209	0.00148762	1	1	3280.53	1	1	1	pfhrp2-	pfhrp3-	1	pfhrp2-/3-	20	Male	L.Adiabo	Rural	Yes	Yes	Yes	Yes	No	Yes	No	NA	Yes	Ng	PfPLDH	2	2 HRP2-, 1 PfLDH+ bands	1	Any Pf band	NA	NA	NA	NA	NA	NA
792	505	505	Tg	1	1	1	1	1	1	21.6333	21.6333	21.7383	21.6858	0.0741906	1	1	15005.6	1	0	0	pfhrp2+	pfhrp3+	0	pfhrp2+/3+	20	Male	L.Adiabo	Rural	Yes	Yes	Yes	Yes	Yes	Yes	No	NA	No	Pf	Both PfHRP2 and PFPLDH	0	2 HRP2+ bands	1	Any Pf band	NA	NA	NA	NA	NA	NA
793	500	500	Tg	1	1	1	0	1	0	23.7738	23.7738	23.7787	23.7763	0.0034729	1	1	4256.68	1	0	0	pfhrp2+	pfhrp3+	0	pfhrp2+/3+	29	Male	L.Adiabo	Rural	Yes	Yes	Yes	Yes	No	Yes	No	NA	No	Pf	Both PfHRP2 and PFPLDH	0	2 HRP2+ bands	1	Any Pf band	NA	NA	NA	NA	NA	NA
794	517	517	Tg	1	1	1	0	0	0	24.343	24.343	24.3945	24.3687	0.036427	1	1	3044.39	1	0	1	pfhrp2+	pfhrp3-	3	pfhrp2+/3-	4	Female	L.Adiabo	Rural	Yes	Yes	Yes	Yes	No	Yes	No	NA	No	Pf	PfHRP2	0	2 HRP2+ bands	1	Any Pf band	NA	NA	NA	NA	NA	NA
795	99095	NA	Am	1	1	1	0	0	0	27.6781	27.6781	27.8638	27.771	0.131315	1	1	298.36	1	0	1	pfhrp2+	pfhrp3-	3	pfhrp2+/3-	NA	NA	NA	NA	NA	NA	NA	NA	NA	NA	NA	NA	NA	NA	NA	NA	NA	NA	NA	NA	NA	NA	NA	NA	NA
796	535	535	Tg	1	1	1	0	0	0	23.5554	23.5554	24.0614	23.8084	0.357845	1	1	3248.99	1	0	1	pfhrp2+	pfhrp3-	3	pfhrp2+/3-	3	Male	L.Adiabo	Rural	Yes	Yes	Yes	No	No	No	No	NA	No	Pf	Both PfHRP2 and PFPLDH	0	2 HRP2+ bands	1	Any Pf band	NA	NA	NA	NA	NA	NA
797	530	530	Tg	1	1	1	0	0	0	24.1345	24.1345	24.5258	24.3301	0.276628	1	1	2251.34	1	0	1	pfhrp2+	pfhrp3-	3	pfhrp2+/3-	21	Male	L.Adiabo	Rural	Yes	Yes	Yes	Yes	No	No	No	NA	No	Pf	Both PfHRP2 and PFPLDH	0	2 HRP2+ bands	1	Any Pf band	NA	NA	NA	NA	NA	NA
798	534	534	Tg	0	0	0	0	0	0	NA	NA	NA	NA	NA	NA	0	0	0	98	98	Insufficient DNA (<=100p/uL)	Insufficient DNA (<=100p/uL)	NA	NA	52	Male	L.Adiabo	Rural	Yes	No	Yes	Yes	Yes	Yes	No	NA	No	Pf	PfHRP2	0	2 HRP2+ bands	1	Any Pf band	NA	NA	NA	NA	NA	NA
799	369	369	Tg	0	0	0	0	0	0	NA	NA	NA	NA	NA	NA	0	0	0	98	98	Insufficient DNA (<=100p/uL)	Insufficient DNA (<=100p/uL)	NA	NA	25	Male	L.Adiabo	Rural	Yes	Yes	No	Yes	No	Yes	No	NA	No	Ng	PfPLDH	2	2 HRP2-, 1 PfLDH+ bands	1	Any Pf band	NA	NA	NA	NA	NA	NA
800	363	363	Tg	0	0	0	0	0	0	NA	NA	NA	NA	NA	NA	0	0	0	98	98	Insufficient DNA (<=100p/uL)	Insufficient DNA (<=100p/uL)	NA	NA	6	Male	L.Adiabo	Rural	Yes	Yes	Yes	Yes	No	Yes	Yes	Chloroquine	No	Ng	PfPLDH	2	2 HRP2-, 1 PfLDH+ bands	1	Any Pf band	NA	NA	NA	NA	NA	NA
801	371	371	Tg	1	1	1	0	0	0	25.8771	25.8771	25.7279	25.8025	0.10547	1	1	1499.21	1	0	1	pfhrp2+	pfhrp3-	3	pfhrp2+/3-	23	Male	L.Adiabo	Rural	Yes	Yes	Yes	Yes	Yes	Yes	No	NA	No	Ng	PfPLDH	2	2 HRP2-, 1 PfLDH+ bands	1	Any Pf band	NA	NA	NA	NA	NA	NA
802	558	558	Tg	1	1	1	0	1	0	28.2467	28.2467	28.217	28.2318	0.0210114	1	1	552.45	1	0	0	pfhrp2+	pfhrp3+	0	pfhrp2+/3+	45	Male	L.Adiabo	Rural	No	Yes	Yes	Yes	No	Yes	No	NA	No	Pf	Both PfHRP2 and PFPLDH	0	2 HRP2+ bands	1	Any Pf band	NA	NA	NA	NA	NA	NA
803	560	560	Tg	1	1	1	0	0	0	24.1923	24.1923	24.0665	24.1294	0.0889939	1	1	4092.29	1	0	1	pfhrp2+	pfhrp3-	3	pfhrp2+/3-	20	Male	L.Adiabo	Rural	Yes	Yes	No	Yes	No	No	No	NA	No	Pf	Both PfHRP2 and PFPLDH	0	2 HRP2+ bands	1	Any Pf band	NA	NA	NA	NA	NA	NA
804	552	552	Tg	1	1	1	0	0	0	23.4905	23.4905	23.3927	23.4416	0.0691465	1	1	4082.92	1	0	1	pfhrp2+	pfhrp3-	3	pfhrp2+/3-	10	Male	L.Adiabo	Urban	Yes	Yes	Yes	Yes	Yes	Yes	No	NA	No	Pf	Both PfHRP2 and PFPLDH	0	2 HRP2+ bands	1	Any Pf band	NA	NA	NA	NA	NA	NA
805	492	492	Tg	1	1	1	0	0	0	24.6874	24.6874	24.531	24.6092	0.110603	1	1	2836.48	1	0	1	pfhrp2+	pfhrp3-	3	pfhrp2+/3-	19	Male	L.Adiabo	Rural	Yes	Yes	Yes	Yes	Yes	Yes	No	NA	No	Pf	Both PfHRP2 and PFPLDH	0	2 HRP2+ bands	1	Any Pf band	NA	NA	NA	NA	NA	NA
806	476	476	Tg	0	0	0	0	0	0	25.5864	25.5864	24.7552	25.1708	0.587724	1	1	1257.58	1	1	1	pfhrp2-	pfhrp3-	1	pfhrp2-/3-	24	Male	L.Adiabo	Rural	Yes	Yes	Yes	Yes	Yes	Yes	No	NA	No	Pf	Both PfHRP2 and PFPLDH	0	2 HRP2+ bands	1	Any Pf band	NA	NA	NA	NA	NA	NA
807	488	488	Tg	1	1	1	1	1	1	23.5454	23.5454	23.5761	23.5607	0.0217141	1	1	3961.93	1	0	0	pfhrp2+	pfhrp3+	0	pfhrp2+/3+	15	Male	L.Adiabo	Rural	Yes	Yes	Yes	Yes	Yes	Yes	No	NA	No	Mixed of Pf and Pv	Both PfHRP2 and PFPLDH	0	2 HRP2+ bands	1	Any Pf band	NA	NA	NA	NA	NA	NA
808	485	485	Tg	1	1	1	0	0	0	25.4471	25.4471	25.5663	25.5067	0.0843382	1	1	1147.89	1	0	1	pfhrp2+	pfhrp3-	3	pfhrp2+/3-	27	Male	L.Adiabo	Rural	Yes	Yes	Yes	Yes	Yes	Yes	No	NA	No	Pf	Both PfHRP2 and PFPLDH	0	2 HRP2+ bands	1	Any Pf band	NA	NA	NA	NA	NA	NA
809	566	566	Tg	1	1	1	1	1	1	26.6938	26.6938	26.7834	26.7386	0.0633727	1	1	777.95	1	0	0	pfhrp2+	pfhrp3+	0	pfhrp2+/3+	21	Male	L.Adiabo	Rural	Yes	Yes	Yes	Yes	Yes	Yes	No	NA	No	Pf	PfHRP2	0	2 HRP2+ bands	1	Any Pf band	NA	NA	NA	NA	NA	NA
810	6302	6302	Tg	0	0	0	0	0	0	NA	NA	NA	NA	NA	NA	1	9.85	1	98	98	Insufficient DNA (<=100p/uL)	Insufficient DNA (<=100p/uL)	NA	NA	11	Male	L.Adiabo	Rural	Yes	Yes	Yes	Yes	Yes	Yes	No	NA	No	Pf	Ng	3	1 HRP2+, 1HRP2- band	1	Any Pf band	NA	NA	NA	NA	NA	NA
811	11006	11006	Tg	1	1	1	0	0	0	24.3631	24.3631	24.466	24.4146	0.0727745	1	1	2657.82	1	0	1	pfhrp2+	pfhrp3-	3	pfhrp2+/3-	16	Male	K/Humera	Rural	Yes	Yes	Yes	No	No	Yes	No	NA	No	Pf	PfHRP2	0	2 HRP2+ bands	1	Any Pf band	NA	NA	NA	NA	NA	NA
812	10989	10989	Tg	1	1	1	0	0	0	28.0271	28.0271	27.472	27.7495	0.392521	1	1	519.74	1	0	1	pfhrp2+	pfhrp3-	3	pfhrp2+/3-	16	Male	K/Humera	Rural	Yes	Yes	Yes	Yes	Yes	Yes	No	NA	No	Pf	PfHRP2	0	2 HRP2+ bands	1	Any Pf band	NA	NA	NA	NA	NA	NA
813	11001	11001	Tg	1	1	1	0	0	0	26.6832	26.6832	26.6247	26.6539	0.0414226	1	1	884.89	1	0	1	pfhrp2+	pfhrp3-	3	pfhrp2+/3-	5	Male	K/Humera	Rural	Yes	Yes	Yes	Yes	Yes	Yes	No	NA	No	Pf	PfHRP2	0	2 HRP2+ bands	1	Any Pf band	NA	NA	NA	NA	NA	NA
814	10969	10969	Tg	1	1	1	0	0	0	28.1035	28.1035	30.1614	29.1324	1.45514	1	1	304.8	1	0	1	pfhrp2+	pfhrp3-	3	pfhrp2+/3-	9	Male	K/Humera	Rural	Yes	Yes	No	Yes	Yes	Yes	No	NA	No	Pf	PfHRP2	0	2 HRP2+ bands	1	Any Pf band	NA	NA	NA	NA	NA	NA
815	10809	10809	Tg	0	0	0	0	0	0	21.4174	21.4174	22.3198	21.8686	0.638068	1	1	22229	1	1	1	pfhrp2-	pfhrp3-	1	pfhrp2-/3-	12	Female	K/Humera	Rural	Yes	Yes	No	No	Yes	Yes	No	NA	No	Ng	PfPLDH	2	2 HRP2-, 1 PfLDH+ bands	1	Any Pf band	1008.3	1	6.30895e+06	2483.8	1	1.72663e+06
816	11059	11059	Tg	1	1	1	0	0	0	23.4858	23.4858	23.5648	23.5253	0.055886	1	1	4518.59	1	0	1	pfhrp2+	pfhrp3-	3	pfhrp2+/3-	21	Male	K/Humera	Urban	Yes	Yes	Yes	Yes	No	Yes	No	NA	No	Pf	Both PfHRP2 and PFPLDH	0	2 HRP2+ bands	1	Any Pf band	NA	NA	NA	NA	NA	NA
817	10941	10941	Tg	0	0	0	0	0	0	24.7144	24.7144	25.7612	25.2378	0.740139	1	1	3301.69	1	1	1	pfhrp2-	pfhrp3-	1	pfhrp2-/3-	32	Male	K/Humera	Urban	Yes	Yes	Yes	Yes	No	No	No	NA	No	Ng	PfPLDH	2	2 HRP2-, 1 PfLDH+ bands	1	Any Pf band	NA	NA	NA	NA	NA	NA
818	10929	10929	Tg	0	0	0	0	0	0	26.7084	26.7084	26.3483	26.5283	0.254664	1	1	1349.16	1	1	1	pfhrp2-	pfhrp3-	1	pfhrp2-/3-	19	Male	K/Humera	Rural	Yes	Yes	Yes	Yes	No	Yes	No	NA	No	Ng	PfPLDH	2	2 HRP2-, 1 PfLDH+ bands	1	Any Pf band	NA	NA	NA	NA	NA	NA
819	10905	10905	Tg	0	0	0	0	0	0	23.8073	23.8073	23.9885	23.8979	0.128133	1	1	7005.26	1	1	1	pfhrp2-	pfhrp3-	1	pfhrp2-/3-	11	Male	K/Humera	Urban	Yes	Yes	Yes	Yes	No	Yes	No	NA	No	Ng	PfPLDH	2	2 HRP2-, 1 PfLDH+ bands	1	Any Pf band	NA	NA	NA	NA	NA	NA
820	11092	11092	Tg	0	0	0	0	0	0	NA	NA	NA	NA	NA	NA	1	62.35	1	98	98	Insufficient DNA (<=100p/uL)	Insufficient DNA (<=100p/uL)	NA	NA	8	Female	K/Humera	Urban	Yes	Yes	Yes	Yes	Yes	Yes	No	NA	No	Pf	PfHRP2	0	2 HRP2+ bands	1	Any Pf band	NA	NA	NA	NA	NA	NA
821	10824	10824	Tg	0	0	0	0	0	0	NA	NA	NA	NA	NA	NA	0	0	0	98	98	Insufficient DNA (<=100p/uL)	Insufficient DNA (<=100p/uL)	NA	NA	7	Male	K/Humera	Rural	Yes	No	No	No	Yes	No	No	NA	No	Ng	PfPLDH	2	2 HRP2-, 1 PfLDH+ bands	1	Any Pf band	NA	NA	NA	NA	NA	NA
822	11090	11090	Tg	1	1	1	1	1	1	28.5513	28.5513	28.81	28.6806	0.182894	1	1	210.67	1	0	0	pfhrp2+	pfhrp3+	0	pfhrp2+/3+	24	Male	K/Humera	Urban	Yes	Yes	Yes	Yes	Yes	Yes	No	NA	No	Pf	PfHRP2	0	2 HRP2+ bands	1	Any Pf band	NA	NA	NA	NA	NA	NA
823	11079	11079	Tg	0	0	0	1	0	0	27.6369	27.6369	27.7391	27.688	0.0722336	1	1	NA	NA	NA	NA	NA	NA	NA	NA	38	Male	K/Humera	Urban	Yes	Yes	Yes	No	Yes	No	No	NA	No	Pf	PfHRP2	0	2 HRP2+ bands	1	Any Pf band	NA	NA	NA	NA	NA	NA
824	11080	11080	Tg	1	1	1	0	1	0	25.2398	25.2398	25.2	25.2199	0.0281878	1	1	886.14	1	0	0	pfhrp2+	pfhrp3+	0	pfhrp2+/3+	2	Male	K/Humera	Urban	Yes	Yes	Yes	No	Yes	Yes	No	NA	No	Pf	Both PfHRP2 and PFPLDH	0	2 HRP2+ bands	1	Any Pf band	NA	NA	NA	NA	NA	NA
825	11084	11084	Tg	1	1	1	1	1	1	22.626	22.626	22.7048	22.6654	0.0557593	1	1	7722.51	1	0	0	pfhrp2+	pfhrp3+	0	pfhrp2+/3+	0	Male	K/Humera	Urban	Yes	Yes	Yes	Yes	Yes	Yes	No	NA	No	Pf	Both PfHRP2 and PFPLDH	0	2 HRP2+ bands	1	Any Pf band	NA	NA	NA	NA	NA	NA
826	10957	10957	Tg	0	0	0	0	0	0	24.3953	24.3953	24.5921	24.4937	0.139132	1	1	3902.59	1	1	1	pfhrp2-	pfhrp3-	1	pfhrp2-/3-	18	Male	K/Humera	Rural	Yes	No	No	Yes	No	No	No	NA	No	Ng	PfPLDH	2	2 HRP2-, 1 PfLDH+ bands	1	Any Pf band	NA	NA	NA	NA	NA	NA
827	10918	10918	Tg	0	0	0	0	0	0	23.9289	23.9289	23.168	23.5484	0.537975	1	1	9948.16	1	1	1	pfhrp2-	pfhrp3-	1	pfhrp2-/3-	27	Male	K/Humera	Urban	Yes	Yes	Yes	Yes	No	Yes	No	NA	No	Ng	PfPLDH	2	2 HRP2-, 1 PfLDH+ bands	1	Any Pf band	NA	NA	NA	NA	NA	NA
828	10954	10954	Tg	0	0	0	0	0	0	23.548	23.548	24.4154	23.9817	0.613359	1	1	7756.79	1	1	1	pfhrp2-	pfhrp3-	1	pfhrp2-/3-	35	Female	K/Humera	Urban	Yes	Yes	Yes	Yes	Yes	Yes	No	NA	No	Ng	PfPLDH	2	2 HRP2-, 1 PfLDH+ bands	1	Any Pf band	NA	NA	NA	NA	NA	NA
829	10949	10949	Tg	0	1	0	0	0	0	29.7559	29.7559	30.7399	30.2479	0.695771	1	1	133.92	1	0	1	pfhrp2+	pfhrp3-	3	pfhrp2+/3-	9	Female	K/Humera	Rural	Yes	Yes	Yes	Yes	No	Yes	No	NA	No	Ng	PfPLDH	2	2 HRP2-, 1 PfLDH+ bands	1	Any Pf band	NA	NA	NA	NA	NA	NA
830	10851	10851	Tg	0	0	0	0	0	0	22.9061	22.9061	23.493	23.1995	0.414948	1	1	10190.3	1	1	1	pfhrp2-	pfhrp3-	1	pfhrp2-/3-	22	Female	K/Humera	Rural	Yes	Yes	No	Yes	No	No	No	NA	No	Ng	PfPLDH	2	2 HRP2-, 1 PfLDH+ bands	1	Any Pf band	NA	NA	NA	NA	NA	NA
831	10843	10843	Tg	0	0	0	0	0	0	20.6298	20.6298	21.5622	21.096	0.659247	1	1	62491.1	1	1	1	pfhrp2-	pfhrp3-	1	pfhrp2-/3-	20	Female	K/Humera	Urban	Yes	Yes	Yes	Yes	Yes	Yes	No	NA	No	Ng	PfPLDH	2	2 HRP2-, 1 PfLDH+ bands	1	Any Pf band	NA	NA	NA	NA	NA	NA
832	10839	10839	Tg	0	0	0	1	1	1	24.9443	24.9443	25.8862	25.4152	0.666042	1	1	2429.65	1	1	0	pfhrp2-	pfhrp3+	2	pfhrp2-/3+	40	Female	K/Humera	Rural	Yes	Yes	Yes	No	Yes	Yes	No	NA	No	Pf	PfPLDH	3	1 HRP2+, 1HRP2- band	1	Any Pf band	NA	NA	NA	NA	NA	NA
833	10833	10833	Tg	0	0	0	1	0	0	21.6916	21.6916	21.7351	21.7134	0.0307895	1	1	10345.2	1	1	0	pfhrp2-	pfhrp3+	2	pfhrp2-/3+	13	Male	K/Humera	Urban	Yes	Yes	Yes	Yes	Yes	Yes	No	NA	No	Ng	PfPLDH	2	2 HRP2-, 1 PfLDH+ bands	1	Any Pf band	NA	NA	NA	NA	NA	NA
834	10924	10924	Tg	0	1	0	0	0	0	19.6429	19.6429	20.6304	20.1366	0.698242	1	1	69047.5	1	0	1	pfhrp2+	pfhrp3-	3	pfhrp2+/3-	15	Male	K/Humera	Rural	Yes	Yes	No	Yes	Yes	Yes	No	NA	No	Ng	PfPLDH	2	2 HRP2-, 1 PfLDH+ bands	1	Any Pf band	NA	NA	NA	NA	NA	NA
835	10937	10937	Tg	0	0	0	0	0	0	22.2647	22.2647	23.451	22.8578	0.838825	1	1	9736.36	1	1	1	pfhrp2-	pfhrp3-	1	pfhrp2-/3-	14	Male	K/Humera	Rural	Yes	Yes	No	Yes	No	No	No	NA	No	Ng	PfPLDH	2	2 HRP2-, 1 PfLDH+ bands	1	Any Pf band	NA	NA	NA	NA	NA	NA
836	10876	10876	Tg	0	0	0	0	0	0	NA	NA	NA	NA	NA	NA	0	0	0	98	98	Insufficient DNA (<=100p/uL)	Insufficient DNA (<=100p/uL)	NA	NA	8	Female	K/Humera	Rural	Yes	Yes	No	Yes	Yes	Yes	No	NA	No	Ng	PfPLDH	2	2 HRP2-, 1 PfLDH+ bands	1	Any Pf band	NA	NA	NA	NA	NA	NA
837	10818	10818	Tg	0	0	0	0	0	0	25.3282	25.3282	25.3895	25.3589	0.0433472	1	1	2211.66	1	1	1	pfhrp2-	pfhrp3-	1	pfhrp2-/3-	18	Male	K/Humera	Rural	Yes	No	Yes	Yes	No	Yes	No	NA	No	Ng	PfPLDH	2	2 HRP2-, 1 PfLDH+ bands	1	Any Pf band	NA	NA	NA	NA	NA	NA
838	11024	11024	Tg	1	1	1	0	0	0	29.2651	29.2651	29.3451	29.3051	0.0566184	1	1	118.78	1	0	1	pfhrp2+	pfhrp3-	3	pfhrp2+/3-	11	Male	K/Humera	Rural	Yes	No	No	No	Yes	No	Yes	Chloroquine	No	Mixed of Pf and Pv	PfPLDH	3	1 HRP2+, 1HRP2- band	1	Any Pf band	NA	NA	NA	NA	NA	NA
839	11014	11014	Tg	1	1	1	0	0	0	22.4576	22.4576	22.3893	22.4235	0.0482349	1	1	12402.2	1	0	1	pfhrp2+	pfhrp3-	3	pfhrp2+/3-	22	Male	K/Humera	Rural	Yes	Yes	Yes	No	No	Yes	No	NA	No	Pf	Both PfHRP2 and PFPLDH	0	2 HRP2+ bands	1	Any Pf band	995.3	1	6.15047e+06	7407.3	1	6.52551e+06
840	11010	11010	Tg	1	1	1	0	0	0	NA	NA	NA	NA	NA	NA	1	67.31	1	98	98	Insufficient DNA (<=100p/uL)	Insufficient DNA (<=100p/uL)	NA	NA	23	Male	K/Humera	Rural	Yes	No	No	No	No	No	No	NA	No	Pf	Both PfHRP2 and PFPLDH	0	2 HRP2+ bands	1	Any Pf band	NA	NA	NA	NA	NA	NA
841	11018	11018	Tg	1	1	1	1	1	1	22.8514	22.8514	20.4075	21.6294	1.72807	1	1	21435.4	1	0	0	pfhrp2+	pfhrp3+	0	pfhrp2+/3+	19	Male	K/Humera	Rural	Yes	No	No	No	Yes	Yes	No	NA	No	Pf	Both PfHRP2 and PFPLDH	0	2 HRP2+ bands	1	Any Pf band	NA	NA	NA	NA	NA	NA
842	10790	10790	Tg	0	0	0	0	0	0	28.545	28.545	28.6295	28.5873	0.0597838	1	1	181.32	1	1	1	pfhrp2-	pfhrp3-	1	pfhrp2-/3-	13	Male	K/Humera	Rural	Yes	Yes	Yes	Yes	No	Yes	No	NA	Yes	Ng	PfPLDH	2	2 HRP2-, 1 PfLDH+ bands	1	Any Pf band	NA	NA	NA	NA	NA	NA
843	10821	10821	Tg	0	0	0	0	0	0	23.9887	23.9887	23.8627	23.9257	0.0891342	1	1	4711.85	1	1	1	pfhrp2-	pfhrp3-	1	pfhrp2-/3-	27	Female	K/Humera	NA	Yes	Yes	Yes	Yes	No	Yes	No	ACT	Yes	Ng	PfPLDH	2	2 HRP2-, 1 PfLDH+ bands	1	Any Pf band	NA	NA	NA	NA	NA	NA
844	10987	10987	Tg	1	1	1	1	0	0	26.8816	26.8816	26.8147	26.8482	0.04728	1	1	1228.01	1	0	0	pfhrp2+	pfhrp3+	0	pfhrp2+/3+	27	Male	K/Humera	Rural	Yes	Yes	Yes	Yes	No	No	No	NA	No	Pf	Both PfHRP2 and PFPLDH	0	2 HRP2+ bands	1	Any Pf band	NA	NA	NA	NA	NA	NA
845	10966	10966	Tg	1	1	1	1	0	0	23.7688	23.7688	23.8434	23.8061	0.0527422	1	1	2902.16	1	0	0	pfhrp2+	pfhrp3+	0	pfhrp2+/3+	18	Male	K/Humera	Urban	Yes	Yes	Yes	Yes	No	Yes	No	ACT	Yes	Pf	Both PfHRP2 and PFPLDH	0	2 HRP2+ bands	1	Any Pf band	NA	NA	NA	NA	NA	NA
846	10815	10815	Tg	0	0	0	0	0	0	29.1961	29.1961	30.1338	29.665	0.663019	1	1	104.87	1	1	1	pfhrp2-	pfhrp3-	1	pfhrp2-/3-	39	Male	K/Humera	Rural	Yes	Yes	Yes	Yes	Yes	Yes	No	ACT	Yes	Ng	PfPLDH	2	2 HRP2-, 1 PfLDH+ bands	1	Any Pf band	NA	NA	NA	NA	NA	NA
847	11938	11938	Tg	1	1	1	0	0	0	25.1647	25.1647	25.1766	25.1707	0.00843746	1	1	1139.42	1	0	1	pfhrp2+	pfhrp3-	3	pfhrp2+/3-	48	Female	Ahferom	NA	Yes	Yes	Yes	No	No	No	No	NA	No	Pf	PfHRP2	0	2 HRP2+ bands	1	Any Pf band	NA	NA	NA	NA	NA	NA
848	6111	6111	Tg	1	1	1	1	1	1	22.378	22.378	22.8308	22.6044	0.320178	1	1	4874.88	1	0	0	pfhrp2+	pfhrp3+	0	pfhrp2+/3+	24	Male	L.Adiabo	Urban	Yes	Yes	No	Yes	No	No	No	NA	No	Pf	Both PfHRP2 and PFPLDH	0	2 HRP2+ bands	1	Any Pf band	NA	NA	NA	NA	NA	NA
849	11857	11857	Tg	1	1	1	0	0	0	24.2432	24.2432	24.4509	24.3471	0.146852	1	1	2006.39	1	0	1	pfhrp2+	pfhrp3-	3	pfhrp2+/3-	12	Male	Ahferom	NA	Yes	No	No	No	No	No	No	NA	No	Ng	PfPLDH	2	2 HRP2-, 1 PfLDH+ bands	1	Any Pf band	NA	NA	NA	NA	NA	NA
850	99096	NA	Tg	1	1	1	0	0	0	27.831	27.831	27.9962	27.9136	0.116849	1	1	356.62	1	0	1	pfhrp2+	pfhrp3-	3	pfhrp2+/3-	NA	NA	NA	NA	NA	NA	NA	NA	NA	NA	NA	NA	NA	NA	NA	NA	NA	NA	NA	NA	NA	NA	NA	NA	NA
851	99097	NA	Tg	1	1	1	1	0	0	23.6695	23.6695	23.7518	23.7107	0.0582274	1	1	4550.06	1	0	0	pfhrp2+	pfhrp3+	0	pfhrp2+/3+	NA	NA	NA	NA	NA	NA	NA	NA	NA	NA	NA	NA	NA	NA	NA	NA	NA	NA	NA	NA	NA	NA	NA	NA	NA
852	99098	NA	Tg	0	0	0	0	0	0	27.3254	27.3254	27.1833	27.2543	0.100448	1	1	1395.15	1	1	1	pfhrp2-	pfhrp3-	1	pfhrp2-/3-	NA	NA	NA	NA	NA	NA	NA	NA	NA	NA	NA	NA	NA	NA	NA	NA	NA	NA	NA	NA	NA	NA	NA	NA	NA
853	99099	NA	Tg	1	1	1	1	1	1	28.7103	28.7103	28.3383	28.5243	0.263046	1	1	309.15	1	0	0	pfhrp2+	pfhrp3+	0	pfhrp2+/3+	NA	NA	NA	NA	NA	NA	NA	NA	NA	NA	NA	NA	NA	NA	NA	NA	NA	NA	NA	NA	NA	NA	NA	NA	NA
854	11941	11941	Tg	1	1	1	0	0	0	25.2291	25.2291	25.1142	25.1716	0.0812753	1	1	2232.44	1	0	1	pfhrp2+	pfhrp3-	3	pfhrp2+/3-	17	Male	Ahferom	NA	Yes	Yes	Yes	No	No	Yes	No	NA	No	Pf	PfPLDH	3	1 HRP2+, 1HRP2- band	1	Any Pf band	NA	NA	NA	NA	NA	NA
855	11896	11896	Tg	0	0	0	0	0	0	22.6128	22.6128	22.5137	22.5633	0.0700541	1	1	5193.18	1	1	1	pfhrp2-	pfhrp3-	1	pfhrp2-/3-	2	Male	Ahferom	Urban	Yes	No	No	No	No	Yes	No	NA	No	Ng	PfPLDH	2	2 HRP2-, 1 PfLDH+ bands	1	Any Pf band	NA	NA	NA	NA	NA	NA
856	99100	NA	Tg	1	1	1	0	0	0	24.3884	24.3884	24.4344	24.4114	0.032505	1	1	1887.53	1	0	1	pfhrp2+	pfhrp3-	3	pfhrp2+/3-	NA	NA	NA	NA	NA	NA	NA	NA	NA	NA	NA	NA	NA	NA	NA	NA	NA	NA	NA	NA	NA	NA	NA	NA	NA
857	11961	11961	Tg	0	1	0	1	1	1	NA	NA	NA	NA	NA	NA	1	13.88	1	98	98	Insufficient DNA (<=100p/uL)	Insufficient DNA (<=100p/uL)	NA	NA	8	Male	Ahferom	Rural	Yes	Yes	Yes	Yes	Yes	No	Yes	NA	No	Pf	PfHRP2	0	2 HRP2+ bands	1	Any Pf band	NA	NA	NA	NA	NA	NA
858	11985	11985	Tg	1	1	1	0	0	0	25.4757	25.4757	25.1421	25.3089	0.235898	1	1	1721.85	1	0	1	pfhrp2+	pfhrp3-	3	pfhrp2+/3-	15	Female	Ahferom	Rural	Yes	Yes	Yes	Yes	No	Yes	No	NA	No	Pf	Both PfHRP2 and PFPLDH	0	2 HRP2+ bands	1	Any Pf band	NA	NA	NA	NA	NA	NA
859	11950	11950	Tg	1	1	1	1	1	1	24.6288	24.6288	25.0447	24.8368	0.2941	1	1	2542.06	1	0	0	pfhrp2+	pfhrp3+	0	pfhrp2+/3+	11	Male	Ahferom	Rural	Yes	No	No	Yes	No	Yes	No	NA	No	Pf	Both PfHRP2 and PFPLDH	0	2 HRP2+ bands	1	Any Pf band	NA	NA	NA	NA	NA	NA
860	11854	11854	Tg	0	0	0	0	0	0	24.8969	24.8969	25.3613	25.1291	0.328356	1	1	1870.01	1	1	1	pfhrp2-	pfhrp3-	1	pfhrp2-/3-	16	Male	Ahferom	NA	Yes	Yes	Yes	No	No	No	No	NA	No	Ng	PfPLDH	2	2 HRP2-, 1 PfLDH+ bands	1	Any Pf band	NA	NA	NA	NA	NA	NA
861	11944	11944	Tg	1	1	1	1	1	1	23.5186	23.5186	23.6779	23.5982	0.11267	1	1	3060.24	1	0	0	pfhrp2+	pfhrp3+	0	pfhrp2+/3+	7	Female	Ahferom	Urban	Yes	Yes	Yes	Yes	Yes	Yes	No	NA	No	Pf	Both PfHRP2 and PFPLDH	0	2 HRP2+ bands	1	Any Pf band	NA	NA	NA	NA	NA	NA
862	11989	11989	Tg	1	1	1	0	0	0	24.3957	24.3957	25.7531	25.0744	0.959848	1	1	1929.54	1	0	1	pfhrp2+	pfhrp3-	3	pfhrp2+/3-	20	Male	Ahferom	Rural	Yes	Yes	No	Yes	Yes	Yes	No	NA	Yes	Pf	PfHRP2	0	2 HRP2+ bands	1	Any Pf band	NA	NA	NA	NA	NA	NA
863	11995	11995	Tg	1	1	1	0	1	0	22.5105	22.5105	22.5693	22.5399	0.041579	1	1	5559.91	1	0	0	pfhrp2+	pfhrp3+	0	pfhrp2+/3+	24	Male	Ahferom	Rural	Yes	Yes	Yes	Yes	Yes	Yes	No	NA	No	Pf	Both PfHRP2 and PFPLDH	0	2 HRP2+ bands	1	Any Pf band	NA	NA	NA	NA	NA	NA
864	11882	11882	Tg	1	1	1	0	0	0	NA	NA	NA	NA	NA	NA	1	88.73	1	98	98	Insufficient DNA (<=100p/uL)	Insufficient DNA (<=100p/uL)	NA	NA	22	Male	Ahferom	Rural	Yes	Yes	Yes	Yes	Yes	No	No	NA	Yes	Ng	PfPLDH	2	2 HRP2-, 1 PfLDH+ bands	1	Any Pf band	NA	NA	NA	NA	NA	NA
865	11862	11862	Tg	0	0	0	0	1	0	23.1782	23.1782	23.3462	23.2622	0.118768	1	1	3629.45	1	1	0	pfhrp2-	pfhrp3+	2	pfhrp2-/3+	20	Male	Ahferom	Rural	Yes	Yes	Yes	Yes	Yes	Yes	No	Other	Yes	Ng	PfPLDH	2	2 HRP2-, 1 PfLDH+ bands	1	Any Pf band	NA	NA	NA	NA	NA	NA
866	11850	11850	Tg	0	0	0	0	0	0	25.5129	25.5129	25.4383	25.4756	0.0527207	1	1	1827.29	1	1	1	pfhrp2-	pfhrp3-	1	pfhrp2-/3-	30	Male	Ahferom	Rural	Yes	Yes	No	Yes	Yes	Yes	No	NA	No	Ng	PfPLDH	2	2 HRP2-, 1 PfLDH+ bands	1	Any Pf band	NA	NA	NA	NA	NA	NA
867	12007	12007	Tg	1	1	1	1	1	1	25.2128	25.2128	24.715	24.9639	0.352004	1	1	855.78	1	0	0	pfhrp2+	pfhrp3+	0	pfhrp2+/3+	21	Male	Ahferom	Rural	Yes	Yes	Yes	Yes	No	Yes	No	NA	No	Pf	PfHRP2	0	2 HRP2+ bands	1	Any Pf band	NA	NA	NA	NA	NA	NA
868	11913	11913	Tg	1	1	1	0	0	0	23.3569	23.3569	23.3108	23.3339	0.0326304	1	1	3425.89	1	0	1	pfhrp2+	pfhrp3-	3	pfhrp2+/3-	24	Male	Ahferom	Rural	Yes	Yes	Yes	Yes	No	Yes	No	NA	No	Pf	Both PfHRP2 and PFPLDH	0	2 HRP2+ bands	1	Any Pf band	NA	NA	NA	NA	NA	NA
869	12000	12000	Tg	1	1	1	0	0	0	23.9066	23.9066	24.5924	24.2495	0.48494	1	1	2124.95	1	0	1	pfhrp2+	pfhrp3-	3	pfhrp2+/3-	8	Male	Ahferom	Rural	No	Yes	Yes	Yes	Yes	Yes	No	NA	No	Pf	Both PfHRP2 and PFPLDH	0	2 HRP2+ bands	1	Any Pf band	NA	NA	NA	NA	NA	NA
870	11972	11972	Tg	1	1	1	0	0	0	26.7415	26.7415	26.815	26.7782	0.0520018	1	1	751.47	1	0	1	pfhrp2+	pfhrp3-	3	pfhrp2+/3-	6	Male	Ahferom	Rural	Yes	Yes	No	No	No	Yes	No	NA	No	Pf	PfHRP2	0	2 HRP2+ bands	1	Any Pf band	NA	NA	NA	NA	NA	NA
871	11977	11977	Tg	0	0	0	0	0	0	NA	NA	NA	NA	NA	NA	1	10.35	0	98	98	Insufficient DNA (<=100p/uL)	Insufficient DNA (<=100p/uL)	NA	NA	11	Male	Ahferom	Rural	Yes	Yes	Yes	Yes	No	Yes	No	NA	No	Mixed of Pf and Pv	PfHRP2	0	2 HRP2+ bands	1	Any Pf band	NA	NA	NA	NA	NA	NA
872	11965	11965	Tg	1	1	1	1	1	1	25.6604	25.6604	25.6979	25.6791	0.0265208	1	1	1069.92	1	0	0	pfhrp2+	pfhrp3+	0	pfhrp2+/3+	7	Male	Ahferom	Rural	Yes	Yes	Yes	No	No	Yes	No	NA	No	Pf	Ng	3	1 HRP2+, 1HRP2- band	1	Any Pf band	NA	NA	NA	NA	NA	NA
873	12552	12552	Tg	0	0	0	0	0	0	NA	NA	NA	NA	NA	NA	1	60.05	1	98	98	Insufficient DNA (<=100p/uL)	Insufficient DNA (<=100p/uL)	NA	NA	12	Male	Ahferom	Rural	Yes	No	No	Yes	No	Yes	No	NA	No	Pv	PfPLDH	2	2 HRP2-, 1 PfLDH+ bands	1	Any Pf band	NA	NA	NA	NA	NA	NA
874	11840	11840	Tg	0	0	0	0	1	0	31.5747	31.5747	NA	31.5747	NA	1	1	4512.13	1	1	0	pfhrp2-	pfhrp3+	2	pfhrp2-/3+	2	Female	Ahferom	Rural	Yes	No	No	No	No	No	No	NA	No	Ng	PfPLDH	2	2 HRP2-, 1 PfLDH+ bands	1	Any Pf band	NA	NA	NA	NA	NA	NA
875	12165	12165	Tg	0	0	0	0	0	0	21.2642	21.2642	21.4825	21.3733	0.154396	1	1	15305.2	1	1	1	pfhrp2-	pfhrp3-	1	pfhrp2-/3-	8	Male	Ahferom	Rural	Yes	Yes	No	Yes	Yes	Yes	No	NA	No	Ng	PfHRP2	3	1 HRP2+, 1HRP2- band	1	Any Pf band	NA	NA	NA	NA	NA	NA
876	5533	5533	Tg	0	0	0	0	0	0	25.345	25.345	25.3123	25.3286	0.0231113	1	1	2539.05	1	1	1	pfhrp2-	pfhrp3-	1	pfhrp2-/3-	14	Female	L.Adiabo	Rural	Yes	Yes	No	Yes	No	No	No	NA	No	Mixed of Pf and Pv	Both PfHRP2 and PFPLDH	0	2 HRP2+ bands	1	Any Pf band	NA	NA	NA	NA	NA	NA
877	99101	NA	Tg	1	1	1	0	1	0	30.6743	30.6743	29.9493	30.3118	0.512649	1	1	117.81	1	0	0	pfhrp2+	pfhrp3+	0	pfhrp2+/3+	NA	NA	NA	NA	NA	NA	NA	NA	NA	NA	NA	NA	NA	NA	NA	NA	NA	NA	NA	NA	NA	NA	NA	NA	NA
878	11888	11888	Tg	0	0	0	0	0	0	20.7314	20.7314	20.6655	20.6984	0.0465638	1	1	9285.95	1	1	1	pfhrp2-	pfhrp3-	1	pfhrp2-/3-	4	Female	Ahferom	Rural	No	Yes	Yes	Yes	Yes	No	No	NA	No	Ng	PfPLDH	2	2 HRP2-, 1 PfLDH+ bands	1	Any Pf band	NA	NA	NA	NA	NA	NA
879	12015	12015	Tg	1	1	1	1	1	1	22.5691	22.5691	22.5583	22.5637	0.00761745	1	1	8742.22	1	0	0	pfhrp2+	pfhrp3+	0	pfhrp2+/3+	43	Male	Ahferom	Rural	Yes	Yes	Yes	Yes	Yes	Yes	Yes	ACT	No	Pf	Both PfHRP2 and PFPLDH	0	2 HRP2+ bands	1	Any Pf band	NA	NA	NA	NA	NA	NA
880	12018	12018	Tg	0	0	0	0	0	0	NA	NA	NA	NA	NA	NA	1	52.16	1	98	98	Insufficient DNA (<=100p/uL)	Insufficient DNA (<=100p/uL)	NA	NA	12	Female	Ahferom	Rural	Yes	Yes	Yes	Yes	Yes	Yes	Yes	Chloroquine	No	Pf	Both PfHRP2 and PFPLDH	0	2 HRP2+ bands	1	Any Pf band	NA	NA	NA	NA	NA	NA
881	2120	2120	Tg	1	1	1	0	1	0	23.9307	23.9307	24.2853	24.108	0.250758	1	1	1328.43	1	0	0	pfhrp2+	pfhrp3+	0	pfhrp2+/3+	2	Female	NA	NA	No	No	No	No	No	No	No	NA	No	Pf	Ng	3	1 HRP2+, 1HRP2- band	1	Any Pf band	NA	NA	NA	NA	NA	NA
882	11452	11452	Tg	0	0	0	0	0	0	NA	NA	NA	NA	NA	NA	0	0	0	98	98	Insufficient DNA (<=100p/uL)	Insufficient DNA (<=100p/uL)	NA	NA	3	Male	T/Adiabo	Rural	Yes	Yes	Yes	Yes	Yes	Yes	No	NA	No	Pv	PfPLDH	2	2 HRP2-, 1 PfLDH+ bands	1	Any Pf band	NA	NA	NA	NA	NA	NA
883	11525	11525	Tg	0	0	0	1	1	1	NA	NA	NA	NA	NA	NA	1	69.97	1	98	98	Insufficient DNA (<=100p/uL)	Insufficient DNA (<=100p/uL)	NA	NA	20	Female	T/Adiabo	Rural	Yes	Yes	Yes	No	No	No	No	NA	No	Pf	PfHRP2	0	2 HRP2+ bands	1	Any Pf band	NA	NA	NA	NA	NA	NA
884	11530	11530	Tg	1	1	1	1	1	1	24.5592	24.5592	24.3557	24.4575	0.143889	1	1	1021.36	1	0	0	pfhrp2+	pfhrp3+	0	pfhrp2+/3+	28	Female	T/Adiabo	Rural	Yes	Yes	Yes	No	No	No	No	NA	No	Pf	PfHRP2	0	2 HRP2+ bands	1	Any Pf band	NA	NA	NA	NA	NA	NA
885	11541	11541	Tg	1	1	1	1	1	1	27.5102	27.5102	27.2783	27.3943	0.163984	1	1	252.46	1	0	0	pfhrp2+	pfhrp3+	0	pfhrp2+/3+	7	Female	T/Adiabo	Rural	Yes	Yes	Yes	No	No	No	No	NA	No	Pf	PfHRP2	0	2 HRP2+ bands	1	Any Pf band	NA	NA	NA	NA	NA	NA
886	11506	11506	Tg	1	1	1	1	0	0	28.1963	28.1963	28.1563	28.1763	0.028289	1	1	588.45	1	0	0	pfhrp2+	pfhrp3+	0	pfhrp2+/3+	12	Male	T/Adiabo	Rural	Yes	Yes	Yes	Yes	No	No	No	NA	No	Pf	Both PfHRP2 and PFPLDH	0	2 HRP2+ bands	1	Any Pf band	NA	NA	NA	NA	NA	NA
887	11520	11520	Tg	1	1	1	1	1	1	25.263	25.263	25.6987	25.4808	0.308127	1	1	1421.06	1	0	0	pfhrp2+	pfhrp3+	0	pfhrp2+/3+	12	Female	T/Adiabo	Rural	Yes	Yes	Yes	Yes	Yes	Yes	No	NA	No	Pf	Both PfHRP2 and PFPLDH	0	2 HRP2+ bands	1	Any Pf band	NA	NA	NA	NA	NA	NA
888	11441	11441	Tg	0	0	0	0	0	0	21.7582	21.7582	21.7269	21.7425	0.0221335	1	1	3518.58	1	1	1	pfhrp2-	pfhrp3-	1	pfhrp2-/3-	3	Female	T/Adiabo	Rural	Yes	Yes	Yes	Yes	Yes	Yes	No	NA	No	Ng	PfPLDH	2	2 HRP2-, 1 PfLDH+ bands	1	Any Pf band	NA	NA	NA	NA	NA	NA
889	11514	11514	Tg	1	1	1	1	1	1	28.1919	28.1919	28.5615	28.3767	0.261347	1	1	287.75	1	0	0	pfhrp2+	pfhrp3+	0	pfhrp2+/3+	29	Female	T/Adiabo	Rural	Yes	Yes	Yes	No	Yes	No	No	NA	No	Pf	PfHRP2	0	2 HRP2+ bands	1	Any Pf band	NA	NA	NA	NA	NA	NA
890	11493	11493	Tg	1	1	1	1	1	1	26.4149	26.4149	27.2792	26.8471	0.61117	1	1	739.17	1	0	0	pfhrp2+	pfhrp3+	0	pfhrp2+/3+	13	Male	T/Adiabo	Rural	Yes	Yes	Yes	Yes	Yes	Yes	No	NA	No	Pf	Both PfHRP2 and PFPLDH	0	2 HRP2+ bands	1	Any Pf band	NA	NA	NA	NA	NA	NA
891	11535	11535	Tg	1	1	1	1	1	1	29.2049	29.2049	29.6377	29.4213	0.306075	1	1	184.24	1	0	0	pfhrp2+	pfhrp3+	0	pfhrp2+/3+	29	Female	T/Adiabo	Rural	Yes	Yes	Yes	Yes	Yes	Yes	No	NA	No	Pf	Ng	3	1 HRP2+, 1HRP2- band	1	Any Pf band	NA	NA	NA	NA	NA	NA
892	11869	11869	Tg	1	1	1	0	0	0	23.8752	23.8752	23.6742	23.7747	0.142149	1	1	2633.15	1	0	1	pfhrp2+	pfhrp3-	3	pfhrp2+/3-	12	Male	Gulomekeda	Urban	Yes	Yes	Yes	Yes	Yes	Yes	No	NA	No	Pf	Both PfHRP2 and PFPLDH	0	2 HRP2+ bands	1	Any Pf band	NA	NA	NA	NA	NA	NA
893	99102	NA	Tg	1	1	1	1	1	1	NA	NA	NA	NA	NA	NA	1	52.25	1	98	98	Insufficient DNA (<=100p/uL)	Insufficient DNA (<=100p/uL)	NA	NA	NA	NA	NA	NA	NA	NA	NA	NA	NA	NA	NA	NA	NA	NA	NA	NA	NA	NA	NA	NA	NA	NA	NA	NA	NA
894	11856	11856	Tg	1	1	1	0	0	0	23.3378	23.3378	23.3364	23.3371	0.000949484	1	1	5076.66	1	0	1	pfhrp2+	pfhrp3-	3	pfhrp2+/3-	3	Male	Gulomekeda	Rural	Yes	Yes	Yes	Yes	Yes	Yes	No	NA	No	Pf	Both PfHRP2 and PFPLDH	0	2 HRP2+ bands	1	Any Pf band	NA	NA	NA	NA	NA	NA
895	11876	11876	Tg	1	1	1	1	1	1	24.3316	24.3316	24.3225	24.3271	0.00641981	1	1	2374.46	1	0	0	pfhrp2+	pfhrp3+	0	pfhrp2+/3+	4	Male	Gulomekeda	Rural	Yes	Yes	Yes	Yes	No	Yes	No	NA	No	Pf	Both PfHRP2 and PFPLDH	0	2 HRP2+ bands	1	Any Pf band	NA	NA	NA	NA	NA	NA
896	11853	11853	Tg	1	1	1	1	1	1	22.5643	22.5643	22.5436	22.5539	0.0146374	1	1	5933.15	1	0	0	pfhrp2+	pfhrp3+	0	pfhrp2+/3+	10	Male	Gulomekeda	Urban	Yes	Yes	Yes	Yes	Yes	Yes	No	NA	No	Pf	Both PfHRP2 and PFPLDH	0	2 HRP2+ bands	1	Any Pf band	NA	NA	NA	NA	NA	NA
897	11861	11861	Tg	1	1	1	0	0	0	24.5988	24.5988	24.3941	24.4964	0.144767	1	1	2260.86	1	0	1	pfhrp2+	pfhrp3-	3	pfhrp2+/3-	5	Female	Gulomekeda	Rural	Yes	Yes	Yes	Yes	Yes	Yes	No	NA	No	Pf	PfHRP2	0	2 HRP2+ bands	1	Any Pf band	NA	NA	NA	NA	NA	NA
898	598	598	Tg	1	1	1	0	0	0	26.4823	26.4823	26.6566	26.5695	0.123227	1	1	1093.07	1	0	1	pfhrp2+	pfhrp3-	3	pfhrp2+/3-	45	Female	L.Adiabo	Rural	Yes	Yes	Yes	Yes	Yes	No	No	NA	No	Pf	PfHRP2	0	2 HRP2+ bands	1	Any Pf band	NA	NA	NA	NA	NA	NA
899	11848	11848	Tg	0	0	0	0	0	0	NA	NA	NA	NA	NA	NA	1	6.57	0	98	98	Insufficient DNA (<=100p/uL)	Insufficient DNA (<=100p/uL)	NA	NA	13	Male	Gulomekeda	Urban	Yes	Yes	Yes	Yes	Yes	No	No	NA	No	Ng	PfHRP2	3	1 HRP2+, 1HRP2- band	1	Any Pf band	NA	NA	NA	NA	NA	NA
900	11873	11873	Tg	1	1	1	1	1	1	NA	NA	NA	NA	NA	NA	1	53.62	1	98	98	Insufficient DNA (<=100p/uL)	Insufficient DNA (<=100p/uL)	NA	NA	41	Female	Gulomekeda	Urban	Yes	Yes	Yes	Yes	Yes	Yes	No	NA	No	Pf	Both PfHRP2 and PFPLDH	0	2 HRP2+ bands	1	Any Pf band	NA	NA	NA	NA	NA	NA
901	11808	11808	Tg	1	1	1	1	1	1	28.4511	28.4511	27.8716	28.1614	0.409747	1	1	206.7	1	0	0	pfhrp2+	pfhrp3+	0	pfhrp2+/3+	2	Female	Gulomekeda	Urban	Yes	Yes	No	Yes	Yes	Yes	No	NA	No	Ng	PfPLDH	2	2 HRP2-, 1 PfLDH+ bands	1	Any Pf band	NA	NA	NA	NA	NA	NA
902	11468	11468	Tg	0	1	0	0	0	0	22.0754	22.0754	22.1351	22.1052	0.042275	1	1	7184.76	1	0	1	pfhrp2+	pfhrp3-	3	pfhrp2+/3-	22	Male	T/Adiabo	Rural	Yes	Yes	Yes	Yes	Yes	Yes	No	NA	No	Ng	PfPLDH	2	2 HRP2-, 1 PfLDH+ bands	1	Any Pf band	NA	NA	NA	NA	NA	NA
903	99103	NA	Tg	1	1	1	0	0	0	21.9193	21.9193	21.9578	21.9386	0.0271979	1	1	7386.93	1	0	1	pfhrp2+	pfhrp3-	3	pfhrp2+/3-	NA	NA	NA	NA	NA	NA	NA	NA	NA	NA	NA	NA	NA	NA	NA	NA	NA	NA	NA	NA	NA	NA	NA	NA	NA
904	11481	11481	Tg	1	1	1	1	1	1	25.4028	25.4028	25.7512	25.577	0.246376	1	1	1243.58	1	0	0	pfhrp2+	pfhrp3+	0	pfhrp2+/3+	13	Female	T/Adiabo	Rural	Yes	Yes	Yes	Yes	Yes	Yes	No	NA	No	Pf	PfHRP2	0	2 HRP2+ bands	1	Any Pf band	NA	NA	NA	NA	NA	NA
905	11592	11592	Tg	1	1	1	1	1	1	22.425	22.425	22.228	22.3265	0.139308	1	1	8184.27	1	0	0	pfhrp2+	pfhrp3+	0	pfhrp2+/3+	3	Female	T/Adiabo	Rural	Yes	Yes	Yes	Yes	Yes	Yes	Yes	ACT	No	Pf	PfHRP2	0	2 HRP2+ bands	1	Any Pf band	NA	NA	NA	NA	NA	NA
906	99104	NA	Tg	1	1	1	1	1	1	NA	NA	NA	NA	NA	NA	1	20.12	1	98	98	Insufficient DNA (<=100p/uL)	Insufficient DNA (<=100p/uL)	NA	NA	NA	NA	NA	NA	NA	NA	NA	NA	NA	NA	NA	NA	NA	NA	NA	NA	NA	NA	NA	NA	NA	NA	NA	NA	NA
907	2613	2613	Tg	0	1	0	1	0	0	24.1571	24.1571	24.301	24.2291	0.101754	1	1	2645.38	1	0	0	pfhrp2+	pfhrp3+	0	pfhrp2+/3+	30	Female	T/Adiabo	Rural	Yes	Yes	Yes	Yes	Yes	Yes	No	NA	No	Pf	PfHRP2	0	2 HRP2+ bands	1	Any Pf band	NA	NA	NA	NA	NA	NA
908	11565	11565	Tg	0	1	0	1	1	1	25.0587	25.0587	25.1924	25.1256	0.0945762	1	1	1680.52	1	0	0	pfhrp2+	pfhrp3+	0	pfhrp2+/3+	4	Male	T/Adiabo	Rural	Yes	Yes	Yes	Yes	Yes	Yes	Yes	Chloroquine	No	Pf	PfPLDH	3	1 HRP2+, 1HRP2- band	1	Any Pf band	NA	NA	NA	NA	NA	NA
909	99105	NA	Tg	1	1	1	1	1	1	23.9253	23.9253	23.8818	23.9036	0.0307746	1	1	2335.44	1	0	0	pfhrp2+	pfhrp3+	0	pfhrp2+/3+	NA	NA	NA	NA	NA	NA	NA	NA	NA	NA	NA	NA	NA	NA	NA	NA	NA	NA	NA	NA	NA	NA	NA	NA	NA
910	11744	11744	Tg	0	0	0	0	0	0	NA	NA	NA	NA	NA	NA	0	0	0	98	98	Insufficient DNA (<=100p/uL)	Insufficient DNA (<=100p/uL)	NA	NA	7	Male	T/Adiabo	Rural	Yes	Yes	No	Yes	No	Missing	Yes	NA	No	Pv	Ng	1	2 HRP2-, 1 PfLDH- bands	0	All Pf bands neg	NA	NA	NA	NA	NA	NA
911	11765	11765	Tg	1	1	1	1	1	1	NA	NA	NA	NA	NA	NA	1	46.35	1	98	98	Insufficient DNA (<=100p/uL)	Insufficient DNA (<=100p/uL)	NA	NA	4	Male	T/Adiabo	Rural	Yes	Yes	No	Yes	No	Yes	No	NA	No	Pv	Ng	1	2 HRP2-, 1 PfLDH- bands	0	All Pf bands neg	NA	NA	NA	NA	NA	NA
912	11580	11580	Tg	1	1	1	1	1	1	26.7465	26.7465	26.7332	26.7399	0.00939774	1	1	693.87	1	0	0	pfhrp2+	pfhrp3+	0	pfhrp2+/3+	2	Female	T/Adiabo	Rural	No	No	No	Yes	Yes	Yes	No	NA	No	Pf	PfHRP2	0	2 HRP2+ bands	1	Any Pf band	NA	NA	NA	NA	NA	NA
913	11544	11544	Tg	0	0	0	0	0	0	19.8506	19.8506	20.5348	20.1927	0.483819	1	1	12146.3	1	1	1	pfhrp2-	pfhrp3-	1	pfhrp2-/3-	6	Female	T/Adiabo	Rural	Yes	Yes	Yes	Yes	Yes	Yes	No	NA	No	Ng	PfPLDH	2	2 HRP2-, 1 PfLDH+ bands	1	Any Pf band	NA	NA	NA	NA	NA	NA
914	11586	11586	Tg	1	1	1	1	1	1	25.4117	25.4117	25.5861	25.4989	0.123364	1	1	3035.34	1	0	0	pfhrp2+	pfhrp3+	0	pfhrp2+/3+	30	Male	T/Adiabo	Rural	Yes	Yes	Yes	Yes	Yes	Yes	No	NA	No	Mixed of Pf and Pv	Both PfHRP2 and PFPLDH	0	2 HRP2+ bands	1	Any Pf band	NA	NA	NA	NA	NA	NA
915	11576	11576	Tg	1	1	1	1	1	1	21.5595	21.5595	21.3259	21.4427	0.165214	1	1	17544.5	1	0	0	pfhrp2+	pfhrp3+	0	pfhrp2+/3+	1	Male	T/Adiabo	Rural	Yes	Yes	Yes	Yes	Yes	Yes	No	NA	No	Pf	Both PfHRP2 and PFPLDH	0	2 HRP2+ bands	1	Any Pf band	NA	NA	NA	NA	NA	NA
916	11570	11570	Tg	0	0	0	1	1	1	24.9738	24.9738	24.7254	24.8496	0.175621	1	1	2112.47	1	1	0	pfhrp2-	pfhrp3+	2	pfhrp2-/3+	10	Male	T/Adiabo	Rural	Yes	Yes	Yes	Yes	Yes	Yes	No	NA	No	Ng	PfPLDH	2	2 HRP2-, 1 PfLDH+ bands	1	Any Pf band	NA	NA	NA	NA	NA	NA
917	11551	11551	Tg	1	1	1	1	1	1	28.2159	28.2159	28.7977	28.5068	0.41139	1	1	356.47	1	0	0	pfhrp2+	pfhrp3+	0	pfhrp2+/3+	25	Female	T/Adiabo	Rural	Yes	Yes	Yes	Yes	Yes	Yes	No	NA	No	Pf	PfHRP2	0	2 HRP2+ bands	1	Any Pf band	NA	NA	NA	NA	NA	NA
918	11558	11558	Tg	1	1	1	0	0	0	NA	NA	NA	NA	NA	NA	1	78.5	1	98	98	Insufficient DNA (<=100p/uL)	Insufficient DNA (<=100p/uL)	NA	NA	22	Female	T/Adiabo	Rural	Yes	Yes	Yes	Yes	Yes	Yes	No	NA	No	Pf	Ng	3	1 HRP2+, 1HRP2- band	1	Any Pf band	NA	NA	NA	NA	NA	NA
919	11748	11748	Tg	0	0	0	0	0	0	NA	NA	NA	NA	NA	NA	0	0	0	98	98	Insufficient DNA (<=100p/uL)	Insufficient DNA (<=100p/uL)	NA	NA	4	Female	T/Adiabo	Rural	Yes	Yes	No	Yes	Yes	No	No	NA	No	Pv	Ng	1	2 HRP2-, 1 PfLDH- bands	0	All Pf bands neg	NA	NA	NA	NA	NA	NA
920	11588	11588	Tg	1	1	1	0	0	0	24.8167	24.8167	24.5131	24.6649	0.214658	1	1	3981.83	1	0	1	pfhrp2+	pfhrp3-	3	pfhrp2+/3-	12	Female	T/Adiabo	Rural	Yes	Yes	Yes	Yes	Yes	Yes	No	NA	No	Pf	Both PfHRP2 and PFPLDH	0	2 HRP2+ bands	1	Any Pf band	NA	NA	NA	NA	NA	NA
921	11605	11605	Tg	1	1	1	1	1	1	24.9191	24.9191	24.7024	24.8108	0.153204	1	1	1549.43	1	0	0	pfhrp2+	pfhrp3+	0	pfhrp2+/3+	12	Male	T/Adiabo	Rural	Yes	Yes	Yes	No	Yes	No	No	NA	No	Pf	Both PfHRP2 and PFPLDH	0	2 HRP2+ bands	1	Any Pf band	NA	NA	NA	NA	NA	NA
922	11612	11612	Tg	1	1	1	1	1	1	28.0852	28.0852	28.0304	28.0578	0.0387738	1	1	412.69	1	0	0	pfhrp2+	pfhrp3+	0	pfhrp2+/3+	10	Female	T/Adiabo	Rural	Yes	Yes	Yes	Yes	Yes	Yes	No	NA	No	Pf	PfHRP2	0	2 HRP2+ bands	1	Any Pf band	NA	NA	NA	NA	NA	NA
923	11497	11497	Tg	1	1	1	1	1	1	22.4882	22.4882	23.0082	22.7482	0.367711	1	1	8328.07	1	0	0	pfhrp2+	pfhrp3+	0	pfhrp2+/3+	8	Female	T/Adiabo	Rural	Yes	Yes	Yes	Yes	Yes	Yes	No	NA	No	Pf	Both PfHRP2 and PFPLDH	0	2 HRP2+ bands	1	Any Pf band	NA	NA	NA	NA	NA	NA
924	11445	11445	Tg	0	0	0	0	0	0	24.6605	24.6605	24.6115	24.636	0.0346157	1	1	3563.91	1	1	1	pfhrp2-	pfhrp3-	1	pfhrp2-/3-	13	Female	T/Adiabo	Rural	Yes	Yes	Yes	Yes	Yes	Yes	No	NA	No	Ng	PfPLDH	2	2 HRP2-, 1 PfLDH+ bands	1	Any Pf band	NA	NA	NA	NA	NA	NA
925	2689	2689	Tg	0	0	0	0	0	0	NA	NA	NA	NA	NA	NA	0	0	0	98	98	Insufficient DNA (<=100p/uL)	Insufficient DNA (<=100p/uL)	NA	NA	4	Female	T/Adiabo	Rural	Yes	Yes	Yes	Yes	Yes	Yes	No	NA	No	Pf	Ng	3	1 HRP2+, 1HRP2- band	1	Any Pf band	NA	NA	NA	NA	NA	NA
926	99106	NA	NA	1	1	1	0	0	0	NA	NA	NA	NA	NA	NA	1	2150	1	0	NA	pfhrp2+	NA	NA	NA	NA	NA	NA	NA	NA	NA	NA	NA	NA	NA	NA	NA	NA	NA	NA	NA	NA	NA	NA	NA	NA	NA	NA	NA	NA
[truncated: 4 more columns]
