# Supplementary material for: Plasmodium falciparum is evolving to escape malaria rapid diagnostic tests in Ethiopia
Source: Nat Microbiol. 2021 Sep 27;6(10):1289–99. doi: 10.1038/s41564-021-00962-4 (PMC8478644; doi:10.1038/s41564-021-00962-4)
Supplement: Supplementary file 8 — MIP subtelomeric profile calls. [file 41564_2021_962_MOESM8_ESM.xlsx]

## Sheet: MIP Calls
lab_ID	participant_ID	Reg	hrp2-call	c8-cluster	c8-cluster-number	c8-color	hrp2-del	hrp3-call	c13-cluster	c13-cluster-number	c13-color	hrp3-del
10730	10730	Am	hrp2-intact	chr8-cluster-1	1	tab:orange	0	hrp3-intact	chr13-cluster-1	1	tab:orange	0
10720	10720	Am	hrp2-intact	chr8-cluster-3	3	tab:red	0	hrp3-intact	chr13-cluster-1	1	tab:orange	0
10740	10740	Am	hrp2-intact	chr8-cluster-1	1	tab:orange	0	hrp3-deletion-2	chr13-cluster-4	4	tab:purple	2
10048	10048	Am	hrp2-intact	chr8-cluster-2	2	tab:green	0	hrp3-deletion-2	chr13-cluster-4	4	tab:purple	2
99107	NA	Am	hrp2-intact	chr8-cluster-2	2	tab:green	0	hrp3-intact	chr13-cluster-1	1	tab:orange	0
10031	10031	Am	hrp2-intact	chr8-cluster-1	1	tab:orange	0	hrp3-intact	chr13-cluster-1	1	tab:orange	0
10021	10021	Am	hrp2-intact	chr8-cluster-3	3	tab:red	0	hrp3-intact	chr13-cluster-1	1	tab:orange	0
10057	10057	Am	hrp2-intact	chr8-cluster-1	1	tab:orange	0	hrp3-intact	chr13-cluster-1	1	tab:orange	0
9977	9977	Am	hrp2-intact	chr8-cluster-2	2	tab:green	0	hrp3-deletion-3	chr13-cluster-3	3	tab:red	3
9988	9988	Am	hrp2-intact	chr8-cluster-1	1	tab:orange	0	hrp3-intact	chr13-cluster-1	1	tab:orange	0
9984	9984	Am	hrp2-intact	chr8-cluster-3	3	tab:red	0	hrp3-intact	chr13-cluster-1	1	tab:orange	0
9968	9968	Am	hrp2-intact	chr8-cluster-1	1	tab:orange	0	hrp3-deletion-2	chr13-cluster-4	4	tab:purple	2
10151	10151	Am	hrp2-intact	chr8-cluster-1	1	tab:orange	0	hrp3-deletion-2	chr13-cluster-4	4	tab:purple	2
1204	1204	Am	hrp2-deletion	chr8-cluster-4	4	tab:purple	1	hrp3-deletion-2	chr13-cluster-4	4	tab:purple	2
10296	10296	Am	hrp2-intact	chr8-cluster-1	1	tab:orange	0	hrp3-intact	chr13-cluster-1	1	tab:orange	0
9909	9909	Am	hrp2-intact	chr8-cluster-2	2	tab:green	0	hrp3-intact	chr13-cluster-1	1	tab:orange	0
9934	9934	Am	hrp2-intact	chr8-cluster-2	2	tab:green	0	hrp3-intact	chr13-cluster-1	1	tab:orange	0
9932	9932	Am	hrp2-intact	chr8-cluster-3	3	tab:red	0	hrp3-deletion-2	chr13-cluster-4	4	tab:purple	2
10300	10300	Am	hrp2-intact	chr8-cluster-2	2	tab:green	0	hrp3-deletion-3	chr13-cluster-3	3	tab:red	3
10304	10304	Am	hrp2-intact	chr8-cluster-1	1	tab:orange	0	hrp3-intact	chr13-cluster-1	1	tab:orange	0
9890	9890	Am	hrp2-intact	chr8-cluster-1	1	tab:orange	0	hrp3-intact	chr13-cluster-1	1	tab:orange	0
10339	10339	Am	hrp2-intact	chr8-cluster-2	2	tab:green	0	hrp3-intact	chr13-cluster-1	1	tab:orange	0
10343	10343	Am	hrp2-intact	chr8-cluster-2	2	tab:green	0	hrp3-deletion-3	chr13-cluster-3	3	tab:red	3
10327	10327	Am	hrp2-intact	chr8-cluster-1	1	tab:orange	0	hrp3-deletion-3	chr13-cluster-3	3	tab:red	3
10724	10724	Am	hrp2-intact	chr8-cluster-1	1	tab:orange	0	hrp3-deletion-3	chr13-cluster-3	3	tab:red	3
10727	10727	Am	hrp2-intact	chr8-cluster-2	2	tab:green	0	hrp3-intact	chr13-cluster-1	1	tab:orange	0
99007	NA	Am	hrp2-intact	chr8-cluster-1	1	tab:orange	0	hrp3-intact	chr13-cluster-1	1	tab:orange	0
7629	7629	GA	hrp2-intact	chr8-cluster-3	3	tab:red	0	hrp3-deletion-2	chr13-cluster-4	4	tab:purple	2
10122	10122	Am	hrp2-deletion	chr8-cluster-4	4	tab:purple	1	hrp3-intact	chr13-cluster-1	1	tab:orange	0
141	141	Am	hrp2-intact	chr8-cluster-3	3	tab:red	0	hrp3-intact	chr13-cluster-1	1	tab:orange	0
10204	10204	Am	hrp2-intact	chr8-cluster-3	3	tab:red	0	hrp3-intact	chr13-cluster-1	1	tab:orange	0
99108	NA	Am	hrp2-intact	chr8-cluster-1	1	tab:orange	0	hrp3-deletion-1	chr13-cluster-2	2	tab:green	1
10209	10209	Am	hrp2-intact	chr8-cluster-2	2	tab:green	0	hrp3-intact	chr13-cluster-1	1	tab:orange	0
10599	10599	Am	hrp2-intact	chr8-cluster-2	2	tab:green	0	hrp3-intact	chr13-cluster-1	1	tab:orange	0
10216	10216	Am	hrp2-intact	chr8-cluster-1	1	tab:orange	0	hrp3-intact	chr13-cluster-1	1	tab:orange	0
10264	10264	Am	hrp2-intact	chr8-cluster-1	1	tab:orange	0	hrp3-deletion-2	chr13-cluster-4	4	tab:purple	2
8722	8722	GA	hrp2-intact	chr8-cluster-3	3	tab:red	0	hrp3-deletion-3	chr13-cluster-3	3	tab:red	3
8911	8911	GA	hrp2-intact	chr8-cluster-2	2	tab:green	0	hrp3-intact	chr13-cluster-1	1	tab:orange	0
8983	8983	GA	hrp2-intact	chr8-cluster-1	1	tab:orange	0	hrp3-intact	chr13-cluster-1	1	tab:orange	0
8976	8976	GA	hrp2-intact	chr8-cluster-2	2	tab:green	0	hrp3-intact	chr13-cluster-1	1	tab:orange	0
8946	8946	GA	hrp2-intact	chr8-cluster-1	1	tab:orange	0	hrp3-intact	chr13-cluster-1	1	tab:orange	0
8940	8940	GA	hrp2-intact	chr8-cluster-1	1	tab:orange	0	hrp3-intact	chr13-cluster-1	1	tab:orange	0
8929	8929	GA	hrp2-intact	chr8-cluster-1	1	tab:orange	0	hrp3-intact	chr13-cluster-1	1	tab:orange	0
8857	8857	GA	hrp2-deletion	chr8-cluster-4	4	tab:purple	1	hrp3-deletion-2	chr13-cluster-4	4	tab:purple	2
99015	NA	GA	hrp2-deletion	chr8-cluster-4	4	tab:purple	1	hrp3-deletion-2	chr13-cluster-4	4	tab:purple	2
10772	10772	Am	hrp2-intact	chr8-cluster-1	1	tab:orange	0	hrp3-deletion-2	chr13-cluster-4	4	tab:purple	2
10780	10780	Am	hrp2-intact	chr8-cluster-1	1	tab:orange	0	hrp3-deletion-3	chr13-cluster-3	3	tab:red	3
8510	8510	GA	hrp2-intact	chr8-cluster-1	1	tab:orange	0	hrp3-intact	chr13-cluster-1	1	tab:orange	0
10764	10764	Am	hrp2-intact	chr8-cluster-3	3	tab:red	0	hrp3-intact	chr13-cluster-1	1	tab:orange	0
10758	10758	Am	hrp2-intact	chr8-cluster-2	2	tab:green	0	hrp3-intact	chr13-cluster-1	1	tab:orange	0
10380	10380	Am	hrp2-intact	chr8-cluster-1	1	tab:orange	0	hrp3-intact	chr13-cluster-1	1	tab:orange	0
1784	1784	Am	hrp2-deletion	chr8-cluster-4	4	tab:purple	1	hrp3-deletion-2	chr13-cluster-4	4	tab:purple	2
1559	1559	Am	hrp2-deletion	chr8-cluster-4	4	tab:purple	1	hrp3-deletion-2	chr13-cluster-4	4	tab:purple	2
99019	NA	Am	hrp2-intact	chr8-cluster-1	1	tab:orange	0	hrp3-intact	chr13-cluster-1	1	tab:orange	0
8994	8994	GA	hrp2-intact	chr8-cluster-1	1	tab:orange	0	hrp3-intact	chr13-cluster-1	1	tab:orange	0
4213	4213	GA	hrp2-deletion	chr8-cluster-4	4	tab:purple	1	hrp3-deletion-2	chr13-cluster-4	4	tab:purple	2
9513	9513	GA	hrp2-intact	chr8-cluster-1	1	tab:orange	0	hrp3-deletion-2	chr13-cluster-4	4	tab:purple	2
8602	8602	GA	hrp2-deletion	chr8-cluster-4	4	tab:purple	1	hrp3-deletion-2	chr13-cluster-4	4	tab:purple	2
10090	10090	Am	hrp2-intact	chr8-cluster-3	3	tab:red	0	hrp3-intact	chr13-cluster-1	1	tab:orange	0
10103	10103	Am	hrp2-intact	chr8-cluster-1	1	tab:orange	0	hrp3-deletion-2	chr13-cluster-4	4	tab:purple	2
10134	10134	Am	hrp2-deletion	chr8-cluster-4	4	tab:purple	1	hrp3-deletion-2	chr13-cluster-4	4	tab:purple	2
10179	10179	Am	hrp2-intact	chr8-cluster-2	2	tab:green	0	hrp3-intact	chr13-cluster-1	1	tab:orange	0
2316	2316	Am	hrp2-intact	chr8-cluster-2	2	tab:green	0	hrp3-intact	chr13-cluster-1	1	tab:orange	0
3205	3205	Am	hrp2-intact	chr8-cluster-1	1	tab:orange	0	hrp3-intact	chr13-cluster-1	1	tab:orange	0
9705	9705	Am	hrp2-intact	chr8-cluster-1	1	tab:orange	0	hrp3-deletion-3	chr13-cluster-3	3	tab:red	3
9712	9712	Am	hrp2-intact	chr8-cluster-1	1	tab:orange	0	hrp3-deletion-3	chr13-cluster-3	3	tab:red	3
9708	9708	Am	hrp2-intact	chr8-cluster-2	2	tab:green	0	hrp3-deletion-3	chr13-cluster-3	3	tab:red	3
9700	9700	Am	hrp2-intact	chr8-cluster-1	1	tab:orange	0	hrp3-deletion-3	chr13-cluster-3	3	tab:red	3
9693	9693	Am	hrp2-intact	chr8-cluster-1	1	tab:orange	0	hrp3-deletion-2	chr13-cluster-4	4	tab:purple	2
9715	9715	Am	hrp2-intact	chr8-cluster-1	1	tab:orange	0	hrp3-intact	chr13-cluster-1	1	tab:orange	0
10138	10138	Am	hrp2-deletion	chr8-cluster-4	4	tab:purple	1	hrp3-deletion-3	chr13-cluster-3	3	tab:red	3
9867	9867	Am	hrp2-deletion	chr8-cluster-4	4	tab:purple	1	hrp3-deletion-2	chr13-cluster-4	4	tab:purple	2
10355	10355	Am	hrp2-intact	chr8-cluster-3	3	tab:red	0	hrp3-intact	chr13-cluster-1	1	tab:orange	0
12130	12130	Am	hrp2-intact	chr8-cluster-1	1	tab:orange	0	hrp3-intact	chr13-cluster-1	1	tab:orange	0
9422	9422	Am	hrp2-intact	chr8-cluster-1	1	tab:orange	0	hrp3-intact	chr13-cluster-1	1	tab:orange	0
451	451	Am	hrp2-deletion	chr8-cluster-4	4	tab:purple	1	hrp3-deletion-2	chr13-cluster-4	4	tab:purple	2
718	718	Am	hrp2-deletion	chr8-cluster-4	4	tab:purple	1	hrp3-deletion-2	chr13-cluster-4	4	tab:purple	2
99109	NA	Am	hrp2-deletion	chr8-cluster-4	4	tab:purple	1	hrp3-deletion-2	chr13-cluster-4	4	tab:purple	2
1074	1074	Am	hrp2-intact	chr8-cluster-1	1	tab:orange	0	hrp3-intact	chr13-cluster-1	1	tab:orange	0
10226	10226	Am	hrp2-deletion	chr8-cluster-4	4	tab:purple	1	hrp3-deletion-2	chr13-cluster-4	4	tab:purple	2
2229	2229	Am	hrp2-intact	chr8-cluster-2	2	tab:green	0	hrp3-intact	chr13-cluster-1	1	tab:orange	0
11733	11733	Am	hrp2-intact	chr8-cluster-1	1	tab:orange	0	hrp3-intact	chr13-cluster-1	1	tab:orange	0
11997	11997	Am	hrp2-intact	chr8-cluster-3	3	tab:red	0	hrp3-deletion-3	chr13-cluster-3	3	tab:red	3
11822	11822	Am	hrp2-intact	chr8-cluster-1	1	tab:orange	0	hrp3-intact	chr13-cluster-1	1	tab:orange	0
11690	11690	Am	hrp2-intact	chr8-cluster-1	1	tab:orange	0	hrp3-deletion-3	chr13-cluster-3	3	tab:red	3
11552	11552	Am	hrp2-intact	chr8-cluster-1	1	tab:orange	0	hrp3-deletion-3	chr13-cluster-3	3	tab:red	3
11778	11778	Am	hrp2-intact	chr8-cluster-1	1	tab:orange	0	hrp3-intact	chr13-cluster-1	1	tab:orange	0
11641	11641	Am	hrp2-intact	chr8-cluster-1	1	tab:orange	0	hrp3-intact	chr13-cluster-1	1	tab:orange	0
2273	2273	Am	hrp2-intact	chr8-cluster-3	3	tab:red	0	hrp3-intact	chr13-cluster-1	1	tab:orange	0
99113	NA	Am	hrp2-intact	chr8-cluster-1	1	tab:orange	0	hrp3-intact	chr13-cluster-1	1	tab:orange	0
99114	NA	Am	hrp2-intact	chr8-cluster-2	2	tab:green	0	hrp3-intact	chr13-cluster-1	1	tab:orange	0
5918	5918	Am	hrp2-intact	chr8-cluster-1	1	tab:orange	0	hrp3-intact	chr13-cluster-1	1	tab:orange	0
99028	NA	Am	hrp2-intact	chr8-cluster-2	2	tab:green	0	hrp3-intact	chr13-cluster-1	1	tab:orange	0
11674	11674	Am	hrp2-intact	chr8-cluster-2	2	tab:green	0	hrp3-intact	chr13-cluster-1	1	tab:orange	0
99029	NA	Am	hrp2-deletion	chr8-cluster-4	4	tab:purple	1	hrp3-deletion-2	chr13-cluster-4	4	tab:purple	2
10493	10493	Am	hrp2-deletion	chr8-cluster-4	4	tab:purple	1	hrp3-deletion-2	chr13-cluster-4	4	tab:purple	2
10236	10236	Am	hrp2-deletion	chr8-cluster-4	4	tab:purple	1	hrp3-deletion-3	chr13-cluster-3	3	tab:red	3
99030	NA	Am	hrp2-intact	chr8-cluster-2	2	tab:green	0	hrp3-deletion-3	chr13-cluster-3	3	tab:red	3
6848	6848	Am	hrp2-intact	chr8-cluster-1	1	tab:orange	0	hrp3-deletion-3	chr13-cluster-3	3	tab:red	3
6805	6805	Am	hrp2-intact	chr8-cluster-1	1	tab:orange	0	hrp3-intact	chr13-cluster-1	1	tab:orange	0
4268	4268	Am	hrp2-deletion	chr8-cluster-4	4	tab:purple	1	hrp3-deletion-2	chr13-cluster-4	4	tab:purple	2
99037	NA	Am	hrp2-intact	chr8-cluster-1	1	tab:orange	0	hrp3-deletion-3	chr13-cluster-3	3	tab:red	3
6982	6982	Am	hrp2-intact	chr8-cluster-3	3	tab:red	0	hrp3-deletion-3	chr13-cluster-3	3	tab:red	3
11685	11685	Am	hrp2-deletion	chr8-cluster-4	4	tab:purple	1	hrp3-deletion-2	chr13-cluster-4	4	tab:purple	2
1782	1782	Am	hrp2-deletion	chr8-cluster-4	4	tab:purple	1	hrp3-deletion-3	chr13-cluster-3	3	tab:red	3
7118	7118	Am	hrp2-deletion	chr8-cluster-4	4	tab:purple	1	hrp3-deletion-2	chr13-cluster-4	4	tab:purple	2
99041	NA	Am	hrp2-intact	chr8-cluster-1	1	tab:orange	0	hrp3-intact	chr13-cluster-1	1	tab:orange	0
4401	4401	Am	hrp2-deletion	chr8-cluster-4	4	tab:purple	1	hrp3-deletion-2	chr13-cluster-4	4	tab:purple	2
99042	NA	Am	hrp2-deletion	chr8-cluster-4	4	tab:purple	1	hrp3-deletion-2	chr13-cluster-4	4	tab:purple	2
99043	NA	Am	hrp2-deletion	chr8-cluster-4	4	tab:purple	1	hrp3-deletion-2	chr13-cluster-4	4	tab:purple	2
4224	4224	Am	hrp2-deletion	chr8-cluster-4	4	tab:purple	1	hrp3-deletion-2	chr13-cluster-4	4	tab:purple	2
99045	NA	Am	hrp2-deletion	chr8-cluster-4	4	tab:purple	1	hrp3-deletion-2	chr13-cluster-4	4	tab:purple	2
3338	3338	Am	hrp2-deletion	chr8-cluster-4	4	tab:purple	1	hrp3-deletion-2	chr13-cluster-4	4	tab:purple	2
99110	NA	Am	hrp2-deletion	chr8-cluster-4	4	tab:purple	1	hrp3-deletion-2	chr13-cluster-4	4	tab:purple	2
9799	9799	Am	hrp2-intact	chr8-cluster-1	1	tab:orange	0	hrp3-deletion-3	chr13-cluster-3	3	tab:red	3
5781	5781	Am	hrp2-deletion	chr8-cluster-4	4	tab:purple	1	hrp3-deletion-3	chr13-cluster-3	3	tab:red	3
6673	6673	Am	hrp2-intact	chr8-cluster-3	3	tab:red	0	hrp3-deletion-2	chr13-cluster-4	4	tab:purple	2
3468	3468	Am	hrp2-deletion	chr8-cluster-4	4	tab:purple	1	hrp3-deletion-3	chr13-cluster-3	3	tab:red	3
3560	3560	Am	hrp2-deletion	chr8-cluster-4	4	tab:purple	1	hrp3-deletion-2	chr13-cluster-4	4	tab:purple	2
6624	6624	Am	hrp2-intact	chr8-cluster-1	1	tab:orange	0	hrp3-deletion-2	chr13-cluster-4	4	tab:purple	2
1029	1029	Am	hrp2-deletion	chr8-cluster-4	4	tab:purple	1	hrp3-deletion-3	chr13-cluster-3	3	tab:red	3
3870	3870	Am	hrp2-deletion	chr8-cluster-4	4	tab:purple	1	hrp3-deletion-2	chr13-cluster-4	4	tab:purple	2
6539	6539	Am	hrp2-intact	chr8-cluster-1	1	tab:orange	0	hrp3-intact	chr13-cluster-1	1	tab:orange	0
6668	6668	Am	hrp2-deletion	chr8-cluster-4	4	tab:purple	1	hrp3-deletion-2	chr13-cluster-4	4	tab:purple	2
3555	3555	Am	hrp2-intact	chr8-cluster-3	3	tab:red	0	hrp3-deletion-2	chr13-cluster-4	4	tab:purple	2
3112	3112	Am	hrp2-deletion	chr8-cluster-4	4	tab:purple	1	hrp3-deletion-2	chr13-cluster-4	4	tab:purple	2
891	891	Am	hrp2-deletion	chr8-cluster-4	4	tab:purple	1	hrp3-deletion-2	chr13-cluster-4	4	tab:purple	2
3999	3999	Am	hrp2-deletion	chr8-cluster-4	4	tab:purple	1	hrp3-deletion-3	chr13-cluster-3	3	tab:red	3
1335	1335	Am	hrp2-intact	chr8-cluster-3	3	tab:red	0	hrp3-deletion-2	chr13-cluster-4	4	tab:purple	2
447	447	Am	hrp2-deletion	chr8-cluster-4	4	tab:purple	1	hrp3-deletion-2	chr13-cluster-4	4	tab:purple	2
6	6	Am	hrp2-deletion	chr8-cluster-4	4	tab:purple	1	hrp3-deletion-2	chr13-cluster-4	4	tab:purple	2
9483	9483	Am	hrp2-deletion	chr8-cluster-4	4	tab:purple	1	hrp3-deletion-2	chr13-cluster-4	4	tab:purple	2
9551	9551	Am	hrp2-intact	chr8-cluster-1	1	tab:orange	0	hrp3-deletion-3	chr13-cluster-3	3	tab:red	3
7427	7427	Am	hrp2-intact	chr8-cluster-1	1	tab:orange	0	hrp3-deletion-3	chr13-cluster-3	3	tab:red	3
4670	4670	Am	hrp2-deletion	chr8-cluster-4	4	tab:purple	1	hrp3-deletion-2	chr13-cluster-4	4	tab:purple	2
99111	NA	Am	hrp2-deletion	chr8-cluster-4	4	tab:purple	1	hrp3-deletion-2	chr13-cluster-4	4	tab:purple	2
9802	9802	Am	hrp2-intact	chr8-cluster-1	1	tab:orange	0	hrp3-deletion-2	chr13-cluster-4	4	tab:purple	2
9852	9852	Am	hrp2-intact	chr8-cluster-3	3	tab:red	0	hrp3-intact	chr13-cluster-1	1	tab:orange	0
8442	8442	Am	hrp2-deletion	chr8-cluster-4	4	tab:purple	1	hrp3-deletion-3	chr13-cluster-3	3	tab:red	3
8001	8001	Am	hrp2-deletion	chr8-cluster-4	4	tab:purple	1	hrp3-deletion-3	chr13-cluster-3	3	tab:red	3
99056	NA	Am	hrp2-intact	chr8-cluster-2	2	tab:green	0	hrp3-deletion-3	chr13-cluster-3	3	tab:red	3
9847	9847	Am	hrp2-intact	chr8-cluster-3	3	tab:red	0	hrp3-deletion-2	chr13-cluster-4	4	tab:purple	2
6440	6440	GA	hrp2-deletion	chr8-cluster-4	4	tab:purple	1	hrp3-intact	chr13-cluster-1	1	tab:orange	0
8738	8738	GA	hrp2-intact	chr8-cluster-1	1	tab:orange	0	hrp3-intact	chr13-cluster-1	1	tab:orange	0
8887	8887	Am	hrp2-deletion	chr8-cluster-4	4	tab:purple	1	hrp3-deletion-2	chr13-cluster-4	4	tab:purple	2
9643	9643	Am	hrp2-deletion	chr8-cluster-4	4	tab:purple	1	hrp3-deletion-3	chr13-cluster-3	3	tab:red	3
9688	9688	Am	hrp2-deletion	chr8-cluster-4	4	tab:purple	1	hrp3-deletion-2	chr13-cluster-4	4	tab:purple	2
9449	9449	Am	hrp2-deletion	chr8-cluster-4	4	tab:purple	1	hrp3-deletion-2	chr13-cluster-4	4	tab:purple	2
9821	9821	Am	hrp2-deletion	chr8-cluster-4	4	tab:purple	1	hrp3-deletion-3	chr13-cluster-3	3	tab:red	3
99112	NA	Am	hrp2-deletion	chr8-cluster-4	4	tab:purple	1	hrp3-deletion-2	chr13-cluster-4	4	tab:purple	2
9856	9856	Am	hrp2-intact	chr8-cluster-1	1	tab:orange	0	hrp3-deletion-3	chr13-cluster-3	3	tab:red	3
9861	9861	Am	hrp2-intact	chr8-cluster-1	1	tab:orange	0	hrp3-intact	chr13-cluster-1	1	tab:orange	0
9804	9804	Am	hrp2-intact	chr8-cluster-3	3	tab:red	0	hrp3-deletion-3	chr13-cluster-3	3	tab:red	3
9592	9592	Am	hrp2-deletion	chr8-cluster-4	4	tab:purple	1	hrp3-deletion-2	chr13-cluster-4	4	tab:purple	2
4890	4890	Am	hrp2-intact	chr8-cluster-2	2	tab:green	0	hrp3-intact	chr13-cluster-1	1	tab:orange	0
8844	8844	Am	hrp2-intact	chr8-cluster-1	1	tab:orange	0	hrp3-deletion-2	chr13-cluster-4	4	tab:purple	2
4583	4583	Am	hrp2-intact	chr8-cluster-3	3	tab:red	0	hrp3-deletion-2	chr13-cluster-4	4	tab:purple	2
8755	8755	Am	hrp2-intact	chr8-cluster-3	3	tab:red	0	hrp3-deletion-2	chr13-cluster-4	4	tab:purple	2
8579	8579	Am	hrp2-intact	chr8-cluster-1	1	tab:orange	0	hrp3-intact	chr13-cluster-1	1	tab:orange	0
6938	6938	Am	hrp2-intact	chr8-cluster-1	1	tab:orange	0	hrp3-deletion-3	chr13-cluster-3	3	tab:red	3
4004	4004	Am	hrp2-deletion	chr8-cluster-4	4	tab:purple	1	hrp3-deletion-2	chr13-cluster-4	4	tab:purple	2
7162	7162	Am	hrp2-intact	chr8-cluster-1	1	tab:orange	0	hrp3-intact	chr13-cluster-1	1	tab:orange	0
8333	8333	GA	hrp2-deletion	chr8-cluster-4	4	tab:purple	1	hrp3-deletion-2	chr13-cluster-4	4	tab:purple	2
11465	11465	Am	hrp2-deletion	chr8-cluster-4	4	tab:purple	1	hrp3-deletion-2	chr13-cluster-4	4	tab:purple	2
5082	5082	GA	hrp2-deletion	chr8-cluster-4	4	tab:purple	1	hrp3-deletion-2	chr13-cluster-4	4	tab:purple	2
8931	8931	GA	hrp2-deletion	chr8-cluster-4	4	tab:purple	1	hrp3-deletion-2	chr13-cluster-4	4	tab:purple	2
8240	8240	GA	hrp2-intact	chr8-cluster-2	2	tab:green	0	hrp3-intact	chr13-cluster-1	1	tab:orange	0
10234	10234	Am	hrp2-intact	chr8-cluster-1	1	tab:orange	0	hrp3-deletion-3	chr13-cluster-3	3	tab:red	3
10225	10225	Am	hrp2-intact	chr8-cluster-1	1	tab:orange	0	hrp3-intact	chr13-cluster-1	1	tab:orange	0
185	185	Am	hrp2-deletion	chr8-cluster-4	4	tab:purple	1	hrp3-deletion-3	chr13-cluster-3	3	tab:red	3
5132	5132	GA	hrp2-intact	chr8-cluster-1	1	tab:orange	0	hrp3-deletion-3	chr13-cluster-3	3	tab:red	3
11550	11550	Am	hrp2-intact	chr8-cluster-1	1	tab:orange	0	hrp3-deletion-2	chr13-cluster-4	4	tab:purple	2
11542	11542	Am	hrp2-intact	chr8-cluster-1	1	tab:orange	0	hrp3-deletion-3	chr13-cluster-3	3	tab:red	3
12354	12354	Am	hrp2-intact	chr8-cluster-1	1	tab:orange	0	hrp3-deletion-3	chr13-cluster-3	3	tab:red	3
8194	8194	GA	hrp2-intact	chr8-cluster-3	3	tab:red	0	hrp3-intact	chr13-cluster-1	1	tab:orange	0
12396	12396	Am	hrp2-intact	chr8-cluster-1	1	tab:orange	0	hrp3-deletion-3	chr13-cluster-3	3	tab:red	3
11581	11581	Am	hrp2-deletion	chr8-cluster-4	4	tab:purple	1	hrp3-deletion-2	chr13-cluster-4	4	tab:purple	2
12179	12179	Am	hrp2-intact	chr8-cluster-3	3	tab:red	0	hrp3-deletion-3	chr13-cluster-3	3	tab:red	3
12309	12309	Am	hrp2-intact	chr8-cluster-1	1	tab:orange	0	hrp3-deletion-2	chr13-cluster-4	4	tab:purple	2
12042	12042	Am	hrp2-deletion	chr8-cluster-4	4	tab:purple	1	hrp3-deletion-2	chr13-cluster-4	4	tab:purple	2
10615	10615	Am	hrp2-intact	chr8-cluster-1	1	tab:orange	0	hrp3-deletion-3	chr13-cluster-3	3	tab:red	3
10558	10558	Am	hrp2-intact	chr8-cluster-2	2	tab:green	0	hrp3-intact	chr13-cluster-1	1	tab:orange	0
10244	10244	Am	hrp2-intact	chr8-cluster-2	2	tab:green	0	hrp3-deletion-3	chr13-cluster-3	3	tab:red	3
10570	10570	Am	hrp2-intact	chr8-cluster-2	2	tab:green	0	hrp3-deletion-3	chr13-cluster-3	3	tab:red	3
10547	10547	Am	hrp2-intact	chr8-cluster-2	2	tab:green	0	hrp3-deletion-3	chr13-cluster-3	3	tab:red	3
11152	11152	Am	hrp2-deletion	chr8-cluster-4	4	tab:purple	1	hrp3-deletion-2	chr13-cluster-4	4	tab:purple	2
10630	10630	Am	hrp2-deletion	chr8-cluster-4	4	tab:purple	1	hrp3-deletion-3	chr13-cluster-3	3	tab:red	3
4424	4424	GA	hrp2-intact	chr8-cluster-1	1	tab:orange	0	hrp3-deletion-3	chr13-cluster-3	3	tab:red	3
10194	10194	Am	hrp2-intact	chr8-cluster-2	2	tab:green	0	hrp3-intact	chr13-cluster-1	1	tab:orange	0
10254	10254	Am	hrp2-intact	chr8-cluster-1	1	tab:orange	0	hrp3-deletion-3	chr13-cluster-3	3	tab:red	3
228	228	Am	hrp2-intact	chr8-cluster-1	1	tab:orange	0	hrp3-deletion-3	chr13-cluster-3	3	tab:red	3
10250	10250	Am	hrp2-intact	chr8-cluster-1	1	tab:orange	0	hrp3-deletion-2	chr13-cluster-4	4	tab:purple	2
10265	10265	Am	hrp2-intact	chr8-cluster-1	1	tab:orange	0	hrp3-deletion-3	chr13-cluster-3	3	tab:red	3
52	52	Am	hrp2-deletion	chr8-cluster-4	4	tab:purple	1	hrp3-deletion-2	chr13-cluster-4	4	tab:purple	2
10311	10311	Am	hrp2-intact	chr8-cluster-3	3	tab:red	0	hrp3-deletion-3	chr13-cluster-3	3	tab:red	3
10317	10317	Am	hrp2-intact	chr8-cluster-3	3	tab:red	0	hrp3-deletion-2	chr13-cluster-4	4	tab:purple	2
10321	10321	Am	hrp2-intact	chr8-cluster-1	1	tab:orange	0	hrp3-deletion-3	chr13-cluster-3	3	tab:red	3
12529	12529	Am	hrp2-deletion	chr8-cluster-4	4	tab:purple	1	hrp3-deletion-2	chr13-cluster-4	4	tab:purple	2
10474	10474	Am	hrp2-intact	chr8-cluster-1	1	tab:orange	0	hrp3-deletion-3	chr13-cluster-3	3	tab:red	3
10504	10504	Am	hrp2-intact	chr8-cluster-1	1	tab:orange	0	hrp3-deletion-3	chr13-cluster-3	3	tab:red	3
10506	10506	Am	hrp2-intact	chr8-cluster-1	1	tab:orange	0	hrp3-deletion-3	chr13-cluster-3	3	tab:red	3
10510	10510	Am	hrp2-intact	chr8-cluster-1	1	tab:orange	0	hrp3-deletion-2	chr13-cluster-4	4	tab:purple	2
10349	10349	Am	hrp2-deletion	chr8-cluster-4	4	tab:purple	1	hrp3-deletion-2	chr13-cluster-4	4	tab:purple	2
10335	10335	Am	hrp2-intact	chr8-cluster-3	3	tab:red	0	hrp3-deletion-3	chr13-cluster-3	3	tab:red	3
10383	10383	Am	hrp2-intact	chr8-cluster-1	1	tab:orange	0	hrp3-deletion-3	chr13-cluster-3	3	tab:red	3
10377	10377	Am	hrp2-intact	chr8-cluster-3	3	tab:red	0	hrp3-intact	chr13-cluster-1	1	tab:orange	0
10361	10361	Am	hrp2-intact	chr8-cluster-3	3	tab:red	0	hrp3-deletion-2	chr13-cluster-4	4	tab:purple	2
99064	NA	Am	hrp2-intact	chr8-cluster-3	3	tab:red	0	hrp3-deletion-2	chr13-cluster-4	4	tab:purple	2
10421	10421	Am	hrp2-intact	chr8-cluster-3	3	tab:red	0	hrp3-intact	chr13-cluster-1	1	tab:orange	0
10845	10845	Am	hrp2-deletion	chr8-cluster-4	4	tab:purple	1	hrp3-deletion-2	chr13-cluster-4	4	tab:purple	2
10450	10450	Am	hrp2-intact	chr8-cluster-1	1	tab:orange	0	hrp3-deletion-2	chr13-cluster-4	4	tab:purple	2
10440	10440	Am	hrp2-intact	chr8-cluster-1	1	tab:orange	0	hrp3-deletion-3	chr13-cluster-3	3	tab:red	3
10542	10542	Am	hrp2-intact	chr8-cluster-1	1	tab:orange	0	hrp3-deletion-3	chr13-cluster-3	3	tab:red	3
99065	NA	Am	hrp2-intact	chr8-cluster-1	1	tab:orange	0	hrp3-deletion-2	chr13-cluster-4	4	tab:purple	2
10618	10618	Am	hrp2-intact	chr8-cluster-1	1	tab:orange	0	hrp3-deletion-3	chr13-cluster-3	3	tab:red	3
10201	10201	Am	hrp2-intact	chr8-cluster-1	1	tab:orange	0	hrp3-deletion-2	chr13-cluster-4	4	tab:purple	2
10298	10298	Am	hrp2-intact	chr8-cluster-3	3	tab:red	0	hrp3-deletion-2	chr13-cluster-4	4	tab:purple	2
11614	11614	Am	hrp2-intact	chr8-cluster-3	3	tab:red	0	hrp3-intact	chr13-cluster-1	1	tab:orange	0
11606	11606	Am	hrp2-intact	chr8-cluster-2	2	tab:green	0	hrp3-deletion-3	chr13-cluster-3	3	tab:red	3
11611	11611	Am	hrp2-intact	chr8-cluster-2	2	tab:green	0	hrp3-deletion-3	chr13-cluster-3	3	tab:red	3
99069	NA	Am	hrp2-deletion	chr8-cluster-4	4	tab:purple	1	hrp3-deletion-2	chr13-cluster-4	4	tab:purple	2
99071	NA	Am	hrp2-deletion	chr8-cluster-4	4	tab:purple	1	hrp3-deletion-2	chr13-cluster-4	4	tab:purple	2
584	584	Am	hrp2-deletion	chr8-cluster-4	4	tab:purple	1	hrp3-deletion-3	chr13-cluster-3	3	tab:red	3
628	628	Am	hrp2-deletion	chr8-cluster-4	4	tab:purple	1	hrp3-deletion-2	chr13-cluster-4	4	tab:purple	2
10127	10127	Am	hrp2-intact	chr8-cluster-1	1	tab:orange	0	hrp3-deletion-3	chr13-cluster-3	3	tab:red	3
12440	12440	Am	hrp2-deletion	chr8-cluster-4	4	tab:purple	1	hrp3-deletion-2	chr13-cluster-4	4	tab:purple	2
11505	11505	Am	hrp2-intact	chr8-cluster-1	1	tab:orange	0	hrp3-deletion-2	chr13-cluster-4	4	tab:purple	2
99078	NA	Am	hrp2-intact	chr8-cluster-1	1	tab:orange	0	hrp3-deletion-3	chr13-cluster-3	3	tab:red	3
99079	NA	Am	hrp2-intact	chr8-cluster-1	1	tab:orange	0	hrp3-deletion-3	chr13-cluster-3	3	tab:red	3
99081	NA	Am	hrp2-intact	chr8-cluster-1	1	tab:orange	0	hrp3-deletion-3	chr13-cluster-3	3	tab:red	3
11479	11479	Am	hrp2-intact	chr8-cluster-3	3	tab:red	0	hrp3-intact	chr13-cluster-1	1	tab:orange	0
99082	NA	Am	hrp2-intact	chr8-cluster-1	1	tab:orange	0	hrp3-deletion-3	chr13-cluster-3	3	tab:red	3
11482	11482	Am	hrp2-intact	chr8-cluster-1	1	tab:orange	0	hrp3-intact	chr13-cluster-1	1	tab:orange	0
11475	11475	Am	hrp2-intact	chr8-cluster-1	1	tab:orange	0	hrp3-deletion-3	chr13-cluster-3	3	tab:red	3
99085	NA	Am	hrp2-intact	chr8-cluster-3	3	tab:red	0	hrp3-deletion-3	chr13-cluster-3	3	tab:red	3
2580	2580	Am	hrp2-deletion	chr8-cluster-4	4	tab:purple	1	hrp3-deletion-2	chr13-cluster-4	4	tab:purple	2
2494	2494	Am	hrp2-deletion	chr8-cluster-4	4	tab:purple	1	hrp3-deletion-2	chr13-cluster-4	4	tab:purple	2
2447	2447	Am	hrp2-deletion	chr8-cluster-4	4	tab:purple	1	hrp3-deletion-2	chr13-cluster-4	4	tab:purple	2
11288	11288	Am	hrp2-deletion	chr8-cluster-4	4	tab:purple	1	hrp3-deletion-2	chr13-cluster-4	4	tab:purple	2
1189	1189	Tg	hrp2-deletion	chr8-cluster-4	4	tab:purple	1	hrp3-deletion-2	chr13-cluster-4	4	tab:purple	2
1273	1273	Tg	hrp2-deletion	chr8-cluster-4	4	tab:purple	1	hrp3-deletion-3	chr13-cluster-3	3	tab:red	3
9554	9554	GA	hrp2-deletion	chr8-cluster-4	4	tab:purple	1	hrp3-deletion-3	chr13-cluster-3	3	tab:red	3
9555	9555	GA	hrp2-intact	chr8-cluster-1	1	tab:orange	0	hrp3-deletion-3	chr13-cluster-3	3	tab:red	3
1314	1314	Tg	hrp2-intact	chr8-cluster-1	1	tab:orange	0	hrp3-deletion-3	chr13-cluster-3	3	tab:red	3
9557	9557	GA	hrp2-intact	chr8-cluster-1	1	tab:orange	0	hrp3-deletion-3	chr13-cluster-3	3	tab:red	3
1278	1278	Tg	hrp2-deletion	chr8-cluster-4	4	tab:purple	1	hrp3-deletion-2	chr13-cluster-4	4	tab:purple	2
1156	1156	Tg	hrp2-deletion	chr8-cluster-4	4	tab:purple	1	hrp3-deletion-2	chr13-cluster-4	4	tab:purple	2
1497	1497	Tg	hrp2-intact	chr8-cluster-3	3	tab:red	0	hrp3-deletion-2	chr13-cluster-4	4	tab:purple	2
1197	1197	Tg	hrp2-deletion	chr8-cluster-4	4	tab:purple	1	hrp3-deletion-2	chr13-cluster-4	4	tab:purple	2
1211	1211	Tg	hrp2-deletion	chr8-cluster-4	4	tab:purple	1	hrp3-deletion-2	chr13-cluster-4	4	tab:purple	2
1328	1328	Tg	hrp2-deletion	chr8-cluster-4	4	tab:purple	1	hrp3-deletion-3	chr13-cluster-3	3	tab:red	3
1361	1361	Tg	hrp2-deletion	chr8-cluster-4	4	tab:purple	1	hrp3-deletion-2	chr13-cluster-4	4	tab:purple	2
1465	1465	Tg	hrp2-intact	chr8-cluster-1	1	tab:orange	0	hrp3-intact	chr13-cluster-1	1	tab:orange	0
1445	1445	Tg	hrp2-intact	chr8-cluster-1	1	tab:orange	0	hrp3-deletion-3	chr13-cluster-3	3	tab:red	3
1456	1456	Tg	hrp2-intact	chr8-cluster-3	3	tab:red	0	hrp3-intact	chr13-cluster-1	1	tab:orange	0
1282	1282	Tg	hrp2-deletion	chr8-cluster-4	4	tab:purple	1	hrp3-deletion-2	chr13-cluster-4	4	tab:purple	2
1349	1349	Tg	hrp2-deletion	chr8-cluster-4	4	tab:purple	1	hrp3-intact	chr13-cluster-1	1	tab:orange	0
1481	1481	Tg	hrp2-deletion	chr8-cluster-4	4	tab:purple	1	hrp3-intact	chr13-cluster-1	1	tab:orange	0
1491	1491	Tg	hrp2-intact	chr8-cluster-2	2	tab:green	0	hrp3-intact	chr13-cluster-1	1	tab:orange	0
1142	1142	Tg	hrp2-deletion	chr8-cluster-4	4	tab:purple	1	hrp3-deletion-2	chr13-cluster-4	4	tab:purple	2
1284	1284	Tg	hrp2-deletion	chr8-cluster-4	4	tab:purple	1	hrp3-deletion-2	chr13-cluster-4	4	tab:purple	2
1436	1436	Tg	hrp2-intact	chr8-cluster-1	1	tab:orange	0	hrp3-intact	chr13-cluster-1	1	tab:orange	0
1228	1228	Tg	hrp2-deletion	chr8-cluster-4	4	tab:purple	1	hrp3-deletion-2	chr13-cluster-4	4	tab:purple	2
386	386	Tg	hrp2-deletion	chr8-cluster-4	4	tab:purple	1	hrp3-intact	chr13-cluster-1	1	tab:orange	0
8127	8127	GA	hrp2-deletion	chr8-cluster-4	4	tab:purple	1	hrp3-deletion-2	chr13-cluster-4	4	tab:purple	2
99090	NA	Am	hrp2-deletion	chr8-cluster-4	4	tab:purple	1	hrp3-deletion-3	chr13-cluster-3	3	tab:red	3
1245	1245	Tg	hrp2-deletion	chr8-cluster-4	4	tab:purple	1	hrp3-deletion-2	chr13-cluster-4	4	tab:purple	2
1259	1259	Tg	hrp2-intact	chr8-cluster-3	3	tab:red	0	hrp3-deletion-2	chr13-cluster-4	4	tab:purple	2
1405	1405	Tg	hrp2-deletion	chr8-cluster-4	4	tab:purple	1	hrp3-deletion-2	chr13-cluster-4	4	tab:purple	2
1419	1419	Tg	hrp2-intact	chr8-cluster-3	3	tab:red	0	hrp3-intact	chr13-cluster-1	1	tab:orange	0
1417	1417	Tg	hrp2-intact	chr8-cluster-2	2	tab:green	0	hrp3-intact	chr13-cluster-1	1	tab:orange	0
1369	1369	Tg	hrp2-deletion	chr8-cluster-4	4	tab:purple	1	hrp3-deletion-2	chr13-cluster-4	4	tab:purple	2
1397	1397	Tg	hrp2-intact	chr8-cluster-1	1	tab:orange	0	hrp3-deletion-2	chr13-cluster-4	4	tab:purple	2
8596	8596	GA	hrp2-intact	chr8-cluster-1	1	tab:orange	0	hrp3-deletion-2	chr13-cluster-4	4	tab:purple	2
5232	5232	GA	hrp2-deletion	chr8-cluster-4	4	tab:purple	1	hrp3-deletion-3	chr13-cluster-3	3	tab:red	3
8876	8876	GA	hrp2-deletion	chr8-cluster-4	4	tab:purple	1	hrp3-intact	chr13-cluster-1	1	tab:orange	0
11834	11834	Tg	hrp2-intact	chr8-cluster-2	2	tab:green	0	hrp3-deletion-2	chr13-cluster-4	4	tab:purple	2
11825	11825	Tg	hrp2-intact	chr8-cluster-2	2	tab:green	0	hrp3-deletion-3	chr13-cluster-3	3	tab:red	3
11845	11845	Tg	hrp2-intact	chr8-cluster-1	1	tab:orange	0	hrp3-deletion-2	chr13-cluster-4	4	tab:purple	2
10856	10856	Tg	hrp2-deletion	chr8-cluster-4	4	tab:purple	1	hrp3-deletion-2	chr13-cluster-4	4	tab:purple	2
11099	11099	Tg	hrp2-intact	chr8-cluster-3	3	tab:red	0	hrp3-deletion-3	chr13-cluster-3	3	tab:red	3
10972	10972	Tg	hrp2-intact	chr8-cluster-1	1	tab:orange	0	hrp3-deletion-2	chr13-cluster-4	4	tab:purple	2
10880	10880	Tg	hrp2-deletion	chr8-cluster-4	4	tab:purple	1	hrp3-deletion-2	chr13-cluster-4	4	tab:purple	2
11262	11262	Tg	hrp2-intact	chr8-cluster-1	1	tab:orange	0	hrp3-deletion-3	chr13-cluster-3	3	tab:red	3
10993	10993	Tg	hrp2-intact	chr8-cluster-2	2	tab:green	0	hrp3-deletion-3	chr13-cluster-3	3	tab:red	3
99092	NA	Tg	hrp2-intact	chr8-cluster-3	3	tab:red	0	hrp3-deletion-3	chr13-cluster-3	3	tab:red	3
10901	10901	Tg	hrp2-deletion	chr8-cluster-4	4	tab:purple	1	hrp3-deletion-2	chr13-cluster-4	4	tab:purple	2
99094	NA	Tg	hrp2-deletion	chr8-cluster-4	4	tab:purple	1	hrp3-deletion-2	chr13-cluster-4	4	tab:purple	2
11797	11797	Tg	hrp2-deletion	chr8-cluster-4	4	tab:purple	1	hrp3-deletion-3	chr13-cluster-3	3	tab:red	3
11830	11830	Tg	hrp2-intact	chr8-cluster-1	1	tab:orange	0	hrp3-intact	chr13-cluster-1	1	tab:orange	0
11843	11843	Tg	hrp2-intact	chr8-cluster-1	1	tab:orange	0	hrp3-intact	chr13-cluster-1	1	tab:orange	0
11805	11805	Tg	hrp2-deletion	chr8-cluster-4	4	tab:purple	1	hrp3-deletion-3	chr13-cluster-3	3	tab:red	3
11835	11835	Tg	hrp2-intact	chr8-cluster-1	1	tab:orange	0	hrp3-intact	chr13-cluster-1	1	tab:orange	0
419	419	Tg	hrp2-intact	chr8-cluster-3	3	tab:red	0	hrp3-deletion-2	chr13-cluster-4	4	tab:purple	2
424	424	Tg	hrp2-deletion	chr8-cluster-4	4	tab:purple	1	hrp3-deletion-3	chr13-cluster-3	3	tab:red	3
311	311	Tg	hrp2-deletion	chr8-cluster-4	4	tab:purple	1	hrp3-deletion-2	chr13-cluster-4	4	tab:purple	2
522	522	Tg	hrp2-intact	chr8-cluster-3	3	tab:red	0	hrp3-deletion-2	chr13-cluster-4	4	tab:purple	2
342	342	Tg	hrp2-deletion	chr8-cluster-4	4	tab:purple	1	hrp3-deletion-2	chr13-cluster-4	4	tab:purple	2
505	505	Tg	hrp2-intact	chr8-cluster-1	1	tab:orange	0	hrp3-intact	chr13-cluster-1	1	tab:orange	0
500	500	Tg	hrp2-intact	chr8-cluster-3	3	tab:red	0	hrp3-deletion-2	chr13-cluster-4	4	tab:purple	2
517	517	Tg	hrp2-intact	chr8-cluster-1	1	tab:orange	0	hrp3-deletion-2	chr13-cluster-4	4	tab:purple	2
535	535	Tg	hrp2-intact	chr8-cluster-1	1	tab:orange	0	hrp3-deletion-3	chr13-cluster-3	3	tab:red	3
530	530	Tg	hrp2-intact	chr8-cluster-2	2	tab:green	0	hrp3-deletion-3	chr13-cluster-3	3	tab:red	3
558	558	Tg	hrp2-intact	chr8-cluster-1	1	tab:orange	0	hrp3-deletion-3	chr13-cluster-3	3	tab:red	3
560	560	Tg	hrp2-intact	chr8-cluster-2	2	tab:green	0	hrp3-deletion-2	chr13-cluster-4	4	tab:purple	2
476	476	Tg	hrp2-intact	chr8-cluster-3	3	tab:red	0	hrp3-deletion-3	chr13-cluster-3	3	tab:red	3
488	488	Tg	hrp2-intact	chr8-cluster-3	3	tab:red	0	hrp3-intact	chr13-cluster-1	1	tab:orange	0
485	485	Tg	hrp2-intact	chr8-cluster-3	3	tab:red	0	hrp3-deletion-3	chr13-cluster-3	3	tab:red	3
11006	11006	Tg	hrp2-intact	chr8-cluster-2	2	tab:green	0	hrp3-deletion-3	chr13-cluster-3	3	tab:red	3
10989	10989	Tg	hrp2-intact	chr8-cluster-1	1	tab:orange	0	hrp3-deletion-3	chr13-cluster-3	3	tab:red	3
11001	11001	Tg	hrp2-intact	chr8-cluster-2	2	tab:green	0	hrp3-deletion-3	chr13-cluster-3	3	tab:red	3
10969	10969	Tg	hrp2-intact	chr8-cluster-2	2	tab:green	0	hrp3-deletion-3	chr13-cluster-3	3	tab:red	3
10809	10809	Tg	hrp2-deletion	chr8-cluster-4	4	tab:purple	1	hrp3-deletion-3	chr13-cluster-3	3	tab:red	3
11059	11059	Tg	hrp2-intact	chr8-cluster-1	1	tab:orange	0	hrp3-deletion-3	chr13-cluster-3	3	tab:red	3
10941	10941	Tg	hrp2-deletion	chr8-cluster-4	4	tab:purple	1	hrp3-deletion-2	chr13-cluster-4	4	tab:purple	2
10905	10905	Tg	hrp2-deletion	chr8-cluster-4	4	tab:purple	1	hrp3-deletion-3	chr13-cluster-3	3	tab:red	3
11079	11079	Tg	hrp2-deletion	chr8-cluster-4	4	tab:purple	1	hrp3-intact	chr13-cluster-1	1	tab:orange	0
11084	11084	Tg	hrp2-intact	chr8-cluster-1	1	tab:orange	0	hrp3-deletion-3	chr13-cluster-3	3	tab:red	3
10957	10957	Tg	hrp2-deletion	chr8-cluster-4	4	tab:purple	1	hrp3-deletion-2	chr13-cluster-4	4	tab:purple	2
10918	10918	Tg	hrp2-deletion	chr8-cluster-4	4	tab:purple	1	hrp3-deletion-2	chr13-cluster-4	4	tab:purple	2
10954	10954	Tg	hrp2-deletion	chr8-cluster-4	4	tab:purple	1	hrp3-deletion-3	chr13-cluster-3	3	tab:red	3
10843	10843	Tg	hrp2-deletion	chr8-cluster-4	4	tab:purple	1	hrp3-deletion-2	chr13-cluster-4	4	tab:purple	2
10839	10839	Tg	hrp2-deletion	chr8-cluster-4	4	tab:purple	1	hrp3-intact	chr13-cluster-1	1	tab:orange	0
10833	10833	Tg	hrp2-deletion	chr8-cluster-4	4	tab:purple	1	hrp3-deletion-2	chr13-cluster-4	4	tab:purple	2
10924	10924	Tg	hrp2-deletion	chr8-cluster-4	4	tab:purple	1	hrp3-deletion-2	chr13-cluster-4	4	tab:purple	2
10937	10937	Tg	hrp2-deletion	chr8-cluster-4	4	tab:purple	1	hrp3-deletion-2	chr13-cluster-4	4	tab:purple	2
11018	11018	Tg	hrp2-intact	chr8-cluster-2	2	tab:green	0	hrp3-intact	chr13-cluster-1	1	tab:orange	0
10987	10987	Tg	hrp2-intact	chr8-cluster-1	1	tab:orange	0	hrp3-deletion-3	chr13-cluster-3	3	tab:red	3
10966	10966	Tg	hrp2-intact	chr8-cluster-2	2	tab:green	0	hrp3-deletion-3	chr13-cluster-3	3	tab:red	3
11938	11938	Tg	hrp2-intact	chr8-cluster-2	2	tab:green	0	hrp3-deletion-3	chr13-cluster-3	3	tab:red	3
6111	6111	Tg	hrp2-intact	chr8-cluster-1	1	tab:orange	0	hrp3-intact	chr13-cluster-1	1	tab:orange	0
99096	NA	Tg	hrp2-intact	chr8-cluster-1	1	tab:orange	0	hrp3-deletion-3	chr13-cluster-3	3	tab:red	3
99097	NA	Tg	hrp2-intact	chr8-cluster-2	2	tab:green	0	hrp3-deletion-2	chr13-cluster-4	4	tab:purple	2
11941	11941	Tg	hrp2-intact	chr8-cluster-3	3	tab:red	0	hrp3-deletion-2	chr13-cluster-4	4	tab:purple	2
11896	11896	Tg	hrp2-deletion	chr8-cluster-4	4	tab:purple	1	hrp3-deletion-2	chr13-cluster-4	4	tab:purple	2
99100	NA	Tg	hrp2-intact	chr8-cluster-1	1	tab:orange	0	hrp3-deletion-3	chr13-cluster-3	3	tab:red	3
11985	11985	Tg	hrp2-intact	chr8-cluster-3	3	tab:red	0	hrp3-deletion-2	chr13-cluster-4	4	tab:purple	2
11950	11950	Tg	hrp2-intact	chr8-cluster-3	3	tab:red	0	hrp3-intact	chr13-cluster-1	1	tab:orange	0
11854	11854	Tg	hrp2-deletion	chr8-cluster-4	4	tab:purple	1	hrp3-deletion-2	chr13-cluster-4	4	tab:purple	2
11944	11944	Tg	hrp2-intact	chr8-cluster-1	1	tab:orange	0	hrp3-deletion-3	chr13-cluster-3	3	tab:red	3
11995	11995	Tg	hrp2-intact	chr8-cluster-2	2	tab:green	0	hrp3-deletion-3	chr13-cluster-3	3	tab:red	3
11862	11862	Tg	hrp2-intact	chr8-cluster-3	3	tab:red	0	hrp3-deletion-3	chr13-cluster-3	3	tab:red	3
11850	11850	Tg	hrp2-deletion	chr8-cluster-4	4	tab:purple	1	hrp3-deletion-2	chr13-cluster-4	4	tab:purple	2
11913	11913	Tg	hrp2-intact	chr8-cluster-1	1	tab:orange	0	hrp3-deletion-2	chr13-cluster-4	4	tab:purple	2
12000	12000	Tg	hrp2-intact	chr8-cluster-3	3	tab:red	0	hrp3-deletion-2	chr13-cluster-4	4	tab:purple	2
11965	11965	Tg	hrp2-intact	chr8-cluster-1	1	tab:orange	0	hrp3-intact	chr13-cluster-1	1	tab:orange	0
11840	11840	Tg	hrp2-deletion	chr8-cluster-4	4	tab:purple	1	hrp3-deletion-2	chr13-cluster-4	4	tab:purple	2
12165	12165	Tg	hrp2-deletion	chr8-cluster-4	4	tab:purple	1	hrp3-deletion-2	chr13-cluster-4	4	tab:purple	2
5533	5533	Tg	hrp2-deletion	chr8-cluster-4	4	tab:purple	1	hrp3-deletion-2	chr13-cluster-4	4	tab:purple	2
11888	11888	Tg	hrp2-deletion	chr8-cluster-4	4	tab:purple	1	hrp3-deletion-2	chr13-cluster-4	4	tab:purple	2
12015	12015	Tg	hrp2-intact	chr8-cluster-2	2	tab:green	0	hrp3-deletion-3	chr13-cluster-3	3	tab:red	3
2120	2120	Tg	hrp2-intact	chr8-cluster-1	1	tab:orange	0	hrp3-deletion-3	chr13-cluster-3	3	tab:red	3
11530	11530	Tg	hrp2-intact	chr8-cluster-3	3	tab:red	0	hrp3-deletion-2	chr13-cluster-4	4	tab:purple	2
11520	11520	Tg	hrp2-intact	chr8-cluster-1	1	tab:orange	0	hrp3-intact	chr13-cluster-1	1	tab:orange	0
11493	11493	Tg	hrp2-intact	chr8-cluster-1	1	tab:orange	0	hrp3-intact	chr13-cluster-1	1	tab:orange	0
11869	11869	Tg	hrp2-intact	chr8-cluster-1	1	tab:orange	0	hrp3-deletion-2	chr13-cluster-4	4	tab:purple	2
11856	11856	Tg	hrp2-intact	chr8-cluster-1	1	tab:orange	0	hrp3-deletion-2	chr13-cluster-4	4	tab:purple	2
11876	11876	Tg	hrp2-intact	chr8-cluster-1	1	tab:orange	0	hrp3-intact	chr13-cluster-1	1	tab:orange	0
11853	11853	Tg	hrp2-intact	chr8-cluster-1	1	tab:orange	0	hrp3-deletion-2	chr13-cluster-4	4	tab:purple	2
598	598	Tg	hrp2-intact	chr8-cluster-2	2	tab:green	0	hrp3-deletion-3	chr13-cluster-3	3	tab:red	3
11468	11468	Tg	hrp2-deletion	chr8-cluster-4	4	tab:purple	1	hrp3-deletion-3	chr13-cluster-3	3	tab:red	3
99103	NA	Tg	hrp2-intact	chr8-cluster-1	1	tab:orange	0	hrp3-deletion-2	chr13-cluster-4	4	tab:purple	2
11592	11592	Tg	hrp2-intact	chr8-cluster-3	3	tab:red	0	hrp3-intact	chr13-cluster-1	1	tab:orange	0
2613	2613	Tg	hrp2-intact	chr8-cluster-1	1	tab:orange	0	hrp3-deletion-3	chr13-cluster-3	3	tab:red	3
99105	NA	Tg	hrp2-deletion	chr8-cluster-4	4	tab:purple	1	hrp3-intact	chr13-cluster-1	1	tab:orange	0
11580	11580	Tg	hrp2-intact	chr8-cluster-1	1	tab:orange	0	hrp3-deletion-2	chr13-cluster-4	4	tab:purple	2
11544	11544	Tg	hrp2-intact	chr8-cluster-3	3	tab:red	0	hrp3-deletion-3	chr13-cluster-3	3	tab:red	3
11586	11586	Tg	hrp2-intact	chr8-cluster-3	3	tab:red	0	hrp3-intact	chr13-cluster-1	1	tab:orange	0
11576	11576	Tg	hrp2-intact	chr8-cluster-1	1	tab:orange	0	hrp3-deletion-3	chr13-cluster-3	3	tab:red	3
11570	11570	Tg	hrp2-deletion	chr8-cluster-4	4	tab:purple	1	hrp3-intact	chr13-cluster-1	1	tab:orange	0
11551	11551	Tg	hrp2-intact	chr8-cluster-1	1	tab:orange	0	hrp3-intact	chr13-cluster-1	1	tab:orange	0
11588	11588	Tg	hrp2-intact	chr8-cluster-1	1	tab:orange	0	hrp3-deletion-2	chr13-cluster-4	4	tab:purple	2
11605	11605	Tg	hrp2-intact	chr8-cluster-1	1	tab:orange	0	hrp3-intact	chr13-cluster-1	1	tab:orange	0
11612	11612	Tg	hrp2-intact	chr8-cluster-2	2	tab:green	0	hrp3-intact	chr13-cluster-1	1	tab:orange	0
11497	11497	Tg	hrp2-intact	chr8-cluster-1	1	tab:orange	0	hrp3-intact	chr13-cluster-1	1	tab:orange	0
