# Supplementary material for: Plasmodium falciparum is evolving to escape malaria rapid diagnostic tests in Ethiopia
Source: Nat Microbiol. 2021 Sep 27;6(10):1289–99. doi: 10.1038/s41564-021-00962-4 (PMC8478644; doi:10.1038/s41564-021-00962-4)
Supplement: Supplementary file 9 — WGS median depth per 1 kb on chr. 8. [file 41564_2021_962_MOESM9_ESM.xlsx]

## Sheet: WGS_CHR8
lab_ID	median	1273735	1274735	1275735	1276735	1277735	1278735	1279735	1280735	1281735	1282735	1283735	1284735	1285735	1286735	1287735	1288735	1289735	1290735	1291735	1292735	1293735	1294735	1295735	1296735	1297735	1298735	1299735	1300735	1301735	1302735	1303735	1304735	1305735	1306735	1307735	1308735	1309735	1310735	1311735	1312735	1313735	1314735	1315735	1316735	1317735	1318735	1319735	1320735
DD2	126	122	130	132	96.5	127	125	145	119	148	139	120.5	115	136	121	125	126	99	137	116	97	94	108	105	129	150	110	96	93	116	78	143	133	133.5	109	122	115	121.5	154	123	142	134	151	150	143.5	127	102	106	92
3D7	133	163	154	141	133	127	158	143	118	162	150	152	107	145	152	158	154	70	160	49	62.5	27	90	65	195	158	45	21	40	96	14	172	101	93	64	132	97	92	177	179	173	183	176	161	155.5	86.5	33	92	19
HB3	83	95	97	91	70	86	80	99	96	97	90	76	80	94	93	99	90	65	104	73	68	64	74	71.5	105	91	70	64	68	76	46	92	94	69.5	75	88	70	76	101	85	91	100	93	100	88	86	73	72	64
12129	12	0	1	0	0	4	10	13	14	20	39	10	3	5	0	0	0	0	0	1	2	3	3	0	0	0	0	3	12	8	0	2	6	4	4	14.5	6	1	0	0	0	0	0	0	0	0	2	10	4
5338	24	4	61	57	1	8	9	14.5	10	14	12	5	3	2	1	0	1	0	5	3	4	5	5	2	5	5	5	4	12	13	3	8	5	2	5	9	5	3	2	5	4	5	5	8	8	10	8	19	11
9821	12	0	2	0	0	2	2	4	9	28	28	18	10	12	4	0	0	0	1	3	16	19	34	34	41	32	11	1	8	7	3	10	9	7	2	1	2	1	0	1	1	3	6	7	6	12	9	19	6
99112	31	13	16	21	14	39	56	53	49	47	58	25	3	5	5	8	9	12	15	7	6	7	11	9	11	7	5	7	10	15	4	15	14	11	15	28	18	13	16	26	9	19	12	23	27	13.5	12	31.5	23
9592	36	5	2	3	4	9	14	15	16	18	19	9	2	4	2	4	5	6	14	4	7	11	9	7	6	6	12	9	16	27	10	17	15	7	13	15	26	32	25	4	3	3	5	6	13	16	12	20	15
1268	33	6	3.5	7	4	3	8	10	9	11	15	5	2	0	0	0	1	2	3	5	10	8	9	5	8	6	8.5	7	15	19	9	31	40	38	33	22	19	11	10	7	3	3	9	11	17	37	41	80	43
1333	7	0	1	2	0	2	2	2	0	2	3	0	0	0	0	0	0	0	0	2	2	1	1	1	1	1	3	1	4	5	15	45	47	21	2	3	1	0	0	0	0	0	1	1	1	3	3	8	16
1225	4	0	1	0	0	0	0	0	0	1	1	1	0	0	0	0	0	0	1	0	2	1	1	0	0	0	2	8	15	16	5	8	6	8	5	7	3	0	0	0	0	0	0	0	0	1	7	9	4
1314	17	0	0	1	0	4	1	35	38	38	44	9	1.5	0	0	0	0	0	1	6	12	11	12	6	10	16	20	11	27	11	1	5	4	5	3	6	4	3	2	3	2	1	9	8	14	19	17	34	16
1194	11	3	4	0	0	1	2	3	7	12	13	6	4	3	4	2	1	0	7	6	5	6	10	4	4	5	1	2	4	3	0	6	7	4	5	9	4	1	0	0	0	3	3	3	21	19.5	13	26	15
1156	4	0	0	0	0	0	0	1	7	22	23	13	1	0	0	0	0	0	0	0	1	1	0	0	0	3	6	5	5	3	0	4	9	23	22	33	4	2	0	0	0	0	0	0	0	23	15	9	5
1197	20	0	2	9	9	35	52	69	55	38	29	8	0	0	0	0	0	0	1	3	16	15	22	12	7	4	4	2	2	5	1	3	4	6	7	14	9	5	11	29	14	17	20	14	7	11	14	36	25
1208	30	9	6	3	3	12	16	17	14	20	8	4	0	0	1	0	0	2	3	5	3	4	7	6	7	7	6	2	13	24	9	48	40	30	28	38	6	6	4	5	4	3	10	18	24	17	23	37	20
1220	14	2	3	2	1	3	5	10	29.5	76	93	18.5	6	1	0	0	1	0	2	7	10	7	9	3	10	11	4	3	6	9	2	64	130	79	82	221.5	59.5	1	1	0	1	0	3	5	18	47	33	41	17.5
1284	26	1	1	3	2	4	4	6	13	31	33	16	14	12	16	9	8	1	3	5	5	4	5	2	2	4	9	9	22	22	5	5	6	7	6	22	16	4	4	5	5	7	8	9	9.5	10	14	35	18
10901	38	12	4	5.5	5	12	16	21	15	23	21	6	2	2	5	6	5	3	6	4	5	5	7	8	18	12	8	6	14	19	3	19	16	13	17	33	18	9	15	13	11	10	15	19	19	20	15	28	14
10885	16	3	2	1	0	1	4	5.5	7	7	9	3	1	1	0	1	1	2	3	4	6	6	2	3	1	3	4	3	6	7	4	8	6	10	10	25	16	4	1	2	1	0	1	3	6	11	14	12	6
10809	4	0	0	0	0	2	0	1	10	16	20	14	7	14	31	24	37	31	43	12	13	9	1	0	0	2	11	17	44	48	10	23	10	2	1	2	1	0	0	0	0	0	0	0	5	8	12	19	7
10941	12	1	1	1	1	4	8	16	7	1	2	2	1	0	1	2	4	3	10	11.5	11	5	2	2	3	2	1	4.5	25	85	17	20	17	9.5	3	20	29	17	9	0	1	6	12	11	16	41	31	72	33
10905	21	1	1	0	1	1	2	3	4	8	10	3	1	3	1	1	0	0	2	2	2	1	1	4	8	10	7	4	15	15	4	16	7	4	6	18	13	3	6	5	0	1	1	3	6	16	17	49	43
10957	21	2	0	0	0	3	3	3	7	5	7	3	1	1	0	0	1	2	25	15	16	21	32	21	12	11	7	5	6	7	2	2	10	18	9	7	3	2	1	3	1	1	2	3	2	63	52.5	74	6
10839	0	0	0	0	0	0	0	0	0	0	0	0	0	0	0	0	0	0	0	0	0	0	0	0	0	0	0	0	0	0	0	0	0	0	1	1	0	0	0	0	0	0	0	0	0	0	0	1	0
10924	36	6	3	3	3	7	10	12	18	22	28	10	3	3	1	0	2	9	10	6	8	7	7	7	6	15	14	7	18	13	5	7	7	9	9	22	11	10	5	4	5	5	6	8	13	22	34	59	53
10937	30	2	5	3	5	30	36	50	39	35	45	17	22	13	13	20	15	18	4	9	12	13	5	5	6	9	7	7	16	16	5	5	9	5	8	17	8	7	6	5	2	1	2	3	14	42	42	46	13
[truncated: 152 more columns]
