# Supplementary material for: Plasmodium falciparum is evolving to escape malaria rapid diagnostic tests in Ethiopia
Source: Nat Microbiol. 2021 Sep 27;6(10):1289–99. doi: 10.1038/s41564-021-00962-4 (PMC8478644; doi:10.1038/s41564-021-00962-4)
Supplement: Supplementary file 10 — WGS median depth per 1 kb on chr. 13. [file 41564_2021_962_MOESM10_ESM.xlsx]

## Sheet: WGS_CHR13
lab_ID	median	2705226	2706226	2707226	2708226	2709226	2710226	2711226	2712226	2713226	2714226	2715226	2716226	2717226	2718226	2719226	2720226	2721226	2722226	2723226	2724226	2725226	2726226	2727226	2728226	2729226	2730226	2731226	2732226	2733226	2734226	2735226	2736226	2737226	2738226	2739226	2740226	2741226	2742226	2743226	2744226	2745226	2746226	2747226	2748226	2749226	2750226	2751226	2752226
3D7	133	38	108	171	145	97	25	129	38	71	178	182	29	19	67	55	129	104	23	172	156.5	121	84	24.5	171	150	64	144	177	159	166	176	29	32	61	24	176	135	126	164	160	96	40	168	116	99	155	180	173
HB3	83	77	81	91	97	87	73	90	46	72	103	101	52	48	68	73	78	78	54	95	95	74	69	52.5	91	82	75	87.5	85	93	101	97	44	70	63	50	105	89	81	89	89	87	65	96	83	82	91	93	97
12129	12	2	2	7	7	5	1	3	0	2	1	2	3	1	5	5	9	9	4	18	24	13	8	16	47	34	16	12	7	3	12	14	9	17	11	3	10	9	9	16	5	5	3	249	490.5	451	1359	1793	1011.5
5338	24	7	8	16	22	18	7	12	3	2	5	7	8	6	26	28	47	29	11	50	61	37.5	30	42	103	102	149	417	494	350	541.5	540	95	70	47	25	38	36	15	37	31.5	29.5	26	58	33	39	72	164	254
9821	12	55.5	21	53	66	4	3	4	0	2	5	4	3	1	9	19	18	18	12	41	51	44	35	41	79	65	94	205	248	200	306	178	53	13	5	2	7	5	2	5	6	7	6	12	13	13	28	38	43
99112	31	10	16	23	39	35	23	24	5	15	34	23	14	10	23	35	77	64.5	27	130	168	100	81	64.5	130	88	40	49.5	64	49	101	158	46	70	80	34	18	17	9	35	52	56	44.5	136	121	161.5	420	723.5	1016
9592	36	29	40	94	99	88	46	36	6	7	17	9	13	75	41	36	59.5	57	19.5	64	100	93	55	77	130	90	39	38	46	29	36	34	22	25	33	21	38	49	32	54	53	77	64	77	64	78	137	215	264
1268	33	6	9	16	21	17	16	11	5	8	14	20	47	68	47	27.5	41	39	12	48	80	102	87	102	137	64	31	29	33	20	41	31	14	28	41	38	78.5	101	43	44	41	44	32	60	51	41	114	168	507
1333	7	2	2	4	4	2	1	1	1	0	3	1	1	1	1271.5	2030.5	2268	2231.5	791.5	2168	546	13	5	6	17	17	12	9	10	8	11	11	13.5	24	23	1	4	2	2	2	2	3	1	8	3	13	26	37	50
1225	4	1	0	2	5	4	2	5	1	2	8	10	15	10	16	11	12	10	4	10	5	5	3	4	8	4	4	6	4	3	5	5	2	2	2	1	3	4	3	9	8	8	26	91	87	90	200	247	296
1314	17	2	10	15	9	6	1	3	1	0	1	2	3	2	21	20	24	23	13	29	31	17	11	12	26	31	43	82	82	60	82	69	19	22	35	15	50	48	37	41	54	50	49	71	37	33	68	73	94
1194	11	1	2	6	7	5	1	4	0	1	1	0	9	12	64	91	174	130	20	133	37	21	15	22	65	57	18	40	29	18	17	13	4	5	4	2	8	6	8	6	4	4	4	6	8	15	52	74	92
1156	4	21	22	41	37	28	8	2	4	32	136	109	47	20	59	29	7	11	2	11	11	4	9	28	87.5	62	11	4	80	138	205	183.5	35	5	5	2	3	3	1	2	1	1	2	3	1	4	5	9	11
1197	20	2	2	5	9	10	5	8	1	1	3	4	4	5	40.5	62	107	120	37	113.5	125	75	41	27	33	24	12	13	18	33	42	46	14	10	7	6	7	5	5	6	79.5	90	111	215	338	411	1229	2309.5	3089.5
1208	30	71	73	127	133.5	67	26	21	4	4	10	8	14	23	218	291.5	464	417.5	135	722	875	431.5	263	162	298	228	93	127	146	119	97	69	16	21	28	22	51.5	7	3	6	24	31	27	100.5	87	52	96	150.5	240.5
1220	14	6	10	6	4	4	1	4	0	0	3	0	2	3	37	73	185	107	10	62	67	36	27	22	72	67	29	52	53	23	31	34	8	4	1	2	12	17	12	21	13	19	9	34	15	16	47	232	288.5
1284	26	11	12	28	31	24	14	14	2	7	13	15	30	22	56.5	55	98	71	14	40	30	25	30	61.5	200	166	61	71	31	25	30	243	49.5	222	206	125	196	11	10	16	10	6	8	30	21	23	53	80	82
10901	38	12	19	37	41	30	17	17	3	11	21	25	14	10	41	58	108	99	24	151	190	114	103.5	75	231	207	57	109	106	67	67	53	15	22	14	7	26	22	22	48	69	91	64	138	105	107	175.5	242	267
10885	16	42	64	103	165	87	5	3	2	2	5	6	7	9	47.5	63	94.5	96	42	129	166	101	85	99	147	100	38	48	30	21	33	57	30	41.5	64	56	104	109	73	115	96	85	74	71	54	46	106	112	127
10809	4	1	3	6	11	7	4	3	1	0	8	11	3	2	5	5	5	6	2	8	5	2	2	2	3	3	3	2	3	1	4	3	2	1	2	0	3	1	0	0	0	0	1	2	2	2	7	11	11
10941	12	0	3	6	13	4	2	2	0	1	1	1	3	10	15	38	74	82	24	80	64	10	14	26	78	69	25	12	11	5	7	38	19	44.5	47	11	33	27	11	3	3	12	19	67	45	31	50	36	45
10905	21	34	41	61	60	38	25	13	4	3	3	2	4	5	20	29	59	47	21	108	206	238	261	433	1160.5	1020.5	460	554	428	212	186.5	46	23	23	24	10	15	13	15	33	27	39	23	42	21	20	39	47	58
10957	21	12	11	20	18	6	4	3	1	3	5	3	4	23	53	80	74	81	33	93	80	42	28	29	60	48	32	33	34	23	24	20	7.5	8	9	8	16	16	8	8	12.5	16	14	28	26	21	51	78	103
10839	0	1	0	1	0	0	0	0	0	0	0	0	0	0	0	2	2	1	1	2	4	1	0	1	3	1	1	0	1	2	0	2	0	0	0	0	0	0	0	0	1	0	1	1	1	1	3	3	8
10924	36	11	29	45	54	48	26	29	16	20	30	24	25	25	26	23	23.5	21	7	33	43	34	56	145	296	241	109	48	56	44	41	31	12	16	23	17	32	36	37	72	85	103	103	135	61	62	152	253	380.5
10937	30	13	17	23	26	15	7	9	6	6	25	19	21	17	65	77	128	89	23	82	94	55	51	75.5	175.5	143.5	34	37	45	28	36	27	21	29	26	4	16	14	10	22	15	19	23	52	32.5	36	64	106	123
[truncated: 173 more columns]
