# Supplementary material for: Plasmodium falciparum is evolving to escape malaria rapid diagnostic tests in Ethiopia
Source: Nat Microbiol. 2021 Sep 27;6(10):1289–99. doi: 10.1038/s41564-021-00962-4 (PMC8478644; doi:10.1038/s41564-021-00962-4)
Supplement: Supplementary file 11 — MIP UMI depth on chr. 8. [file 41564_2021_962_MOESM11_ESM.xlsx]

## Sheet: MIPS_clean_chr8
lab_ID	participant_ID	Reg	1344548	1344600	1344804	1344874	1345042	1345220	1345340	1345600	1353528	1353662	1353825	1353972	1354100	1354234	1354334	1354476	1354634	1358322	1358518	1358598	1358790	1358968	1359406	1359538	1359695	1360112	1360312	1360530	1360806	1361034	1361200	1361356	1361600	1361784	1361867	1362373	1362552	1362769	1362959	1363090	1363308	1363486	1365496	1365604	1365762	1365932	1366017
10730	10730	Am	12	3	7	5	5	4	8	1	9	3	0	4	2	4	3	8	5	5	5	11	0	7	8	5	6	6	6	5	2	14	5	21	5	4	6	7	6	4	6	14	5	8	4	14	9	9	6
10720	10720	Am	18	12	13	15	0	9	11	10	6	1	6	8	5	5	3	8	12	5	13	13	8	8	22	5	7	11	8	13	15	17	15	11	8	16	7	6	14	4	11	14	8	15	3	18	9	18	11
10740	10740	Am	492	305	420	320	396	359	384	4	259	276	114	312	298	156	196	317	276	316	203	307	136	204	354	184	425	372	260	350	221	514	92	484	362	332	274	319	410	246	287	550	265	368	209	459	368	502	285
10048	10048	Am	16	6	15	21	10	6	12	1	5	4	1	12	9	7	10	12	7	6	14	4	3	9	16	4	12	21	4	6	2	15	17	21	7	7	8	12	24	12	12	17	8	9	6	17	4	14	9
99107	NA	Am	40	22	25	20	16	26	35	2	23	16	12	34	15	12	17	16	15	27	16	21	11	22	24	15	25	25	23	31	30	36	41	23	25	27	17	25	33	13	18	60	17	32	13	40	27	41	21
10031	10031	Am	11	5	9	5	5	2	10	3	6	4	2	10	5	4	3	3	2	11	2	10	1	3	8	1	13	6	2	5	5	8	0	9	5	4	3	5	8	6	6	10	6	8	6	8	5	13	10
10021	10021	Am	6	9	4	9	0	4	5	3	8	3	4	6	6	3	1	3	2	3	2	3	3	10	5	5	4	6	4	5	4	12	4	11	4	11	6	7	12	1	7	10	4	7	2	11	4	10	6
10057	10057	Am	17	7	10	11	2	4	7	2	8	4	2	15	2	2	1	8	8	8	6	5	4	6	11	4	10	9	4	6	3	14	0	16	11	9	7	4	13	4	6	16	8	16	4	12	7	22	11
9977	9977	Am	15	7	8	14	0	7	11	0	13	6	1	7	6	5	5	12	6	7	5	5	2	3	9	6	9	4	5	12	5	13	8	8	11	3	4	9	7	1	3	10	5	12	5	14	5	12	9
9988	9988	Am	8	3	10	6	3	4	6	1	10	3	1	3	8	1	3	4	7	3	2	9	3	5	9	0	6	4	4	4	7	8	0	8	8	5	5	9	9	3	4	7	6	9	1	9	9	9	5
9984	9984	Am	10	2	5	8	0	1	3	2	7	2	3	4	4	5	1	3	4	5	4	4	0	2	5	1	7	4	2	6	2	1	1	4	3	4	2	3	6	0	1	6	1	4	1	5	5	6	4
9968	9968	Am	13	9	16	8	5	8	10	1	7	3	3	10	5	2	1	8	3	7	2	12	2	6	11	1	8	7	3	8	3	10	1	6	12	6	4	9	12	8	4	8	5	13	5	5	3	13	6
10151	10151	Am	14	6	3	7	6	7	8	0	6	2	3	2	6	2	4	4	4	7	5	8	3	6	5	2	4	6	10	7	6	7	10	12	5	6	4	2	8	6	6	7	3	10	4	10	7	13	10
1204	1204	Am	15	17	31	25	11	14	4	0	9	10	0	19	20	8	13	22	13	31	13	16	5	14	20	5	23	19	6	4	6	21	2	23	13	20	9	20	24	11	20	26	13	21	18	36	26	41	25
10296	10296	Am	8	5	12	9	0	5	1	1	2	5	0	8	3	3	3	6	4	5	2	1	3	8	8	0	2	8	2	5	1	11	0	7	8	2	1	6	4	1	0	7	0	7	3	7	3	11	1
9909	9909	Am	13	8	9	18	1	7	8	3	6	2	0	15	8	1	2	8	6	7	10	6	5	5	10	2	7	6	6	12	3	5	12	14	11	7	6	3	8	6	9	20	9	14	9	8	7	7	11
9934	9934	Am	16	11	6	7	2	1	13	0	7	3	1	7	5	4	5	7	4	4	7	6	4	5	9	1	6	9	5	8	7	10	9	4	6	3	8	7	13	4	6	12	5	14	2	5	5	7	3
9932	9932	Am	13	6	6	6	0	10	6	2	5	5	2	5	6	0	2	6	2	8	8	9	3	2	6	8	9	11	6	2	7	8	4	14	5	7	5	5	12	6	4	9	1	8	3	13	7	15	4
10300	10300	Am	54	30	49	41	2	21	35	0	32	24	10	33	18	12	13	31	27	32	14	36	13	24	26	10	35	28	19	27	18	55	20	47	26	27	21	31	41	14	28	69	26	44	26	35	27	49	33
10304	10304	Am	62	36	68	47	63	56	44	10	36	34	27	40	28	15	32	35	28	41	31	38	20	30	47	24	50	57	48	41	29	62	9	72	40	44	38	40	52	29	43	55	19	41	30	60	42	44	25
9890	9890	Am	38	27	26	27	9	20	16	0	14	17	7	16	10	9	10	20	21	16	13	16	9	11	27	3	30	22	11	18	8	35	2	25	17	15	9	12	20	8	15	27	9	24	10	31	24	36	12
10339	10339	Am	9	1	9	3	0	4	5	0	5	5	1	8	3	5	2	3	6	7	5	6	3	3	6	0	4	4	6	2	2	14	6	8	7	5	4	4	7	2	10	7	1	10	7	13	3	11	5
10343	10343	Am	5	2	4	6	1	6	6	0	2	7	3	8	3	2	4	5	2	4	2	3	1	2	5	3	2	5	1	2	1	11	4	5	4	5	2	6	4	3	4	3	3	6	3	8	8	3	1
10327	10327	Am	5	4	6	5	4	3	4	6	3	2	0	8	3	2	1	4	2	2	2	6	2	2	5	2	8	5	1	3	5	8	0	6	6	8	1	5	10	0	7	3	2	4	3	12	2	7	2
10724	10724	Am	84	36	62	90	52	14	3	0	6	10	0	54	49	44	33	69	13	50	22	32	4	16	27	26	108	64	0	2	4	85	1	95	38	11	31	72	77	15	55	75	31	85	38	132	71	138	53
10727	10727	Am	36	20	15	22	6	18	27	0	11	10	5	8	17	10	13	15	14	13	15	17	9	9	18	10	21	21	15	16	17	27	11	23	17	29	15	21	29	10	19	28	15	31	12	21	17	27	21
99007	NA	Am	27	15	19	26	21	3	1	0	8	2	0	21	12	13	13	12	7	17	6	23	3	9	9	17	21	15	1	3	2	33	0	32	12	11	15	30	14	8	16	24	17	19	9	39	18	25	19
7629	7629	GA	2	2	3	3	1	2	2	0	1	0	1	2	1	1	2	5	4	2	1	4	3	7	4	1	4	4	2	0	0	5	0	5	5	2	3	2	6	0	2	5	1	4	2	6	5	3	6
10122	10122	Am	6	8	5	12	1	2	1	0	6	0	0	13	6	6	5	4	5	7	6	2	1	4	5	2	13	7	1	0	1	14	2	13	9	8	8	16	14	5	10	12	12	14	10	17	14	16	6
141	141	Am	20	17	15	26	4	9	4	0	3	8	1	18	16	14	12	20	5	19	16	11	2	8	14	10	52	20	5	3	5	27	4	39	17	8	19	23	33	7	30	41	16	40	18	37	31	40	23
10204	10204	Am	15	10	14	12	2	12	11	0	8	7	3	7	4	1	2	6	10	11	2	8	5	5	11	4	15	9	8	6	4	12	6	9	11	9	7	14	16	5	15	14	6	17	8	18	15	15	14
99108	NA	Am	149	82	103	113	31	73	86	28	76	49	30	90	65	41	37	87	64	101	63	69	50	56	72	29	91	66	45	79	70	108	9	104	74	79	60	69	86	37	83	113	46	98	60	115	63	119	75
10209	10209	Am	25	8	16	18	4	3	1	0	10	5	1	12	5	3	4	20	3	12	7	10	1	7	12	6	13	17	2	6	7	18	1	14	5	11	8	14	23	2	9	12	11	22	15	20	17	19	14
10599	10599	Am	6	2	8	3	0	5	2	0	8	0	0	4	4	4	2	4	4	5	3	1	4	1	5	1	5	6	4	3	4	13	0	5	6	6	3	8	5	1	5	5	4	10	3	7	5	9	4
10216	10216	Am	326	272	239	348	271	47	1	0	19	16	0	264	237	155	117	183	85	187	80	140	10	80	126	81	402	272	3	1	18	346	2	338	215	89	159	269	353	109	291	355	226	367	234	477	332	514	268
10264	10264	Am	12	11	10	13	10	3	3	0	4	2	0	7	4	5	5	5	6	10	2	9	0	3	3	2	6	4	2	2	3	16	1	10	8	8	9	6	11	2	8	13	8	11	8	17	4	11	8
8722	8722	GA	42	29	21	62	3	0	0	0	1	0	0	24	17	30	27	28	3	19	7	19	0	2	2	2	56	43	0	1	0	57	0	62	8	1	4	56	68	12	44	52	14	69	38	101	45	100	42
8911	8911	GA	10	6	6	12	0	2	0	0	0	1	0	4	5	7	7	10	0	6	4	8	0	2	8	1	4	11	0	0	0	13	1	13	19	1	1	6	19	12	3	3	2	15	5	18	6	20	2
8983	8983	GA	12	9	12	26	33	1	0	0	0	1	1	12	13	12	3	11	4	10	4	13	0	0	6	6	20	13	0	0	0	19	0	28	9	3	12	20	13	8	15	15	10	14	12	29	20	29	15
8976	8976	GA	34	24	28	21	0	20	32	2	13	18	10	30	16	20	14	26	17	22	22	28	9	13	30	7	22	20	13	29	14	28	31	30	21	21	12	19	28	7	24	34	13	31	19	43	19	25	17
8946	8946	GA	798	639	702	786	985	67	1	0	47	34	0	594	550	328	408	484	216	468	236	435	5	186	316	279	842	774	1	1	20	774	1	830	428	230	367	635	764	222	561	874	428	774	384	979	646	1040	645
8940	8940	GA	1219	855	1161	840	999	870	976	0	732	705	393	769	590	522	450	680	592	738	496	587	366	460	766	438	857	906	520	553	449	992	804	1085	842	820	600	745	1154	584	738	1106	457	1002	525	1068	671	978	621
8929	8929	GA	51	36	55	38	5	46	39	0	33	28	7	24	26	15	18	30	29	24	21	30	12	23	35	26	54	55	14	15	24	44	1	55	18	28	19	45	37	27	33	39	19	52	24	49	28	59	43
8857	8857	GA	83	59	65	72	86	30	14	0	39	17	3	63	61	37	37	44	38	40	45	43	2	29	52	26	66	71	5	3	19	68	6	74	45	50	38	42	102	44	46	80	50	82	61	86	46	113	100
99015	NA	GA	95	54	71	62	134	41	38	0	67	22	18	63	36	25	28	57	47	53	43	21	32	31	57	20	69	69	24	27	38	75	29	88	53	66	45	60	72	53	42	89	27	52	31	83	52	100	44
10772	10772	Am	14	6	9	8	16	10	5	0	0	4	0	10	7	4	5	8	10	13	4	9	0	3	6	2	9	13	0	3	1	17	0	11	4	5	10	10	8	10	10	8	6	14	4	6	4	9	11
10780	10780	Am	25	11	6	7	2	14	11	0	13	4	4	11	5	0	7	2	3	4	8	10	4	4	4	4	3	7	6	4	9	12	1	11	5	11	5	8	19	4	7	16	13	16	6	11	15	8	6
8510	8510	GA	16	16	5	18	56	1	2	0	2	2	0	8	10	7	5	2	2	12	3	12	0	2	5	1	31	12	1	0	1	15	2	14	3	4	3	22	22	6	15	18	10	16	12	31	14	48	23
10764	10764	Am	122	64	109	94	5	58	10	0	39	29	0	96	75	51	48	85	59	80	45	62	11	48	45	43	91	102	6	7	33	132	8	122	97	57	47	47	97	62	53	103	56	75	47	110	101	124	58
10758	10758	Am	22	25	28	28	43	18	13	0	10	6	0	26	10	14	17	29	15	18	14	13	7	8	23	7	20	19	3	3	10	35	2	30	11	19	16	18	28	17	17	35	15	18	20	42	29	49	10
10380	10380	Am	16	20	11	19	39	10	1	0	0	1	0	12	8	12	5	7	8	8	5	11	0	2	2	4	22	14	0	1	0	18	0	8	11	6	6	10	9	7	16	13	6	27	4	11	5	31	8
1784	1784	Am	49	36	50	38	40	41	30	0	20	23	2	23	24	25	18	36	32	39	23	32	13	17	40	17	56	40	25	24	19	58	28	62	52	37	18	36	62	21	36	61	20	51	31	66	37	57	27
1559	1559	Am	12	9	6	8	3	6	1	1	3	6	0	7	8	4	6	5	6	7	5	4	3	2	9	2	6	3	5	2	5	8	2	11	3	8	8	6	5	4	3	8	2	9	2	9	9	8	8
99019	NA	Am	12	6	7	5	9	3	1	0	3	1	0	6	6	3	5	5	3	3	2	5	1	5	8	2	7	15	2	1	1	15	1	12	11	3	3	7	14	3	10	7	7	2	5	7	8	11	3
8994	8994	GA	8	2	3	15	24	0	0	0	0	0	0	7	10	6	3	5	0	2	1	7	0	1	0	0	20	13	0	0	0	10	0	7	1	0	0	16	11	2	7	13	5	9	7	18	10	19	9
4213	4213	GA	21	14	34	18	15	9	3	0	1	5	0	15	15	10	12	14	9	17	4	16	6	10	19	6	27	23	1	0	3	23	0	18	13	10	8	14	18	12	20	23	5	22	15	22	16	17	12
9513	9513	GA	142	78	114	82	153	80	79	34	67	62	26	66	53	30	43	84	61	76	39	75	32	49	81	35	85	97	54	64	52	118	1	118	66	77	59	59	87	87	83	135	53	97	43	125	80	115	77
8602	8602	GA	208	165	210	193	215	60	11	0	86	31	2	123	121	104	82	146	105	156	71	144	33	67	133	80	183	191	11	6	35	188	8	202	164	109	95	172	229	115	144	251	94	198	80	246	130	224	150
10090	10090	Am	38	25	46	24	1	35	23	9	21	27	8	31	17	14	22	31	20	28	18	31	11	19	32	10	21	20	13	31	22	34	25	35	33	21	16	33	34	9	26	35	15	34	19	58	25	36	16
10103	10103	Am	7	4	6	7	53	5	1	0	3	2	0	3	6	3	1	5	0	4	1	5	1	1	2	2	6	7	2	1	2	9	1	4	4	6	7	8	8	3	5	2	5	5	2	10	6	7	4
10134	10134	Am	4	1	1	4	6	3	1	0	0	2	0	3	3	6	0	3	5	3	0	4	0	1	3	4	3	1	0	1	4	5	1	8	3	3	4	5	7	4	5	6	2	5	0	8	5	9	4
10179	10179	Am	39	25	37	23	28	47	37	13	31	12	14	30	27	10	11	24	27	19	20	27	15	23	22	15	23	31	21	15	44	34	37	30	35	21	24	28	24	18	25	36	15	20	19	29	45	19	24
2316	2316	Am	15	4	19	18	8	6	4	1	7	10	0	6	5	4	4	9	12	12	4	5	2	6	5	4	13	5	4	6	6	16	4	6	12	13	15	14	2	7	12	20	5	14	4	19	8	11	16
3205	3205	Am	32	15	26	36	8	23	15	5	21	20	9	23	27	13	32	26	19	39	14	17	12	16	32	8	24	28	17	11	18	37	1	41	29	24	17	23	28	10	15	35	13	29	9	33	30	52	24
9705	9705	Am	56	33	40	33	13	24	12	0	21	10	2	29	27	11	17	23	17	35	14	31	11	19	33	13	34	26	8	8	21	42	0	42	30	28	29	29	45	5	20	49	24	33	22	57	31	51	24
9712	9712	Am	126	59	133	113	44	54	44	3	53	38	9	81	64	58	38	88	58	73	47	60	22	41	80	39	89	80	31	26	38	122	3	92	92	84	62	114	108	45	78	134	56	100	63	149	111	149	67
9708	9708	Am	207	138	158	160	35	76	32	0	60	41	1	131	114	90	94	143	84	113	43	97	19	87	96	76	235	180	28	34	37	195	9	239	115	88	115	155	176	114	151	260	120	174	119	228	180	219	119
9700	9700	Am	791	516	490	658	1533	288	181	0	238	171	6	565	547	275	374	451	263	442	180	322	72	242	341	317	901	750	84	66	125	927	2	818	502	452	376	664	794	303	388	798	425	814	471	679	826	974	608
9693	9693	Am	183	151	201	180	307	107	85	4	86	68	21	116	110	88	87	125	107	145	68	125	36	73	126	103	238	191	57	54	60	211	77	213	146	137	112	169	192	99	157	224	102	240	115	249	177	257	158
9715	9715	Am	6	4	6	10	15	0	0	2	0	1	0	6	6	2	0	3	0	1	1	4	0	0	1	1	15	3	3	0	0	5	0	10	2	2	0	11	8	3	3	3	4	10	6	8	8	18	3
10138	10138	Am	10	0	4	4	6	5	4	1	4	0	4	5	2	3	4	7	4	6	5	2	3	1	3	1	6	5	1	2	3	6	6	4	11	7	3	4	7	3	3	6	0	1	2	6	1	4	3
9867	9867	Am	81	49	56	115	767	50	40	3	24	22	13	64	78	33	61	56	32	44	16	29	14	19	19	37	190	95	15	30	4	138	38	82	53	48	57	188	91	28	38	85	67	141	81	90	124	340	110
10355	10355	Am	12	13	9	21	1	4	1	0	3	0	0	10	8	8	9	9	4	7	1	14	0	2	3	4	24	11	3	2	1	16	0	20	10	5	3	17	14	3	14	11	11	24	6	36	17	34	10
12130	12130	Am	79	44	69	66	38	21	1	0	13	12	0	37	27	14	13	23	22	51	24	27	4	23	44	22	37	51	0	1	4	37	1	62	55	26	38	56	75	39	44	66	25	47	47	61	46	52	38
9422	9422	Am	21	10	14	15	7	5	4	1	2	2	3	11	10	3	7	15	7	11	6	16	4	4	12	2	16	8	4	1	3	14	2	7	19	7	4	16	18	4	9	15	8	14	11	14	13	29	12
451	451	Am	11	10	17	17	8	9	11	1	2	11	2	8	8	2	7	9	5	5	3	10	2	5	4	4	11	20	6	3	5	9	7	12	5	4	5	8	16	6	9	16	9	2	9	17	10	3	4
718	718	Am	217	164	204	167	78	155	175	19	134	147	58	156	147	80	100	148	120	143	96	130	56	105	156	72	156	172	99	122	80	214	152	192	152	143	105	128	174	77	128	185	107	165	97	252	167	221	148
99109	NA	Am	14	4	13	5	9	6	1	1	12	8	2	5	4	4	3	9	7	1	8	5	4	3	8	7	10	10	8	5	3	14	0	7	5	10	4	5	8	3	6	6	2	11	6	16	4	6	5
1074	1074	Am	15	2	11	7	7	2	1	0	6	3	1	11	6	5	3	5	3	4	4	4	2	0	11	4	13	2	0	1	2	9	0	12	5	9	5	9	6	4	10	15	8	3	2	17	15	12	6
10226	10226	Am	18	8	23	10	14	13	9	6	13	10	9	17	6	4	10	16	11	11	5	12	8	10	16	5	19	15	10	12	8	18	11	15	24	21	9	9	16	14	13	33	12	24	10	19	19	18	17
2229	2229	Am	347	249	277	398	748	84	44	1	101	52	1	277	180	152	171	192	143	186	97	214	34	120	186	119	440	292	32	9	54	365	57	394	177	145	131	369	377	202	253	372	225	342	223	529	328	662	328
11733	11733	Am	532	328	463	347	550	226	100	0	195	142	17	345	256	218	177	327	265	272	214	288	82	181	322	153	401	390	84	100	144	459	1	466	336	273	251	373	478	278	312	482	200	464	268	550	294	510	336
11997	11997	Am	248	153	230	213	8	111	38	2	106	64	4	193	142	107	110	178	119	175	106	142	26	97	139	100	255	252	19	21	63	264	28	298	176	144	157	214	248	110	181	290	143	244	168	347	222	325	179
11822	11822	Am	157	102	104	174	184	67	29	2	50	38	2	138	76	70	75	107	49	97	48	89	14	50	70	44	227	135	15	11	22	196	1	164	114	58	64	157	152	73	143	192	70	178	111	228	162	316	104
11690	11690	Am	94	58	75	49	73	76	34	15	77	47	15	62	50	41	33	62	63	69	43	62	30	46	62	36	68	85	51	44	65	82	9	77	70	59	41	34	74	53	55	102	35	69	37	88	75	83	48
11552	11552	Am	92	78	124	78	98	75	45	1	57	60	11	87	60	35	38	57	65	78	52	67	29	61	84	38	86	88	36	32	46	103	5	121	74	65	52	75	96	56	79	126	49	86	51	139	81	121	61
11778	11778	Am	5	6	5	3	5	5	1	0	1	2	0	3	2	0	1	5	3	5	1	2	0	2	2	2	5	4	0	3	1	7	0	3	5	5	4	7	6	4	4	7	2	4	3	6	6	5	3
11641	11641	Am	55	38	50	73	138	13	5	0	6	7	1	39	44	32	23	33	16	26	22	42	7	17	21	15	112	48	7	2	5	82	3	59	41	22	34	101	65	29	48	68	47	75	37	105	70	151	62
2273	2273	Am	187	116	171	151	10	128	99	14	92	80	16	121	72	61	70	87	97	103	50	81	48	77	116	51	134	167	51	59	57	141	65	184	118	135	109	109	126	114	137	220	102	136	68	184	147	234	105
99113	NA	Am	7	7	8	22	9	5	5	0	4	1	0	2	7	3	4	3	6	5	8	5	2	7	6	2	8	8	1	0	2	14	4	15	5	5	3	11	10	1	4	12	4	7	5	12	7	13	4
99114	NA	Am	7	7	8	22	9	5	5	0	4	1	0	2	7	3	4	3	6	5	8	5	2	7	6	2	8	8	1	0	2	14	4	15	5	5	3	11	10	1	4	12	4	7	5	12	7	13	4
5918	5918	Am	9	9	11	6	11	6	0	0	1	4	0	8	6	2	5	6	7	4	2	7	4	1	7	3	4	12	2	0	4	5	1	10	7	4	6	6	14	2	4	10	4	8	4	12	8	18	5
99028	NA	Am	234	142	228	235	21	109	43	1	59	60	7	171	106	120	70	198	83	144	76	129	41	67	131	62	166	170	20	11	48	212	32	216	144	84	75	183	248	110	155	208	86	222	129	311	139	264	135
11674	11674	Am	279	200	257	236	451	113	74	0	110	67	15	245	149	112	122	222	128	172	120	153	55	113	176	95	311	237	64	37	97	302	61	316	161	146	154	225	267	113	205	301	174	296	153	359	262	369	193
99029	NA	Am	118	69	98	110	75	75	66	2	52	51	13	82	99	42	45	76	50	69	29	75	19	48	81	56	135	105	38	33	41	136	42	107	103	109	58	97	86	48	80	152	70	111	65	119	120	174	77
10493	10493	Am	8	6	8	6	6	4	0	1	1	2	1	8	2	5	5	2	0	1	5	2	3	8	9	2	3	10	2	3	6	6	5	8	8	3	6	12	8	5	6	6	2	5	3	5	4	10	5
10236	10236	Am	114	67	89	121	202	37	19	0	32	12	1	105	52	57	43	71	44	59	39	56	10	40	51	32	132	115	15	9	29	90	14	131	63	73	53	138	117	60	80	137	56	121	64	178	99	160	88
99030	NA	Am	37	13	23	43	20	13	9	0	15	16	1	25	19	19	9	22	10	19	7	19	4	11	13	9	37	28	6	6	16	28	5	28	16	15	10	43	18	13	17	32	19	32	21	46	32	41	16
6848	6848	Am	31	24	42	36	10	15	11	0	14	10	0	42	24	16	20	39	25	23	20	32	12	23	36	9	36	30	8	9	7	45	1	34	27	31	22	45	32	20	23	60	20	30	19	69	45	58	42
6805	6805	Am	426	277	380	349	561	298	211	5	246	199	32	281	268	185	190	260	237	278	181	231	115	187	269	182	389	373	156	111	169	438	161	429	348	332	255	307	356	192	228	492	267	368	222	435	380	486	321
4268	4268	Am	26	13	19	31	48	8	0	0	2	5	0	33	21	21	12	24	9	24	10	19	1	12	14	15	45	22	3	3	5	45	4	39	23	13	11	38	25	6	23	34	13	51	12	53	33	73	30
99037	NA	Am	172	109	132	133	138	97	71	11	85	73	14	118	97	54	73	106	83	71	78	90	45	43	107	70	145	146	67	51	70	162	12	153	139	102	77	116	129	74	102	165	90	174	102	210	156	170	98
6982	6982	Am	45	26	47	21	0	44	32	15	33	23	8	32	32	14	16	31	31	29	11	25	11	22	28	13	37	33	23	37	20	31	39	44	19	31	17	27	28	13	20	34	9	31	16	50	31	37	22
11685	11685	Am	387	228	327	431	754	233	260	0	225	91	85	257	429	161	289	389	172	277	64	162	113	184	200	153	583	367	148	362	76	426	398	404	356	285	390	281	311	92	185	372	278	477	270	205	191	155	295
1782	1782	Am	69	31	56	38	102	53	80	23	34	28	27	27	35	15	21	34	22	21	32	36	23	15	56	15	45	44	25	75	26	41	37	60	45	54	44	40	74	29	27	71	31	45	27	31	40	51	36
7118	7118	Am	1	0	3	5	18	0	0	0	0	0	0	3	2	2	0	2	0	3	0	2	0	0	2	1	10	2	0	0	0	7	1	2	1	0	0	10	2	0	2	7	1	8	1	12	2	25	4
99041	NA	Am	82	69	77	112	258	26	8	0	21	10	0	52	72	28	25	53	29	36	29	45	7	24	32	37	141	68	6	6	11	121	1	111	43	32	51	135	85	26	48	113	42	104	50	126	134	195	83
4401	4401	Am	8	6	10	8	4	2	7	7	4	2	5	3	6	5	5	5	4	5	7	5	4	3	9	4	3	10	5	2	4	9	10	14	4	11	5	8	15	5	5	9	3	17	8	8	9	10	5
99042	NA	Am	33	30	38	40	41	22	5	0	22	8	1	48	27	23	15	30	26	28	19	34	12	17	35	11	45	48	13	8	9	48	12	50	26	26	16	41	51	26	41	47	19	43	31	68	43	52	23
99043	NA	Am	9	18	11	16	5	12	3	0	5	5	0	10	12	9	4	25	12	15	5	22	3	12	12	4	11	13	2	0	8	20	5	17	20	13	9	8	14	6	11	15	8	12	4	17	20	15	8
4224	4224	Am	273	192	266	260	467	59	10	0	47	30	2	208	189	131	126	181	94	182	108	193	13	89	134	111	335	276	10	3	29	332	14	342	186	138	114	233	273	137	227	308	169	304	156	359	322	394	232
99045	NA	Am	6	5	7	10	7	2	0	0	3	0	0	6	2	2	3	2	7	3	2	2	1	0	3	2	6	9	0	0	2	3	0	10	6	1	2	3	3	2	8	6	2	9	2	12	4	5	5
3338	3338	Am	44	24	50	41	49	24	10	2	16	9	1	46	22	24	15	38	17	30	11	35	6	21	23	13	40	34	4	9	14	39	13	47	31	26	21	41	44	23	40	48	35	45	31	67	51	77	37
99110	NA	Am	9	8	5	12	373	5	0	0	5	2	1	3	2	1	4	3	0	6	2	6	1	2	3	2	30	13	0	0	1	9	2	6	6	3	6	12	9	2	4	6	7	11	6	10	7	70	7
9799	9799	Am	16	10	17	18	38	7	0	0	2	2	0	10	4	1	3	3	3	6	5	7	0	6	8	3	17	11	2	5	4	12	0	7	4	5	2	9	13	7	14	8	2	4	6	21	17	9	18
5781	5781	Am	15	13	11	18	14	8	2	0	5	2	0	9	4	10	6	6	5	6	4	8	1	3	12	4	19	20	2	1	3	15	4	20	10	6	6	16	12	6	9	15	7	6	6	14	12	18	9
6673	6673	Am	7	7	6	23	184	5	5	0	3	4	1	10	11	11	12	9	6	6	2	7	1	6	6	2	70	12	0	2	3	21	4	16	6	6	5	47	18	6	15	19	16	32	12	52	20	145	39
3468	3468	Am	51	30	34	33	40	42	32	8	36	20	8	46	53	25	29	38	41	33	30	44	12	16	39	29	46	50	20	23	32	49	34	73	56	40	36	36	47	26	16	65	22	42	28	73	55	57	43
3560	3560	Am	14	11	9	10	5	5	1	0	1	0	0	12	10	6	5	6	3	9	2	8	2	4	5	1	9	5	0	0	0	13	1	9	5	4	5	10	7	5	8	9	3	11	6	12	9	13	3
6624	6624	Am	16	15	18	16	4	8	14	2	15	2	2	7	10	5	7	9	4	6	12	14	5	6	11	6	13	9	4	2	9	15	4	8	12	10	6	10	17	4	10	27	9	15	6	15	8	14	10
1029	1029	Am	27	16	15	31	39	5	2	0	7	2	0	22	16	9	9	19	6	22	10	21	3	7	8	8	54	27	3	2	5	30	1	35	16	8	9	30	37	14	29	24	22	39	21	58	29	70	22
3870	3870	Am	3	0	3	6	4	0	1	0	1	0	0	1	1	2	3	2	1	1	1	1	0	1	1	1	7	3	1	2	0	5	1	4	3	2	0	2	3	1	3	5	3	2	2	6	3	6	3
6539	6539	Am	28	20	11	37	45	1	4	0	1	3	0	18	20	13	20	15	2	8	5	9	1	2	6	0	55	22	0	0	1	33	0	18	9	4	2	40	25	7	14	15	12	28	20	47	29	82	33
6668	6668	Am	22	8	25	23	44	13	23	6	7	6	11	11	7	10	3	8	16	11	7	21	8	16	17	5	21	16	18	28	12	20	20	29	13	10	14	17	26	6	11	26	18	20	5	20	11	12	12
3555	3555	Am	114	60	89	66	78	92	97	37	68	56	74	65	75	40	50	47	51	53	34	54	41	49	67	35	79	91	49	88	50	89	79	91	81	74	57	60	112	41	42	97	75	74	33	74	62	68	51
3112	3112	Am	68	16	46	40	84	30	44	11	22	21	21	22	27	12	16	24	19	26	7	20	11	20	29	20	37	37	14	36	19	34	40	47	31	40	29	31	49	22	17	49	31	27	12	33	45	31	30
891	891	Am	45	20	40	30	109	36	62	5	25	18	30	21	48	18	30	25	25	33	19	20	23	24	28	15	59	40	18	47	13	29	42	46	29	20	43	33	76	6	19	51	27	35	13	26	22	10	34
3999	3999	Am	297	143	280	198	590	250	375	128	190	123	221	149	164	77	103	172	130	195	121	109	82	127	235	105	297	233	131	311	130	261	223	289	186	234	218	172	343	133	129	336	176	214	130	187	168	165	188
1335	1335	Am	10	1	8	5	13	4	8	1	0	3	4	6	10	1	11	13	10	5	1	3	3	0	0	2	7	6	5	12	1	2	5	15	5	8	7	2	9	2	7	6	6	5	6	5	8	4	8
447	447	Am	327	180	248	240	184	235	275	141	154	139	209	195	183	99	132	192	141	171	108	131	88	126	167	83	269	242	142	273	116	328	294	261	189	210	193	172	251	140	155	302	170	227	132	187	197	179	185
6	6	Am	2	9	4	1	5	9	10	0	1	1	1	3	5	0	0	3	1	3	3	5	1	5	3	5	3	6	7	3	0	4	6	5	5	2	5	2	5	0	0	5	2	2	4	0	1	5	1
9483	9483	Am	7	6	3	13	61	0	0	0	0	0	0	4	7	3	2	3	1	1	1	5	0	1	1	5	17	11	0	0	0	8	0	13	1	1	0	19	5	1	7	7	1	14	8	27	13	60	8
9551	9551	Am	12	4	13	7	14	8	3	0	4	0	0	1	3	5	3	10	6	4	0	3	2	2	2	4	4	12	3	2	2	12	0	8	7	2	5	4	4	2	0	7	2	3	2	9	5	6	7
7427	7427	Am	29	23	41	49	29	27	14	0	27	11	0	42	27	25	20	29	24	37	19	28	20	19	41	11	23	40	13	5	9	60	0	46	34	21	16	49	39	27	45	39	11	38	17	55	36	54	32
4670	4670	Am	7	6	6	31	295	5	3	0	2	1	0	5	9	5	6	4	2	2	3	4	3	0	0	1	99	23	1	2	2	18	2	9	2	1	5	53	9	1	14	14	9	37	12	47	22	184	33
99111	NA	Am	80	58	60	127	408	10	2	0	4	0	0	63	79	58	66	52	22	54	26	55	1	20	30	37	161	104	0	0	0	134	1	141	51	16	27	154	81	43	74	129	77	153	69	168	149	213	130
9802	9802	Am	69	56	67	69	86	37	18	0	26	28	3	58	50	42	19	47	42	35	30	46	19	15	40	28	69	75	13	9	24	63	0	56	45	46	27	53	69	36	63	81	26	55	27	69	39	69	47
9852	9852	Am	4770	3254	3564	4724	523	714	119	0	683	302	1	3299	3010	2119	2153	2782	1421	2423	1272	2524	187	1198	1838	1542	6255	4389	56	56	314	5171	45	5072	2496	1753	1805	4922	4669	1594	3493	5213	3474	5588	2855	6654	4516	8215	4579
8442	8442	Am	9	5	2	20	210	5	4	0	1	0	0	2	37	2	11	7	3	7	0	0	0	0	0	4	24	1	0	6	0	10	10	3	13	4	8	12	5	0	0	0	4	24	12	1	5	5	10
8001	8001	Am	159	76	164	103	447	101	206	25	77	34	59	103	122	48	61	85	74	109	23	45	41	88	86	61	199	119	73	169	38	168	114	169	112	133	133	120	193	40	55	151	122	127	76	100	101	69	87
99056	NA	Am	313	237	273	246	342	202	114	1	175	104	4	204	184	129	122	209	158	207	111	183	64	127	229	88	301	264	96	55	128	300	125	294	225	229	213	206	266	190	174	342	159	273	148	308	221	323	202
9847	9847	Am	23	11	19	30	2	17	4	0	12	14	0	22	22	16	8	17	16	15	13	21	5	11	12	11	20	17	1	0	12	22	5	29	30	12	11	16	30	9	19	19	17	27	13	30	16	44	19
6440	6440	GA	694	476	637	519	1128	532	573	184	382	359	268	496	426	244	329	416	372	366	258	330	174	257	463	250	663	679	331	485	274	766	455	770	562	646	430	524	620	308	383	722	359	768	350	577	649	768	489
8738	8738	GA	45	27	15	131	1067	0	0	0	0	0	0	38	64	24	37	11	1	17	2	25	0	3	1	9	258	17	0	0	0	84	0	52	11	0	2	203	62	5	52	59	31	74	53	236	101	574	146
8887	8887	Am	35	14	31	29	57	31	45	0	30	9	24	24	29	14	13	14	17	28	13	30	9	15	28	13	39	52	11	39	13	42	26	47	28	27	23	30	38	19	14	44	17	29	13	38	15	14	27
9643	9643	Am	52	23	39	46	146	29	37	1	6	4	15	29	59	15	29	46	31	32	9	14	15	23	26	22	75	43	10	40	4	36	42	60	36	26	45	28	47	6	20	44	26	47	17	28	22	12	30
9688	9688	Am	580	319	481	396	785	388	578	160	308	235	350	316	357	174	255	339	244	358	184	237	174	218	336	164	531	414	248	466	206	544	451	531	363	400	339	358	566	216	263	602	343	453	235	297	355	370	376
9449	9449	Am	79	27	105	45	189	81	90	37	38	22	61	41	50	25	32	62	39	55	25	44	37	75	71	26	112	56	35	138	29	53	103	84	64	79	64	41	99	11	54	99	55	69	25	51	34	24	41
9821	9821	Am	146	51	133	110	375	65	82	13	49	15	36	60	115	47	74	104	66	85	26	41	41	69	70	34	188	95	61	140	17	123	94	128	90	87	149	65	132	15	73	131	94	147	66	54	31	26	87
99112	NA	Am	6	1	13	7	19	1	0	0	2	0	0	3	2	7	4	5	1	4	5	6	0	4	9	1	4	5	0	0	0	7	0	9	6	3	5	6	10	6	9	15	7	7	4	2	0	0	7
9856	9856	Am	49	45	18	82	263	2	0	0	0	0	0	45	36	30	21	31	4	19	13	13	0	7	5	22	118	49	0	0	0	80	0	53	14	7	5	111	54	13	43	52	37	69	36	144	95	185	76
9861	9861	Am	8	7	12	12	2	7	10	3	10	11	5	11	7	4	7	7	6	9	6	9	4	7	5	5	6	10	9	4	6	7	2	10	3	7	7	9	7	3	10	12	3	10	2	15	15	11	7
9804	9804	Am	21	15	24	20	2	2	3	0	7	2	0	13	18	5	9	10	7	14	4	17	5	8	14	10	11	23	0	1	6	17	0	25	11	8	7	14	19	9	18	18	8	18	7	30	16	26	11
9592	9592	Am	6	28	14	26	376	10	34	0	10	12	0	16	51	12	30	21	8	18	0	2	1	9	10	6	55	33	11	21	0	32	19	21	33	11	15	27	31	4	3	23	11	46	37	0	26	42	30
4890	4890	Am	15	10	6	5	9	8	15	2	0	3	4	0	4	4	0	6	6	8	2	0	3	0	8	6	8	1	2	3	2	3	4	8	7	10	7	5	11	0	2	8	6	3	4	4	0	4	1
8844	8844	Am	8	7	4	6	5	6	4	0	5	3	2	6	3	1	4	7	3	4	5	5	1	1	8	3	4	4	4	5	2	15	7	5	8	10	1	7	8	2	7	13	6	9	1	9	11	9	4
4583	4583	Am	13	9	13	17	55	3	0	0	4	1	1	15	16	6	8	16	3	5	5	12	1	5	5	4	35	5	0	0	1	21	2	22	12	0	3	25	16	6	7	16	12	30	11	34	23	43	13
8755	8755	Am	17	17	12	9	21	16	8	0	13	17	0	13	11	6	10	13	11	8	7	19	4	5	15	7	18	22	9	9	15	18	4	32	12	14	7	12	30	6	5	25	19	21	17	20	12	21	7
8579	8579	Am	30	11	25	33	59	2	1	0	3	1	0	27	17	11	12	10	2	13	7	17	1	8	11	6	43	11	1	4	6	26	5	33	19	3	5	36	19	12	21	26	19	33	14	44	32	52	18
6938	6938	Am	52	38	59	56	82	50	44	5	42	33	17	50	31	29	36	22	26	34	17	27	11	22	31	41	57	46	27	29	39	56	3	53	54	41	36	43	66	38	27	62	34	73	23	44	53	72	52
4004	4004	Am	740	532	702	518	705	568	441	132	409	341	209	553	362	331	320	505	397	472	356	422	186	362	540	258	560	586	319	412	333	700	520	727	536	607	392	478	658	438	464	813	328	665	317	741	454	760	430
7162	7162	Am	45	27	29	31	34	25	18	6	27	17	8	25	19	16	16	31	23	31	26	28	17	22	30	11	27	22	16	13	12	37	16	38	14	26	19	16	31	25	23	34	11	32	22	35	22	40	29
8333	8333	GA	46	26	40	71	154	6	1	1	3	4	1	38	56	16	21	39	14	36	10	36	4	8	16	15	73	40	0	3	2	53	0	58	32	14	14	64	48	17	30	54	17	71	25	83	69	116	68
11465	11465	Am	25	19	32	18	27	26	15	5	12	23	2	19	17	13	5	20	14	14	8	10	8	5	19	5	22	12	15	18	16	18	22	26	23	15	18	20	19	14	18	23	14	25	11	24	17	25	16
5082	5082	GA	53	29	47	42	40	53	34	8	23	22	12	32	31	20	25	38	29	33	22	26	21	25	38	18	50	34	19	38	17	61	33	63	37	33	25	30	46	32	39	46	24	31	16	51	32	58	35
8931	8931	GA	47	30	40	40	127	21	2	1	13	14	0	26	42	17	9	21	12	45	21	40	9	13	36	16	74	60	4	1	6	55	6	78	43	24	22	61	51	25	34	63	33	53	24	99	61	110	86
8240	8240	GA	34	26	37	24	2	26	20	0	27	22	3	15	14	16	21	31	20	23	15	25	9	20	35	15	25	28	25	21	19	38	8	38	35	21	19	23	27	26	19	41	18	36	18	37	36	45	25
10234	10234	Am	10	13	0	26	459	0	0	0	0	0	0	8	11	3	5	0	0	1	1	5	0	1	3	0	93	6	1	1	0	15	0	20	5	0	0	61	10	2	13	12	10	17	11	84	18	179	26
10225	10225	Am	27	32	42	24	32	26	20	2	21	24	13	20	20	26	21	29	25	21	28	29	10	15	31	16	24	30	23	17	21	42	10	35	20	28	28	24	37	14	26	31	19	23	26	39	26	35	23
185	185	Am	16	6	7	4	7	1	3	0	6	7	2	3	5	7	9	3	5	3	4	9	1	2	4	2	15	8	3	1	2	4	2	5	10	3	4	7	9	1	1	10	6	2	3	4	9	11	7
5132	5132	GA	562	395	330	666	1555	27	5	0	32	10	0	408	394	265	277	346	123	325	82	238	7	106	131	197	799	576	1	0	11	811	0	686	256	106	146	667	595	157	353	676	377	664	351	741	727	1052	651
11550	11550	Am	376	291	326	289	538	193	119	5	149	90	11	225	202	152	153	259	221	233	163	212	58	162	223	153	335	312	65	48	116	425	4	397	272	245	204	269	328	211	237	370	248	400	159	359	329	407	282
11542	11542	Am	32	25	21	46	166	4	0	0	2	1	0	22	15	14	11	18	5	12	3	12	1	3	3	9	80	31	0	0	0	42	0	25	5	4	3	46	35	6	22	29	18	29	14	69	42	120	41
12354	12354	Am	20	8	10	8	21	13	11	5	12	7	6	24	5	10	6	10	11	10	7	11	11	7	7	5	11	11	11	6	6	11	5	20	14	12	12	17	17	15	5	20	6	14	9	36	16	23	12
8194	8194	GA	7	3	8	9	0	1	0	0	0	1	0	3	3	5	3	7	0	3	5	3	0	2	4	0	12	13	0	2	1	9	0	7	12	2	2	12	9	4	3	6	4	8	4	14	4	20	7
12396	12396	Am	208	134	135	157	541	48	8	1	33	11	0	149	154	89	92	158	60	118	58	116	12	66	96	56	301	196	6	2	17	234	0	197	104	92	78	249	193	95	133	224	121	215	112	309	197	419	206
11581	11581	Am	4	4	8	3	10	0	1	0	5	5	1	6	1	1	2	3	1	0	1	4	3	0	7	0	11	0	1	0	0	4	0	9	2	7	7	6	7	6	5	6	4	8	8	11	6	6	6
12179	12179	Am	2	1	2	7	6	0	0	0	1	0	0	2	3	0	4	1	1	2	1	2	0	2	0	2	15	4	0	0	1	11	0	5	3	1	3	6	5	0	2	6	6	5	5	10	6	14	2
12309	12309	Am	48	37	31	59	260	5	1	0	3	5	0	36	36	24	17	14	10	25	8	16	1	8	23	26	110	56	3	1	6	62	0	56	30	14	10	71	51	9	50	49	22	68	34	91	66	154	61
12042	12042	Am	22	18	19	6	24	5	0	0	3	5	0	18	16	11	11	12	10	12	4	5	1	9	9	2	16	8	0	0	2	19	1	24	13	4	7	15	21	5	16	37	15	19	9	27	13	17	14
10615	10615	Am	5	5	6	9	8	3	2	1	1	2	0	7	3	5	1	4	3	5	3	4	2	1	6	4	5	3	0	2	2	5	0	7	5	7	2	6	7	3	5	11	4	10	3	9	8	10	9
10558	10558	Am	8	4	7	2	2	2	1	0	5	4	0	4	3	1	0	2	2	4	5	4	2	1	3	1	5	5	3	2	1	7	2	3	9	6	0	2	4	5	4	4	2	5	4	10	3	9	1
10244	10244	Am	4	2	4	6	2	4	2	0	2	2	0	0	6	2	0	4	5	5	0	0	4	2	3	1	6	6	3	1	3	8	0	5	3	3	1	2	5	1	5	5	4	2	4	7	6	7	1
10570	10570	Am	3	4	3	5	0	6	1	0	4	0	0	5	5	1	5	8	5	3	1	6	0	5	3	1	5	1	1	0	3	11	0	7	10	7	5	3	7	5	3	4	2	7	1	2	6	5	3
10547	10547	Am	269	174	261	208	10	162	128	0	154	101	29	189	165	110	105	203	141	161	129	154	81	103	181	113	224	211	119	99	103	249	94	241	161	166	135	175	232	83	142	273	140	231	134	253	204	255	153
11152	11152	Am	23	20	12	16	23	17	10	0	8	6	0	26	7	7	5	12	11	12	11	20	5	9	4	6	25	17	6	9	3	17	6	23	11	11	12	12	16	14	10	19	7	11	8	23	26	27	15
10630	10630	Am	11	1	4	2	3	1	2	0	1	0	1	6	3	2	2	5	2	3	0	2	0	4	4	2	2	5	0	0	2	5	1	3	3	5	3	2	8	2	1	6	2	5	3	1	5	5	5
4424	4424	GA	23	17	19	20	6	11	2	0	13	10	4	27	15	8	13	18	11	13	5	17	4	10	13	13	17	21	8	4	4	17	2	31	19	12	4	15	23	7	19	33	12	16	13	19	24	38	13
10194	10194	Am	7	5	4	3	7	3	3	0	2	3	0	5	2	0	2	0	3	7	5	4	1	5	3	4	7	6	1	1	2	7	1	6	3	6	4	7	8	3	4	4	1	8	1	6	6	12	5
10254	10254	Am	27	27	26	20	30	16	6	0	7	6	0	19	21	5	6	13	15	19	8	19	9	8	16	4	21	28	4	6	7	27	0	19	21	14	8	22	26	12	14	39	18	20	12	31	20	38	27
228	228	Am	45	22	33	38	157	8	1	0	3	6	0	30	25	13	15	22	11	23	16	23	3	8	12	6	65	48	2	0	2	53	0	59	27	14	19	41	33	20	24	55	19	38	28	72	49	63	32
10250	10250	Am	110	90	95	102	65	69	30	0	49	38	4	67	60	49	38	79	43	74	50	70	22	47	59	42	77	87	8	23	27	88	26	91	73	64	54	73	105	43	72	99	46	100	52	120	64	137	52
10265	10265	Am	71	51	56	110	930	34	35	24	34	41	6	73	53	40	34	48	29	57	27	36	17	18	30	16	261	101	26	40	14	78	9	80	45	24	28	171	61	43	66	97	39	107	55	195	84	369	106
52	52	Am	14	8	10	7	6	17	5	1	14	2	2	6	6	2	9	6	4	9	1	3	6	6	12	1	12	11	4	4	4	13	5	17	12	11	7	8	13	7	6	10	4	7	4	3	9	6	7
10311	10311	Am	7	3	1	4	17	2	0	0	1	2	0	7	2	6	3	4	2	1	0	3	0	2	1	0	10	7	0	1	1	8	0	6	8	3	3	7	5	0	1	7	4	6	3	7	7	11	3
10317	10317	Am	3	3	4	3	0	5	1	0	3	4	0	7	1	4	0	5	2	1	0	1	0	1	5	1	1	2	2	3	1	7	2	6	5	5	0	5	6	1	5	7	1	2	4	9	4	3	6
10321	10321	Am	5	5	7	7	1	7	3	1	5	5	0	11	9	2	4	9	2	2	6	9	3	2	7	2	10	3	5	4	3	8	1	9	11	4	5	10	11	2	2	6	8	5	5	11	8	13	1
12529	12529	Am	31	11	26	21	26	13	10	0	7	10	1	19	17	13	15	17	10	12	8	23	2	14	18	11	44	28	7	0	6	47	7	37	23	16	12	29	26	4	23	38	13	28	25	29	23	52	16
10474	10474	Am	117	64	92	66	78	81	31	1	60	22	5	94	69	27	56	78	59	82	39	78	37	58	55	35	60	61	19	13	38	83	0	90	89	85	39	65	76	41	49	106	49	98	57	107	106	96	52
10504	10504	Am	54	48	33	56	119	11	2	0	11	2	0	43	36	23	28	31	19	37	8	35	4	11	26	19	97	31	1	1	3	64	0	54	31	21	23	73	66	34	49	68	28	66	41	96	62	119	57
10506	10506	Am	4	4	6	11	7	4	2	0	1	1	0	5	12	8	1	8	4	4	3	2	2	2	8	3	12	5	0	0	1	12	0	8	1	2	1	10	7	4	4	9	5	10	5	10	9	21	4
10510	10510	Am	15	12	4	6	14	5	2	0	3	1	0	7	10	3	5	8	3	12	7	10	1	4	8	5	14	8	5	1	4	8	5	8	9	3	3	14	9	4	7	18	6	18	6	16	8	14	13
10349	10349	Am	10	4	9	17	18	1	1	0	4	2	0	8	5	6	9	8	7	9	5	4	3	4	7	5	10	15	1	1	3	15	0	9	8	3	3	14	12	3	7	18	13	9	6	15	13	19	12
10335	10335	Am	18	14	12	20	27	7	6	0	1	10	0	24	13	4	11	19	9	15	5	13	0	6	5	9	17	26	1	0	2	16	0	16	11	6	3	24	19	9	7	16	11	26	10	27	8	28	7
10383	10383	Am	9	6	8	6	10	0	1	0	6	4	0	7	2	5	2	3	2	8	5	3	0	5	2	1	7	8	0	0	1	11	0	12	5	8	2	7	8	2	3	4	4	9	3	13	12	10	7
10377	10377	Am	47	25	61	31	11	19	9	5	30	7	7	23	16	21	14	26	28	20	17	22	12	25	30	17	29	38	7	18	28	48	15	44	30	27	18	34	50	29	21	36	22	44	22	49	37	35	20
10361	10361	Am	5	10	9	6	0	3	0	0	0	0	0	4	9	4	3	9	5	8	0	6	4	4	4	1	9	11	0	1	1	10	0	6	4	1	6	12	8	5	3	11	6	5	5	20	4	14	8
99064	NA	Am	36	22	22	26	4	15	23	6	11	18	3	21	17	17	12	16	17	25	10	19	10	8	22	14	42	36	10	23	13	40	13	27	23	22	14	22	26	25	31	47	20	31	14	34	40	19	34
10421	10421	Am	24	23	29	33	3	7	5	1	6	8	0	23	7	16	7	17	6	15	9	15	3	7	16	8	42	19	2	0	6	24	4	37	12	13	8	23	28	14	19	19	13	24	20	30	26	57	14
10845	10845	Am	70	36	66	55	88	46	49	3	43	35	18	44	51	24	12	41	29	26	44	30	13	20	42	14	47	51	33	30	24	54	47	69	55	40	38	35	40	44	24	74	29	45	16	62	57	56	62
10450	10450	Am	30	15	25	25	0	15	7	0	5	6	0	18	11	18	11	12	15	9	5	27	1	8	13	7	27	14	2	0	2	33	0	22	17	12	6	25	22	11	26	23	19	25	17	31	24	50	19
10440	10440	Am	20	20	17	29	51	8	1	0	6	2	0	11	26	5	10	17	6	11	8	11	0	5	7	8	24	23	1	4	2	38	0	19	8	7	8	22	11	13	13	22	13	23	18	22	13	30	21
10542	10542	Am	115	49	78	94	34	47	38	4	40	35	6	64	66	37	42	56	46	56	37	61	16	41	66	24	72	60	26	14	35	89	1	113	64	64	46	58	96	32	63	121	48	88	57	90	98	89	63
99065	NA	Am	49	33	43	52	10	11	6	1	19	9	2	36	29	12	22	27	16	25	22	29	4	16	34	12	37	25	9	11	11	36	4	44	30	38	16	36	48	14	22	46	15	55	21	63	41	47	30
10618	10618	Am	14	3	14	10	8	24	11	3	9	7	5	12	10	4	3	13	14	15	10	8	6	6	6	5	7	12	9	19	8	5	2	13	8	11	8	7	9	4	5	14	0	7	7	16	9	11	4
10201	10201	Am	82	63	68	98	109	29	13	0	17	11	0	64	57	38	38	55	14	38	20	39	7	28	45	34	117	84	2	2	11	96	0	103	55	31	43	90	80	40	76	92	32	80	62	127	85	173	60
10298	10298	Am	60	26	43	22	2	27	6	0	16	5	0	27	22	16	22	23	27	51	13	31	9	36	18	19	37	33	4	5	18	53	6	49	35	21	30	21	32	24	23	28	21	29	15	38	50	59	17
11614	11614	Am	146	83	107	85	5	83	79	45	74	71	25	73	72	52	45	93	90	65	43	77	48	50	93	39	113	101	40	79	60	94	79	107	79	97	65	83	134	69	91	149	40	113	63	116	82	126	70
11606	11606	Am	22	14	26	20	8	9	6	0	10	10	2	16	12	5	15	20	12	18	15	14	7	13	17	5	15	13	6	8	8	23	6	21	13	9	11	17	17	6	15	17	15	20	9	37	21	27	15
11611	11611	Am	11	7	4	13	1	12	9	0	10	11	2	7	5	3	4	5	6	9	7	3	3	6	6	1	8	11	4	8	11	10	5	7	10	7	13	7	8	6	6	11	10	10	3	17	9	13	4
99069	NA	Am	61	47	52	66	81	16	12	0	19	12	3	69	48	28	24	35	31	53	24	40	8	26	26	20	77	65	8	5	13	78	12	83	42	26	21	54	66	27	40	64	23	64	28	100	51	95	33
99071	NA	Am	69	46	54	57	54	22	7	0	3	9	1	43	22	29	26	33	13	28	19	39	4	24	34	15	64	51	1	1	9	70	5	82	32	17	21	77	55	26	46	53	15	72	46	97	71	88	46
584	584	Am	4	3	2	2	3	3	5	0	1	0	0	1	6	1	3	3	2	2	2	1	1	3	7	1	5	4	3	1	0	6	2	6	6	11	2	3	2	0	2	5	3	3	1	5	4	8	4
628	628	Am	20	15	13	16	16	9	3	0	9	2	1	18	13	5	9	17	6	11	4	15	5	8	10	2	17	15	3	5	8	19	8	16	14	10	9	19	22	9	7	21	5	26	6	24	25	31	11
10127	10127	Am	35	17	32	35	2	17	5	0	7	5	0	15	19	14	14	18	15	21	15	23	3	14	25	8	21	14	8	5	8	23	0	41	16	17	8	21	20	7	22	32	13	23	14	30	28	29	19
12440	12440	Am	9	2	6	6	2	5	1	1	6	3	3	7	5	1	1	7	6	4	5	1	3	2	5	2	4	12	7	2	1	6	5	8	5	4	3	7	8	5	4	6	2	8	5	5	4	3	2
11505	11505	Am	22	2	15	8	16	10	7	0	3	3	2	11	14	8	5	14	8	11	8	6	2	10	6	4	12	17	2	3	9	9	3	19	10	7	6	2	12	6	7	19	5	17	9	16	11	16	3
99078	NA	Am	7	7	4	9	8	2	0	0	2	1	0	6	11	3	2	3	3	5	3	5	1	3	7	0	4	8	1	0	0	14	0	5	4	2	2	7	8	7	9	4	6	11	5	19	6	19	14
99079	NA	Am	21	16	19	26	20	12	8	0	12	5	1	6	9	9	8	18	9	7	11	10	4	24	7	1	21	31	0	4	5	29	2	13	17	17	18	26	24	12	18	26	8	14	10	26	18	17	19
99081	NA	Am	3	3	6	9	6	3	0	0	0	0	0	5	2	2	3	5	1	1	3	7	0	3	7	0	5	10	0	0	0	5	0	8	2	2	2	3	2	2	5	5	1	4	0	6	5	11	3
11479	11479	Am	31	27	30	15	0	14	15	4	13	7	3	24	15	10	13	23	17	22	10	22	4	16	22	10	15	15	8	15	11	26	18	18	31	26	23	22	18	13	22	42	19	21	17	29	21	27	23
99082	NA	Am	27	8	23	21	12	17	8	0	10	6	0	17	14	5	5	17	10	14	7	17	2	5	20	6	20	11	7	6	11	31	1	21	18	14	11	18	22	3	6	23	4	22	9	24	17	39	13
11482	11482	Am	14	7	12	9	9	2	3	0	4	4	1	10	6	2	8	10	4	4	4	6	1	4	3	6	12	9	0	3	3	12	0	7	13	12	5	13	8	3	2	14	2	4	3	9	4	11	8
11475	11475	Am	16	11	11	12	25	5	3	0	3	3	1	4	5	3	2	11	4	6	5	5	0	3	4	3	31	12	0	4	0	10	3	15	11	7	6	11	12	3	4	12	13	11	10	14	16	21	7
99085	NA	Am	27	16	26	34	0	13	10	0	8	15	2	16	11	9	12	21	12	16	12	24	5	15	21	6	15	17	4	5	9	28	4	20	16	19	10	19	19	6	17	19	9	31	12	33	13	30	20
2580	2580	Am	7	6	9	14	1	3	4	0	2	2	3	5	3	3	6	10	3	5	2	8	2	3	14	4	8	6	1	0	4	7	3	8	9	1	5	5	8	2	2	7	5	10	4	6	5	13	11
2494	2494	Am	58	42	49	46	48	48	45	13	45	38	24	37	25	23	16	47	42	34	24	33	15	25	41	14	47	59	35	40	27	72	41	67	51	38	27	32	48	26	42	60	34	49	31	48	39	73	34
2447	2447	Am	17	9	12	17	5	2	0	0	2	0	0	7	5	6	9	13	5	8	6	11	1	3	3	2	24	14	0	0	2	18	0	16	11	7	5	16	13	4	14	17	8	25	4	26	18	30	10
11288	11288	Am	15	11	17	14	7	10	5	0	2	8	0	13	6	5	10	16	9	17	4	7	3	8	18	6	14	9	2	2	3	17	5	15	15	9	4	14	12	3	4	12	5	14	9	10	17	21	14
1189	1189	Tg	35	11	25	15	35	12	36	9	11	16	11	16	15	8	10	9	13	16	8	8	12	16	14	13	16	17	12	19	11	26	21	22	13	16	14	17	23	8	9	27	13	25	13	18	15	24	9
1273	1273	Tg	24	11	36	9	6	25	16	13	23	9	20	13	9	7	8	16	16	10	9	13	7	15	21	4	16	12	7	14	12	25	24	17	15	8	8	10	18	11	23	20	7	16	12	16	11	19	10
9554	9554	GA	32	11	14	37	108	0	1	0	0	0	0	24	20	17	10	9	2	3	1	10	0	2	1	5	64	33	0	0	0	38	0	30	10	2	4	54	22	14	8	27	18	45	11	62	32	70	41
9555	9555	GA	29	31	29	28	35	15	13	0	20	31	6	21	15	18	9	24	20	18	18	25	18	15	30	7	31	49	26	17	13	34	0	37	36	39	29	28	39	19	27	46	32	39	16	14	18	30	20
1314	1314	Tg	350	171	348	216	526	213	457	101	171	129	211	179	175	99	137	173	190	183	104	136	106	139	210	124	306	258	198	317	137	274	35	302	208	238	206	196	459	135	151	361	195	237	130	177	208	253	188
9557	9557	GA	55	27	55	41	47	43	17	8	30	28	7	28	25	9	20	18	23	11	26	19	13	13	31	9	23	40	18	30	18	42	1	29	31	29	27	29	42	27	30	49	8	37	10	34	22	46	14
1278	1278	Tg	48	10	46	16	66	20	26	0	14	14	27	18	20	9	14	19	21	25	11	13	13	25	17	10	32	21	11	29	10	21	26	29	25	27	22	13	26	7	18	33	14	28	13	25	21	9	20
1156	1156	Tg	25	12	24	13	62	18	24	5	7	4	11	11	11	9	11	14	6	13	3	3	6	6	3	2	14	13	12	6	8	24	8	23	12	7	8	29	42	1	9	15	26	23	15	3	16	8	18
1497	1497	Tg	126	95	101	99	152	86	93	30	79	64	32	75	54	35	46	79	55	70	47	80	37	36	70	56	57	88	59	78	44	92	32	85	83	73	63	71	95	55	57	123	72	79	43	94	75	113	79
1197	1197	Tg	114	48	100	68	178	69	140	13	45	40	56	64	75	37	35	59	35	52	24	29	28	39	46	33	118	87	62	69	33	116	80	78	63	76	76	80	130	25	40	99	56	87	55	53	73	86	67
1211	1211	Tg	3	3	1	6	17	0	3	2	1	0	2	4	8	2	11	12	0	5	0	3	0	1	0	0	10	2	0	0	0	10	3	3	11	3	8	3	4	2	3	5	5	1	4	2	1	1	2
1328	1328	Tg	3	7	0	0	16	4	9	2	3	4	4	2	2	0	2	1	5	9	0	3	0	0	5	6	5	7	3	6	2	4	2	9	2	3	1	5	9	6	0	1	6	1	1	5	2	6	3
1361	1361	Tg	105	76	68	202	633	7	0	0	5	6	0	116	79	72	41	71	18	47	24	57	0	12	21	26	327	132	0	0	1	200	4	163	46	13	15	222	145	35	117	117	66	225	89	350	155	439	188
1465	1465	Tg	236	187	191	255	568	45	0	0	33	21	0	160	155	129	99	153	70	109	54	138	12	66	81	93	310	170	4	0	16	274	0	250	122	75	98	257	244	123	204	257	162	281	154	340	233	386	200
1445	1445	Tg	5	7	6	3	5	6	7	3	6	6	1	2	3	2	3	5	5	10	4	4	4	3	6	1	10	2	6	4	1	10	6	8	6	11	8	4	11	4	1	7	8	4	7	13	9	17	12
1456	1456	Tg	281	187	220	251	362	105	51	1	92	57	3	191	147	94	108	167	122	152	114	124	24	108	165	104	234	219	29	18	46	269	0	252	157	168	156	211	240	148	147	251	147	236	134	299	156	270	186
1282	1282	Tg	36	4	47	35	78	46	70	0	22	18	20	22	22	5	19	29	21	25	13	23	17	31	38	17	55	24	18	45	19	27	34	50	27	24	42	19	64	26	21	51	23	41	13	20	13	12	23
1349	1349	Tg	4	11	8	11	0	10	9	0	2	4	0	4	8	6	2	6	11	2	7	3	0	3	7	11	7	5	6	5	8	7	9	5	9	9	6	3	9	13	11	13	4	10	1	6	9	26	4
1481	1481	Tg	8	3	6	8	4	2	0	0	0	0	0	3	2	3	4	4	3	4	3	6	0	2	2	1	8	9	0	0	0	8	1	6	1	5	1	4	3	5	5	6	2	9	0	7	3	6	6
1491	1491	Tg	62	55	59	63	34	16	1	0	12	6	0	49	52	34	42	42	35	45	29	25	1	18	21	27	66	82	7	5	5	67	2	85	52	25	27	74	78	27	49	71	49	63	50	94	61	122	52
1142	1142	Tg	8	0	4	3	7	2	7	3	5	1	4	11	3	4	4	3	3	2	3	5	3	5	7	1	4	3	3	7	5	5	1	3	9	3	2	5	10	3	2	7	3	4	1	6	0	6	3
1284	1284	Tg	138	61	102	74	206	89	165	38	74	59	85	57	62	27	34	77	56	84	61	41	42	72	105	40	113	92	92	139	63	120	92	120	70	114	71	92	163	44	43	135	62	89	48	81	90	62	76
1436	1436	Tg	160	117	130	103	148	100	99	12	103	71	38	95	81	49	57	125	85	111	73	97	39	54	104	46	113	96	72	47	42	137	3	140	86	89	82	73	149	74	95	149	64	129	60	132	85	150	88
1228	1228	Tg	19	6	22	17	46	15	16	0	12	4	1	8	21	7	8	16	12	14	10	9	14	9	6	12	22	14	6	15	2	21	13	19	23	12	18	13	22	6	5	17	12	18	10	12	6	4	16
386	386	Tg	6	1	1	15	67	0	0	0	1	0	0	4	3	4	3	1	1	0	0	1	0	0	0	1	28	5	0	0	0	9	0	10	1	0	0	14	5	0	12	5	3	8	3	26	7	38	11
8127	8127	GA	94	57	99	77	123	57	79	25	61	48	21	58	78	38	58	72	69	64	38	61	38	39	71	31	66	86	57	68	52	94	73	101	70	80	64	59	98	34	58	119	62	72	42	94	73	97	53
99090	NA	Am	36	9	32	32	59	29	27	11	20	5	36	18	26	21	20	38	13	33	10	21	23	27	29	23	44	41	13	43	11	20	60	45	35	46	56	15	34	6	27	40	26	42	16	23	8	7	28
1245	1245	Tg	7	1	9	7	14	4	1	1	4	3	10	0	5	2	7	3	5	7	6	2	3	3	7	3	11	4	8	8	3	5	9	10	3	7	8	4	5	2	3	16	1	12	2	8	2	7	5
1259	1259	Tg	101	51	79	58	111	87	80	33	49	38	75	44	47	22	33	57	50	52	34	37	22	36	63	42	93	65	37	92	32	83	49	101	60	63	60	62	76	53	54	97	58	62	37	63	60	63	59
1405	1405	Tg	44	29	27	86	204	0	0	0	2	2	0	40	43	30	28	19	8	20	7	18	0	6	8	12	126	68	0	0	1	62	0	63	27	7	9	92	61	10	38	65	32	84	46	124	73	171	79
1419	1419	Tg	16	5	11	16	0	6	3	0	13	15	3	6	7	2	10	6	3	5	1	4	6	7	6	5	8	8	1	8	1	9	3	10	10	6	11	4	11	4	4	10	4	17	0	15	11	15	8
1417	1417	Tg	14	9	12	10	17	7	2	0	6	1	0	7	5	2	8	7	5	14	5	10	3	5	2	3	14	5	1	0	2	16	1	20	7	9	1	14	16	6	9	15	8	12	9	16	17	30	9
1369	1369	Tg	485	287	453	291	568	344	365	103	284	273	149	344	221	197	177	306	228	223	186	209	123	158	304	132	366	343	225	303	180	437	328	393	333	312	232	319	380	273	227	435	198	337	209	390	345	496	312
1397	1397	Tg	4	5	3	13	2	0	0	0	1	0	0	4	5	4	5	3	1	2	0	4	1	1	1	4	17	6	0	0	0	7	0	5	4	0	2	12	3	0	4	11	5	11	5	13	11	23	9
8596	8596	GA	4	4	3	5	25	0	0	0	0	0	0	2	0	3	5	1	0	2	0	2	0	1	0	0	11	5	0	0	0	7	0	3	1	0	0	15	9	0	4	4	2	7	3	8	5	32	6
5232	5232	GA	4	1	4	2	10	7	3	0	4	1	0	3	10	5	4	5	2	13	2	1	2	3	7	3	15	6	0	0	3	11	2	5	4	6	8	12	10	6	2	21	7	6	2	8	5	8	4
8876	8876	GA	49	40	55	40	74	30	19	1	45	26	4	21	31	20	12	42	19	37	13	23	10	23	36	16	40	62	17	17	33	42	20	39	30	37	27	30	39	39	26	58	32	59	28	54	42	64	34
11834	11834	Tg	21	15	26	21	33	16	15	2	15	18	4	12	14	5	4	14	13	13	9	15	11	8	17	5	16	16	13	18	8	26	22	34	24	8	18	26	23	16	17	15	6	24	14	29	20	24	16
11825	11825	Tg	22	18	21	28	2	25	23	7	18	27	6	18	25	10	14	20	15	18	19	13	9	13	21	9	32	19	20	20	22	25	3	32	24	22	13	19	28	14	19	36	16	20	14	29	31	41	13
11845	11845	Tg	24	12	7	19	3	1	0	0	1	1	0	17	21	12	6	3	2	9	3	12	0	0	4	4	40	16	1	0	0	21	0	21	10	3	4	35	21	10	13	25	10	23	12	25	14	54	24
10856	10856	Tg	55	28	46	30	33	21	34	8	18	22	21	34	28	30	23	21	30	28	25	13	10	20	38	10	21	30	17	30	11	38	29	39	18	28	18	28	26	18	20	32	20	31	13	60	39	64	28
11099	11099	Tg	8	0	5	5	5	5	0	0	2	7	1	1	3	3	9	8	6	6	0	10	3	2	4	3	6	6	1	0	1	9	0	7	6	3	4	11	9	2	3	7	7	11	5	13	3	13	6
10972	10972	Tg	293	173	308	231	261	174	76	3	151	144	9	193	187	126	109	212	158	203	139	183	48	144	192	121	256	259	77	64	107	321	6	291	232	203	157	268	279	146	205	343	173	256	154	356	247	336	212
10880	10880	Tg	11	3	7	2	8	3	2	0	1	3	0	4	3	3	4	4	2	5	2	4	1	4	4	1	6	5	2	0	2	5	2	4	6	2	5	7	13	2	3	7	7	6	3	1	4	9	1
11262	11262	Tg	35	25	35	33	15	16	21	0	15	8	2	40	27	17	17	20	18	22	15	16	7	19	23	11	18	32	9	11	12	40	2	26	9	33	21	21	38	13	29	29	9	39	19	28	21	45	20
10993	10993	Tg	1278	909	1176	1121	57	643	369	0	527	379	68	882	703	517	540	764	650	695	495	620	255	466	702	504	1263	1150	288	291	328	1239	227	1285	787	763	687	1001	1211	725	854	1280	739	1104	640	1433	1094	1501	843
99092	NA	Tg	66	62	59	89	36	37	10	0	31	14	0	51	47	28	29	54	39	60	26	37	10	30	44	15	55	66	3	4	15	59	1	72	42	31	37	58	62	33	51	52	33	99	36	80	33	67	56
10901	10901	Tg	41	9	40	14	72	26	38	1	32	16	28	19	20	8	23	25	17	30	15	15	16	13	17	23	29	17	26	32	12	31	27	25	26	32	17	22	40	13	15	39	29	21	12	26	13	4	9
99094	NA	Tg	108	83	76	83	163	33	20	0	25	23	2	53	64	21	35	50	40	35	31	44	10	22	43	41	98	82	17	7	14	107	11	103	52	43	45	95	104	44	41	97	41	113	36	109	106	109	60
11797	11797	Tg	201	138	148	245	357	31	3	0	27	20	0	146	116	95	100	143	57	109	45	113	7	52	62	54	272	210	1	2	10	247	2	195	101	59	60	205	235	85	151	235	90	223	112	346	190	298	186
11830	11830	Tg	14	8	19	7	0	9	5	0	9	3	1	11	8	2	1	9	2	7	4	10	3	5	10	4	5	8	4	1	7	7	3	10	8	7	3	5	6	9	8	9	7	5	8	10	10	10	9
11843	11843	Tg	11	5	1	23	942	1	0	0	0	0	0	7	11	4	7	0	0	1	0	3	0	2	0	1	170	12	0	0	0	13	0	8	4	0	0	93	11	2	10	11	5	14	9	73	11	391	40
11805	11805	Tg	145	107	143	167	238	46	17	0	31	20	2	119	90	112	60	87	64	96	51	105	15	58	90	48	184	176	14	5	27	182	13	187	92	75	84	168	158	97	113	181	88	188	107	243	166	256	129
11835	11835	Tg	3424	2381	3090	2578	4157	1795	984	19	1525	1010	94	2221	1814	1408	1365	2110	1772	1965	1366	1867	686	1392	2123	1209	2828	2961	631	508	1128	3071	15	3109	2293	2205	1833	2338	2871	1870	2222	3559	1688	2821	1544	3420	2565	3525	2298
3D7	NA		182	27	78	73	69	66	75	65	43	17	101	59	76	28	62	86	63	79	26	24	65	66	84	29	106	64	33	116	9	77	161	66	60	85	114	77	113	29	59	158	62	120	30	49	18	39	72
419	419	Tg	101	86	120	106	164	70	50	0	57	34	7	74	59	54	51	97	67	72	48	63	28	31	72	46	112	102	30	33	36	159	0	153	95	80	53	100	147	82	82	143	59	116	56	155	116	140	86
424	424	Tg	1580	1227	1526	1273	2173	756	294	2	643	452	40	1080	932	647	683	1039	840	964	624	889	264	615	948	567	1396	1396	222	85	386	1621	227	1560	1078	923	829	1229	1449	872	1042	1703	764	1498	838	1740	1356	1781	1072
311	311	Tg	15	9	2	43	251	0	0	0	0	0	0	22	8	7	11	8	0	10	0	8	0	1	2	5	82	30	0	0	0	33	0	28	9	2	1	64	23	3	11	22	7	51	16	54	24	114	53
522	522	Tg	8	5	9	7	19	4	0	0	3	2	0	4	3	8	2	9	1	5	7	3	3	3	7	5	19	13	3	0	0	16	0	17	10	8	4	11	8	11	9	14	2	16	3	9	13	14	9
342	342	Tg	20	15	12	49	116	0	0	0	1	0	1	25	21	22	7	23	4	17	2	10	0	9	9	7	67	27	0	0	0	44	0	33	8	5	5	37	42	13	28	33	18	43	23	68	45	106	48
505	505	Tg	832	583	768	673	1227	291	134	1	247	167	13	543	467	333	314	558	354	546	306	477	110	282	508	281	819	649	95	21	163	821	0	834	496	465	377	633	850	431	563	887	415	754	456	927	624	999	575
500	500	Tg	218	177	211	204	331	116	31	1	64	67	0	134	158	85	79	152	121	132	44	136	28	73	110	77	206	215	16	31	49	278	2	222	158	135	136	174	200	107	125	252	100	229	139	193	198	283	141
517	517	Tg	92	59	75	68	83	56	44	3	48	40	16	38	50	31	33	49	39	49	45	44	28	54	71	49	67	74	32	24	34	68	14	87	67	64	53	59	77	49	56	126	29	78	29	91	68	95	55
535	535	Tg	153	106	134	97	221	64	32	0	66	49	0	110	70	61	66	78	61	83	44	76	21	46	61	54	152	118	24	12	40	157	0	141	104	98	69	109	113	55	61	130	60	114	72	112	123	192	123
530	530	Tg	31	39	21	32	1	8	6	0	12	11	0	16	22	14	18	15	9	14	5	20	5	9	20	11	45	33	6	3	4	46	4	32	32	19	14	39	39	24	25	38	15	30	27	29	28	40	33
558	558	Tg	18	12	17	20	21	11	7	0	16	2	4	11	13	5	7	10	6	8	6	6	4	3	7	4	9	14	4	8	5	14	0	14	16	9	6	8	22	11	2	23	7	16	16	20	12	14	10
560	560	Tg	47	31	43	32	37	31	13	0	14	10	1	30	14	17	22	29	13	24	11	20	9	17	29	21	51	26	12	11	13	46	13	47	21	23	15	34	45	24	28	49	25	35	27	52	33	63	25
476	476	Tg	40	29	51	37	57	39	37	23	15	26	12	29	17	16	19	23	18	40	37	20	13	12	27	19	38	42	25	49	33	41	19	41	38	34	20	27	49	28	29	44	7	30	17	46	23	46	25
488	488	Tg	81	71	68	69	3	37	14	0	44	24	2	68	60	32	32	63	52	48	49	51	15	25	53	26	75	80	12	14	38	77	8	108	60	51	47	62	90	50	61	89	46	84	49	100	64	99	66
485	485	Tg	9	1	7	8	1	6	6	1	2	7	1	2	2	2	1	3	5	5	5	7	2	6	4	3	7	4	0	6	2	11	3	10	9	0	3	8	7	1	3	6	5	7	3	7	7	3	5
11006	11006	Tg	160	81	118	73	101	81	49	0	44	50	12	71	53	61	39	89	63	92	60	86	20	42	93	39	102	72	31	23	49	102	50	123	76	71	46	98	105	60	80	116	54	90	41	155	69	141	83
10989	10989	Tg	13	5	2	4	1	14	6	0	12	11	2	8	6	4	10	11	3	12	10	5	4	6	8	1	6	9	3	1	5	8	7	14	7	3	1	11	9	2	3	8	6	13	8	9	7	9	6
11001	11001	Tg	4	5	7	11	6	3	4	0	3	4	3	5	6	6	2	7	7	10	8	6	0	3	4	5	10	11	3	3	4	13	6	11	4	5	6	8	9	3	6	11	6	8	9	14	9	15	1
10969	10969	Tg	12	9	14	7	17	9	3	0	1	9	0	6	0	3	4	3	4	1	1	3	3	0	6	2	9	4	2	4	5	8	1	10	9	3	9	4	4	5	1	15	3	11	5	9	4	4	3
10809	10809	Tg	19	11	11	18	140	17	21	0	6	7	3	11	21	7	25	19	5	7	0	9	2	4	4	9	22	8	2	6	2	39	4	11	16	12	13	37	25	3	4	18	9	36	12	2	16	44	11
11059	11059	Tg	84	52	68	47	45	70	55	15	53	35	17	43	46	33	36	51	38	39	24	61	23	24	58	20	53	54	32	65	34	63	9	51	48	40	48	45	56	41	29	71	25	56	29	72	36	51	38
10941	10941	Tg	14	11	12	9	36	9	24	3	15	6	9	4	14	11	12	17	7	7	5	4	9	1	9	12	21	9	13	14	6	25	15	16	8	15	23	14	20	6	7	22	10	16	9	6	5	18	16
10905	10905	Tg	49	24	59	37	92	45	67	13	23	17	39	29	41	6	23	33	24	44	15	24	19	41	28	23	62	35	27	63	17	40	62	54	28	33	31	29	37	18	38	47	39	39	25	41	13	4	39
11079	11079	Tg	6	4	4	27	318	3	1	0	2	3	0	7	15	6	13	3	3	3	0	2	1	0	3	1	76	17	2	0	3	12	1	7	3	3	1	54	3	5	6	18	7	29	12	46	12	158	24
11084	11084	Tg	25	16	22	24	26	14	7	0	19	10	0	17	20	16	13	20	10	9	7	10	9	11	16	18	24	23	5	11	5	28	0	33	19	14	12	24	26	9	11	34	12	33	13	22	24	34	18
10957	10957	Tg	19	2	17	8	27	6	13	0	7	5	8	4	9	1	6	8	17	10	3	7	2	9	9	7	14	6	9	12	3	8	15	9	15	21	18	8	15	0	4	17	14	12	8	6	2	3	3
10918	10918	Tg	27	4	25	12	26	22	29	3	11	13	24	6	12	4	9	15	5	14	4	7	6	17	16	6	27	10	13	33	8	20	24	21	12	22	18	15	30	15	9	51	19	15	5	14	8	13	15
10954	10954	Tg	20	3	21	14	42	20	21	4	19	5	17	14	10	8	7	10	13	17	4	15	10	3	25	0	32	14	12	23	4	17	14	23	11	27	12	13	24	6	12	20	19	13	7	10	12	7	7
10843	10843	Tg	48	21	28	61	419	9	27	1	8	5	3	26	79	20	70	78	13	32	1	10	8	22	18	30	134	39	7	34	7	72	29	72	56	24	58	54	59	6	18	32	28	86	41	14	18	20	53
10839	10839	Tg	14	4	19	7	15	13	15	6	4	8	11	3	1	1	6	9	4	9	1	7	4	12	11	5	12	10	16	20	5	9	11	15	2	7	10	8	27	6	7	13	12	9	1	12	4	5	14
10833	10833	Tg	33	22	25	209	1964	5	10	0	3	2	1	47	72	35	34	13	4	12	2	19	8	3	4	9	439	88	3	1	0	95	4	76	15	6	2	300	79	15	54	72	51	226	56	290	133	850	212
10924	10924	Tg	257	75	150	156	364	80	136	0	69	33	58	92	223	64	108	178	82	126	40	74	53	104	127	79	290	156	51	132	30	141	201	202	142	124	228	101	169	29	110	198	131	165	70	78	42	27	118
10937	10937	Tg	67	33	61	44	104	57	65	17	44	29	40	36	51	26	26	46	31	50	25	22	21	32	58	21	65	59	35	88	22	52	54	78	38	75	46	35	93	24	47	96	44	42	22	50	27	33	41
11018	11018	Tg	174	115	107	172	696	16	3	1	17	7	0	117	97	81	85	103	32	78	27	76	2	24	51	50	375	130	0	1	7	207	1	185	79	39	55	248	163	56	71	172	90	184	123	250	179	488	184
10987	10987	Tg	63	39	83	31	61	51	48	10	43	38	22	39	41	22	13	34	51	41	17	37	17	19	50	29	42	57	36	58	38	62	56	69	44	40	37	36	48	38	44	47	30	37	25	82	40	42	30
10966	10966	Tg	329	185	227	201	254	211	203	4	158	136	78	177	140	114	110	194	165	165	134	155	82	128	210	103	188	188	122	145	102	241	232	221	185	209	119	180	243	139	145	301	107	264	141	296	174	296	157
11938	11938	Tg	40	27	40	36	3	27	12	0	23	12	1	36	27	13	18	20	36	17	20	9	3	23	21	9	37	39	9	5	7	41	7	28	36	33	32	19	36	11	25	37	14	43	14	71	22	49	21
6111	6111	Tg	123	103	110	144	204	48	19	0	41	23	0	91	76	55	47	93	56	94	38	69	14	53	77	61	142	123	14	0	32	140	1	150	88	64	102	120	138	67	90	150	73	134	100	190	111	184	117
99096	NA	Tg	16	8	6	12	24	3	0	0	1	0	1	6	13	1	3	6	0	7	4	8	0	2	9	7	16	10	0	0	0	6	0	12	6	1	6	24	8	5	8	14	4	8	4	12	4	18	15
99097	NA	Tg	16	20	18	19	20	22	20	3	11	9	2	14	16	4	13	9	9	15	5	13	8	5	16	3	13	19	15	15	11	22	14	16	15	9	9	11	15	12	11	24	8	12	13	17	17	22	15
11941	11941	Tg	14	8	11	10	21	9	5	0	5	7	3	14	6	12	6	7	5	10	7	5	4	6	12	1	11	12	3	3	4	19	0	17	6	5	6	18	8	5	11	27	7	12	5	15	12	25	14
11896	11896	Tg	178	149	203	145	214	111	62	2	88	71	9	129	91	58	69	125	83	115	59	111	43	92	126	51	154	173	61	26	62	166	43	173	129	120	84	132	128	95	94	174	95	151	70	222	106	198	116
99100	NA	Tg	82	63	17	126	33	3	1	0	2	3	0	101	62	45	38	29	2	27	9	28	4	3	5	17	238	62	1	0	0	113	0	84	29	4	5	137	87	19	47	69	38	103	70	122	136	287	146
11985	11985	Tg	92	59	103	58	62	74	55	10	72	54	15	71	41	35	35	69	49	63	42	33	23	41	62	23	81	77	21	38	45	83	8	80	81	46	41	49	92	49	37	79	45	80	36	104	59	52	49
11950	11950	Tg	39	26	23	33	24	35	19	9	19	14	12	17	19	14	16	32	21	23	22	29	15	27	24	6	40	42	22	32	16	30	2	29	25	22	13	16	45	22	21	41	12	29	22	40	23	35	22
11854	11854	Tg	76	55	69	51	108	61	64	1	33	59	18	48	39	31	34	30	60	45	41	40	25	28	72	48	68	67	31	35	37	83	41	92	50	63	72	43	88	51	54	91	34	62	30	87	64	107	48
11944	11944	Tg	37	26	63	33	76	28	31	11	24	29	13	23	22	17	34	32	24	23	9	29	11	9	32	24	50	39	26	40	15	50	12	45	44	36	26	31	39	22	21	56	36	46	28	37	43	55	38
11995	11995	Tg	238	156	264	174	5	141	70	0	123	70	4	162	124	94	79	141	125	164	102	121	55	114	155	84	178	215	45	26	68	209	19	221	189	141	108	136	242	134	157	232	107	194	112	305	166	261	148
11862	11862	Tg	460	266	398	319	10	230	167	0	251	183	22	249	237	169	178	242	230	248	176	230	65	147	268	135	337	312	133	117	164	330	115	394	262	283	240	278	350	208	217	394	201	324	206	403	307	431	271
11850	11850	Tg	13	7	3	21	67	0	2	0	0	3	0	10	9	8	2	7	1	9	2	6	0	0	1	3	18	13	0	0	0	21	0	9	6	1	2	13	14	7	8	13	5	26	3	17	21	51	21
11913	11913	Tg	146	93	127	117	11	98	94	0	92	76	23	89	85	61	72	78	75	62	42	61	35	58	101	41	122	111	61	84	62	114	83	159	89	92	75	105	99	63	86	143	66	117	41	113	100	127	79
12000	12000	Tg	18	9	9	25	44	0	0	0	1	0	0	9	15	13	3	9	2	5	1	5	0	1	3	4	43	7	0	0	0	12	0	16	1	0	1	19	21	2	18	16	7	24	7	39	25	49	17
11965	11965	Tg	75	61	73	60	85	36	13	1	25	24	0	41	43	35	26	40	34	40	21	51	12	33	42	15	84	67	14	5	20	64	0	63	53	42	30	49	67	42	43	67	33	46	36	70	58	77	46
11840	11840	Tg	89	85	68	211	604	7	4	0	7	3	2	103	72	55	61	57	24	57	15	69	0	15	26	36	274	120	1	1	6	148	3	142	58	9	23	200	133	48	92	141	54	214	92	290	126	367	153
12165	12165	Tg	1125	731	1043	838	1434	654	351	16	550	365	96	746	645	459	481	736	532	706	460	604	230	446	747	435	934	964	226	239	396	1047	331	1077	765	752	629	785	975	645	723	1209	593	1016	565	1135	838	1134	695
5533	5533	Tg	87	68	62	68	26	37	36	3	31	30	11	53	29	31	56	65	28	40	30	54	17	40	56	22	64	42	27	13	26	60	36	62	63	44	36	70	66	25	64	97	32	88	41	83	48	76	46
11888	11888	Tg	154	101	126	146	437	51	8	0	21	16	0	129	106	66	66	100	53	93	47	100	10	47	54	55	211	166	0	4	14	220	10	198	115	68	62	167	186	61	96	170	105	193	97	188	185	273	145
12015	12015	Tg	23	23	30	15	24	16	26	5	20	18	10	17	26	6	15	22	15	18	8	15	11	13	28	5	25	29	16	14	15	31	28	22	21	15	10	14	16	18	25	18	15	17	11	26	16	26	16
2120	2120	Tg	59	46	45	40	86	16	11	0	14	14	0	42	31	11	21	32	14	22	18	23	9	17	38	21	63	53	9	10	10	67	0	65	33	28	15	55	55	33	23	57	36	53	32	68	45	69	51
11530	11530	Tg	9	2	2	7	15	1	0	1	1	1	0	2	8	3	3	4	0	1	1	5	0	0	2	0	8	9	0	1	0	11	0	3	0	0	4	7	12	1	2	7	0	8	2	18	5	15	2
11520	11520	Tg	43	33	41	39	2	14	1	0	9	1	0	19	22	35	10	17	21	29	17	31	5	15	16	15	43	29	3	0	11	42	3	36	18	19	16	28	31	12	29	34	23	39	32	59	30	39	28
11493	11493	Tg	11	11	6	7	0	7	4	0	10	5	2	3	8	5	5	6	10	8	2	1	3	2	2	4	1	7	7	2	5	1	1	11	2	7	5	6	8	3	2	6	1	6	2	6	2	11	8
11869	11869	Tg	22	16	16	18	62	4	3	0	3	1	0	18	22	13	5	7	7	8	6	13	1	6	11	5	38	16	1	0	1	39	3	29	13	9	6	17	30	8	12	24	13	17	6	40	19	41	23
11856	11856	Tg	82	36	61	36	49	28	9	1	35	12	2	44	39	30	39	33	29	33	31	36	7	39	40	27	44	41	6	10	18	58	0	53	37	36	31	37	54	25	35	57	22	37	31	58	44	73	39
11876	11876	Tg	4	1	7	12	1	4	0	0	2	0	0	5	3	1	1	3	3	7	1	2	0	4	3	2	12	3	0	1	0	13	0	9	7	3	0	19	11	4	5	5	6	1	5	14	6	20	6
11853	11853	Tg	454	322	439	289	32	331	356	0	251	238	168	263	201	146	191	287	221	249	161	221	156	153	320	147	333	357	215	326	186	452	369	423	288	356	266	302	391	279	288	467	245	407	224	451	293	434	277
598	598	Tg	20	10	19	7	25	14	7	0	14	12	4	13	16	7	12	12	4	6	5	8	2	6	13	11	17	16	6	5	7	11	10	19	7	14	7	15	16	10	6	23	10	9	8	19	8	16	15
11468	11468	Tg	31	7	27	27	0	18	16	0	17	16	3	25	14	7	9	21	16	17	9	20	11	8	22	11	26	17	14	6	5	22	13	28	29	25	19	18	26	12	22	33	16	20	11	35	25	29	11
99103	NA	Tg	203	130	187	140	9	170	148	0	109	153	47	115	121	73	87	157	100	100	66	111	55	71	131	68	152	146	99	130	74	226	136	172	116	139	125	120	165	89	150	245	80	179	109	188	157	202	130
11592	11592	Tg	53	22	26	36	0	32	49	23	19	21	10	26	22	10	13	25	24	23	11	33	13	16	36	9	17	31	30	37	15	55	30	29	31	29	30	46	39	15	25	61	28	39	20	39	33	46	25
2613	2613	Tg	15	5	1	16	54	0	0	0	0	0	0	15	9	8	10	9	1	2	0	3	0	1	1	1	42	26	0	0	0	21	0	19	3	0	1	26	14	1	9	19	5	15	12	35	18	34	17
99105	NA	Tg	12	1	8	4	5	3	5	0	4	3	1	7	3	5	4	8	5	6	8	2	3	2	9	0	3	11	6	2	3	9	8	8	5	5	5	2	6	4	6	8	4	10	3	9	8	9	2
11580	11580	Tg	4	3	7	8	18	3	2	0	0	0	0	3	5	1	5	11	1	5	1	5	0	2	4	1	5	10	0	2	0	7	0	5	5	7	3	4	4	4	6	10	3	8	7	6	8	13	8
11544	11544	Tg	15	12	4	49	4	2	0	0	0	1	0	11	17	15	13	9	2	11	0	7	0	2	2	2	173	32	1	1	1	31	1	27	1	1	5	115	24	6	20	25	10	48	17	101	41	345	74
11586	11586	Tg	11	6	5	20	1	1	0	0	0	2	0	9	7	4	1	6	1	7	0	4	0	0	4	0	26	17	0	0	0	26	0	19	4	0	1	19	15	1	15	17	6	21	13	29	16	55	14
11576	11576	Tg	6	6	3	9	2	1	0	0	1	0	0	11	5	2	5	8	1	7	2	4	1	0	1	0	12	7	1	0	0	10	0	6	2	1	3	6	7	5	8	6	3	16	3	14	10	19	7
11570	11570	Tg	1	0	3	3	17	0	0	0	1	0	0	5	4	2	1	5	1	4	0	0	0	0	2	2	15	6	0	0	0	4	0	7	3	2	2	8	3	0	7	5	0	13	2	16	3	21	6
11551	11551	Tg	6	1	5	4	2	5	1	4	2	3	0	7	3	5	3	2	8	1	3	4	2	3	3	1	0	1	0	6	2	8	0	4	8	4	5	4	3	0	3	7	2	7	2	6	9	4	4
11588	11588	Tg	7	6	2	18	142	0	1	0	0	0	0	9	8	3	5	1	0	1	0	1	0	0	1	0	30	2	0	0	0	11	0	6	1	0	1	31	9	0	11	5	2	18	5	42	15	96	20
11605	11605	Tg	10	12	2	49	192	0	0	0	0	0	0	16	19	10	19	8	1	7	0	2	0	0	1	3	89	1	0	0	0	37	0	23	6	0	1	73	22	5	16	14	12	62	10	44	47	102	60
11612	11612	Tg	6	3	9	2	0	1	4	0	4	3	0	2	3	6	4	7	1	2	4	3	5	0	3	4	0	6	2	3	3	7	2	2	4	1	3	7	7	3	6	7	2	0	6	7	0	6	5
11497	11497	Tg	107	85	143	98	5	40	9	0	33	29	0	141	52	71	43	107	60	68	34	66	9	32	47	30	88	71	10	0	18	135	8	124	110	28	51	110	124	58	104	128	49	111	75	181	109	193	84
DD2	NA		19	4	21	15	3	34	39	10	11	8	14	10	7	3	8	12	8	6	2	6	12	11	7	7	19	10	11	20	3	14	14	11	14	14	17	14	30	3	10	25	19	17	9	6	14	0	0
HB3	NA		135	34	100	78	80	95	130	34	57	29	71	60	80	27	34	71	49	71	23	31	23	43	71	36	97	67	56	79	18	89	71	56	67	84	59	49	90	41	55	126	54	81	45	41	60	62	77
HC	NA	P11	29	21	33	21	24	38	19	3	18	9	0	17	18	18	21	28	18	26	16	20	12	16	23	16	32	28	18	11	8	40	11	39	22	17	21	20	32	12	32	49	19	39	18	35	30	47	20
LC	NA		14	2	11	7	6	6	8	1	2	3	2	11	5	0	10	8	3	6	1	3	1	3	2	8	10	6	4	3	1	8	6	1	8	7	2	7	7	3	5	12	6	7	2	3	4	5	9
[truncated: 48 more columns]
