# Supplementary material for: Plasmodium falciparum is evolving to escape malaria rapid diagnostic tests in Ethiopia
Source: Nat Microbiol. 2021 Sep 27;6(10):1289–99. doi: 10.1038/s41564-021-00962-4 (PMC8478644; doi:10.1038/s41564-021-00962-4)
Supplement: Supplementary file 12 — MIP UMI depth on chr. 13. [file 41564_2021_962_MOESM12_ESM.xlsx]

## Sheet: MIPS_clean_chr13
lab_ID	participant_ID	Reg	2780965	2781062	2781193	2781738	2783102	2783298	2783690	2783895	2788086	2788253	2788384	2788580	2788732	2788824	2794368	2794490	2794676	2794802	2794920	2797380	2797481	2797951	2798110	2802652	2802774	2802979	2802996	2803178	2803714	2804093	2804228	2804842	2805398	2805488	2805889	2806206	2806218	2807022	2808674	2808763	2808896	2809049	2809176	2811873	2812075	2812354	2812519
10730	10730	Am	9	1	2	5	9	1	1	5	3	12	0	8	0	1	7	9	7	2	14	0	6	6	0	0	0	12	9	0	21	10	33	12	0	0	19	16	13	0	3	11	4	4	5	11	7	13	10
10720	10720	Am	7	10	6	15	14	3	5	6	22	13	6	8	3	2	3	12	7	6	17	0	4	17	2	17	26	26	21	0	0	22	47	12	0	3	25	20	13	0	7	14	8	8	12	7	6	16	6
10740	10740	Am	199	103	187	211	567	58	60	136	470	405	114	374	653	423	96	0	491	483	1056	0	171	512	49	0	0	706	439	0	448	563	1570	635	1073	0	975	869	409	2	0	0	0	0	0	0	0	0	0
10048	10048	Am	7	3	6	1	15	4	1	5	7	11	0	11	1	10	0	10	20	10	33	0	4	21	3	0	31	28	18	0	30	21	34	12	0	0	15	43	11	0	0	0	0	0	0	0	0	0	0
99107	NA	Am	25	16	8	15	25	3	5	12	32	31	12	26	1	16	35	37	9	20	29	21	19	47	17	0	0	19	4	0	102	32	35	21	0	1	57	59	35	0	8	6	8	5	5	13	8	14	10
10031	10031	Am	5	4	5	7	13	2	1	4	8	13	2	7	2	3	8	7	4	6	19	0	6	9	1	0	0	12	10	0	11	4	29	12	1	0	13	35	10	0	6	9	7	6	1	8	2	9	6
10021	10021	Am	2	2	1	2	10	0	5	2	5	9	2	2	6	7	3	12	7	7	18	0	3	8	5	4	8	9	3	0	0	3	16	7	0	0	17	10	12	0	3	3	7	2	0	5	2	7	2
10057	10057	Am	7	9	1	11	7	1	1	4	11	15	2	7	0	3	4	18	5	3	17	12	2	13	1	16	9	22	12	0	6	7	36	6	14	6	18	24	8	0	2	12	6	5	1	8	3	8	6
9977	9977	Am	7	6	2	9	6	0	2	2	16	10	1	5	0	2	2	6	4	9	40	0	7	14	5	0	0	22	12	0	11	9	37	11	49	0	16	16	12	0	0	0	0	0	0	0	0	0	0
9988	9988	Am	7	1	2	6	4	3	2	2	8	3	0	5	0	4	0	10	3	1	10	0	3	11	0	0	0	13	13	0	1	9	20	4	0	0	9	30	4	0	2	8	5	3	1	4	8	16	3
9984	9984	Am	0	1	2	3	2	0	2	2	5	10	3	2	4	2	2	5	5	6	5	0	1	4	0	0	0	10	2	0	1	5	17	6	14	0	6	8	3	0	1	1	1	4	1	7	1	4	5
9968	9968	Am	5	4	2	9	9	1	0	4	11	6	2	7	12	11	1	0	4	11	27	0	2	14	1	0	0	16	15	0	1	8	35	7	22	0	11	23	7	0	0	0	0	0	0	0	0	0	0
10151	10151	Am	8	4	3	6	10	2	3	2	4	3	1	5	5	7	3	12	4	5	10	0	4	12	3	0	0	15	8	0	5	7	27	8	35	0	22	16	7	0	0	0	0	0	0	0	0	0	0
1204	1204	Am	2	0	7	5	5	1	1	0	40	41	1	17	57	28	0	13	11	20	65	0	6	34	0	0	0	29	19	0	1	44	82	22	39	0	50	49	22	0	0	0	0	0	0	0	0	0	0
10296	10296	Am	4	0	2	6	7	0	0	5	6	6	2	6	0	1	3	4	4	4	5	4	2	10	2	14	6	13	1	0	0	4	8	0	24	0	5	14	5	0	1	4	1	5	2	3	4	6	6
9909	9909	Am	4	2	2	6	18	1	5	6	17	20	2	6	0	1	1	11	12	7	11	0	7	6	0	17	19	19	18	0	13	17	32	11	11	15	20	19	9	0	2	13	7	5	2	5	13	12	12
9934	9934	Am	4	3	2	4	9	0	1	4	3	9	2	5	0	1	4	7	4	4	12	14	8	12	2	19	15	27	9	0	0	21	30	7	24	0	27	28	18	0	5	6	7	7	2	4	7	7	9
9932	9932	Am	3	1	1	2	5	1	1	4	9	8	0	3	0	5	0	2	7	8	25	0	3	12	1	1	0	4	9	0	10	11	26	11	1	0	13	14	4	0	0	0	0	0	0	0	0	0	0
10300	10300	Am	23	12	11	18	45	2	14	7	56	36	5	29	0	25	23	16	10	26	95	0	24	48	9	0	0	70	46	0	1	70	123	42	149	0	47	102	49	1	0	0	0	0	0	0	0	0	0
10304	10304	Am	31	14	19	29	65	7	10	23	54	55	22	34	65	45	19	85	49	39	83	0	18	52	19	1	36	110	75	0	71	71	183	86	0	0	71	100	71	1	8	26	40	58	22	46	49	80	62
9890	9890	Am	20	7	7	16	23	6	4	7	22	20	9	12	22	16	10	33	16	34	70	0	15	12	3	1	61	62	34	0	15	35	92	17	2	0	32	47	22	0	7	18	13	19	31	24	13	32	17
10339	10339	Am	4	4	3	5	7	1	0	1	19	10	0	3	7	5	4	3	6	7	20	0	2	3	4	8	10	14	7	0	0	10	25	11	17	0	13	21	12	0	1	4	0	6	4	4	5	14	6
10343	10343	Am	4	2	5	6	5	0	0	2	7	3	1	5	0	4	4	4	2	4	2	0	4	7	1	0	0	11	10	0	19	7	13	3	0	0	7	12	5	0	0	0	0	0	0	0	0	0	0
10327	10327	Am	2	2	2	4	11	0	0	1	7	7	1	5	6	4	2	5	3	5	11	0	3	3	0	14	9	10	7	0	7	15	23	9	0	0	8	10	3	0	0	0	0	0	0	0	0	0	0
10724	10724	Am	0	3	11	5	1	1	3	0	99	105	1	39	5	48	0	25	122	102	131	21	3	92	0	0	0	69	11	0	2	145	233	71	0	0	175	135	57	1	0	0	0	0	0	2	0	2	0
10727	10727	Am	13	10	7	7	25	5	5	8	29	27	2	16	1	12	8	11	20	15	70	24	5	14	0	0	0	22	27	1	0	31	97	12	1	0	56	57	22	0	5	22	19	18	17	30	14	19	15
99007	NA	Am	1	0	11	2	2	0	1	0	24	24	0	5	1	8	1	10	33	20	54	11	5	20	0	0	0	0	2	0	13	28	65	31	1	0	33	49	19	0	2	0	0	1	2	4	0	5	6
7629	7629	GA	0	1	1	1	3	0	0	0	5	6	0	3	2	3	0	1	2	4	12	0	4	4	0	0	0	5	4	0	8	8	11	5	15	0	5	4	2	0	0	0	0	0	0	0	0	0	0
10122	10122	Am	0	0	1	1	0	0	0	0	18	19	0	6	0	14	0	9	9	8	15	0	6	9	0	0	0	8	3	1	5	11	55	13	1	0	31	28	14	0	0	2	5	1	0	5	4	9	13
141	141	Am	2	3	2	9	4	1	1	1	39	30	1	13	1	25	1	21	23	24	43	0	7	29	1	1	0	19	11	0	61	29	110	23	0	0	74	53	26	0	1	6	9	5	4	21	12	24	25
10204	10204	Am	7	5	2	5	9	0	4	2	15	8	0	13	2	8	8	8	4	11	29	0	7	9	0	0	0	20	11	0	12	10	25	11	1	0	28	27	15	0	2	5	8	10	4	9	11	11	10
99108	NA	Am	66	31	34	54	100	11	14	35	113	134	15	64	0	46	30	123	83	87	290	1	49	112	22	150	188	204	133	0	76	103	297	73	236	0	194	191	112	1	42	88	76	81	74	91	61	126	93
10209	10209	Am	2	2	1	6	7	0	2	2	19	20	2	4	0	3	0	5	6	8	22	10	4	22	0	33	14	20	13	0	0	23	44	4	0	29	34	41	23	0	4	6	7	3	1	12	5	20	15
10599	10599	Am	3	0	2	4	1	0	4	4	7	3	0	1	3	3	0	6	1	3	12	0	3	3	1	0	0	10	8	0	2	11	16	1	32	0	11	13	13	0	0	3	2	3	2	6	1	5	10
10216	10216	Am	0	0	40	21	1	2	0	0	490	474	0	241	22	178	0	120	271	292	610	46	30	349	0	0	30	265	63	1	4	626	1222	437	0	2	911	688	352	1	2	13	84	3	0	156	70	248	143
10264	10264	Am	0	0	4	1	1	0	1	0	16	14	0	9	0	13	0	9	16	11	30	8	6	7	0	0	0	1	0	0	0	19	17	9	15	0	29	33	14	0	0	0	0	0	0	0	0	0	0
8722	8722	GA	0	0	0	0	0	0	0	0	83	83	0	16	9	40	1	3	13	36	16	2	2	76	0	0	0	9	0	0	15	74	104	40	1	0	85	101	45	0	0	0	0	0	0	0	0	0	0
8911	8911	GA	0	1	1	1	1	1	0	0	8	5	0	5	16	2	0	0	0	0	0	5	0	16	0	0	0	0	0	0	13	1	12	7	32	1	6	8	3	0	0	1	1	0	0	12	2	6	13
8983	8983	GA	0	0	0	0	0	0	1	0	35	34	0	6	26	17	0	6	7	15	30	1	2	18	0	0	0	14	2	0	12	30	66	23	1	0	45	29	9	0	2	0	8	16	3	12	4	22	12
8976	8976	GA	24	8	14	23	54	6	13	6	34	29	5	32	40	20	13	15	18	19	41	0	15	23	9	1	0	51	35	0	47	47	78	27	0	0	45	39	27	0	7	15	30	14	23	25	15	40	25
8946	8946	GA	0	1	32	16	1	0	1	1	966	860	0	466	91	700	1	0	467	534	1547	0	52	882	0	0	0	331	110	0	242	1104	1588	829	2473	0	778	861	411	0	19	59	405	157	2	610	276	828	662
8940	8940	GA	650	400	366	575	1058	223	634	258	1050	987	213	866	56	573	505	1507	1071	1218	3148	0	244	1055	591	0	0	1601	1035	0	762	1371	2302	1214	0	0	947	1407	762	0	395	584	743	920	270	985	546	1383	908
8929	8929	GA	21	4	18	26	29	4	8	3	43	58	5	30	81	32	14	41	45	67	151	0	15	24	9	0	0	26	12	1	44	58	158	79	94	0	78	107	58	0	15	20	22	45	33	36	25	85	29
8857	8857	GA	5	0	15	9	1	3	6	0	78	83	1	30	48	39	0	27	60	63	184	56	13	29	0	0	0	27	0	0	49	65	144	80	1	0	61	108	40	0	0	0	0	0	0	0	0	0	0
99015	NA	GA	35	1	19	39	40	14	8	0	75	67	10	61	73	66	14	53	87	88	223	65	26	69	0	0	0	43	35	0	95	123	202	129	2	0	118	122	56	0	0	0	0	0	0	0	0	0	0
10772	10772	Am	4	0	1	4	2	0	1	0	15	22	1	6	17	9	0	6	8	20	22	0	2	10	0	19	8	11	7	0	22	13	24	8	0	0	22	24	3	0	0	0	0	0	0	0	0	0	0
10780	10780	Am	4	6	3	9	11	2	5	6	12	15	1	7	0	7	5	8	1	1	6	4	8	10	3	18	19	23	17	0	30	10	44	17	1	0	20	17	9	0	0	0	0	0	0	0	0	0	0
8510	8510	GA	1	0	0	2	4	0	0	0	27	31	1	5	66	35	0	3	6	10	16	0	2	19	0	25	2	5	3	0	6	32	70	19	0	0	46	30	4	0	1	0	3	5	0	17	1	18	7
10764	10764	Am	4	1	21	27	11	5	10	0	95	73	0	63	21	41	5	69	129	87	195	2	44	108	1	0	0	149	60	0	50	126	170	62	4	1	106	133	75	2	2	2	1	0	0	3	0	3	2
10758	10758	Am	4	6	6	2	10	0	1	0	44	22	6	17	1	38	3	42	31	36	58	0	9	33	2	0	0	45	17	0	35	54	92	45	33	0	48	61	26	0	2	17	19	18	4	13	23	35	37
10380	10380	Am	0	0	2	2	0	0	0	0	29	20	0	6	35	23	2	10	13	18	32	0	1	11	0	9	0	17	3	0	5	22	52	10	1	0	43	42	14	0	1	2	5	22	6	10	8	13	9
1784	1784	Am	20	0	13	16	19	1	6	0	57	61	5	36	68	36	13	33	64	72	135	2	19	54	12	0	0	77	39	1	47	73	142	43	0	0	99	96	50	0	0	0	0	0	0	0	0	0	0
1559	1559	Am	2	0	1	5	5	0	0	0	6	13	2	8	11	9	4	8	4	8	24	0	5	4	2	0	0	14	6	0	0	12	30	2	0	0	11	14	8	0	0	0	0	0	0	0	0	0	0
99019	NA	Am	2	1	2	0	1	0	0	0	9	7	1	4	4	4	1	6	7	7	11	0	1	7	0	0	0	11	8	0	13	7	19	3	0	0	15	12	12	0	1	3	4	4	0	10	5	15	5
8994	8994	GA	0	0	0	0	0	0	0	0	22	6	0	0	29	6	0	0	9	6	3	0	0	5	0	0	0	1	0	0	0	19	44	12	0	3	25	11	0	0	0	0	1	0	0	9	1	7	9
4213	4213	GA	0	0	2	2	0	1	0	0	20	25	0	5	18	10	0	10	12	32	44	16	3	11	0	0	0	8	9	0	2	21	40	11	0	0	27	35	20	0	0	0	0	0	0	0	0	0	0
9513	9513	GA	51	12	54	59	88	10	20	24	89	75	11	70	98	59	30	148	61	49	151	87	34	71	39	0	0	156	101	1	7	151	265	110	213	2	135	163	101	2	0	0	0	0	0	0	0	0	0
8602	8602	GA	3	0	32	38	4	2	14	0	223	199	0	140	241	138	1	90	233	270	472	149	43	202	0	0	0	112	42	0	194	263	445	258	5	0	286	342	157	0	0	0	0	0	0	0	0	0	0
10090	10090	Am	18	12	10	25	28	8	5	11	36	34	4	23	2	17	15	44	31	39	91	0	17	37	8	1	13	42	38	0	34	41	68	16	0	0	38	70	24	0	10	27	18	24	10	25	15	43	28
10103	10103	Am	1	0	3	4	1	1	0	0	13	7	2	4	0	11	1	3	10	8	15	0	2	6	0	0	3	10	3	0	13	8	28	6	0	0	13	8	7	0	0	0	0	0	0	0	0	0	0
10134	10134	Am	3	0	1	0	0	1	1	0	2	5	1	1	11	5	0	0	5	3	12	0	1	5	0	2	0	6	2	0	12	10	15	5	1	0	7	16	1	0	0	0	0	0	0	0	0	0	0
10179	10179	Am	30	8	13	28	32	3	13	1	34	22	8	33	0	15	13	23	30	32	66	0	24	30	20	0	0	18	0	0	75	41	53	47	2	0	26	62	31	0	15	30	21	22	9	27	21	54	49
2316	2316	Am	2	0	4	6	4	1	1	1	14	9	0	4	23	15	1	7	10	23	42	0	5	7	3	0	0	14	17	0	27	33	24	32	26	0	20	16	6	0	0	8	15	10	7	8	4	18	6
3205	3205	Am	17	11	8	12	22	6	10	5	28	25	5	20	24	16	4	24	9	8	40	0	12	36	7	0	0	61	31	0	30	40	76	16	126	0	50	70	24	0	7	22	24	31	21	20	12	33	31
9705	9705	Am	10	6	7	12	8	4	5	0	56	51	2	27	50	27	3	33	18	35	48	0	17	36	1	59	48	61	35	0	1	57	112	22	0	0	80	80	42	0	0	0	0	0	0	0	0	0	0
9712	9712	Am	23	19	25	52	31	9	14	6	118	119	6	81	165	85	17	103	118	165	269	0	48	125	5	141	151	189	93	1	7	156	298	71	2	1	168	213	76	0	0	0	0	0	0	0	0	0	0
9708	9708	Am	18	19	35	38	33	8	10	1	226	180	6	133	1	142	21	68	210	228	414	2	44	166	14	0	0	196	93	1	61	299	468	288	622	1	361	360	136	2	0	0	0	0	0	0	0	0	0
9700	9700	Am	45	40	160	167	144	29	26	3	1026	707	32	648	1274	784	113	662	443	431	906	9	280	823	1	944	0	713	308	1	623	1019	2167	1438	0	0	1498	1398	705	0	0	0	0	0	0	0	0	0	0
9693	9693	Am	47	32	49	56	69	12	17	9	259	207	15	151	306	174	21	85	245	260	510	0	77	183	13	99	216	287	150	0	6	337	641	278	5	1	512	347	172	2	0	0	0	0	0	0	0	0	0
9715	9715	Am	1	0	1	0	1	0	0	0	13	13	0	6	0	0	1	1	1	5	5	5	0	10	0	4	4	2	3	0	0	5	38	0	5	3	22	8	3	0	1	0	1	0	0	1	0	8	4
10138	10138	Am	4	0	1	2	3	0	4	3	4	5	2	3	5	4	3	5	4	1	5	0	4	4	1	0	0	6	10	0	0	8	14	8	0	0	8	14	3	0	0	0	0	0	0	0	0	0	0
9867	9867	Am	16	0	22	26	24	3	4	0	232	184	15	92	687	333	24	34	105	119	184	87	33	154	0	0	0	39	43	0	76	137	609	208	2	0	317	140	70	0	0	0	0	0	0	0	0	0	0
10355	10355	Am	0	0	0	0	0	0	0	0	32	22	0	9	1	20	0	2	11	29	19	2	1	15	0	0	0	3	1	0	7	28	58	14	0	0	40	20	5	0	0	1	11	1	0	10	1	17	12
12130	12130	Am	1	1	9	11	0	0	0	0	31	55	0	33	61	44	0	41	64	68	194	0	13	56	0	0	0	83	16	0	3	73	161	58	105	0	62	142	43	0	6	2	45	23	2	45	28	85	51
9422	9422	Am	2	3	2	3	10	1	3	0	15	12	2	3	8	9	2	16	11	16	31	0	5	15	5	0	0	0	0	0	6	26	13	12	0	0	27	35	11	0	6	15	9	7	1	13	6	9	11
451	451	Am	7	0	4	10	4	1	3	0	16	9	1	2	18	9	13	4	10	17	39	0	7	18	0	0	0	23	14	0	18	16	35	16	1	0	16	20	8	0	0	0	0	0	0	0	0	0	0
718	718	Am	102	4	76	116	189	29	38	2	206	196	54	173	215	159	145	145	229	220	500	8	88	198	61	1	0	327	247	1	15	238	495	165	5	1	322	328	174	0	0	0	0	0	0	0	0	0	0
99109	NA	Am	3	0	5	7	9	1	4	3	10	14	0	6	1	5	0	9	0	0	22	8	6	12	0	8	0	25	6	0	10	23	32	6	15	0	21	17	3	0	0	0	0	0	0	0	0	0	0
1074	1074	Am	0	1	1	1	1	0	0	0	12	8	0	3	10	6	0	5	1	8	10	0	3	16	0	0	0	0	0	0	11	20	26	10	0	0	13	14	10	0	0	2	1	2	1	13	3	11	11
10226	10226	Am	11	5	8	12	16	0	3	4	18	14	5	16	31	13	3	6	26	27	41	2	5	14	5	10	0	28	19	0	23	39	65	11	0	0	38	35	34	0	0	0	0	0	0	0	0	0	0
2229	2229	Am	17	9	27	51	20	5	8	0	588	439	12	201	777	461	2	129	163	237	398	173	65	335	2	0	0	341	153	3	230	672	1372	476	715	0	848	666	301	1	53	75	141	72	6	315	130	369	288
11733	11733	Am	69	66	107	123	103	24	47	7	526	440	26	311	19	321	2	446	478	500	641	2	157	398	70	0	0	638	317	1	251	682	1179	577	1613	0	794	836	420	0	119	169	284	276	84	441	213	510	432
11997	11997	Am	17	19	39	53	33	4	20	1	284	255	1	158	7	147	6	210	168	138	288	170	80	242	1	349	203	297	139	2	191	382	707	284	3	2	501	476	223	3	0	0	0	0	0	0	0	0	0
11822	11822	Am	13	12	40	20	20	4	7	3	247	204	3	106	301	188	8	107	0	0	0	80	47	156	6	0	0	168	73	0	5	153	475	109	5	0	329	276	116	1	30	61	78	8	1	137	57	181	147
11690	11690	Am	45	18	32	34	74	3	20	6	71	65	13	70	58	33	30	132	51	38	87	1	62	94	6	30	62	146	91	1	60	91	138	66	3	0	87	99	54	0	0	0	0	0	0	0	0	0	0
11552	11552	Am	34	21	38	38	52	6	13	14	95	116	10	93	131	50	31	138	60	65	134	0	43	104	5	40	159	170	95	1	95	137	268	90	6	0	186	174	83	0	0	0	0	0	0	0	0	0	0
11778	11778	Am	0	0	0	0	0	1	2	0	7	2	1	0	7	5	1	3	2	4	16	0	1	10	0	0	0	1	2	0	6	9	13	3	8	0	12	15	6	0	1	1	4	2	1	6	0	12	4
11641	11641	Am	1	1	5	11	7	0	2	1	107	81	1	31	150	83	0	31	38	54	74	13	8	77	1	0	0	57	19	1	3	115	259	85	152	1	163	100	50	0	7	18	23	19	6	41	14	78	57
2273	2273	Am	63	37	68	89	111	21	25	18	159	159	15	153	13	36	68	205	0	0	0	0	69	145	13	219	233	259	171	2	352	218	448	279	510	264	197	236	127	0	55	79	95	59	12	147	94	197	118
99113	NA	Am	2	0	1	7	2	1	1	0	14	6	1	4	0	0	1	5	6	6	13	8	1	6	1	14	8	10	4	0	8	12	37	12	25	14	22	21	7	0	3	4	5	4	0	3	9	11	5
99114	NA	Am	2	0	1	7	2	1	1	0	14	6	1	4	0	0	1	5	6	6	13	8	1	6	1	14	8	10	4	0	8	12	37	12	25	14	22	21	7	0	3	4	5	4	0	3	9	11	5
5918	5918	Am	2	0	4	2	1	0	3	0	10	10	0	11	13	6	1	8	10	10	14	0	7	17	1	0	0	17	1	0	4	16	26	7	0	0	27	14	11	0	2	3	6	2	1	11	5	4	7
99028	NA	Am	12	23	37	56	32	10	19	5	215	232	2	128	4	97	13	180	198	245	555	1	56	176	13	1	0	0	0	79	351	303	527	120	583	2	282	362	203	1	46	67	114	97	18	141	74	281	167
11674	11674	Am	35	38	65	66	62	17	15	11	352	281	41	139	376	226	5	122	140	149	351	0	93	259	32	0	0	0	0	0	238	503	848	354	0	1	490	399	218	0	63	95	167	142	38	204	147	381	257
99029	NA	Am	26	1	43	47	47	4	7	1	122	80	12	98	180	95	38	44	142	141	281	1	33	114	9	1	0	146	97	0	205	147	335	92	10	0	236	229	86	0	0	0	0	0	0	0	0	0	0
10493	10493	Am	2	0	2	5	3	0	0	0	9	3	1	8	11	1	2	1	5	8	14	0	4	2	1	0	0	5	6	0	4	12	22	3	0	0	2	12	0	1	0	0	0	0	0	0	0	0	0
10236	10236	Am	7	9	29	32	14	2	3	0	157	147	5	72	150	87	14	76	44	59	161	0	25	103	6	0	0	121	56	1	168	174	354	124	2	0	230	185	93	2	0	0	0	0	0	0	0	0	0
99030	NA	Am	4	3	6	6	5	1	0	1	37	40	3	12	19	20	5	10	15	19	50	0	10	25	0	0	0	33	26	0	45	45	90	21	1	0	72	58	30	0	0	0	0	0	0	0	0	0	0
6848	6848	Am	10	2	8	8	7	1	2	2	50	46	0	22	0	33	0	29	21	30	115	2	15	36	0	0	0	65	25	0	34	51	101	14	131	0	86	92	33	0	1	1	0	0	0	1	0	1	0
6805	6805	Am	138	46	122	159	205	34	74	16	454	370	10	418	535	332	61	367	514	410	999	89	238	482	8	188	6	622	402	4	471	685	1146	652	0	0	837	1059	563	0	78	161	187	236	72	257	160	456	333
4268	4268	Am	0	1	5	4	1	0	0	0	58	32	0	10	1	28	3	19	44	48	62	0	7	42	1	0	0	28	13	0	26	54	108	28	68	0	92	47	35	0	0	0	0	0	0	0	0	0	0
99037	NA	Am	33	25	55	49	74	13	12	9	159	179	15	127	206	138	50	167	96	98	208	0	72	124	4	207	233	231	141	2	152	228	453	125	3	0	292	280	149	0	0	0	0	0	0	0	0	0	0
6982	6982	Am	30	15	19	31	44	3	2	9	37	33	11	39	35	25	23	27	37	44	80	0	14	29	5	0	0	54	27	0	2	38	73	24	58	0	52	55	15	0	0	0	0	0	0	0	0	0	0
11685	11685	Am	190	24	71	171	253	94	69	10	465	407	112	555	789	519	310	586	563	460	520	0	431	621	47	0	0	448	233	0	2	514	1203	1031	0	1	747	684	421	0	0	0	0	0	0	0	0	0	0
1782	1782	Am	19	2	21	29	83	20	22	2	60	21	17	67	82	40	53	37	46	49	159	0	36	47	17	0	0	81	63	0	1	80	140	110	0	0	77	96	45	0	0	0	0	0	0	0	0	0	0
7118	7118	Am	0	0	0	0	0	0	0	0	14	9	0	1	31	14	0	0	2	5	4	1	1	7	0	1	0	0	0	0	2	8	15	6	0	0	19	5	4	0	0	0	0	0	0	0	0	0	0
99041	NA	Am	6	1	8	11	6	2	2	1	154	120	1	75	244	163	5	24	89	128	153	2	22	100	2	0	0	78	23	0	1	166	354	102	222	0	259	172	98	0	11	20	45	68	16	59	31	111	71
4401	4401	Am	1	0	1	4	7	2	2	2	11	11	2	7	14	3	2	7	4	10	16	0	3	7	3	0	0	19	5	0	11	10	30	7	0	0	12	21	13	0	0	0	0	0	0	0	0	0	0
99042	NA	Am	11	4	19	11	9	1	5	2	60	55	1	31	32	38	5	32	67	56	101	0	15	44	5	0	0	66	38	1	27	67	142	43	4	0	78	87	39	0	0	0	0	0	0	0	0	0	0
99043	NA	Am	2	0	3	5	4	2	1	0	15	17	0	4	14	7	1	11	14	14	26	0	7	21	1	0	0	18	13	0	27	27	24	14	0	0	17	26	11	0	0	0	0	0	0	0	0	0	0
4224	4224	Am	1	0	30	23	3	9	12	0	382	296	2	210	463	281	5	103	360	351	660	4	75	285	1	0	0	308	103	0	98	497	881	447	0	1	672	546	230	2	0	0	0	0	0	0	0	0	0
99045	NA	Am	0	0	3	2	1	0	1	0	14	6	0	2	6	3	1	3	7	10	16	0	2	6	0	0	0	8	2	0	6	10	22	6	0	0	12	12	5	1	0	0	0	0	0	0	0	0	0
3338	3338	Am	6	0	13	12	5	0	12	0	59	51	5	33	52	38	3	10	47	48	82	1	5	47	2	0	0	61	30	0	24	85	115	32	3	0	95	86	32	1	0	0	0	0	0	0	0	0	0
99110	NA	Am	0	2	1	4	4	1	0	1	23	16	2	3	1	49	3	1	3	6	13	0	0	7	0	0	0	7	0	0	4	16	78	6	25	0	54	13	11	0	0	0	0	0	0	0	0	0	0
9799	9799	Am	0	0	1	4	2	1	0	1	25	7	0	12	13	12	4	5	9	10	35	0	7	13	2	15	11	9	4	0	13	14	46	12	0	0	10	24	11	0	0	0	0	0	0	0	0	0	0
5781	5781	Am	0	0	2	2	2	2	0	0	20	17	0	8	27	12	0	0	24	12	34	0	6	20	0	0	0	22	10	0	6	25	44	18	0	0	17	21	16	0	0	0	0	0	0	0	0	0	0
6673	6673	Am	2	2	5	2	1	0	1	1	67	57	0	4	135	107	3	7	17	22	25	2	1	45	2	0	0	14	6	0	13	36	187	41	1	0	155	25	19	0	0	0	0	0	0	0	0	0	0
3468	3468	Am	27	0	29	29	30	5	7	0	57	60	9	54	50	44	15	26	61	64	120	1	22	57	14	0	0	85	37	0	22	53	133	27	0	1	67	79	46	0	0	0	0	0	0	0	0	0	0
3560	3560	Am	1	0	3	2	1	0	0	0	13	12	0	3	11	3	0	1	14	13	19	0	2	7	0	1	0	17	4	0	11	9	22	5	0	0	14	5	7	0	0	0	0	0	0	0	0	0	0
6624	6624	Am	4	3	2	4	6	1	1	1	14	18	1	13	1	6	0	5	6	10	19	15	5	15	0	31	26	29	12	0	24	16	46	12	0	0	34	24	21	0	0	0	0	0	0	0	0	0	0
1029	1029	Am	1	0	5	5	1	0	0	0	46	60	0	25	89	36	1	8	46	40	78	0	5	28	0	11	1	30	10	0	58	67	140	36	2	0	87	67	38	1	0	0	0	0	0	0	0	0	0
3870	3870	Am	2	0	0	2	1	0	0	0	4	4	0	1	6	3	0	1	7	6	13	0	0	7	0	0	0	5	1	0	0	5	16	3	0	0	9	5	6	0	0	0	0	0	0	0	0	0	0
6539	6539	Am	0	2	1	1	1	0	0	0	64	54	0	8	0	1	0	7	0	1	12	0	1	31	0	0	1	13	3	0	4	39	127	23	51	22	72	51	13	0	1	1	5	2	0	9	6	38	17
6668	6668	Am	3	0	7	15	30	11	9	5	20	19	4	28	22	10	16	21	32	17	71	0	12	13	13	0	0	43	29	0	2	43	55	48	0	0	39	38	20	0	0	0	0	0	0	0	0	0	0
3555	3555	Am	51	0	42	48	143	53	36	3	97	63	42	73	117	50	103	77	104	96	235	0	59	94	42	0	0	147	112	0	0	147	220	190	0	0	178	151	60	0	0	0	0	0	0	0	0	0	0
3112	3112	Am	15	0	17	22	54	15	20	0	51	42	17	63	50	33	40	29	50	29	100	0	27	42	15	0	0	69	36	0	5	73	140	100	0	0	74	81	34	2	0	0	0	0	0	0	0	0	0
891	891	Am	19	0	10	20	34	15	16	0	29	54	12	88	65	40	28	35	55	31	91	0	45	37	12	0	0	54	44	1	1	74	142	138	0	0	91	100	62	0	0	0	0	0	0	0	0	0	0
3999	3999	Am	149	28	98	137	415	146	109	69	276	213	83	329	206	221	216	373	269	168	452	163	209	254	196	0	0	420	287	0	0	499	683	551	0	0	312	360	195	0	0	0	1	2	1	1	0	1	2
1335	1335	Am	7	0	4	2	13	2	9	0	10	9	4	4	14	7	14	9	8	3	18	0	3	7	12	0	0	12	5	0	3	16	28	24	0	0	23	18	14	0	0	0	0	0	0	0	0	0	0
447	447	Am	128	1	119	146	523	138	122	6	302	189	115	230	334	243	290	0	319	262	720	0	152	298	110	0	0	392	250	0	0	383	709	540	0	0	409	450	232	0	0	0	0	0	0	0	0	0	0
6	6	Am	2	0	3	4	7	3	0	0	6	1	0	8	5	6	4	11	3	4	8	0	4	10	2	0	0	7	5	0	2	10	11	10	0	0	3	6	3	0	0	0	0	0	0	0	0	0	0
9483	9483	Am	0	0	0	0	0	0	0	0	37	24	0	3	66	44	0	0	14	14	8	0	1	16	0	0	0	4	0	0	5	18	78	11	0	0	43	10	3	0	0	0	0	0	0	0	0	0	0
9551	9551	Am	0	1	4	3	7	0	3	0	5	12	3	6	12	4	4	11	6	5	7	1	3	7	0	0	0	14	5	0	11	6	21	10	0	1	21	14	13	0	0	0	0	0	0	0	0	0	0
7427	7427	Am	5	5	12	13	8	2	7	0	44	64	1	32	42	48	4	42	37	54	96	0	15	27	0	60	45	53	29	0	37	69	118	30	0	0	56	78	37	0	0	0	0	0	0	0	0	0	0
4670	4670	Am	1	0	1	1	4	0	0	0	97	67	1	5	305	137	0	0	2	9	23	0	1	26	1	0	0	6	3	0	6	38	252	33	19	0	144	31	9	0	0	0	0	0	0	0	0	0	0
99111	NA	Am	0	0	3	1	0	1	0	0	220	196	0	45	288	164	0	33	115	148	128	1	6	149	0	0	0	55	10	0	14	213	508	159	5	0	296	149	73	0	0	0	0	0	0	0	0	0	0
9802	9802	Am	15	16	17	31	28	5	11	1	80	58	0	50	0	13	0	83	37	30	150	0	29	42	0	0	0	90	59	0	66	83	143	81	213	0	122	159	49	0	0	0	0	0	0	0	0	0	0
9852	9852	Am	29	47	113	306	67	46	1500	1	7887	6367	44	2498	9020	5505	39	2228	2571	2942	9852	28	729	5193	7	2187	646	3514	1176	0	2417	8868	17485	7983	0	0	12276	8303	3881	0	286	626	1949	12	0	3672	1578	4891	4015
8442	8442	Am	0	0	0	2	1	0	0	0	14	7	3	19	1	39	8	10	0	0	2	0	12	21	2	0	0	1	0	0	0	4	21	18	4	0	13	7	11	0	0	0	0	0	0	0	0	0	0
8001	8001	Am	71	20	49	64	144	49	19	27	116	109	64	208	9	114	98	148	80	60	343	0	115	153	90	0	0	170	114	0	2	228	479	339	365	0	143	205	142	0	0	0	0	0	0	0	0	0	0
99056	NA	Am	65	40	107	151	99	22	47	6	298	254	6	238	8	175	70	355	158	172	401	256	137	276	20	387	372	442	270	2	196	370	761	469	0	0	496	509	269	1	0	0	0	0	0	0	0	0	0
9847	9847	Am	2	4	12	6	5	4	5	1	32	23	0	22	0	21	0	16	39	26	60	0	7	22	0	0	0	39	21	1	21	31	69	20	1	0	44	40	12	0	0	0	0	0	0	0	0	0	0
6440	6440	GA	287	135	222	303	705	111	124	167	794	638	130	677	9	458	276	911	797	771	1782	11	361	761	229	978	1113	956	624	0	981	873	1925	1339	0	0	1215	1212	639	0	229	261	451	622	215	648	365	991	547
8738	8738	GA	0	0	1	0	1	0	0	0	328	288	0	15	28	430	0	5	53	103	45	1	1	105	0	0	0	8	2	0	5	171	773	101	69	1	674	157	33	0	0	1	9	0	0	29	5	29	37
8887	8887	Am	19	10	8	15	37	17	25	16	26	42	1	60	0	19	15	87	32	36	67	23	23	37	0	0	0	0	6	0	16	65	98	77	0	0	54	82	37	0	0	0	0	0	0	0	0	0	0
9643	9643	Am	12	7	2	18	30	9	12	7	41	36	18	68	3	59	10	0	70	55	50	0	61	72	11	0	0	53	32	0	0	67	167	123	154	0	98	122	91	0	0	0	0	0	0	0	0	0	0
9688	9688	Am	238	86	205	268	804	221	202	141	527	417	151	626	9	360	265	750	630	545	1303	520	219	577	147	0	0	1	519	0	6	768	1079	712	0	0	296	536	280	0	0	0	0	0	0	0	0	0	0
9449	9449	Am	64	17	12	53	70	58	28	58	50	94	28	113	4	62	20	193	116	66	77	0	70	93	85	1	0	148	94	0	1	179	231	173	496	0	90	110	74	2	0	0	0	0	0	0	0	0	0
9821	9821	Am	50	10	12	40	71	32	32	4	100	123	34	194	8	130	87	0	190	107	146	0	127	175	33	0	0	128	104	1	2	193	528	399	0	1	279	285	179	1	0	0	0	0	0	0	0	0	0
99112	NA	Am	0	0	1	1	0	0	0	0	5	4	0	9	14	4	1	2	8	7	9	0	3	13	0	0	0	9	3	0	1	12	22	18	0	0	24	15	3	0	0	0	0	0	0	0	0	0	0
9856	9856	Am	0	0	1	0	0	0	0	0	164	142	0	19	273	148	0	9	26	50	31	0	3	71	0	23	0	17	1	0	5	155	424	76	2	0	270	126	41	0	0	0	0	0	0	0	0	0	0
9861	9861	Am	11	3	4	10	11	2	3	11	10	8	2	5	0	5	0	0	4	6	9	0	0	11	3	0	0	19	20	0	1	16	21	5	18	0	15	16	7	0	4	12	8	14	11	13	2	9	7
9804	9804	Am	0	1	6	4	0	0	0	0	27	20	0	7	0	9	0	10	17	32	38	0	5	20	0	0	0	24	14	0	1	27	58	15	0	0	31	35	14	0	0	0	0	0	0	0	0	0	0
9592	9592	Am	7	2	6	3	12	0	1	2	50	16	4	70	2	66	12	33	29	38	33	33	26	76	0	0	0	7	0	0	0	19	82	56	0	0	31	21	16	0	0	0	0	0	0	0	0	0	0
4890	4890	Am	4	4	3	4	4	3	2	0	2	15	0	4	0	0	6	8	2	5	13	0	1	14	1	16	2	14	3	0	22	16	15	12	19	2	11	8	3	0	4	0	5	9	4	3	1	11	10
8844	8844	Am	6	1	3	1	5	2	3	2	6	8	1	3	0	2	2	5	2	4	7	0	2	6	7	0	0	15	6	0	0	15	24	5	16	0	17	19	10	1	0	0	0	0	0	0	0	0	0
4583	4583	Am	1	0	2	1	0	0	0	0	27	37	0	9	0	18	0	1	26	34	29	0	1	16	1	12	1	3	3	2	5	45	101	15	62	0	68	41	19	0	0	0	0	0	0	0	0	0	0
8755	8755	Am	4	0	3	14	15	0	10	0	25	24	1	20	30	19	7	5	27	30	52	0	3	31	1	0	0	30	15	0	12	39	56	22	1	0	33	25	15	0	0	0	0	0	0	0	0	0	0
8579	8579	Am	0	1	0	2	1	0	0	0	35	43	0	27	1	1	1	8	0	0	23	0	3	43	0	12	9	15	4	0	2	49	91	26	1	8	65	49	21	0	0	1	10	3	1	18	11	38	31
6938	6938	Am	10	12	24	19	42	5	17	3	66	46	9	70	3	37	19	71	39	35	80	63	36	69	17	89	68	89	51	0	92	65	182	97	0	0	102	97	54	0	0	0	0	0	0	0	0	0	0
4004	4004	Am	338	7	250	368	564	123	157	3	683	574	126	509	759	462	289	534	802	776	1921	608	214	592	18	0	0	410	0	0	918	953	1748	744	0	0	1092	1152	538	0	0	0	0	0	0	0	0	0	0
7162	7162	Am	17	8	15	19	30	6	13	6	40	34	5	24	31	22	23	21	38	34	52	0	14	26	2	0	0	26	17	0	36	42	59	27	81	2	58	62	20	0	14	19	24	19	11	36	13	62	22
8333	8333	GA	1	0	8	5	1	0	1	0	95	103	1	36	162	83	0	0	70	82	105	0	10	60	0	0	0	19	6	1	20	87	250	77	1	0	129	82	36	0	0	0	0	0	0	0	0	0	0
11465	11465	Am	14	0	10	22	19	4	5	0	20	26	9	18	38	22	10	23	26	31	54	0	13	25	10	0	0	36	19	0	1	44	64	35	0	0	43	35	28	0	0	0	0	0	0	0	0	0	0
5082	5082	GA	21	0	24	30	45	3	11	0	44	58	13	43	71	42	50	33	42	55	154	0	24	57	8	0	0	90	52	0	4	73	161	44	0	0	73	95	53	1	0	0	0	0	0	0	0	0	0
8931	8931	GA	1	0	5	6	2	1	3	0	80	72	0	34	145	88	5	22	63	73	132	0	12	75	2	0	0	45	19	0	86	124	245	86	0	0	168	121	50	2	0	0	0	0	0	0	0	0	0
8240	8240	GA	9	4	8	14	21	3	6	7	47	36	4	31	0	2	10	51	14	32	47	29	10	41	6	52	22	59	35	0	4	54	88	33	48	51	66	72	41	1	5	19	18	10	5	38	19	59	23
10234	10234	Am	0	1	0	0	0	0	0	0	69	84	0	4	12	76	0	0	6	4	2	2	0	25	1	6	0	2	0	0	11	45	258	26	0	0	192	18	15	0	0	0	0	0	0	0	0	0	0
10225	10225	Am	18	13	11	19	56	3	10	19	30	27	8	37	34	32	31	45	39	38	87	22	13	15	14	0	0	0	0	0	2	57	85	40	0	0	50	61	34	1	11	22	19	35	22	26	15	67	36
185	185	Am	0	0	2	1	1	0	1	0	10	6	2	9	6	2	2	8	7	12	24	0	4	5	0	0	0	6	7	0	8	8	25	6	0	0	14	15	5	0	0	0	0	0	0	0	0	0	0
5132	5132	GA	0	2	27	14	3	0	2	0	1005	835	0	261	32	529	1	135	284	380	474	128	55	737	0	640	104	235	48	1	5	984	2289	888	0	0	1441	1082	515	4	0	0	0	0	0	0	0	0	0
11550	11550	Am	42	40	92	108	82	15	32	5	422	358	22	269	11	299	79	377	460	475	1033	9	130	400	20	208	1	470	249	2	479	525	990	604	0	0	737	645	374	0	0	0	0	0	0	0	0	0	0
11542	11542	Am	0	0	1	1	0	1	0	0	88	62	0	18	4	52	0	6	32	40	52	0	1	39	0	21	3	19	0	0	11	65	201	44	1	0	163	67	26	0	0	0	0	0	0	0	0	0	0
12354	12354	Am	8	14	5	14	23	3	3	6	23	24	4	13	8	21	12	20	25	24	46	0	6	20	9	26	30	26	26	0	24	18	41	19	22	0	22	32	13	0	0	0	0	0	0	0	0	0	0
8194	8194	GA	0	0	2	0	1	0	0	0	15	11	0	1	2	8	0	1	8	4	11	0	1	9	0	0	0	5	2	1	2	12	21	7	0	0	20	24	9	0	0	1	2	1	0	7	0	8	8
12396	12396	Am	1	1	30	13	4	1	5	1	290	308	2	120	12	231	0	56	116	137	210	82	35	236	0	257	22	114	66	1	120	387	862	307	2	0	471	400	162	0	0	0	0	0	0	0	0	0	0
11581	11581	Am	3	0	3	7	0	0	0	0	2	11	0	7	8	5	2	5	13	4	22	0	3	10	0	0	0	16	5	0	4	18	24	13	0	0	14	15	7	0	0	0	0	0	0	0	0	0	0
12179	12179	Am	0	0	0	0	0	2	0	0	8	5	0	2	14	11	0	2	0	2	7	2	1	8	0	0	0	4	0	0	0	4	36	12	6	0	20	20	5	0	0	0	0	0	0	0	0	0	0
12309	12309	Am	2	3	10	2	2	0	0	0	87	91	1	29	2	87	1	6	41	48	115	0	6	52	0	0	0	28	5	0	48	114	296	90	151	0	215	109	46	1	0	0	0	0	0	0	0	0	0
12042	12042	Am	1	0	2	1	0	0	1	0	19	19	0	16	20	14	0	8	20	13	26	12	4	28	0	0	0	0	0	0	0	20	38	31	30	0	30	49	13	0	0	0	0	0	0	0	0	0	0
10615	10615	Am	0	0	2	0	1	1	1	2	8	12	0	3	0	3	0	3	5	6	9	4	1	14	0	0	6	13	5	1	23	5	19	10	1	0	21	11	8	1	0	0	0	0	0	0	0	0	0
10558	10558	Am	2	5	3	2	3	0	1	0	5	10	0	7	0	0	0	8	9	1	6	3	1	6	0	2	0	3	4	0	6	11	10	3	16	3	5	13	1	0	0	5	3	1	0	7	3	10	9
10244	10244	Am	4	2	5	3	2	0	2	1	5	3	1	2	0	6	1	3	3	0	5	4	2	7	0	0	0	7	3	0	6	3	8	2	3	0	4	6	2	0	0	0	0	0	0	0	0	0	0
10570	10570	Am	0	1	1	4	1	0	4	1	5	2	0	4	0	3	3	1	9	3	9	0	6	7	1	0	0	11	9	0	14	9	6	6	20	1	10	7	6	0	0	0	0	0	0	0	0	0	0
10547	10547	Am	84	50	70	134	179	18	60	37	227	218	17	196	6	102	30	263	154	143	295	414	178	231	24	333	374	419	214	1	8	331	594	196	2	0	387	401	193	3	0	0	0	0	0	0	0	0	0
11152	11152	Am	3	0	9	7	10	1	4	0	19	15	1	6	8	10	3	6	21	21	36	0	13	26	1	0	0	33	15	0	36	30	35	23	0	0	27	39	17	0	0	0	0	0	0	0	0	0	0
10630	10630	Am	1	0	1	0	1	0	1	0	0	2	0	5	9	3	2	2	0	6	12	0	2	4	0	0	0	4	0	0	3	7	20	2	0	0	4	9	9	0	0	0	0	0	0	0	0	0	0
4424	4424	GA	4	0	7	6	3	3	2	2	16	22	0	8	0	11	0	18	7	15	32	15	7	17	0	28	35	34	16	0	20	32	74	13	0	0	35	43	12	1	0	0	0	0	0	0	0	0	0
10194	10194	Am	2	2	0	1	0	1	0	0	11	2	0	6	0	1	0	3	3	3	17	3	1	13	0	0	3	9	3	0	0	11	17	8	0	5	7	14	3	0	1	1	3	1	0	2	2	11	7
10254	10254	Am	4	5	5	7	7	1	3	1	32	24	0	17	0	11	0	4	17	12	35	21	10	27	0	16	29	38	20	0	61	43	97	33	2	0	52	35	21	0	0	0	0	0	0	0	0	0	0
228	228	Am	1	0	7	2	0	3	0	0	70	61	0	26	2	61	0	8	43	49	71	0	6	43	0	19	0	28	16	0	56	76	199	50	113	0	178	70	33	0	0	0	0	0	0	0	0	0	0
10250	10250	Am	19	20	21	27	27	9	14	4	112	87	0	69	1	48	7	102	103	126	245	71	20	104	1	0	0	42	22	1	248	149	280	115	204	0	155	140	103	2	0	0	0	0	0	0	0	0	0
10265	10265	Am	34	21	29	22	44	4	8	17	239	211	8	56	40	205	18	53	44	58	57	57	19	114	23	118	63	64	47	0	75	198	644	163	0	2	441	149	68	1	0	0	0	0	0	0	0	0	0
52	52	Am	5	0	0	2	6	2	3	0	15	11	1	5	8	7	6	5	19	19	27	0	5	19	4	0	0	23	7	0	12	22	33	8	0	1	11	12	9	0	0	0	0	0	0	0	0	0	0
10311	10311	Am	0	0	1	0	0	0	0	0	8	3	1	4	0	1	0	0	11	6	6	0	0	8	0	0	0	1	1	2	1	8	24	5	25	0	18	13	5	0	0	0	0	0	0	0	0	0	0
10317	10317	Am	2	2	1	5	1	1	2	1	6	10	0	3	0	1	0	4	3	7	11	0	1	6	0	0	0	6	4	0	5	5	6	1	0	0	12	10	9	0	0	0	0	0	0	0	0	0	0
10321	10321	Am	1	2	2	3	4	0	2	0	8	12	0	4	1	3	0	5	2	4	10	8	3	9	0	12	9	11	7	0	0	18	14	6	0	0	15	15	10	0	0	0	0	0	0	0	0	0	0
12529	12529	Am	4	0	6	9	6	1	2	0	49	28	1	19	36	26	6	12	30	37	73	0	4	28	0	0	0	30	8	0	31	36	82	20	0	0	54	47	26	0	0	0	0	0	0	0	0	0	0
10474	10474	Am	19	17	18	28	37	8	28	3	102	81	3	65	1	28	6	125	52	45	101	60	68	111	2	106	134	112	64	0	69	109	195	89	2	1	131	171	63	0	0	0	0	0	0	0	0	0	0
10504	10504	Am	0	2	7	8	2	1	0	2	98	76	0	34	2	52	0	16	40	34	53	18	11	60	0	24	28	48	13	0	20	110	208	52	4	0	166	125	42	0	0	1	0	0	0	0	0	2	0
10506	10506	Am	1	0	2	2	0	0	0	0	7	5	0	4	0	4	0	2	1	2	8	3	2	15	0	8	4	6	3	0	7	15	25	7	0	0	19	17	5	0	0	1	0	0	0	0	0	0	0
10510	10510	Am	1	2	1	3	6	1	4	0	17	8	0	8	0	12	2	11	14	13	23	3	0	16	0	0	0	10	1	0	12	16	33	6	18	0	27	33	12	0	0	0	0	0	0	0	0	0	0
10349	10349	Am	0	0	2	3	0	0	1	0	19	8	0	4	21	12	0	6	15	14	13	0	3	8	0	0	0	2	4	0	7	16	39	9	0	0	20	26	14	0	0	0	1	1	0	0	0	0	0
10335	10335	Am	0	0	3	4	4	0	0	0	27	18	2	8	32	19	1	14	14	23	44	0	2	12	0	0	0	25	7	0	14	29	66	25	2	0	34	48	12	0	0	0	0	0	0	0	0	0	0
10383	10383	Am	0	0	0	0	2	1	0	0	11	6	0	11	0	0	0	4	3	6	15	7	4	7	0	12	0	14	3	2	0	8	18	4	1	0	4	15	2	1	0	0	0	0	0	0	0	0	0
10377	10377	Am	15	4	15	15	24	3	3	3	40	43	1	29	16	15	10	29	40	37	133	2	14	42	1	0	0	58	34	0	55	71	106	66	1	0	58	57	55	1	1	7	26	14	8	22	11	34	25
10361	10361	Am	0	0	1	1	1	0	0	0	10	12	0	5	0	7	0	3	5	15	16	0	2	15	1	0	0	4	3	0	0	14	38	3	0	0	17	14	9	0	0	0	0	0	0	0	0	0	0
99064	NA	Am	14	7	9	13	23	5	9	1	36	23	0	34	4	13	6	38	41	39	86	2	12	29	8	0	0	45	30	0	55	54	89	60	105	0	75	65	38	0	0	0	0	0	0	0	0	0	0
10421	10421	Am	1	0	8	3	2	0	0	0	29	24	1	12	44	30	0	8	18	24	48	0	2	13	2	0	0	23	7	0	1	39	91	24	0	0	62	33	19	0	0	6	5	21	2	26	12	33	21
10845	10845	Am	37	2	32	29	101	6	8	0	64	71	16	65	63	56	50	41	48	81	148	0	30	52	19	0	0	87	54	1	33	75	167	102	1	0	98	88	69	0	0	0	0	0	0	0	0	0	0
10450	10450	Am	2	2	4	8	3	1	2	0	33	43	0	10	0	21	0	16	29	37	72	0	5	34	0	0	0	31	14	0	19	39	97	33	62	0	76	69	18	0	0	0	0	0	0	0	0	0	0
10440	10440	Am	0	0	2	3	1	0	0	2	22	20	0	17	1	15	0	6	19	7	9	16	5	23	0	14	7	15	10	0	18	32	72	20	0	0	57	46	14	0	0	0	0	0	0	0	0	0	0
10542	10542	Am	13	20	20	35	26	4	11	4	88	105	1	43	0	49	13	63	72	106	184	72	17	88	2	0	0	36	58	0	53	96	241	60	137	1	146	148	77	1	0	0	0	0	0	0	0	0	0
99065	NA	Am	9	3	13	17	8	1	4	4	48	57	2	21	1	28	3	13	29	62	93	1	6	42	1	16	0	58	33	0	2	58	109	36	1	0	83	109	37	0	0	0	0	0	0	0	0	0	0
10618	10618	Am	10	6	4	8	5	1	6	1	9	4	1	15	0	4	2	10	9	8	14	17	7	13	2	1	10	26	17	0	28	11	17	5	1	0	2	20	7	0	0	0	0	0	0	0	0	0	0
10201	10201	Am	2	2	22	16	8	1	1	3	122	104	4	44	0	73	1	27	91	115	167	1	19	98	1	101	65	63	30	2	3	154	320	84	157	1	199	177	55	0	0	0	0	0	0	0	0	0	0
10298	10298	Am	6	7	11	9	4	1	4	0	39	27	0	28	0	9	0	21	41	27	89	2	20	61	0	0	0	70	40	1	1	46	73	29	123	0	40	64	35	0	0	0	0	0	0	0	0	0	0
11614	11614	Am	63	28	38	78	89	21	21	34	103	101	23	75	5	81	33	143	0	0	0	70	53	83	43	0	0	69	116	1	152	178	259	135	2	78	205	216	90	1	29	62	81	116	46	93	72	186	95
11606	11606	Am	6	3	6	9	11	1	0	0	22	23	2	21	0	18	2	10	12	14	52	0	10	26	5	0	0	35	21	0	17	20	77	29	61	0	50	39	16	0	0	0	0	0	0	0	0	0	0
11611	11611	Am	7	2	6	9	5	0	4	2	16	13	1	4	0	4	5	8	4	12	28	0	7	15	2	0	0	17	16	0	11	24	29	15	40	0	20	30	16	0	0	0	0	0	0	0	0	0	0
99069	NA	Am	7	2	12	16	11	0	3	1	104	61	0	30	1	42	1	50	38	36	76	38	11	63	1	65	35	63	25	0	40	106	192	40	2	0	128	113	49	1	0	0	0	0	0	0	0	0	0
99071	NA	Am	4	0	9	8	4	1	4	0	65	84	2	45	109	59	1	13	55	76	118	0	10	73	1	0	0	60	25	0	42	97	197	55	2	0	145	84	58	0	0	0	0	0	0	0	0	0	0
584	584	Am	1	0	4	1	2	0	1	0	9	8	1	3	1	3	0	3	4	3	13	0	4	8	1	0	0	3	6	0	0	5	18	7	0	0	18	10	9	0	0	0	0	0	0	0	0	0	0
628	628	Am	6	2	0	7	1	0	3	3	21	9	0	7	0	7	1	15	8	9	26	12	8	22	0	20	17	27	11	1	30	32	64	20	2	1	34	34	20	1	0	0	0	0	0	0	0	0	0
10127	10127	Am	4	0	8	6	7	2	4	0	35	27	1	17	34	19	1	22	26	32	55	0	5	29	0	35	30	47	12	0	26	43	72	25	2	0	30	40	24	0	0	0	0	0	0	0	0	0	0
12440	12440	Am	2	0	4	4	6	0	1	0	6	7	1	6	4	6	4	2	7	4	25	0	3	6	2	0	0	19	4	0	11	9	9	7	0	0	10	16	4	0	0	0	0	0	0	0	0	0	0
11505	11505	Am	3	0	4	3	4	1	3	0	18	9	0	6	0	6	0	10	20	12	30	11	7	17	0	0	0	0	8	0	17	15	16	9	23	0	16	10	7	1	0	0	0	0	0	0	0	0	0
99078	NA	Am	0	0	1	0	0	1	1	0	18	5	0	3	1	10	0	0	2	3	10	0	1	5	0	1	0	5	8	0	5	17	19	9	31	0	19	22	3	0	0	0	0	0	0	0	0	0	0
99079	NA	Am	9	1	4	2	7	2	0	0	18	20	3	24	21	9	0	3	20	19	35	3	13	21	0	11	5	23	8	0	22	25	48	10	0	0	107	29	14	2	0	0	0	0	0	0	0	0	0
99081	NA	Am	0	0	0	1	0	0	1	0	4	4	0	1	0	1	0	7	4	3	7	2	0	3	0	6	6	6	5	1	4	8	15	2	0	0	5	13	4	2	0	0	0	0	0	0	0	0	0
11479	11479	Am	11	7	7	15	15	2	8	5	24	38	3	17	0	20	8	29	34	28	76	0	16	30	4	33	16	38	29	0	0	49	77	19	0	0	40	59	21	1	7	18	23	9	2	11	20	34	17
99082	NA	Am	5	2	11	11	8	0	3	2	26	20	1	17	0	12	2	21	8	17	29	12	8	31	1	46	27	21	15	0	19	29	53	19	2	0	37	53	20	0	0	0	0	0	0	0	0	0	0
11482	11482	Am	3	2	3	7	3	0	0	0	7	9	2	4	8	10	1	10	2	5	19	0	5	9	0	7	11	12	4	0	7	14	15	12	1	0	12	17	3	0	3	4	4	21	3	7	4	15	12
11475	11475	Am	0	0	3	1	4	2	0	0	15	9	0	11	31	18	0	4	7	13	14	0	5	18	0	0	0	3	2	0	4	32	40	14	31	0	40	24	14	0	0	0	0	0	0	0	0	0	0
99085	NA	Am	1	7	5	5	6	1	4	1	31	31	1	19	0	17	2	31	14	13	36	22	7	17	1	39	29	46	13	0	24	46	54	8	0	0	30	49	28	0	0	0	0	0	0	0	0	0	0
2580	2580	Am	0	0	4	2	4	0	0	0	6	5	0	7	9	11	1	1	8	5	17	0	4	8	0	0	0	3	4	0	7	13	12	6	0	0	15	19	6	0	0	0	0	0	0	0	0	0	0
2494	2494	Am	37	0	29	29	70	3	10	1	68	48	8	48	73	53	37	36	61	59	136	63	23	50	2	0	0	77	0	0	56	100	166	44	0	0	143	105	51	0	0	0	0	0	0	0	0	0	0
2447	2447	Am	0	0	3	3	0	0	0	0	24	25	0	13	44	21	0	3	9	14	21	0	0	21	0	0	0	18	4	0	3	23	49	11	0	0	42	22	10	0	0	0	0	0	0	0	0	0	0
11288	11288	Am	6	0	3	7	3	0	1	0	13	11	0	3	11	7	1	0	11	11	27	0	6	10	0	0	0	21	8	0	7	15	28	13	0	0	24	20	16	0	0	0	0	0	0	0	0	0	0
1189	1189	Tg	12	0	7	11	38	16	10	0	32	19	1	34	27	12	31	10	29	21	74	0	17	26	10	0	0	30	25	0	1	34	52	42	0	0	35	37	18	0	0	0	0	0	0	0	0	0	0
1273	1273	Tg	13	0	9	12	30	12	9	0	19	19	11	15	14	5	35	14	31	17	30	12	2	14	1	0	0	0	20	0	0	17	44	20	0	0	20	36	16	0	0	0	0	0	0	0	0	0	0
9554	9554	GA	0	0	1	0	0	0	0	0	79	46	0	6	93	54	0	3	31	43	41	6	0	39	0	0	0	10	0	0	5	76	185	44	0	0	150	51	17	0	0	0	0	0	0	0	0	0	0
9555	9555	GA	11	5	25	14	18	6	6	4	37	32	0	26	0	21	2	0	37	40	106	0	14	32	1	0	0	57	43	0	35	57	79	39	0	0	23	34	22	0	0	0	0	0	0	0	0	0	0
1314	1314	Tg	126	45	142	161	436	137	127	117	324	237	94	440	35	236	212	539	158	144	436	256	183	276	175	467	519	425	263	0	1	486	619	498	0	0	327	419	221	0	0	0	0	0	0	0	0	0	0
9557	9557	GA	20	20	13	22	45	4	7	23	25	28	8	35	3	23	32	50	21	17	48	33	16	40	27	54	67	60	41	0	133	41	93	60	0	0	51	68	47	0	0	0	0	0	0	0	1	2	0
1278	1278	Tg	15	7	15	18	20	16	11	4	22	24	1	49	0	19	8	61	38	23	41	0	19	36	0	24	30	51	41	0	0	74	76	81	1	0	55	70	33	0	0	0	0	0	0	0	0	0	0
1156	1156	Tg	2	0	3	3	5	4	1	0	13	12	0	15	15	15	8	11	9	12	20	0	7	15	11	0	0	11	6	0	3	11	45	25	0	0	30	12	8	0	0	0	0	0	0	0	0	0	0
1497	1497	Tg	55	45	32	61	93	15	24	41	108	105	12	81	0	66	36	105	129	108	259	104	30	88	10	143	52	1	86	0	3	148	265	165	0	0	221	161	85	0	0	0	0	0	0	0	0	0	0
1197	1197	Tg	50	0	48	55	141	34	33	0	109	66	33	133	165	86	79	77	115	78	226	0	74	84	28	0	0	103	95	0	3	157	295	239	1	1	132	158	83	0	0	0	0	0	0	0	0	0	0
1211	1211	Tg	3	0	0	1	0	0	0	0	4	10	3	12	18	11	1	6	8	5	2	0	4	10	0	0	0	4	5	0	2	7	25	18	0	0	16	9	7	0	0	0	0	0	0	0	0	0	0
1328	1328	Tg	5	0	5	7	3	2	0	0	4	7	1	4	12	7	2	5	4	3	15	8	4	5	3	0	0	6	6	0	0	17	17	25	0	0	9	9	6	0	0	0	0	0	0	0	0	0	0
1361	1361	Tg	0	0	2	4	0	0	0	0	326	287	1	70	606	296	1	9	144	180	237	0	8	189	1	0	0	38	9	0	28	286	756	118	2	1	539	255	102	0	0	0	0	0	0	0	0	0	0
1465	1465	Tg	0	4	19	21	2	2	85	0	411	300	0	131	443	284	0	139	0	0	233	0	38	290	2	2	33	185	59	51	133	504	1043	382	390	1	664	437	196	0	16	37	110	12	1	206	85	240	213
1445	1445	Tg	2	3	8	3	13	0	0	5	9	12	3	5	11	7	3	15	3	13	12	0	4	14	2	5	14	6	14	1	2	12	24	12	0	1	19	22	11	0	0	0	0	0	1	0	0	1	0
1456	1456	Tg	21	17	46	53	27	10	14	1	276	235	0	190	3	176	3	277	280	325	659	4	81	226	1	333	277	306	176	0	249	407	741	467	0	2	465	497	233	0	58	95	171	79	23	204	129	329	212
1282	1282	Tg	9	0	3	13	18	16	12	0	25	25	8	38	27	19	14	31	29	21	32	0	14	20	10	0	0	47	18	0	1	48	55	30	0	0	43	49	25	0	0	0	0	0	0	0	0	0	0
1349	1349	Tg	2	5	2	7	10	0	2	4	7	6	3	13	9	4	1	6	13	5	28	0	4	3	2	12	10	0	6	0	22	13	31	19	0	0	18	18	4	0	2	6	1	11	0	4	6	11	1
1481	1481	Tg	0	0	0	1	1	0	0	0	4	8	0	3	5	4	0	1	4	7	14	0	1	5	0	0	0	0	0	1	1	10	14	8	0	0	9	9	7	0	0	1	0	9	2	3	1	10	4
1491	1491	Tg	1	1	15	5	2	0	2	0	88	74	0	52	0	60	1	46	85	77	133	0	11	76	0	36	1	65	27	0	3	113	200	93	0	1	156	113	72	0	6	8	33	11	1	60	28	117	54
1142	1142	Tg	4	2	2	2	10	4	6	2	4	5	2	8	0	1	3	12	9	10	8	0	3	2	3	3	4	12	5	0	3	13	14	6	0	0	9	12	6	0	0	0	0	0	0	0	0	0	0
1284	1284	Tg	60	33	41	66	165	43	63	56	126	74	38	170	25	109	108	246	112	110	225	0	76	104	43	97	102	147	114	0	1	188	313	235	60	0	170	203	85	0	0	0	0	0	0	0	0	0	0
1436	1436	Tg	59	43	60	81	103	15	24	43	165	78	13	130	164	95	25	208	177	137	363	0	48	111	17	204	99	111	1	0	183	211	350	157	2	2	183	244	97	1	47	63	85	145	74	116	67	190	125
1228	1228	Tg	3	0	5	11	8	9	3	0	22	25	1	38	34	34	12	17	28	22	24	0	24	30	0	0	0	25	15	0	0	32	81	55	0	2	46	41	15	2	0	0	0	0	0	0	0	0	0
386	386	Tg	0	0	0	0	0	0	0	0	30	15	0	3	0	21	0	0	5	6	9	0	0	15	0	0	0	0	0	0	0	19	74	15	0	0	64	9	5	0	0	0	1	0	0	1	0	9	6
8127	8127	GA	42	0	53	48	100	13	13	4	113	100	22	86	117	89	58	66	93	124	251	4	40	92	25	2	0	163	86	0	114	137	277	152	0	1	182	166	89	0	0	0	0	0	0	0	0	0	0
99090	NA	Am	16	0	3	16	20	17	24	0	24	36	4	48	48	38	53	61	53	35	22	68	24	78	0	0	0	0	45	0	14	84	132	150	0	0	88	95	67	0	0	0	0	0	0	0	0	0	0
1245	1245	Tg	3	0	3	1	7	3	3	0	5	8	1	4	6	11	7	0	6	5	9	0	5	9	1	0	0	16	6	0	1	7	28	4	0	0	3	8	5	0	0	0	0	0	0	0	0	0	0
1259	1259	Tg	48	0	29	30	153	46	32	16	95	72	25	78	109	45	102	120	88	83	197	0	54	59	43	74	104	111	93	0	0	134	197	134	0	1	51	89	37	0	0	0	0	0	0	0	0	0	0
1405	1405	Tg	0	0	0	1	0	0	0	0	115	129	0	20	1	80	0	8	56	92	68	11	3	95	0	0	0	17	2	0	0	125	318	67	151	0	208	119	37	0	0	0	0	0	0	0	0	0	0
1419	1419	Tg	7	2	1	6	14	2	6	0	13	22	1	5	0	4	3	4	4	2	24	0	2	2	0	0	0	19	7	0	0	24	33	21	0	0	18	18	12	0	3	7	5	6	0	10	3	12	13
1417	1417	Tg	1	1	0	1	1	0	1	0	12	19	0	11	23	21	0	10	10	21	17	3	3	12	0	0	0	16	9	1	34	19	46	20	1	0	28	25	9	0	2	3	6	5	3	7	4	10	11
1369	1369	Tg	205	103	125	177	337	37	38	127	391	304	46	326	3	200	195	524	223	181	1161	0	202	376	93	0	0	540	405	3	476	572	1076	637	1173	0	658	653	354	3	0	0	0	0	0	0	0	0	0
1397	1397	Tg	0	0	0	0	0	0	0	0	11	11	0	1	0	7	0	0	5	2	9	1	0	11	0	0	0	1	0	2	3	16	38	9	21	0	34	11	8	0	0	0	0	0	0	0	0	0	0
8596	8596	GA	0	0	0	0	0	0	0	0	17	16	0	1	12	7	0	0	6	4	4	0	0	5	0	0	0	0	0	0	0	4	13	2	0	0	16	9	5	0	0	0	0	0	0	0	0	0	0
5232	5232	GA	1	0	2	1	2	1	0	0	4	7	0	14	1	9	2	6	3	6	27	0	2	10	1	6	5	11	5	0	26	18	19	11	0	0	16	19	6	0	0	0	0	0	0	0	0	0	0
8876	8876	GA	8	10	14	24	13	2	18	0	52	49	5	57	0	2	2	17	27	29	71	0	22	47	0	36	26	89	49	0	2	74	130	84	51	41	76	100	45	0	19	24	34	12	0	47	27	75	54
11834	11834	Tg	11	15	4	15	22	2	2	15	34	20	10	34	0	12	4	18	12	16	64	0	4	24	8	1	0	39	27	0	32	35	48	33	75	0	55	32	21	0	0	0	0	0	0	0	0	0	0
11825	11825	Tg	17	12	14	20	23	4	5	8	21	29	3	28	45	18	18	27	16	18	33	0	11	32	3	0	0	40	30	0	5	31	73	30	0	0	46	44	25	3	0	0	0	0	0	0	0	0	0
11845	11845	Tg	0	0	1	1	0	0	0	0	50	32	0	4	0	22	0	0	13	30	25	4	0	27	0	0	0	6	2	0	6	29	88	27	55	0	55	27	11	0	0	0	0	0	0	0	0	0	0
10856	10856	Tg	17	0	22	14	47	4	9	1	19	32	11	28	49	32	30	33	50	35	104	38	16	48	13	0	0	65	51	0	70	60	81	92	0	0	73	42	48	0	0	0	0	0	0	0	0	0	0
11099	11099	Tg	2	0	2	3	5	0	1	0	10	5	0	9	7	6	0	3	10	5	15	0	1	8	1	0	0	10	4	0	0	4	19	10	21	0	18	16	6	0	0	0	0	0	0	0	0	0	0
10972	10972	Tg	72	34	73	112	81	19	34	20	315	274	0	189	1	43	4	294	186	163	695	4	92	269	3	0	0	362	246	0	211	432	782	286	748	1	541	538	240	1	0	0	0	0	0	0	0	0	0
10880	10880	Tg	0	0	5	3	0	1	0	0	17	8	0	8	10	4	1	3	4	5	17	0	3	6	0	0	0	9	7	1	1	11	21	14	0	0	5	14	6	0	0	0	0	0	0	0	0	0	0
11262	11262	Tg	9	13	8	14	12	1	7	2	27	43	4	15	30	18	10	29	34	33	76	0	9	34	3	47	25	33	18	0	1	44	97	29	2	0	46	61	29	1	0	0	0	0	0	0	0	0	0
10993	10993	Tg	276	165	309	393	401	65	105	56	1515	1239	15	788	4	824	56	1295	1389	1345	2975	781	269	1092	17	542	412	493	317	2	972	1796	3686	1662	8	0	2629	2068	1082	0	0	0	0	0	0	0	0	0	0
99092	NA	Tg	4	3	14	23	3	6	9	0	89	81	0	54	1	32	2	64	43	50	97	26	9	62	0	100	64	101	53	0	64	111	185	67	1	0	93	139	55	2	0	0	0	0	0	0	0	0	0
10901	10901	Tg	23	0	3	19	24	10	11	0	32	24	8	38	47	30	34	27	33	18	50	0	34	28	10	0	0	43	32	0	2	56	85	76	0	0	42	56	30	0	0	0	0	0	0	0	0	0	0
99094	NA	Tg	10	0	9	17	12	1	11	0	122	96	2	72	146	76	11	51	120	112	219	0	32	104	2	2	0	97	55	0	74	137	262	124	3	0	128	121	62	0	0	0	0	0	0	0	0	0	0
11797	11797	Tg	2	0	21	11	1	0	2	0	314	276	0	99	317	211	1	43	208	237	406	70	31	236	0	0	0	157	41	0	5	411	714	244	0	0	364	299	143	1	0	0	0	0	0	0	0	0	0
11830	11830	Tg	4	5	1	1	3	0	2	1	13	16	1	11	16	3	3	9	28	7	27	0	3	7	0	11	17	14	11	0	21	12	22	8	0	0	34	8	4	1	0	4	8	8	3	13	5	14	16
11843	11843	Tg	0	1	0	0	0	0	0	0	148	110	0	4	3	251	1	0	6	20	11	0	0	28	0	0	0	2	2	0	2	46	411	26	0	0	367	32	7	0	0	0	2	1	0	6	0	10	5
11805	11805	Tg	7	0	25	17	7	3	8	0	257	210	5	108	254	154	13	61	208	181	391	0	31	174	2	0	0	165	90	0	47	346	468	167	1	0	389	275	156	0	0	0	0	0	0	0	0	0	0
11835	11835	Tg	482	442	930	1090	1021	226	397	93	3448	2835	32	2549	22	1714	41	1631	3781	3646	8768	0	1199	2976	32	0	0	4329	2762	0	3759	4736	8105	5016	0	0	5692	5050	2758	9	812	1353	1992	1711	461	2567	1795	4447	2840
3D7	NA		48	6	15	58	113	41	57	56	72	100	18	123	171	75	84	138	75	80	60	0	52	62	37	174	0	229	1	0	0	170	423	274	0	0	281	394	164	0	53	74	64	118	30	98	92	87	115
419	419	Tg	35	13	28	46	57	7	11	13	122	121	2	79	2	68	26	112	126	152	273	1	28	106	14	1	0	183	89	1	6	206	373	143	389	1	253	239	110	1	0	0	0	0	0	0	0	0	0
424	424	Tg	142	6	360	441	260	70	128	0	1814	1499	61	1248	1995	1167	180	747	1785	1847	3973	9	531	1478	60	0	0	2060	1048	0	1510	2270	4140	2264	0	0	2694	2425	1260	0	0	0	0	0	0	0	0	0	0
311	311	Tg	0	0	2	0	0	0	0	0	78	71	0	6	187	103	0	0	18	35	5	1	1	45	0	0	0	2	0	1	4	74	253	30	3	0	167	55	13	0	0	0	0	0	0	0	0	0	0
522	522	Tg	1	0	0	1	1	0	0	0	31	8	0	2	0	8	0	3	10	13	30	0	2	20	0	0	0	9	5	0	8	16	24	11	32	0	25	28	17	0	0	0	0	0	0	0	0	0	0
342	342	Tg	0	0	3	0	0	0	0	0	76	61	0	15	106	76	0	3	27	35	42	0	2	46	0	0	0	9	1	0	7	54	206	34	0	0	114	74	35	0	0	0	0	0	0	0	0	0	0
505	505	Tg	64	44	140	159	112	42	42	5	952	820	23	625	1121	718	16	657	883	916	1989	0	209	768	2	437	2	334	204	0	689	1365	2147	1193	0	0	1515	1359	696	0	135	197	421	444	102	663	363	1010	694
500	500	Tg	9	17	37	56	21	19	7	2	246	254	2	175	1	149	0	125	289	240	610	0	74	196	3	0	0	276	149	0	213	417	657	449	354	3	419	415	224	0	0	0	0	0	0	0	0	0	0
517	517	Tg	28	21	15	46	43	9	13	9	89	78	1	61	0	38	4	112	49	31	208	1	43	81	6	0	0	133	68	1	92	111	223	94	265	0	157	156	61	0	0	0	0	0	0	0	0	0	0
535	535	Tg	17	20	33	36	23	6	10	0	172	108	3	116	188	77	36	117	61	90	172	1	67	155	6	1	0	165	81	0	104	201	368	150	4	0	258	229	102	2	0	0	0	0	0	0	0	0	0
530	530	Tg	0	1	6	10	5	1	0	0	49	51	2	31	0	39	2	13	17	16	67	0	11	41	1	0	0	24	16	0	19	67	124	40	112	0	66	74	32	0	0	0	0	0	0	0	0	0	0
558	558	Tg	9	1	2	6	22	2	2	2	10	22	0	16	0	6	0	21	15	4	18	10	12	16	2	23	21	33	15	0	20	17	42	26	0	0	32	31	12	0	0	0	0	0	0	0	0	0	0
560	560	Tg	7	4	12	11	17	2	4	2	47	50	1	20	0	22	5	30	21	31	52	29	9	39	2	26	20	46	23	0	44	56	106	31	68	0	74	74	31	0	0	0	0	0	0	0	0	0	0
476	476	Tg	30	11	26	27	46	4	12	8	33	36	15	21	0	20	31	35	41	34	118	0	33	40	36	54	23	70	41	0	128	45	110	57	129	0	69	59	28	1	0	0	0	0	0	0	0	0	0
488	488	Tg	7	15	20	25	7	1	10	0	73	80	4	62	1	57	3	31	75	94	201	0	23	91	2	1	0	106	65	1	74	115	232	86	0	0	188	161	68	1	26	31	33	63	27	62	45	142	74
485	485	Tg	1	1	7	3	11	0	0	3	3	4	2	8	0	4	5	6	1	1	8	7	4	9	1	0	0	9	0	0	20	5	14	12	0	0	14	11	6	0	0	0	0	0	0	0	0	0	0
11006	11006	Tg	34	23	35	53	34	14	19	4	107	91	1	81	0	48	8	118	97	121	275	80	38	114	1	0	0	54	49	0	140	124	278	139	329	0	213	203	112	0	0	0	0	0	0	0	0	0	0
10989	10989	Tg	4	1	2	6	10	1	0	2	6	13	0	5	0	5	1	5	14	1	21	0	5	10	5	20	11	19	8	0	1	13	24	7	0	0	19	22	9	0	0	0	0	0	0	0	0	0	0
11001	11001	Tg	0	3	0	5	2	0	0	0	7	12	0	5	0	5	1	10	12	10	7	5	3	15	0	0	0	6	2	0	7	11	25	6	17	0	15	13	3	0	0	0	0	0	0	0	0	0	0
10969	10969	Tg	1	0	2	0	1	0	0	0	3	2	1	2	0	0	1	3	3	5	19	0	3	12	2	0	0	9	7	0	0	6	13	10	14	0	4	8	4	0	0	0	0	0	0	0	0	0	0
10809	10809	Tg	6	0	4	5	8	2	1	0	17	18	4	52	105	44	5	18	26	18	30	0	23	49	0	7	6	10	2	0	0	32	51	43	0	0	28	21	18	0	0	0	0	0	0	0	0	0	0
11059	11059	Tg	42	21	49	34	79	4	7	23	69	65	13	55	68	52	68	84	97	77	170	0	26	71	28	46	43	102	61	1	75	77	149	81	2	0	99	109	56	0	0	0	0	0	0	0	0	0	0
10941	10941	Tg	9	3	4	5	23	5	3	1	22	8	3	18	1	17	14	19	25	19	38	0	24	22	5	31	27	23	29	0	1	14	65	52	44	0	28	34	21	0	0	0	0	0	0	0	0	0	0
10905	10905	Tg	26	4	12	29	58	12	15	38	43	46	5	57	1	30	28	52	66	48	81	0	41	44	6	0	0	93	47	0	1	120	130	92	58	2	61	92	41	1	0	0	0	0	0	0	0	0	0
11079	11079	Tg	1	0	2	1	2	0	1	0	77	54	2	6	0	0	0	1	9	4	6	0	0	15	0	5	1	6	3	0	0	31	198	35	9	3	153	13	4	0	0	2	2	0	0	7	0	21	4
11084	11084	Tg	5	5	10	10	9	1	1	0	32	24	1	22	20	11	1	19	24	22	52	1	8	27	0	0	0	35	15	0	22	35	90	40	69	1	49	42	20	0	0	1	1	2	0	1	0	4	2
10957	10957	Tg	1	0	3	6	9	5	8	0	8	7	0	13	1	2	9	20	13	10	23	0	8	6	1	0	0	18	15	0	0	23	27	39	0	0	22	21	7	0	0	0	0	0	0	0	0	0	0
10918	10918	Tg	16	0	13	20	45	13	11	0	15	17	8	38	35	21	25	15	23	13	40	0	11	24	0	19	28	32	40	0	1	49	47	54	1	0	44	42	36	0	0	0	0	0	0	0	0	0	0
10954	10954	Tg	10	0	6	22	22	14	18	0	12	11	6	28	19	15	22	14	26	25	21	9	6	27	2	0	0	1	26	0	1	36	45	33	0	0	21	25	11	0	0	0	0	0	0	0	0	0	0
10843	10843	Tg	11	0	1	10	16	1	2	0	67	73	19	167	205	144	57	49	66	70	45	0	68	145	8	0	0	26	18	0	0	60	246	169	0	0	59	78	63	0	0	0	0	0	0	0	0	0	0
10839	10839	Tg	5	4	8	10	13	8	9	3	14	5	2	7	16	4	12	26	11	14	30	0	6	1	13	14	12	26	18	0	0	27	36	24	0	0	24	15	10	0	2	10	9	10	7	9	10	15	10
10833	10833	Tg	0	0	3	0	1	0	0	0	255	207	0	8	852	385	4	2	39	52	48	0	3	73	1	0	0	13	3	0	10	114	689	101	4	0	474	88	23	0	0	0	0	0	0	0	0	0	0
10924	10924	Tg	97	15	18	99	61	65	48	4	131	158	2	313	1	193	128	391	233	203	199	0	180	249	12	0	0	250	119	0	0	330	633	580	0	0	362	449	262	0	0	0	0	0	0	0	0	0	0
10937	10937	Tg	35	13	8	31	72	23	34	33	57	54	16	74	4	34	30	61	69	59	105	0	39	56	12	14	97	82	48	0	0	103	149	113	293	0	137	114	68	0	0	0	0	0	0	0	0	0	0
11018	11018	Tg	3	0	16	4	3	2	2	0	332	282	4	88	617	446	4	68	0	0	1	0	11	193	1	0	0	109	38	0	111	341	768	207	3	0	602	330	102	2	3	7	57	11	1	141	45	300	126
10987	10987	Tg	23	18	36	36	66	5	9	16	71	57	15	49	20	19	29	62	90	77	207	54	28	43	15	84	37	42	66	0	84	93	132	69	1	1	103	117	61	1	0	0	0	0	0	0	1	2	0
10966	10966	Tg	128	76	94	131	253	35	76	98	260	236	71	198	2	158	113	200	151	193	682	0	132	251	141	0	0	405	252	0	346	387	660	309	906	1	337	451	243	0	0	0	0	0	0	0	0	0	0
11938	11938	Tg	9	4	12	17	5	2	4	1	44	25	4	25	0	9	6	29	21	28	80	0	23	34	3	0	0	44	29	0	45	61	99	16	119	0	42	48	27	0	0	0	0	0	0	0	0	0	0
6111	6111	Tg	9	10	23	24	11	3	12	0	197	170	5	114	192	135	1	109	170	152	337	3	37	149	1	179	41	56	82	0	204	270	425	202	6	1	305	242	108	1	18	37	65	60	16	95	66	151	97
99096	NA	Tg	0	0	4	0	2	0	0	0	23	9	0	1	2	19	0	4	6	7	10	4	0	8	0	16	3	6	6	0	0	26	44	19	1	0	17	12	11	0	0	0	0	0	0	0	0	0	0
99097	NA	Tg	5	10	12	11	22	2	3	4	15	10	2	16	1	10	6	25	5	12	15	23	3	12	5	7	11	23	18	0	24	37	55	38	69	0	33	44	21	0	0	0	0	0	0	0	0	0	0
11941	11941	Tg	5	0	3	5	2	1	2	0	25	15	0	8	27	9	1	0	23	22	31	0	3	14	0	15	10	19	12	0	0	17	49	15	0	0	32	21	19	0	0	0	0	0	0	0	0	0	0
11896	11896	Tg	31	0	63	54	49	9	11	0	162	156	15	119	232	115	29	84	187	188	417	3	72	129	9	0	0	234	149	1	176	260	418	234	3	1	272	243	143	0	0	0	0	0	0	0	0	0	0
99100	NA	Tg	0	0	1	1	2	0	0	0	228	175	0	39	319	203	0	9	39	55	91	1	8	165	0	82	5	18	1	0	30	191	417	164	96	0	264	148	58	0	0	0	0	0	0	0	0	0	0
11985	11985	Tg	42	27	54	40	76	13	14	18	72	101	3	71	1	46	23	11	74	88	219	0	30	79	3	0	0	113	80	0	109	103	191	98	0	3	96	131	89	1	0	0	0	0	0	0	0	0	0
11950	11950	Tg	15	8	19	25	20	7	10	9	42	25	11	29	2	20	11	20	28	32	106	21	7	40	1	0	0	25	37	0	47	45	67	33	3	0	48	70	35	0	11	21	19	40	19	30	18	56	31
11854	11854	Tg	41	0	22	50	68	6	9	0	85	54	10	54	83	56	42	62	69	84	200	0	53	58	23	0	0	108	89	0	184	91	182	114	5	0	144	122	66	0	0	0	0	0	0	0	0	0	0
11944	11944	Tg	24	4	16	25	42	5	11	12	52	51	8	44	0	30	11	52	24	22	67	46	18	40	13	68	67	70	42	0	42	60	156	80	0	0	108	78	41	0	0	0	0	0	0	0	0	0	0
11995	11995	Tg	29	27	61	80	57	8	21	1	265	219	14	168	4	120	34	148	125	134	593	6	74	210	23	0	0	313	202	3	267	301	597	192	774	0	333	396	213	5	0	0	0	0	0	0	0	0	0
11862	11862	Tg	108	77	124	171	139	32	75	16	462	340	38	300	22	273	128	456	253	222	421	319	180	335	11	0	0	0	168	2	858	620	542	569	0	2	629	590	366	2	0	0	0	0	0	0	0	0	0
11850	11850	Tg	0	0	0	1	0	0	0	0	34	39	0	7	62	25	0	3	11	20	34	0	0	10	1	0	0	3	2	0	7	37	92	20	1	0	42	29	8	0	0	0	0	0	0	0	0	0	0
11913	11913	Tg	45	30	45	69	106	13	24	35	144	143	36	99	159	83	68	65	150	159	305	2	42	154	41	0	177	211	132	1	109	168	395	95	1	0	238	227	122	1	0	0	0	0	0	0	0	0	0
12000	12000	Tg	0	0	1	0	0	0	0	0	37	19	0	4	0	15	0	0	21	22	31	0	0	20	0	0	0	3	1	0	0	49	94	24	8	0	55	48	12	0	0	0	0	0	0	0	0	0	0
11965	11965	Tg	3	8	16	17	15	3	2	0	79	63	0	55	1	43	0	57	76	92	182	0	25	74	1	37	27	100	58	0	1	99	175	91	9	0	135	101	42	1	15	28	37	21	6	43	53	124	38
11840	11840	Tg	1	0	7	5	6	0	1	0	270	253	0	70	513	271	3	28	137	184	166	0	8	155	2	1	0	51	16	0	20	249	710	179	5	0	577	282	107	0	0	0	0	0	0	0	0	0	0
12165	12165	Tg	216	10	305	402	361	76	122	2	1209	1019	83	847	1220	857	264	606	1163	1157	2712	7	415	970	93	0	0	1500	888	0	945	1536	2832	1363	0	0	1779	1661	771	0	0	0	0	0	0	0	0	0	0
5533	5533	Tg	32	1	22	34	48	3	15	0	85	90	7	63	111	47	23	37	74	108	184	2	27	69	8	0	0	120	74	1	50	86	198	67	2	0	101	154	64	2	0	0	0	0	0	0	0	0	0
11888	11888	Tg	1	0	44	17	4	1	4	0	288	203	1	134	285	202	4	44	187	194	375	3	30	200	1	1	0	116	39	2	53	279	593	256	1	2	368	270	152	1	0	0	0	0	0	0	0	0	0
12015	12015	Tg	14	1	12	15	22	1	2	4	33	36	2	24	22	20	24	20	27	38	76	0	12	30	11	0	0	53	26	0	1	35	68	33	1	0	48	55	18	0	0	0	0	0	0	0	0	0	0
2120	2120	Tg	4	1	10	13	9	3	4	0	81	57	2	20	84	39	7	58	21	36	54	0	8	46	0	69	12	59	28	1	1	69	161	64	2	1	67	73	44	0	0	0	0	0	0	0	0	0	0
11530	11530	Tg	0	0	0	0	0	0	0	0	9	9	0	5	1	9	0	0	8	5	7	0	1	3	0	0	0	1	4	0	1	16	24	4	17	0	19	8	5	0	0	0	0	0	0	0	0	0	0
11520	11520	Tg	2	3	3	5	1	1	1	0	49	60	0	17	0	0	2	33	0	0	0	1	5	39	0	43	25	35	14	0	1	65	100	46	3	31	68	60	29	0	6	6	29	0	0	24	19	50	31
11493	11493	Tg	1	5	3	2	2	1	0	0	9	8	2	8	0	1	1	8	3	5	14	0	2	14	1	6	11	17	3	0	0	4	14	5	26	0	19	7	9	1	10	5	3	3	1	14	5	6	7
11869	11869	Tg	0	0	4	1	0	0	1	0	30	29	0	12	0	14	0	11	12	14	32	19	7	20	0	24	13	12	4	0	13	44	81	34	0	0	35	33	18	0	0	0	0	0	0	0	0	0	0
11856	11856	Tg	9	2	14	11	11	1	10	0	63	55	0	35	0	24	1	34	74	44	154	0	17	53	2	80	51	61	29	1	1	79	153	60	3	0	66	95	47	0	0	0	0	0	0	0	0	0	0
11876	11876	Tg	0	0	0	0	0	0	0	0	9	18	0	2	0	8	0	6	4	6	12	0	0	7	0	0	0	6	0	0	2	14	36	19	11	0	14	18	7	0	0	1	3	1	0	7	3	17	5
11853	11853	Tg	202	103	179	208	460	59	111	130	471	383	90	323	438	306	312	244	466	418	1135	3	141	335	201	558	669	692	468	0	577	617	1049	730	0	0	806	713	409	0	0	0	0	0	0	0	0	0	0
598	598	Tg	6	1	3	8	4	2	0	1	11	24	5	9	0	6	4	8	10	21	43	16	6	10	2	0	0	24	11	0	16	23	49	20	38	0	30	23	10	0	0	0	0	0	0	0	0	0	0
11468	11468	Tg	14	5	7	16	14	6	7	7	31	20	2	17	0	15	10	20	18	13	23	26	14	23	1	0	0	28	12	1	44	35	31	13	1	0	44	55	27	1	0	0	0	0	0	0	0	0	0
99103	NA	Tg	91	53	86	108	193	22	40	63	204	185	42	160	249	149	91	123	229	236	471	0	75	168	65	75	315	287	159	2	3	252	557	162	2	0	388	336	176	0	0	0	0	0	0	0	0	0	0
11592	11592	Tg	20	17	10	24	41	4	10	19	48	46	5	28	0	29	22	18	41	44	106	0	16	41	16	0	0	83	37	0	1	43	116	48	1	0	91	82	42	1	22	20	27	24	28	45	25	53	33
2613	2613	Tg	0	0	0	0	0	0	0	0	48	29	0	1	0	33	0	2	8	14	13	0	0	22	0	0	0	3	2	0	2	26	74	15	34	0	61	33	8	0	0	0	0	0	0	0	0	0	0
99105	NA	Tg	2	0	1	6	6	0	0	2	6	5	0	2	0	0	3	6	0	3	8	1	5	6	1	0	8	7	9	0	1	14	23	8	13	3	13	13	4	0	4	4	0	6	4	6	5	4	8
11580	11580	Tg	0	2	0	2	1	0	0	0	4	4	0	4	0	1	0	4	4	4	15	0	2	11	0	4	1	10	6	0	12	6	18	9	20	0	5	9	8	0	0	0	0	0	0	0	0	1	0
11544	11544	Tg	1	0	2	0	0	0	0	0	183	151	0	5	19	318	0	2	13	21	12	3	1	37	0	0	0	0	0	0	5	93	261	50	1	0	357	57	12	0	0	0	0	0	0	0	0	0	0
11586	11586	Tg	0	0	0	0	1	0	0	0	37	37	0	5	0	20	0	0	12	17	9	0	0	16	0	0	0	1	1	0	0	22	91	12	0	0	64	27	9	0	0	1	1	0	0	9	1	13	16
11576	11576	Tg	0	0	0	0	1	0	0	0	20	17	0	3	0	4	0	2	2	9	11	0	0	8	0	0	0	2	2	0	3	12	36	10	15	0	19	21	7	1	0	0	0	0	0	0	0	0	1
11570	11570	Tg	0	0	0	0	0	0	0	0	11	10	0	1	3	0	0	0	2	4	3	0	0	13	0	2	0	1	0	0	0	12	31	6	9	1	19	19	4	2	0	1	0	0	0	4	2	4	1
11551	11551	Tg	4	1	1	1	4	0	1	0	11	2	6	4	13	0	4	7	0	6	12	0	4	5	0	3	6	9	5	0	6	3	8	7	0	0	11	4	5	0	1	2	1	4	4	1	3	8	3
11588	11588	Tg	0	0	0	0	0	0	1	0	44	35	0	2	1	29	0	0	3	7	1	0	2	15	0	7	1	1	1	1	0	16	77	6	0	0	77	17	0	0	0	0	0	0	0	0	0	0	0
11605	11605	Tg	0	0	0	0	0	0	0	0	89	76	0	7	157	72	0	0	9	44	16	1	0	43	0	0	0	0	0	0	0	52	198	34	0	0	125	45	12	0	0	0	2	0	0	19	1	23	15
11612	11612	Tg	1	3	0	5	3	0	4	1	13	2	2	3	0	8	0	9	5	9	19	0	1	9	2	0	0	10	8	0	0	13	29	13	0	0	9	7	2	0	4	6	5	11	7	2	3	12	4
11497	11497	Tg	3	2	6	7	8	1	3	0	106	106	0	83	0	3	1	69	49	63	79	3	32	121	0	149	112	138	53	0	4	154	224	124	280	78	147	190	73	0	24	38	66	7	1	64	26	174	118
DD2	NA		12	1	15	7	39	4	19	13	12	15	5	28	0	4	23	57	31	17	31	18	0	11	9	20	2	25	25	0	34	42	46	41	1	0	44	49	15	0	7	2	3	7	7	16	15	12	13
HB3	NA		77	2	38	48	134	62	51	39	87	88	20	115	158	84	0	160	77	44	97	0	64	87	30	0	0	158	85	0	10	164	295	239	1	1	186	221	0	0	0	0	0	0	0	0	0	0	0
HC	NA	P11	20	5	14	17	16	5	2	5	37	27	2	23	51	25	8	16	25	19	51	6	13	23	3	32	42	55	27	0	38	28	62	30	0	0	43	62	15	0	11	14	21	20	16	23	14	28	22
LC	NA		4	1	3	2	10	1	3	2	7	5	1	8	8	5	7	6	12	5	6	0	9	6	5	1	19	14	0	0	0	11	25	19	0	0	10	23	17	0	1	2	4	7	1	6	5	4	6
[truncated: 79 more columns]
