# Supplementary material for: Plasmodium falciparum is evolving to escape malaria rapid diagnostic tests in Ethiopia
Source: Nat Microbiol. 2021 Sep 27;6(10):1289–99. doi: 10.1038/s41564-021-00962-4 (PMC8478644; doi:10.1038/s41564-021-00962-4)
Supplement: Supplementary file 13 — MIP coordinates on chr. 8. [file 41564_2021_962_MOESM13_ESM.xlsx]

## Sheet: MIP Probe Locations_CHR8
MIP Probe	1344548	1344600	1344804	1344874	1345042	1345220	1345340	1345600	1353528	1353662	1353825	1353972	1354100	1354234	1354334	1354476	1354634	1358322	1358518	1358598	1358790	1358968	1359406	1359538	1359695	1360112	1360312	1360530	1360806	1361034	1361200	1361356	1361600	1361784	1361867	1362373	1362552	1362769	1362959	1363090	1363308	1363486	1365496	1365604	1365762	1365932	1366017	1366208	1366270
Start	1344451	1344498	1344701	1344779	1344968	1345114	1345238	1345510	1353428	1353580	1353726	1353887	1354006	1354153	1354246	1354391	1354535	1358227	1358417	1358512	1358685	1358866	1359316	1359452	1359601	1360022	1360210	1360426	1360699	1360950	1361101	1361271	1361516	1361679	1361770	1362282	1362452	1362686	1362870	1362995	1363201	1363389	1365415	1365517	1365668	1365845	1365922	1366111	1366184
End	1344645	1344701	1344906	1344968	1345115	1345327	1345442	1345689	1353627	1353743	1353924	1354058	1354194	1354316	1354421	1354562	1354733	1358416	1358620	1358684	1358896	1359070	1359495	1359625	1359789	1360201	1360415	1360635	1360912	1361117	1361299	1361441	1361685	1361888	1361964	1362464	1362651	1362852	1363048	1363185	1363415	1363584	1365577	1365690	1365855	1366018	1366112	1366306	1366356
Mean	1344548	1344600	1344804	1344874	1345042	1345220	1345340	1345600	1353528	1353662	1353825	1353972	1354100	1354234	1354334	1354476	1354634	1358322	1358518	1358598	1358790	1358968	1359406	1359538	1359695	1360112	1360312	1360530	1360806	1361034	1361200	1361356	1361600	1361784	1361867	1362373	1362552	1362769	1362959	1363090	1363308	1363486	1365496	1365604	1365762	1365932	1366017	1366208	1366270
[truncated: 45 more columns]
