# Supplementary material for: Plasmodium falciparum is evolving to escape malaria rapid diagnostic tests in Ethiopia
Source: Nat Microbiol. 2021 Sep 27;6(10):1289–99. doi: 10.1038/s41564-021-00962-4 (PMC8478644; doi:10.1038/s41564-021-00962-4)
Supplement: Supplementary file 14 — MIP coordinates on chr. 13. [file 41564_2021_962_MOESM14_ESM.xlsx]

## Sheet: MIP Probe Locations_CHR13
MIP Probe	2780965	2781062	2781193	2781738	2783102	2783298	2783690	2783895	2788086	2788253	2788384	2788580	2788732	2788824	2794368	2794490	2794676	2794802	2794920	2797380	2797481	2797951	2798110	2802652	2802774	2802979	2802996	2803178	2803714	2804093	2804228	2804842	2805398	2805488	2805889	2806206	2806218	2807022	2808674	2808763	2808896	2809049	2809176	2811873	2812075	2812354	2812519	2812694	2812940
Start	2780863	2780963	2781106	2781638	2783006	2783188	2783580	2783801	2787987	2788160	2788281	2788486	2788646	2788740	2794273	2794388	2794590	2794718	2794812	2797288	2797384	2797866	2798027	2802545	2802681	2802887	2802890	2803077	2803604	2803985	2804128	2804733	2805291	2805378	2805781	2806111	2806117	2806917	2808585	2808671	2808809	2808964	2809086	2811767	2811977	2812266	2812420	2812590	2812837
End	2781067	2781160	2781280	2781839	2783199	2783408	2783800	2783989	2788186	2788346	2788487	2788674	2788819	2788907	2794464	2794592	2794763	2794887	2795027	2797472	2797578	2798036	2798194	2802759	2802868	2803071	2803101	2803279	2803824	2804201	2804329	2804952	2805504	2805597	2805997	2806300	2806319	2807127	2808762	2808855	2808983	2809134	2809265	2811979	2812173	2812441	2812618	2812799	2813043
Mean	2780965	2781062	2781193	2781738	2783102	2783298	2783690	2783895	2788086	2788253	2788384	2788580	2788732	2788824	2794368	2794490	2794676	2794802	2794920	2797380	2797481	2797951	2798110	2802652	2802774	2802979	2802996	2803178	2803714	2804093	2804228	2804842	2805398	2805488	2805889	2806206	2806218	2807022	2808674	2808763	2808896	2809049	2809176	2811873	2812075	2812354	2812519	2812694	2812940
[truncated: 76 more columns]
